# Supplementary material for: RNA-binding protein YebC enhances translation of proline-rich amino acid stretches in bacteria
Source: Nat Commun. 2025 Jul 7;16:6262. doi: 10.1038/s41467-025-60687-4 (PMC12234827; doi:10.1038/s41467-025-60687-4)
Supplement: Supplementary file 3 — Supplementary Dataset 1 [file 41467_2025_60687_MOESM3_ESM.xlsx]

## Sheet: Description
Supplementary data 1: Results of OOPS and RBS-ID experiments.
Locus_tag	Locus tag
Gene_name	Gene name
UniProt	UniProt ID
Pfam	Pfam annotation
Interpro	Interpro annotation
Annot_rbp_category	The functional category of annotated RBPs
OOPS_rep1	Log2 of OOPS enrichment values , replicates 1 to 4
OOPS_rep2
OOPS_rep3
OOPS_rep4
OOPS_mean	Log2 of the mean OOPS enrichment value
OOPS_p_val	The p value and FDR adjusted p value of the test for statistical significance of OOPS enrichment
OOPS_p_adj
RNA_CL_sites	RNA cross-linking sites identified by RBS-ID
RBP	Classified as an RBP by OOPS and RBS-ID: (i) OOPS enrichment is statistically significant and is higher than two (ii) The protein contains RNA cross-linking sites identified by RBS-ID.
Novel_RBP	Classified as a novel RBP
eco_Shchepachev	Homologs of S. pyogenes proteins in other bacteria that were identified as RBPs in previous studies: E. coli: Shchepachev, V., et al. (2019) Mol Syst Biol 15(4): e8689. E. coli: Queiroz, R. M. L., et al. (2019) Nat Biotechnol 37(2): 169-178. E. coli: Monti, M., et al. (2024) Mol Syst Biol 20(5): 573-589. E. coli: Stenum, T. S., et al. (2023) Nucleic Acids Res 51(9): 4572-4587. S. Typhimurium: Urd…
eco_Queiroz
eco_Monti
eco_Stenum
sal_Urdaneta
sau_Chu

## Sheet: SD-1
Locus_tag	Gene_name	UniProt	Pfam	Interpro	Annot_rbp_category	OOPS_rep1	OOPS_rep2	OOPS_rep3	OOPS_rep4	OOPS_mean	OOPS_p_val	OOPS_p_adj	RNA_CL_sites	RBP	Novel_RBP	eco_Shchepachev	eco_Queiroz	eco_Monti	eco_Stenum	sal_Urdaneta	sau_Chu
SPy_0002	dnaA	P0A3A4	Bac_DnaA;Bac_DnaA_C	AAA+_ATPase;Chromosome_initiator_DnaA;Chromosome_initiator_DnaA-like;Chromosome_initiator_DnaA_CS;DnaA_C;DnaA_Hda;P-loop_NTPase;Trp_repressor/repl_initiator	-	0.0735903	1.18459	0.918428	1.26408	0.860173	0.0213544	0.0422508	-	-	No	RBP	RBP	-	-	-	-
SPy_0003	dnaN	Q9A209	DNA_pol3_beta;DNA_pol3_beta_2;DNA_pol3_beta_3	DNA_polIII_beta;DNA_polIII_beta_C;DNA_polIII_beta_cen;DNA_polIII_beta_N	-	0.125771	0.126871	-0.103649	0.378172	0.131791	0.275184	0.364215	-	-	No	-	-	-	-	-	RBP
SPy_0004	yyzM	Q9A208	DUF951	DUF951	-	-	-	-	-	-	-	-	-	-	No	no_homolog	no_homolog	no_homolog	no_homolog	no_homolog	-
SPy_0006	ychF	Q9A207	MMR_HSR1;YchF-GTPase_C	ATPase_YchF/OLA1;Beta-grasp_dom;DUF933;GTP_binding_domain;P-loop_NTPase;TGS-like;TGS-like_dom	-	4.75359	4.51517	4.83578	4.37402	4.61964	1.23e-06	0.000206812	-	-	No	RBP	RBP	RBP	-	-	RBP
SPy_0007	pth	Q9A206	Pept_tRNA_hydro	Pept_tRNA_hydro;Pept_tRNA_hydro_CS	Translation	2.79606	2.45181	2.95106	1.0242	2.30578	0.00318266	0.00896253	49G; 52F; 61V; 62K; 63P; 66F	RBP	No	RBP	-	-	-	-	RBP
SPy_0008	mfd	Q9A205	CarD_CdnL_TRCF;DEAD;Helicase_C;TRCF	CarD-like/TRCF_domain;DEAD/DEAH_box_helicase_dom;Helicase_ATP-bd;Helicase_C;Mfd;P-loop_NTPase;TRCF_C	-	0.0176109	0.350414	0.29634	-0.041108	0.155814	0.208453	0.287263	-	-	No	-	-	-	-	-	RBP
SPy_0009	yabO	Q9A204	S4	RNAbp_HP1423;S4_RNA-bd	Other RBP	-	-	-	-	-	-	-	58S; 59F	-	No	-	-	-	-	-	RBP
SPy_0010	divIC	Q9A203	DivIC	FtsL/DivIC	-	-	-	-	-	-	-	-	-	-	No	-	-	-	-	-	no_homolog
SPy_0012	SPy_0012	Q9A202	-	Beta-lactam/transpept-like	-	0.840888	-0.866818	1.07205	-0.103943	0.235545	0.571641	0.651315	-	-	No	no_homolog	no_homolog	no_homolog	no_homolog	no_homolog	no_homolog
SPy_0013	tilS	Q9A201	ATP_bind_3	Lysidine-tRNA-synth_C;Rossmann-like_a/b/a_fold;tRNA-lysidine/thiocyt_synth;tRNA_Ile_lys_synt;tRNA_Ile_lys_synt_N	-	3.47351	-2.56758	3.45389	-3.53553	0.206074	0.903752	0.940617	-	-	No	RBP	RBP	RBP	-	-	RBP
SPy_0015	ftsH	Q9A200	AAA;FtsH_ext;Peptidase_M41	AAA+_ATPase;ATPase_AAA_core;ATPase_AAA_CS;FtsH;P-loop_NTPase;Pept_M41_FtsH_extracell;Peptidase_M41	-	0.113493	0.194629	0.153129	-0.0310699	0.107545	0.228014	0.311163	-	-	No	-	RBP	RBP	-	-	-
SPy_0016	yfnA	Q9A1Z9	AA_permease_2	AA/rel_permease1	-	-	-	-	-	-	-	-	-	-	No	-	RBP	-	-	-	-
SPy_0019	p40	Q9A1Z8	CHAP	CHAP_dom;SibA	-	0.0735903	0.433434	-0.0217894	0.137559	0.155699	0.208948	0.287474	222E	-	No	no_homolog	no_homolog	no_homolog	no_homolog	no_homolog	-
SPy_0020	prs	P65243	Pribosyl_synth;Pribosyltran_N	PRib_PP_synth_CS;Pribosyltran_N;PRTase-like;Rib-P_diPkinase	-	0.217891	0.27108	0.250317	0.154708	0.223499	0.0275858	0.0523136	-	-	No	-	RBP	RBP	-	-	-
SPy_0021	recO	P65987	RecO_C;RecO_N	DNA_rep/recomb_RecO_N;NA-bd_OB-fold;RecO	-	0.91327	0.257994	0.878553	1.23789	0.821927	0.0102327	0.0227333	-	-	No	-	-	-	-	-	no_homolog
SPy_0022	plsX	P65742	FA_synthesis	FA_synthesis;IsoPropMal-DH-like_dom;Phospholipid_synth_PlsX-like	-	1.23254	1.19123	1.35538	1.08779	1.21673	7.85e-05	0.000610942	-	-	No	-	-	-	-	-	-
SPy_0023	acpP_1	Q9A1Z4	PP-binding	Acyl_carrier;Acyl_carrier_prot-like	-	1.11922	1.54247	1.22773	1.65548	1.38623	0.000298595	0.00145328	-	-	No	-	RBP	-	RBP	RBP	no_homolog
SPy_0024	purC	Q9A1Z3	SAICAR_synt	ATP_grasp_subdomain_2;SAICAR_synt/ADE2_N;SAICAR_synth;SAICAR_synthetase_CS	-	0.764101	0.566899	0.493825	0.463365	0.572048	0.00225229	0.00693282	-	-	No	-	-	RBP	-	-	-
SPy_0025	purL	Q9A1Z2	AIRS;AIRS_C	AIR_synth_C_dom;AIR_synth_N_dom;Class_I_gatase-like;FGAM_synthase;PurM_N-like	-	-0.0250541	0.334469	0.084741	-0.349642	0.0111283	0.938615	0.967336	-	-	No	-	RBP	-	-	-	-
SPy_0026	purF	Q9A1Z1	GATase_7;Pribosyltran	GATase_2_dom;GATase_dom;Ntn_hydrolases_N;PRibTrfase_dom;PRTase-like;PurF	-	0.468198	0.517114	0.429883	0.368582	0.445944	0.00256185	0.00762947	-	-	No	-	-	-	-	-	-
SPy_0027	purM	Q9A1Z0	AIRS;AIRS_C	AIR_synth_C_dom;AIR_synth_N_dom;PurM_cligase;PurM_N-like	-	0.432155	0.0896638	0.380392	-0.516635	0.096394	0.646534	0.713476	-	-	No	-	RBP	-	-	-	-
SPy_0028	purN	Q9A1Y9	Formyl_trans_N	Formyl_transf_N;PurN_trans	-	-	-	-	-	-	-	-	-	-	No	-	-	-	-	-	-
SPy_0031	SPy_0031	Q9A1Y8	CHAP;SH3_5	CHAP_dom;SH3-like_bac-type	-	-	-	-	-	-	-	-	-	-	No	no_homolog	no_homolog	no_homolog	no_homolog	no_homolog	no_homolog
SPy_0032	purD	Q9A1Y7	GARS_A;GARS_C;GARS_N	ATP-grasp;ATP_grasp_subdomain_1;ATP_grasp_subdomain_2;PreATP-grasp_dom;PRibGlycinamid_synth_ATP-grasp;PRibGlycinamide_synth;PRibGlycinamide_synth_C-dom;PRibGlycinamide_synth_CS;PRibGlycinamide_synth_N;Rudment_hybrid_motif	-	0.97067	-0.455727	1.81786	0.0552544	0.597015	0.235291	0.31954	-	-	No	-	RBP	RBP	-	-	-
SPy_0033	purE	Q9A1Y6	AIRC	N5-CAIR_mutase_PurE;PurE_dom	-	0.184558	-0.288135	0.770719	-0.147899	0.129811	0.567895	0.648237	2K	-	No	-	-	-	-	-	-
SPy_0034	purK	Q9A1Y5	ATP-grasp	ATP-grasp;ATP-grasp_carboxylate-amine;ATP_grasp_subdomain_2;PreATP-grasp_dom;PurK;Rudment_hybrid_motif	-	-0.349642	-0.31031	-0.383784	-1.45261	-0.624086	0.0595572	0.100094	-	-	No	-	-	-	-	-	-
SPy_0035	SPy_0035	Q9A1Y4	AIPR	Abortive_phage_infection	-	0.330587	-0.106784	0.192635	-0.372922	0.0108791	0.944686	0.970032	-	-	No	no_homolog	no_homolog	no_homolog	no_homolog	no_homolog	no_homolog
SPy_0036	purB	Q9A1Y3	ADSL_C;Lyase_1	AdenyloSucc_lyase_C;Fumarase/histidase_N;Fumarate_lyase_CS;Fumarate_lyase_fam;Fumarate_lyase_N;L-Aspartase-like;Pur_lyase	-	0.210594	-0.170385	0.325921	-0.661457	-0.0738318	0.729087	0.785027	-	-	No	-	-	RBP	-	-	-
SPy_0037	rgg4	Q9A1Y2	-	Cro/C1-type_HTH;Lambda_DNA-bd_dom	-	-	-	-	-	-	-	-	-	-	No	-	-	-	-	-	no_homolog
SPy_0038	ruvB	Q9A1Y1	RuvB_C;RuvB_N	AAA+_ATPase;DNA_helicase_Holl-junc_RuvB;DNA_helicase_Holl-junc_RuvB_C;DNA_helicase_Holl-junc_RuvB_N;P-loop_NTPase;WHTH_DNA-bd_dom	-	0.10405	-0.0455519	-0.0898581	0.230427	0.0497666	0.604531	0.675472	-	-	No	-	-	-	-	-	-
SPy_0039	ptpA	Q9A1Y0	LMWPc	Ptyr_pPase_SF;Tyr_phospatase/Ars_reductase;Tyr_phospatase_low_mol_wt	-	0.493374	-0.906821	0.24448	0.251384	0.0206039	0.943555	0.970032	-	-	No	-	-	-	-	-	-
SPy_0040	SPy_0040	Q9A1X9	MORN	MORN;UCP034300_MORN_rpt-cont	-	1.84156	1.18459	1.31052	3.26137	1.89951	0.00870273	0.020021	-	-	No	no_homolog	no_homolog	no_homolog	no_homolog	no_homolog	no_homolog
SPy_0041	SPy_0041	Q9A1X8	Acyl_transf_3	Acyl_transf_3;SGNH_hydro	-	-	-	-	-	-	-	-	-	-	No	-	-	-	-	-	no_homolog
SPy_0044	adhP	Q9A1X7	ADH_N;ADH_zinc_N	ADH_C;ADH_GroES-like;ADH_SF_Zn-type;ADH_Zn_CS;GroES-like;NAD(P)-bd_dom	-	-2.23887	-0.217089	-1.2521	0.0754484	-0.908153	0.111595	0.168695	-	-	No	-	RBP	-	-	-	-
SPy_0045	norN	Q9A1X6	MatE	MATE	-	-	-	-	-	-	-	-	-	-	No	-	-	-	-	-	no_homolog
SPy_0047	rpsJ	P66341	Ribosomal_S10	Ribosomal_S10;Ribosomal_S10_CS;Ribosomal_S10_dom	Ribosomal protein	2.27121	2.589	2.43736	2.25228	2.38746	9.18e-06	0.000255907	13Y; 15H; 20T; 21A; 24K; 25I; 28T; 30T; 31R; 52I; 53R; 72R; 73L; 77I; 78N	RBP	No	RBP	RBP	RBP	RBP	-	RBP
SPy_0049	rplC	Q9A1X4	Ribosomal_L3	Ribosomal_L3;Ribosomal_L3_bac/org-type;Ribosomal_L3_CS;Transl_B-barrel	Ribosomal protein	1.33172	2.33107	2.01411	1.77482	1.86293	0.000485174	0.00203242	62N; 64P; 65A; 66K; 67G; 117F; 148A; 149P; 163G	RBP	No	-	RBP	RBP	RBP	RBP	RBP
SPy_0050	rplD	P0C0D6	Ribosomal_L4	Ribosomal_L4/L1e;Ribosomal_L4_dom;Ribosomal_uL4/L1e	Ribosomal protein	2.18326	2.69939	2.21801	1.80887	2.22738	0.000141639	0.000845816	5K; 83W; 90F; 134P	RBP	No	RBP	RBP	RBP	RBP	RBP	RBP
SPy_0051	rplW	Q9A1X2	Ribosomal_L23	Nucleotide-bd_a/b_plait;Ribosomal_L23/L15e_core_dom;Ribosomal_L23/L25_CS;Ribosomal_L25/23	Ribosomal protein	3.44415	3.98389	3.43783	3.26137	3.53181	1.24e-05	0.000255907	1M; 2N; 10P; 13T; 31T; 32R; 57V; 58N; 60K; 61P; 62K; 66V; 68R; 69Y; 71G; 78K; 79A	RBP	No	RBP	RBP	RBP	RBP	RBP	RBP
SPy_0052	rplB	P60434	Ribosomal_L2;Ribosomal_L2_C	NA-bd_OB-fold;Rbsml_prot_L2_RNA-bd_dom;Rib_L2_dom2;Ribosomal_L2;Ribosomal_L2_bac/org-type;Ribosomal_L2_C;Ribosomal_L2_CS;Ribosomal_L2_dom3;Translation_prot_SH3-like	Ribosomal protein	3.87754	3.85926	3.62542	3.62205	3.74607	1.12e-06	0.000206812	5V; 14R; 15N; 17T; 21F; 37L; 78V; 83Y; 93L; 106A; 107P; 144I; 166G; 168E; 169G; 181V; 188C; 192I; 196G; 197N; 198E; 204N; 206G; 218P; 224V; 226N; 227P; 229D; 230H; 231P; 236E; 239A; 240P; 249P; 250W	RBP	No	RBP	RBP	RBP	RBP	RBP	RBP
SPy_0053	rpsS	P66496	Ribosomal_S19	Ribosomal_S19;Ribosomal_S19_bac-type;Ribosomal_S19_CS;Ribosomal_S19_SF	Ribosomal protein	1.5333	0.632122	1.88801	0.887358	1.2352	0.00729002	0.0174381	7K; 8G; 9P; 57H; 58V; 59P; 61Y; 63Q; 64E; 76P; 77T; 80Y	RBP	No	RBP	-	RBP	-	RBP	RBP
SPy_0055	rplV	P0C0D4	Ribosomal_L22	Ribosomal_L22;Ribosomal_L22/L17_CS;Ribosomal_L22_bac/chlpt-type	Ribosomal protein	1.68482	2.03937	1.74559	1.50869	1.74462	7.76e-05	0.000610942	8K; 29R; 33V; 35D; 36A; 37I; 39I; 40L; 41K; 42F; 52E; 63E; 66F; 75V; 76S; 79F; 80A; 82E; 83G; 84P; 85T; 86M; 87K; 101N; 103R; 106H	RBP	No	RBP	RBP	RBP	RBP	-	RBP
SPy_0056	rpsC	P66555	KH_2;Ribosomal_S3_C	KH_dom;KH_dom-like_a/b;KH_dom_type_2;KH_prok-type;Ribosomal_S3_bac;Ribosomal_S3_C;Ribosomal_S3_CS	Ribosomal protein	3.55321	3.80094	3.49739	3.3864	3.55949	2.21e-06	0.000206812	5V; 62K; 72P; 73G; 74M; 76I; 77G; 79G; 87R; 97Q; 98V; 99H; 107Q; 109D; 120A; 125Q; 126R; 152V; 154G; 156L; 158G; 159A; 160D; 161I; 162A; 163R; 165E; 169E; 173P; 175H; 185W; 187E; 199V; 200W	RBP	No	RBP	RBP	RBP	RBP	-	RBP
SPy_0057	rplP	Q9A1W7	Ribosomal_L16	Ribosomal_L10e/L16;Ribosomal_L16;Ribosomal_L16_CS	Ribosomal protein	1.31473	1.29348	1.42301	2.08286	1.52852	0.000707478	0.00273255	36A; 38T; 40H; 41W; 49A; 71H; 75T; 76A; 77K; 85S; 86G; 93W; 96P; 108G; 109V; 110S	RBP	No	RBP	RBP	RBP	-	-	RBP
SPy_0059	rpmC	P66176	Ribosomal_L29	Ribosomal_L29;Ribosomal_L29_CS	Ribosomal protein	0.68312	1.25781	-0.467503	-1.25879	0.0536583	0.916815	0.949519	4Q; 33F; 34D; 35L; 36R; 37F; 46K	-	No	RBP	RBP	RBP	-	-	RBP
SPy_0060	rpsQ	Q9A1W5	Ribosomal_S17	NA-bd_OB-fold;Ribosomal_S17;Ribosomal_S17_bac-type;Ribosomal_S17_CS	Ribosomal protein	2.67885	2.65991	2.62656	2.15708	2.5306	2.4e-05	0.000326569	27E; 35Y; 37K; 45Y; 62I	RBP	No	-	-	RBP	-	-	RBP
SPy_0061	rplN	Q9A1W4	Ribosomal_L14	Ribosomal_L14_bac-type;Ribosomal_L14_CS;Ribosomal_L14_dom;Ribosomal_L14b/L23e	Ribosomal protein	1.32253	1.56876	1.55772	1.36213	1.45279	4.8e-05	0.000475702	13N; 16A; 26G; 27G; 28S; 30R; 31K; 32F; 33A; 34N; 36G; 42S; 74G; 88R; 98I; 99F	RBP	No	RBP	RBP	RBP	RBP	-	RBP
SPy_0062	rplX	Q9A1W3	KOW	KOW;Rib_L2_dom2;Ribosomal_L24;Ribosomal_L24/26_CS;Translation_prot_SH3-like	Ribosomal protein	1.48228	1.80521	1.59312	1.45728	1.58447	5.05e-05	0.000494618	16D; 25K; 30V; 32K; 43K; 44H; 46K; 47P; 57V; 58E; 59K; 60E; 62P; 63I; 64H; 70V; 78G	RBP	No	RBP	-	-	-	RBP	RBP
SPy_0063	rplE	Q9A1W2	Ribosomal_L5;Ribosomal_L5_C	Ribosomal_L5;Ribosomal_L5_bac-type;Ribosomal_L5_CS;Ribosomal_L5_domain	Ribosomal protein	1.1854	1.75368	1.56678	1.4495	1.48884	0.000184306	0.0010077	9Y; 24T; 32V; 34K; 42G; 45V; 52E; 53K; 60L; 63G; 65K; 116H; 119P; 125G; 139F; 140P; 142I; 143S; 144F; 150V; 152G; 155I; 171L	RBP	No	RBP	RBP	RBP	RBP	-	RBP
SPy_0064	rpsN	P66421	Ribosomal_S14	Ribosomal_S14;Ribosomal_S14_CS;Ribosomal_S14_Z	Ribosomal protein	-	-	-	-	-	-	-	16H; 44F; 48A; 49Y	-	No	RBP	RBP	-	RBP	-	no_homolog
SPy_0065	rpsH	P66634	Ribosomal_S8	Ribosomal_S8	Ribosomal protein	1.20373	1.34406	1.36761	1.15184	1.26681	6.21e-05	0.00056211	2V; 40L; 45F; 46V; 54D; 56K	RBP	No	RBP	RBP	RBP	RBP	RBP	-
SPy_0066	rplF	Q9A1V9	Ribosomal_L6	Ribosomal_L6;Ribosomal_L6_a/b-dom;Ribosomal_L6_bac-type;Ribosomal_L6_CS	Ribosomal protein	4.37402	5.22854	4.27105	4.45221	4.58146	1.39e-05	0.000258379	4I; 7K; 54R; 89M; 147Y; 157Y; 164Y; 168Y; 170R	RBP	No	RBP	RBP	RBP	RBP	-	RBP
SPy_0067	rplR	Q9A1V8	Ribosomal_L18p	Ribosomal_L18/L5;Ribosomal_L18_bac-type	Ribosomal protein	1.36477	3.46394	2.85614	3.14651	2.70784	0.00210515	0.00663871	20G; 66G; 68K; 76G; 82R; 85A; 93F; 94D; 95R; 96G; 104V	RBP	No	RBP	RBP	RBP	-	-	RBP
SPy_0069	rpsE	P66583	Ribosomal_S5;Ribosomal_S5_C	dsRNA-bd_dom;Ribosomal_S5;Ribosomal_S5_bac-type;Ribosomal_S5_C;Ribosomal_S5_D2-typ_fold;Ribosomal_S5_D2-typ_fold_subgr;Ribosomal_S5_N;Ribosomal_S5_N_CS	Ribosomal protein	2.76591	3.17114	3.1602	2.60502	2.92557	1.99e-05	0.000294058	2A; 3F; 4K; 12E; 17I; 19R; 30L; 32F; 35L; 48G; 54E; 57E; 60R; 74P; 76V; 77G; 81P; 83E; 84V; 85Y; 86T; 87N; 93V; 95L; 96K; 97P; 105A; 107G; 126S; 128G	RBP	No	RBP	RBP	RBP	RBP	-	RBP
SPy_0071	rpmD	Q9A1V6	Ribosomal_L30	Ribosomal_L30_bac-type;Ribosomal_L30_CS;Ribosomal_L30_ferredoxin-like	Ribosomal protein	-0.264797	0.321798	0.377806	0.468198	0.225751	0.215428	0.295906	22T; 26L; 30K; 45G; 47V; 48T; 49A; 50I; 51S; 52H	-	No	RBP	-	-	-	-	-
SPy_0072	rplO	Q9A1V5	Ribosomal_L18e	Ribosomal_L15;Ribosomal_L15_bac-type;Ribosomal_L15_CS;Ribosomal_L18e/L15P	Ribosomal protein	1.88825	2.25112	1.72713	1.7342	1.90018	7.43e-05	0.000601906	4H; 5E; 6L; 44G; 47R; 48L; 50F; 51E; 52G; 53G; 54Q; 55T; 56P; 57L; 58F; 59R; 65G; 76L; 103R; 110K; 130K; 131S	RBP	No	RBP	RBP	RBP	RBP	RBP	RBP
SPy_0073	secY	Q9A1V4	SecY	SecY;SecY/SEC61-alpha;SecY_CS;SecY_su_dom	-	0.315008	1.47235	0.697198	0.925882	0.852608	0.015227	0.0316571	-	-	No	RBP	-	RBP	RBP	-	-
SPy_0074	adk	P69882	-	Adenyl_kin_sub;Adenylat/UMP-CMP_kin;P-loop_NTPase	-	0.633476	0.867834	0.850296	0.902926	0.813633	0.000470403	0.00199035	120C; 141V; 143N	-	No	-	RBP	-	RBP	-	-
SPy_0075	infA	P65123	eIF-1a	NA-bd_OB-fold;RNA-binding_domain_S1_IF1;S1_dom;TIF_IF1	Translation	-0.0670464	3.64848	3.93336	3.16895	2.67094	0.0257487	0.0492736	2A; 58S; 59P; 60Y; 62L	RBP	No	RBP	-	-	RBP	-	-
SPy_0076	rpmJ	P66303	Ribosomal_L36	Ribosomal_L36	Ribosomal protein	-	-	-	-	-	-	-	23V; 24M; 27C	-	No	-	-	-	-	-	RBP
SPy_0077	rpsM	P66394	Ribosomal_S13	30s_Rbsml_prot_S13_C;Ribosomal_S13;Ribosomal_S13-like_H2TH;Ribosomal_S13_bac-type;Ribosomal_S13_CS	Ribosomal protein	5.25955	5.44704	4.94891	4.6529	5.0771	4.02e-06	0.000225907	13K; 14R; 15V; 16V; 17I; 18S; 19L; 20T; 21Y; 45V; 80L; 81M; 83I; 84G; 85S; 86Y; 98R; 111G	RBP	No	RBP	RBP	RBP	-	RBP	RBP
SPy_0078	rpsK	Q9A1V0	Ribosomal_S11	Ribosomal_S11;Ribosomal_S11_bac-type;Ribosomal_S11_CS	Ribosomal protein	3.20193	3.6748	3.13652	4.85265	3.71647	0.000326144	0.00153415	52G; 55K; 56S; 57T; 58P; 59F; 60A; 61A; 62Q; 63M; 64A; 82V; 83T; 90G; 105V; 113P; 115P; 117N	RBP	No	RBP	RBP	RBP	-	-	RBP
SPy_0080	rpoA	P66710	RNA_pol_A_bac;RNA_pol_A_CTD;RNA_pol_L	DNA-dir_RNA_pol_insert;DNA-dir_RNA_pol_RpoA/D/Rpb3;DNA-dir_RpoA;RBP11-like_dimer;RNAP_asu_C	RNA polymerase	0.449569	0.536665	0.510846	0.420155	0.479309	0.00179141	0.0057792	176Y; 303D	-	No	-	RBP	RBP	RBP	RBP	RBP
SPy_0084	-	Q9A1U8	-	-	-	-	-	-	-	-	-	-	-	-	No	no_homolog	no_homolog	no_homolog	no_homolog	no_homolog	no_homolog
SPy_0092	adcR	Q9A1U7	MarR	HTH_MarR-typ;WHTH_DNA-bd_dom	-	1.25449	1.82431	0.0203486	4.52696	1.90653	0.075189	0.121736	30C	-	No	-	-	-	-	-	no_homolog
SPy_0093	adcC	Q9A1U6	ABC_tran	AAA+_ATPase;ABC_transporter-like;ABC_transporter_CS;P-loop_NTPase	-	1.26408	0.670233	0.302244	0.937907	0.793616	0.0114506	0.0250426	-	-	No	-	-	-	-	-	-
SPy_0094	adcB	Q9A1U5	ABC-3	ABC_3;ABC_BtuC-like	-	-	-	-	-	-	-	-	-	-	No	-	-	-	-	-	-
SPy_0095	SPy_0095	Q9A1U4	HIT	Histidine_triad_HIT;HIT-like	-	-	-	-	-	-	-	-	-	-	No	-	-	-	-	-	no_homolog
SPy_0096	tyrS	Q9A1U3	S4;tRNA-synt_1b	aa-tRNA-synth_I_CS;aa-tRNA-synth_Ic;Rossmann-like_a/b/a_fold;S4_RNA-bd;Tyr-tRNA-ligase;Tyr-tRNA-ligase_bac-type;Tyr-tRNA-ligase_bac_1	tRNA ligase	3.18404	2.83761	3.28712	3.29475	3.15088	6.23e-06	0.000251347	313Q; 317I; 319E; 320Q; 321L; 322F	RBP	No	RBP	RBP	RBP	-	-	-
SPy_0097	pbp1b	Q9A1U2	Transgly;Transpeptidase	Beta-lactam/transpept-like;Glyco_trans_51;Lysozyme-like_dom;PCN-bd_Tpept	-	2.03751	2.11863	2.09595	1.46339	1.92887	0.000149556	0.000880602	-	-	No	-	-	-	-	-	RBP
SPy_0098	rpoB	Q9A1U1	RNA_pol_Rpb2_1;RNA_pol_Rpb2_2;RNA_pol_Rpb2_3;RNA_pol_Rpb2_45;RNA_pol_Rpb2_6;RNA_pol_Rpb2_7	DNA-dir_RNA_pol_bsu;DNA-dir_RNA_pol_bsu_external_1;DNA-dir_RNA_pol_su2;DNA-dir_RNA_pol_su2_6;RNA_pol_bsu_CS;RNA_pol_bsu_protrusion;RNA_pol_Rpb2_2;RNA_pol_Rpb2_3;RNA_pol_Rpb2_7;RNA_pol_RPB2_OB-fold	RNA polymerase	1.37823	1.73458	1.51761	1.59198	1.5556	4.76e-05	0.000475702	164P; 169W; 429A; 453I; 456R; 854E	RBP	No	RBP	RBP	RBP	RBP	-	RBP
SPy_0099	rpoC	P0C0E0	RNA_pol_Rpb1_1;RNA_pol_Rpb1_2;RNA_pol_Rpb1_3;RNA_pol_Rpb1_4;RNA_pol_Rpb1_5	DNA-dir_RpoC_beta_prime;RNA_pol_asu;RNA_pol_N;RNA_pol_Rpb1_1;RNA_pol_Rpb1_3;RNA_pol_Rpb1_4;RNA_pol_Rpb1_5	RNA polymerase	0.77138	0.885417	0.794829	0.777269	0.807224	0.000221088	0.00110152	417P; 800Y	-	No	RBP	RBP	RBP	RBP	-	RBP
SPy_0100	SPy_0100	Q9A1U0	DUF1033	DUF1033	-	-	-	-	-	-	-	-	-	-	No	no_homolog	no_homolog	no_homolog	no_homolog	no_homolog	no_homolog
SPy_0101	comGA	Q9A1T9	T2SE	AAA+_ATPase;P-loop_NTPase;T2SS_protein-E	-	-	-	-	-	-	-	-	-	-	No	-	-	-	-	-	-
SPy_0102	comGB	Q9A1T8	T2SF	GspF/PilC;T2SS_F	-	-	-	-	-	-	-	-	-	-	No	-	-	-	-	-	-
SPy_0103	comGC	Q9A1T7	N_methyl	Bac_GSPG_pilin;ComGC;N_methyl_site	-	-	-	-	-	-	-	-	-	-	No	no_homolog	no_homolog	no_homolog	no_homolog	no_homolog	-
SPy_0104	comGD	Q9A1T6	-	-	-	-	-	-	-	-	-	-	-	-	No	no_homolog	no_homolog	no_homolog	no_homolog	no_homolog	no_homolog
SPy_0105	comGE	Q9A1T5	PulG	PulG	-	-	-	-	-	-	-	-	-	-	No	no_homolog	no_homolog	no_homolog	no_homolog	no_homolog	no_homolog
SPy_0106	comGF	Q9A1T4	-	Competence_ComGF	-	-	-	-	-	-	-	-	-	-	No	no_homolog	no_homolog	no_homolog	no_homolog	no_homolog	-
SPy_0107	comGG	Q9A1T3	-	-	-	-	-	-	-	-	-	-	-	-	No	no_homolog	no_homolog	no_homolog	no_homolog	no_homolog	no_homolog
SPy_0108	ytxK	Q9A1T2	N6_Mtase	DNA_methylase_A-5;S-AdoMet-dep_Ade-MeTrfase_prd;SAM-dependent_MTases	-	0.754526	-0.683142	1.47023	0.0808472	0.405615	0.360968	0.451825	-	-	No	no_homolog	no_homolog	no_homolog	no_homolog	-	-
SPy_0109	ackA	P63415	Acetate_kinase	Ac/Proprionate_kinase;Aliphatic_acid_kin_short-chain;Aliphatic_acid_kinase_CS	-	0.379549	-0.0789227	0.262997	0.127891	0.172879	0.172162	0.242815	-	-	No	-	RBP	-	-	-	-
SPy_0110	SPy_0110	Q9A1T0	-	-	-	-	-	-	-	-	-	-	-	-	No	no_homolog	no_homolog	no_homolog	no_homolog	no_homolog	no_homolog
SPy_0112	proC	Q9A1S9	F420_oxidored;P5CR_dimer	6-PGluconate_DH_C-like;NAD(P)-bd_dom;P5CR_dimer;ProC_N;Pyrroline-COOH_reductase	-	-	-	-	-	-	-	-	-	-	No	-	-	-	-	-	-
SPy_0115	pepA	Q9A1S8	Peptidase_M42	Pept_M42_glutamyl_aminopept;Peptidase_M42;Peptidase_M42_dom2	-	-0.0938993	0.318282	0.396943	0.192955	0.20357	0.138592	0.202243	-	-	No	-	-	-	-	-	-
SPy_0117	SPy_0117	Q9A1S6	DUF4651	DUF4651	-	-	-	-	-	-	-	-	-	-	No	no_homolog	no_homolog	no_homolog	no_homolog	no_homolog	no_homolog
SPy_0121	dukB	Q9A1S5	dNK	DNK;P-loop_NTPase	-	-	-	-	-	-	-	-	-	-	No	no_homolog	no_homolog	no_homolog	no_homolog	no_homolog	-
SPy_0122	dusB	Q7DAN3	Dus	Aldolase_TIM;tRNA-dHydroUridine_Synthase_C;tRNA_dU_NifR3;tRNA_hU_synthase;tRNA_hU_synthase_CS	RNA modification	1.05126	0.902325	0.964941	0.699172	0.904424	0.000444141	0.00189868	56Y; 108C	-	No	-	-	RBP	-	-	RBP
SPy_0123	hslO	P0C0C3	HSP33	Heat_shock_Hsp33;Heat_shock_Hsp33_C;Heat_shock_Hsp33_N	-	0.29709	-0.159569	0.026352	0.0754484	0.0598304	0.587799	0.665224	-	-	No	-	RBP	-	-	-	-
SPy_0124	rofA	Q9A1S4	HTH_Mga;Mga;PRD_Mga	HTH_Mga_DNA-bd;Mga_HTH;Mga_PRD_dom	-	0.0216226	-0.130653	-0.161307	-0.070744	-0.0852702	0.301481	0.390534	-	-	No	-	-	-	-	-	no_homolog
SPy_0127	sipA	Q9A1S3	-	Pept_S26A_signal_pept_1;Peptidase_S24_S26A/B/C	-	1.75981	1.94004	2.03459	1.33991	1.76859	0.000203141	0.00103753	-	-	No	-	-	-	-	-	no_homolog
SPy_0128	fctA	Q9A1S2	FctA	Sortase_SrtB_sig_QVPTGV;Strep_pil_isopept_link	-	-0.179539	-0.292851	-0.103649	-0.395846	-0.242971	0.0419372	0.074496	-	-	No	no_homolog	no_homolog	no_homolog	no_homolog	no_homolog	no_homolog
SPy_0129	srtC1	Q9A1S1	Sortase	Sortase;Sortase_dom;SrtB;SrtB_Firmicute	-	-	-	-	-	-	-	-	-	-	No	no_homolog	no_homolog	no_homolog	no_homolog	no_homolog	no_homolog
SPy_0130	fctB	Q9A1S0	-	LPXTG_anchor;Strep_pil_isopept_link	-	-0.449763	-0.442151	-0.261236	-0.222773	-0.34398	0.0121917	0.0261873	-	-	No	no_homolog	no_homolog	no_homolog	no_homolog	no_homolog	no_homolog
SPy_0131	SPy_0131	Q9A1R9	DDE_Tnp_IS66;zf-IS66	Transposase_25;Znf_dom_IS66	-	-	-	-	-	-	-	-	-	-	No	-	-	-	-	-	no_homolog
SPy_0133	tnpB	Q9A1R8	TnpB_IS66	Transposase_IS66_Orf2	-	-	-	-	-	-	-	-	-	-	No	no_homolog	no_homolog	no_homolog	no_homolog	no_homolog	no_homolog
SPy_0135	SPy_0135	Q9A1R7	Sortase	Sortase;Sortase_dom	-	-	-	-	-	-	-	-	-	-	No	no_homolog	no_homolog	no_homolog	no_homolog	no_homolog	no_homolog
SPy_0136	SPy_0136	Q9A1R6	-	-	-	-	-	-	-	-	-	-	-	-	No	no_homolog	no_homolog	no_homolog	no_homolog	no_homolog	no_homolog
SPy_0137	atoE	Q9A1R5	SCFA_trans	SCFA_transpt_AtoE	-	-	-	-	-	-	-	-	-	-	No	-	-	-	-	no_homolog	no_homolog
SPy_0140	atoB	Q9A1R4	Thiolase_C;Thiolase_N	Thiolase;Thiolase-like;Thiolase-like_subgr;Thiolase_AS;Thiolase_C;Thiolase_CS;Thiolase_N	-	-	-	-	-	-	-	-	-	-	No	-	-	-	-	-	-
SPy_0141	atoD	Q9A1R3	CoA_trans	3-oxoacid_CoA-transf_A;CoA_trans_fam_I;CoA_transf_BS	-	-	-	-	-	-	-	-	-	-	No	-	-	-	-	no_homolog	no_homolog
SPy_0142	yodR	Q9A1R2	CoA_trans	3-oxoacid_CoA-transf_B;CoA_trans_fam_I;CoA_transf_AS	-	-	-	-	-	-	-	-	-	-	No	-	-	-	-	no_homolog	no_homolog
SPy_0144	SPy_0144	Q9A1R1	PAS_6	YheO	-	-	-	-	-	-	-	-	209C	-	No	-	-	-	-	-	no_homolog
SPy_0145	yhaR	Q9A1R0	Ribonuc_L-PSP	Endoribo_LPSP/chorism_mut-like;YjgF-like;YjgF/Yer057p/UK114	-	-	-	-	-	-	-	-	-	-	No	-	-	-	-	-	-
SPy_0146	pfoR	Q9A1Q9	PTS_EIIC_2	PTS_EIIC	-	-	-	-	-	-	-	-	-	-	No	RBP	-	-	-	-	-
SPy_0147	SPy_0147	Q9A1Q8	-	-	-	-	-	-	-	-	-	-	-	-	No	no_homolog	no_homolog	no_homolog	no_homolog	no_homolog	no_homolog
SPy_0148	ntpI	Q9A1Q7	V_ATPase_I	V-ATPase_116kDa_su	-	-	-	-	-	-	-	-	-	-	No	no_homolog	no_homolog	no_homolog	no_homolog	no_homolog	no_homolog
SPy_0149	ntpK	Q9A1Q6	ATP-synt_C	ATPase_proteolipid_c_like_dom;ATPase_proteolipid_csu	-	-	-	-	-	-	-	-	-	-	No	no_homolog	no_homolog	no_homolog	no_homolog	no_homolog	no_homolog
SPy_0150	atpE	Q9A1Q5	-	-	-	-	-	-	-	-	-	-	-	-	No	no_homolog	no_homolog	no_homolog	no_homolog	no_homolog	no_homolog
SPy_0151	ntpC	Q9A1Q4	vATP-synt_AC39	ATPase_V0-cplx_csu/dsu	-	-	-	-	-	-	-	-	-	-	No	no_homolog	no_homolog	no_homolog	no_homolog	no_homolog	no_homolog
SPy_0154	ntpA	Q9A1Q3	ATP-synt_ab;ATP-synt_ab_C;ATP-synt_ab_N	AAA+_ATPase;ATPase_a/bsu_AS;ATPase_F1/V1/A1-cplx_a/bsu_C;ATPase_F1/V1/A1_a/bsu_nucl-bd;ATPase_F1_a/bsu_N;ATPase_F1_bsu/V1_C;P-loop_NTPase;V-ATPase_asu	-	-	-	-	-	-	-	-	-	-	No	no_homolog	no_homolog	no_homolog	no_homolog	no_homolog	no_homolog
SPy_0155	ntpB	Q9A1Q2	ATP-synt_ab;ATP-synt_ab_C;ATP-synt_ab_N	ATPase_a/bsu_AS;ATPase_F1/V1/A1-cplx_a/bsu_C;ATPase_F1/V1/A1_a/bsu_nucl-bd;ATPase_F1_a/bsu_N;ATPase_F1_bsu/V1_C;P-loop_NTPase;V-ATPase_su_B/beta	-	-	-	-	-	-	-	-	-	-	No	no_homolog	no_homolog	no_homolog	no_homolog	no_homolog	no_homolog
SPy_0157	ntpD	Q9A1Q1	ATP-synt_D	V_ATPase_D	-	-	-	-	-	-	-	-	-	-	No	no_homolog	no_homolog	no_homolog	no_homolog	no_homolog	no_homolog
SPy_0158	SPy_0158	Q9A1Q0	TelA	Toxic_anion-R_TelA	-	0.29939	0.204528	0.183149	0.668817	0.338971	0.0398669	0.0715734	-	-	No	no_homolog	no_homolog	no_homolog	no_homolog	no_homolog	no_homolog
SPy_0159	SPy_0159	Q9A1P9	-	-	-	-	-	-	-	-	-	-	-	-	No	no_homolog	no_homolog	no_homolog	no_homolog	no_homolog	no_homolog
SPy_0160	purA	Q9A1P8	Adenylsucc_synt	Adenylosuccinate_synthase_AS;Adenylosuccinate_synthetase;P-loop_NTPase	-	0.270046	0.325376	0.198472	0.174566	0.242115	0.0243035	0.0470977	-	-	No	-	RBP	RBP	-	-	-
SPy_0163	tcsA	Q9A1P7	Bmp	Bmp;Peripla_BP_I	-	0.817806	0.939435	1.2052	0.510545	0.868247	0.00280556	0.00814581	-	-	No	no_homolog	no_homolog	no_homolog	no_homolog	no_homolog	no_homolog
SPy_0164	nusG	P68893	KOW;NusG	KOW;NGN_dom;Rib_L2_dom2;Transcrpt_antiterm_NusG;Translation_prot_SH3-like	Other RBP	1.59528	2.57122	2.3666	2.04308	2.14404	0.000285398	0.00139712	33Y	RBP	No	RBP	RBP	-	RBP	-	-
SPy_0165	nga	Q7DAN2	NADase_NGA	Galactose-bd-like;NA_dinucl_GlycHdrlase	-	-	-	-	-	-	-	-	-	-	No	-	-	-	-	-	no_homolog
SPy_0166	SPy_0166	Q9A1P6	-	-	-	-	-	-	-	-	-	-	-	-	No	no_homolog	no_homolog	no_homolog	no_homolog	no_homolog	no_homolog
SPy_0167	slo	P0C0I3	Thiol_cytolysin	Thiol_cytolysin	-	-	-	-	-	-	-	-	-	-	No	no_homolog	no_homolog	no_homolog	no_homolog	no_homolog	no_homolog
SPy_0168	SPy_0168	Q9A1P5	-	-	-	-	-	-	-	-	-	-	-	-	No	no_homolog	no_homolog	no_homolog	no_homolog	no_homolog	no_homolog
SPy_0169	SPy_0169	Q9A1P4	-	-	-	-	-	-	-	-	-	-	-	-	No	no_homolog	no_homolog	no_homolog	no_homolog	no_homolog	no_homolog
SPy_0170	SPy_0170	Q9A1P3	-	-	-	-	-	-	-	-	-	-	-	-	No	no_homolog	no_homolog	no_homolog	no_homolog	no_homolog	no_homolog
SPy_0171	SPy_0171	Q9A1P2	-	-	-	-	-	-	-	-	-	-	-	-	No	no_homolog	no_homolog	no_homolog	no_homolog	no_homolog	no_homolog
SPy_0172	metC	Q9A1P1	Cys_Met_Meta_PP	Cys/Met-Metab_PyrdxlP-dep_enz;PyrdxlP-dep_Trfase;PyrdxlP-dep_Trfase_major_sub1;PyrdxlP-dep_Trfase_major_sub2	-	-	-	-	-	-	-	-	-	-	No	-	-	RBP	-	-	-
SPy_0173	leuS	Q9A1P0	Anticodon_1;tRNA-synt_1;tRNA-synt_1_2;tRNA-synt_1g	aa-tRNA-synth_I_CS;aa-tRNA-synth_Ia;Leu-tRNA-ligase;Leu_tRNA-synth_edit;M/V/L/I-tRNA-synth_anticd-bd;Methionyl/Leucyl_tRNA_Synth;Rossmann-like_a/b/a_fold;tRNAsynth_1a_anticodon-bd;Val/Leu/Ile-tRNA-synth_edit	tRNA ligase	0.646155	1.09605	0.739457	0.918576	0.850059	0.00108675	0.00381762	2T	-	No	RBP	RBP	RBP	-	-	-
SPy_0174	sgaT	Q9A1N9	EIIC-GAT	PTS_sugar-sp_permease	-	-	-	-	-	-	-	-	-	-	No	-	-	-	-	-	-
SPy_0175	ulaB	Q9A1N8	PTS_IIB	PTS_EIIB_2;PTS_EIIB_2/3	-	-	-	-	-	-	-	-	-	-	No	RBP	-	-	-	-	no_homolog
SPy_0176	ptxA	Q9A1N7	PTS_EIIA_2	PTrfase/Anion_transptr;PTS_EIIA_type-2_dom	-	-	-	-	-	-	-	-	-	-	No	RBP	-	-	-	-	no_homolog
SPy_0177	ulaD	Q9A1N6	OMPdecase	Aldolase_TIM;OMPdeCOase_dom;RibuloseP-bd_barrel	-	-	-	-	-	-	-	-	-	-	No	-	-	-	-	-	no_homolog
SPy_0178	sga	Q9A1N5	AP_endonuc_2	L-Ru-5P_3-Epase;Xyl_isomerase-like_TIM-brl	-	-	-	-	-	-	-	-	-	-	No	-	-	-	-	-	no_homolog
SPy_0179	araD	Q9A1N4	Aldolase_II	Aldolase_II/adducin_N	-	-	-	-	-	-	-	-	-	-	No	-	-	-	-	-	no_homolog
SPy_0181	SPy_0181	Q9A1N2	HTH_11;PRD	HTH_11;PRD;PTS_EIIB_2;WHTH_DNA-bd_dom	-	-	-	-	-	-	-	-	-	-	No	-	-	-	-	-	no_homolog
SPy_0182	ulaG	Q9A1N1	-	Beta-lactamas-like	-	-	-	-	-	-	-	-	-	-	No	-	-	-	-	-	no_homolog
SPy_0183	opuAA	Q9A1N0	ABC_tran;CBS	AAA+_ATPase;ABC_transporter-like;ABC_transporter_CS;CBS_dom;Gly-betaine_transp_ATP-bd;P-loop_NTPase	-	0.341676	-0.203432	0.276885	0.0836045	0.124683	0.361479	0.451825	-	-	No	no_homolog	no_homolog	no_homolog	no_homolog	no_homolog	no_homolog
SPy_0184	busAB	Q9A1M9	BPD_transp_1;OpuAC	ABC_Gly_betaine_transp_sub-bd;MetI-like	-	1.8322	2.02407	0.992365	1.07004	1.47967	0.00264945	0.00782751	-	-	No	-	-	-	-	-	no_homolog
SPy_0185	polA	Q9A1M8	5_3_exonuc;5_3_exonuc_N;DNA_pol_A	3'-5'_exonuclease_dom;5-3_exonucl_a-hlix_arch_N;5-3_exonuclease_C;5-3_exonuclease_N;DNA-dir_DNA_pol_A_CS;DNA-dir_DNA_pol_A_palm_dom;DNA_polymerase_1;DNA_polymerase_A;HhH2;PIN_domain-like;RNaseH-like_dom	-	0.414349	0.267741	0.432133	-0.0923147	0.255477	0.099962	0.153865	-	-	No	RBP	RBP	-	-	-	RBP
SPy_0186	yneT	Q9A1M7	CoA_binding_2	CoA-bd;NAD(P)-bd_dom	-	-	-	-	-	-	-	-	145P; 147C	-	No	-	-	-	-	-	no_homolog
SPy_0187	perR	Q9A1M6	FUR	FUR;WHTH_DNA-bd_dom	-	1.5456	1.04508	1.19342	0.879476	1.1659	0.000842924	0.0031129	-	-	No	RBP	RBP	-	-	RBP	-
SPy_0188	SPy_0188	Q9A1M5	-	-	-	-	-	-	-	-	-	-	-	-	No	-	-	-	-	-	no_homolog
SPy_0189	SPy_0189	Q9A1M4	DUF3440;PAPS_reduct	DUF3440;PAPS_reduct;Rossmann-like_a/b/a_fold	-	1.12606	1.27435	0.902684	1.42516	1.18206	0.000390037	0.00173284	-	-	No	-	-	-	-	-	no_homolog
SPy_0190	SPy_0190	Q9A1M3	ParBc	ParB/Sulfiredoxin_dom	-	2.14921	2.14111	2.34208	2.09469	2.18177	6.9e-06	0.00025253	2S; 134W	RBP	Yes	-	-	-	-	-	no_homolog
SPy_0196	SPy_0196	Q9A1M0	MatC_N	MatC_N	-	-	-	-	-	-	-	-	-	-	No	-	-	-	-	-	no_homolog
SPy_0197	nadC	Q9A1L9	QRPTase_C;QRPTase_N	Aldolase_TIM;NadC;NadC/ModD;Quinolinate_PRibosylTrfase_C;Quinolinate_PRibosylTrfase_N	-	-	-	-	-	-	-	-	-	-	No	-	-	-	-	-	no_homolog
SPy_0198	SPy_0198	Q9A1L8	HTH_21	HTH-like_dom;Integrase_cat-core;RNaseH-like_dom	-	-	-	-	-	-	-	-	-	-	No	-	-	-	-	-	no_homolog
SPy_0201	SPy_0201	Q9A1L7	DUF975	DUF975	-	-	-	-	-	-	-	-	-	-	No	no_homolog	no_homolog	no_homolog	no_homolog	no_homolog	no_homolog
SPy_0203	tgt	Q9A1L6	TGT	Queuine_tRNA-ribosylTrfase;tRNA_ribo_trans-like	-	0.113493	0.022382	0.508092	0.190079	0.208512	0.127704	0.189641	-	-	No	-	-	RBP	-	-	-
SPy_0205	SPy_0205	Q9A1L5	zf-CHY	UCP017292;Znf_CHY	-	-	-	-	-	-	-	-	-	-	No	no_homolog	no_homolog	no_homolog	no_homolog	no_homolog	-
SPy_0207	bioY	Q9A1L4	BioY	BioY	-	-	-	-	-	-	-	-	-	-	No	no_homolog	no_homolog	no_homolog	no_homolog	no_homolog	-
SPy_0208	yhfI	Q9A1L3	Lactamase_B	Beta-lactamas-like	-	-0.0372708	0.116276	0.0308415	0.0447618	0.0386521	0.604877	0.675472	-	-	No	-	-	-	-	-	no_homolog
SPy_0210	SPy_0210	Q9A1L2	Transglut_core	Transglutaminase-like	-	2.00697	2.11863	2.07066	2.01369	2.05249	4.67e-06	0.000231242	-	-	No	no_homolog	no_homolog	no_homolog	no_homolog	no_homolog	no_homolog
SPy_0212	speG	Q9X5C7	Stap_Strp_tox_C;Stap_Strp_toxin	Enterotoxin;Staph/Strept_toxin_CS;Staph_tox_OB;SuperAg_toxin_C;Superantigen_bac;Toxin_b-grasp_Staph/Strep	-	-	-	-	-	-	-	-	-	-	No	no_homolog	no_homolog	no_homolog	no_homolog	no_homolog	-
SPy_0215	pgi	Q9A1L1	PGI	G6P_Isomerase;Phosphoglucose_isomerase_CS	-	-0.0155311	0.213568	-0.0460736	0.28034	0.108076	0.31223	0.401984	-	-	No	-	-	RBP	-	RBP	-
SPy_0216	rofA	Q9A1L0	HTH_Mga;Mga;PRD_Mga	HTH_Mga_DNA-bd;Mga_HTH;Mga_PRD_dom	-	-	-	-	-	-	-	-	-	-	No	-	-	-	-	-	no_homolog
SPy_0223	gluP	Q9A1K8	Rhomboid	Peptidase_S54_rhomboid;Peptidase_S54_rhomboid_dom	-	-	-	-	-	-	-	-	-	-	No	-	-	-	-	-	-
SPy_0224	galU	P67068	NTP_transferase	GalU_uridylyltTrfase_bac/arc;NTP_transferase;Nucleotide-diphossugar_trans	-	0.37053	0.318282	0.552758	0.301892	0.385865	0.00774167	0.0182081	176I; 179Q; 285A	-	No	-	-	-	-	RBP	-
SPy_0226	gpsA	P68887	NAD_Gly3P_dh_C;NAD_Gly3P_dh_N	6-PGluconate_DH_C-like;6PGD_dom_2;G3P_DH_NAD-dep;G3P_DH_NAD-dep_C;G3P_DH_NAD-dep_N;NAD(P)-bd_dom	-	0.520296	0.305589	0.248461	0.37053	0.361219	0.0100651	0.0224796	-	-	No	-	-	-	-	-	-
SPy_0228	SPy_0228	Q9A1K6	-	HTH_MarR-typ;WHTH_DNA-bd_dom	-	1.98664	0.735225	1.55114	1.58328	1.46407	0.00276068	0.00805982	-	-	No	-	-	-	-	-	no_homolog
SPy_0229	SPy_0229	Q9A1K5	ABC_membrane;ABC_tran	AAA+_ATPase;ABC1_TM_dom;ABC_transporter-like;ABC_transporter_CS;P-loop_NTPase	-	-	-	-	-	-	-	-	-	-	No	-	-	-	-	-	-
SPy_0230	SPy_0230	Q9A1K4	ABC_membrane;ABC_tran	AAA+_ATPase;ABC1_TM_dom;ABC_transporter-like;P-loop_NTPase	-	-1.20311	-0.993369	0.64768	-1.63228	-0.795269	0.133577	0.196629	-	-	No	-	-	-	-	-	no_homolog
SPy_0233	queH	Q9A1K3	DUF208	DUF208	-	-	-	-	-	-	-	-	-	-	No	no_homolog	no_homolog	no_homolog	no_homolog	no_homolog	-
SPy_0235	dut	Q9A1K2	dUTPase	dUTPase-like;dUTPase/dCTP_deaminase	-	-	-	-	-	-	-	-	-	-	No	-	-	-	-	-	no_homolog
SPy_0236	radA	Q9A1K1	-	AAA+_ATPase;DNA_repair_RadA;P-loop_NTPase;RecA_ATP-bd;Ribosomal_S5_D2-typ_fold;Ribosomal_S5_D2-typ_fold_subgr	-	-	-	-	-	-	-	-	-	-	No	-	-	-	-	-	RBP
SPy_0237	cah	Q9A1K0	Pro_CA	Carbonic_anhydrase	-	-	-	-	-	-	-	-	-	-	No	-	-	RBP	-	-	no_homolog
SPy_0238	WQ51_05710	Q9A1J9	AIM24	AIM24;Trp_RNA-bd_attenuator-like_dom	-	0.238351	0.863295	-0.0675897	0.918576	0.488158	0.0819754	0.129987	113G; 115A; 117Y	-	No	no_homolog	no_homolog	no_homolog	no_homolog	no_homolog	no_homolog
SPy_0239	gltX	P67023	tRNA-synt_1c	aa-tRNA-synth_I_codon-bd;aa-tRNA-synth_I_codon-bd_sub2;aa-tRNA-synth_I_CS;Glu-tRNA-ligase_bac/mito;Glu/Gln-tRNA-synth;Glu/Gln-tRNA-synth_Ib_a-bdl;Glu/Gln-tRNA-synth_Ib_cat-dom;Rossmann-like_a/b/a_fold	tRNA ligase	1.214	0.663365	0.858109	0.798918	0.883597	0.00144548	0.0049275	417S; 421F; 422K; 423P; 427F; 445F; 454G	-	No	RBP	RBP	RBP	RBP	-	-
SPy_0242	fasB	Q9A1J7	-	HATPase_C	-	-	-	-	-	-	-	-	-	-	No	-	-	-	-	-	-
SPy_0244	fasC	Q9A1J6	-	-	-	-	-	-	-	-	-	-	-	-	No	-	-	-	-	-	no_homolog
SPy_0245	fasA	Q9A1J5	LytTR;Response_reg	CheY-like_superfamily;LytTR_DNA-bd_dom;Sig_transdc_resp-reg_receiver	-	-	-	-	-	-	-	-	-	-	No	-	-	-	-	-	RBP
SPy_0246	rnpA	Q9A1J4	Ribonuclease_P	Ribosomal_S5_D2-typ_fold;Ribosomal_S5_D2-typ_fold_subgr;RNase_P;RNase_P_CS	RNase	3.75537	3.94572	5.5287	3.96076	4.29764	0.000210483	0.00106123	17F; 40F; 100H; 101H	RBP	No	-	-	-	-	-	RBP
SPy_0247	yidC	P65631	60KD_IMP	Membr_insert_YidC/Oxa1_C;Membrane_insert_OXA1/ALB3/YidC;YidC/YidC1/YidC2_Firmicutes	-	6.62878	1.36932	1.64954	0.836757	2.6211	0.0808373	0.128911	-	-	No	RBP	-	-	-	-	no_homolog
SPy_0248	jag	Q9A1J2	R3H	R3H_ss-bd	Other RBP	4.04593	3.70934	3.77986	3.62205	3.78929	1.89e-06	0.000206812	149D; 150G; 151F; 215A; 228S; 243T; 245I; 247F; 294P	RBP	No	no_homolog	no_homolog	no_homolog	no_homolog	no_homolog	no_homolog
SPy_0250	rpmH	P66258	Ribosomal_L34	Ribosomal_L34;Ribosomal_L34_CS	Ribosomal protein	-	-	-	-	-	-	-	7P; 8S	-	No	-	-	-	-	RBP	no_homolog
SPy_0251	nanE	P65522	NanE	Aldolase_TIM;NanE;RibuloseP-bd_barrel	-	-	-	-	-	-	-	-	-	-	No	-	-	-	-	-	-
SPy_0252	SPy_0252	Q9A1I9	SBP_bac_1	SBP_1_dom	-	-	-	-	-	-	-	-	-	-	No	-	-	-	-	-	no_homolog
SPy_0254	SPy_0254	Q9A1I8	BPD_transp_1	MetI-like	-	-	-	-	-	-	-	-	-	-	No	-	-	-	-	-	no_homolog
SPy_0255	SPy_0255	Q9A1I7	BPD_transp_1	MetI-like	-	-	-	-	-	-	-	-	-	-	No	-	-	-	-	-	no_homolog
SPy_0256	SPy_0256	Q9A1I6	DUF624	DUF624	-	-	-	-	-	-	-	-	66S	-	No	no_homolog	no_homolog	no_homolog	no_homolog	no_homolog	no_homolog
SPy_0257	nanH	Q9A1I5	DHDPS	Aldolase_TIM;DapA-like	-	-	-	-	-	-	-	-	-	-	No	-	-	RBP	-	-	-
SPy_0258	nanK	Q9A1I4	ROK	ROK	-	-	-	-	-	-	-	-	-	-	No	-	-	-	-	-	-
SPy_0259	SPy_0259	Q9A1I3	HTH_6;SIS	Homeodomain-like;HTH_RpiR;SIS;WHTH_DNA-bd_dom	-	-	-	-	-	-	-	-	-	-	No	-	-	-	-	-	-
SPy_0260	tatD	Q9A1I2	TatD_DNase	DNase_TatD-rel_CS;DNase_TatD-type;TatD_family	RNase	2.45949	2.50707	2.03459	2.71967	2.4302	4.39e-05	0.000450486	-	-	No	RBP	-	RBP	-	-	-
SPy_0261	rnmV	Q9A1I1	DUF4093;Toprim	RNase_M5;RNase_M5_C;Toprim_domain	RNase	4.97052	4.31037	4.35875	3.47351	4.27829	6.74e-05	0.000578109	61P; 63Y; 66E; 69R; 115A	RBP	No	no_homolog	no_homolog	no_homolog	no_homolog	no_homolog	RBP
SPy_0262	rsmA	Q9A1I0	RrnaAD	KsgA/Erm;rRNA_Ade_diMease-like;rRNA_Ade_Mease_Trfase_CS;rRNA_Ade_methylase_Trfase_N;rRNA_adenine_dimethylase;SAM-dependent_MTases	RNA modification	2.5896	2.80141	2.69641	2.45949	2.63673	5.18e-06	0.00024226	22K; 158D	RBP	No	RBP	-	-	-	-	RBP
SPy_0263	rsgA	Q9A1H9	DUF258	EngC_GTPase;G_CP_dom;NA-bd_OB-fold;P-loop_NTPase;Ribosome_biogen_GTPase_RsgA	Ribosome biogenesis	1.3451	1.11494	1.16531	1.3521	1.24436	8.33e-05	0.000626006	182D; 183S	RBP	No	RBP	-	-	-	-	-
SPy_0264	rpe	Q9A1H8	Ribul_P_3_epim	Aldolase_TIM;Ribul_P_3_epim;Ribul_P_3_epim-like;RibuloseP-bd_barrel	-	1.27653	-0.413954	-0.0759974	1.04513	0.457927	0.266181	0.355189	-	-	No	-	-	-	-	-	-
SPy_0265	thiN	Q9A1H7	TPK_B1_binding;TPK_catalytic	Thi_PPkinase;Thiamin_PyroPKinase_B1-bd;TPK_catalytic	-	-	-	-	-	-	-	-	-	-	No	no_homolog	no_homolog	no_homolog	no_homolog	no_homolog	-
SPy_0266	rmuC	Q9A1H6	RmuC	DNA_recombination_RmuC	-	0.2032	0.157015	0.0812274	-0.257157	0.0460713	0.693238	0.75806	-	-	No	-	-	-	-	-	no_homolog
SPy_0267	yhaM	Q9A1H5	HD;tRNA_anti-codon	HD/PDEase_dom;HD_domain;NA-bd_OB-fold;NA-bd_OB_tRNA	RNase	2.48213	2.39114	2.68107	2.31069	2.46626	8.18e-06	0.000255907	74Y; 296T; 298R	RBP	No	no_homolog	no_homolog	no_homolog	no_homolog	no_homolog	-
SPy_0268	purR	Q9A1H4	Pribosyltran;PuR_N	PRibTrfase_dom;PRTase-like;PuR_N;PurR_Bsub;WHTH_DNA-bd_dom	-	1.38558	-2.39807	5.41788	-5.8946	-0.372304	0.865412	0.906315	-	-	No	-	-	-	-	-	RBP
SPy_0269	prgA	Q9A1H3	-	Surf_Exclu_SEC10/PgrA	-	0.227186	-0.147929	-0.0532747	-0.299987	-0.0685012	0.577782	0.657422	-	-	No	-	-	-	-	RBP	no_homolog
SPy_0271	rpsL	P66376	Ribosom_S12_S23	NA-bd_OB-fold;Ribosomal_S12/S23;Ribosomal_S12_bac	Ribosomal protein	1.96495	2.42477	2.29072	2.02608	2.17663	2.99e-05	0.000365274	2P; 26I; 27G; 28Y; 29N; 30S	RBP	No	RBP	RBP	RBP	-	RBP	RBP
SPy_0272	rpsG	P66619	Ribosomal_S7	Ribosomal_S5/S7;Ribosomal_S7_bac/org-type;Ribosomal_S7_CS;Ribosomal_S7_dom	Ribosomal protein	5.42776	6.12934	5.25204	4.97052	5.44492	1.07e-05	0.000255907	5N; 7A; 8P; 10R; 20S; 25R; 30V; 31M; 79R; 80V; 82G; 83S; 84N; 85Y; 103W; 116M; 126D; 129N; 131T; 151F; 153H; 154F; 155R; 156W	RBP	No	RBP	RBP	RBP	RBP	RBP	no_homolog
SPy_0273	fusA	P69946	EFG_C;EFG_II;EFG_IV;GTP_EFTU;GTP_EFTU_D2	EF_GTP-bd_dom;EFG_III-V;EFG_V;P-loop_NTPase;Ribosomal_S5_D2-typ_fold;Ribosomal_S5_D2-typ_fold_subgr;Small_GTP-bd_dom;Transl_B-barrel;Transl_elong_EFG/EF2;Transl_elong_EFG/EF2_IV;Transl_elong_EFTu/EF1A_2	Translation	0.804857	0.997115	1.24784	0.734778	0.946147	0.0010369	0.00366836	146Y; 320F; 341M; 351I; 352G; 353R	-	No	RBP	RBP	RBP	RBP	-	-
SPy_0274	gap	P0C0G7	Gp_dh_C;Gp_dh_N	GlycerAld/Erythrose_P_DH;GlycerAld_3-P_DH_AS;GlycerAld_3-P_DH_cat;GlycerAld_3-P_DH_NAD(P)-bd;Glyceraldehyde-3-P_DH_1;NAD(P)-bd_dom	-	-0.608463	-1.08002	-0.636762	-2.09409	-1.10483	0.0198377	0.0397698	4K; 123P; 182T; 185Q; 209P; 223P	-	No	-	RBP	RBP	RBP	-	-
SPy_0276	glnQ	Q9A1H1	ABC_tran	AAA+_ATPase;ABC_ATPase_HisP-typ;ABC_transporter-like;ABC_transporter_CS;P-loop_NTPase	-	0.0899491	0.452415	0.394223	0.431024	0.341903	0.0220402	0.0431577	-	-	No	-	-	-	-	-	-
SPy_0277	SPy_0277	Q9A1H0	BPD_transp_1	AA_ABC_transptr_permease_3TM;MetI-like;Solute-binding_3/MltF_N	-	-0.0464382	-0.0317953	0.255758	0.564883	0.185602	0.246982	0.332734	-	-	No	-	-	-	-	-	-
SPy_0278	SPy_0278	Q9A1G9	DUF2207	DUF2207_membrane	-	0.589426	0.263393	-0.722277	0.540347	0.167722	0.561918	0.644598	-	-	No	-	-	-	-	no_homolog	no_homolog
SPy_0280	uppP	P67392	BacA	UppP	-	-	-	-	-	-	-	-	-	-	No	-	-	-	-	-	-
SPy_0281	mecA	P60187	MecA	Neg-reg_MecA	-	0.575867	0.036491	0.582423	0.048956	0.310934	0.0973225	0.150305	-	-	No	no_homolog	no_homolog	no_homolog	no_homolog	no_homolog	no_homolog
SPy_0282	tagO	Q9A1G6	Glycos_transf_4	Glycosyl_transferase_4;PNAcMuramoyl-5peptid_Trfase_CS	-	-	-	-	-	-	-	-	-	-	No	-	-	-	-	-	-
SPy_0285	sufC	Q9A1G5	ABC_tran	AAA+_ATPase;ABC_transporter-like;ABC_transporter_CS;FeS-cluster_ATPase_SufC;P-loop_NTPase	-	0.586417	-0.37656	0.525704	-0.070744	0.166204	0.467859	0.554842	-	-	No	-	-	-	-	-	-
SPy_0287	sufD	Q9A1G4	UPF0051	SUF_FeS_clus_asmbl_SufBD;SUF_FeS_clus_asmbl_SufD	-	0.118433	-0.170385	0.126382	-0.17528	-0.0252125	0.806086	0.857386	-	-	No	-	-	RBP	-	-	-
SPy_0288	sufS	Q9A1G3	Aminotran_5	Aminotrans_V_dom;Aminotrans_V_PyrdxlP_BS;Cys_dSase_SufS;Cysteine_dSase;PyrdxlP-dep_Trfase;PyrdxlP-dep_Trfase_major_sub1;PyrdxlP-dep_Trfase_major_sub2	-	-0.186566	-0.391658	-0.297019	-0.583559	-0.364701	0.0174888	0.0357417	-	-	No	-	-	-	-	-	-
SPy_0289	sufU	Q9A1G2	NifU_N	NIF_FeS_clus_asmbl_NifU_N	-	0.0709311	0.0483479	-0.0401273	0.564883	0.161009	0.287957	0.375325	-	-	No	RBP	-	-	-	-	-
SPy_0290	sufB	Q9A1G1	UPF0051	SUF_FeS_clus_asmbl_SufB;SUF_FeS_clus_asmbl_SufBD	-	0.213281	0.120903	-0.116592	0.0116907	0.0573206	0.547995	0.631207	-	-	No	-	-	RBP	-	-	-
SPy_0292	pbp3	Q9A1G0	PBP5_C;Peptidase_S11	Beta-lactam/transpept-like;Peniciliin-bd_prot-assoc;Peptidase_S11;Peptidase_S11_C;Peptidase_S11_N	-	2.0218	1.95045	1.93249	1.7898	1.92363	9.93e-06	0.000255907	-	-	No	-	-	-	-	-	-
SPy_0294	amiC	Q9A1F9	BPD_transp_1	MetI-like	-	-0.22702	0.204528	-0.146527	-0.28	-0.112255	0.372104	0.463216	-	-	No	-	-	-	-	-	no_homolog
SPy_0295	oppC	Q9A1F8	BPD_transp_1;OppC_N	MetI-like;OppC_N	-	-	-	-	-	-	-	-	-	-	No	-	-	-	-	-	-
SPy_0296	amiE	Q9A1F7	ABC_tran;oligo_HPY	AAA+_ATPase;ABC_transporter-like;ABC_transporter_CS;Oligo_ATP-bd_C;Oligopep_ABC_C;P-loop_NTPase	-	0.0958088	-0.103122	0.0652317	-0.294338	-0.059105	0.582537	0.661046	-	-	No	-	-	-	-	-	RBP
SPy_0297	amiF	P0A2V6	ABC_tran;oligo_HPY	AAA+_ATPase;ABC_transporter-like;ABC_transporter_CS;Oligopep_ABC_C;P-loop_NTPase	-	-0.327445	0.395824	0.268638	-0.0242844	0.0781833	0.630612	0.697734	-	-	No	-	-	-	-	-	RBP
SPy_0300	SPy_0300	Q99Q57	-	-	-	-	-	-	-	-	-	-	-	-	No	no_homolog	no_homolog	no_homolog	no_homolog	no_homolog	no_homolog
SPy_0303	SPy_0303	Q9A1F6	DDE_Tnp_1	Transposase_11	-	-	-	-	-	-	-	-	-	-	No	-	-	-	-	no_homolog	no_homolog
SPy_0305	yqeG	Q9A1F5	-	HAD-like_dom;HAD-SF_hydro_IIIA;HAD_ppase_YqeG-like	-	-	-	-	-	-	-	-	-	-	No	no_homolog	no_homolog	no_homolog	no_homolog	no_homolog	RBP
SPy_0306	yqeH	Q9A1F4	MMR_HSR1	G_CP_dom;GTP-bd_ribosome_bgen_YqeH;GTP_binding_domain;P-loop_NTPase	Ribosome biogenesis	1.19561	1.14453	1.27182	0.964918	1.14422	0.00013142	0.000807706	251T	RBP	No	no_homolog	no_homolog	no_homolog	no_homolog	no_homolog	RBP
SPy_0307	yhbY	Q9A1F3	CRS1_YhbY	RNA-binding_CRM;RNA-binding_YhbY	Other RBP	-	-	-	-	-	-	-	14A; 15H	-	No	RBP	-	-	-	-	-
SPy_0308	nadD	Q9A1F2	CTP_transf_2	Cyt_trans-like;NAMN_adtrnsfrase;Rossmann-like_a/b/a_fold	-	-	-	-	-	-	-	-	-	-	No	-	-	-	-	-	-
SPy_0309	yqeK	Q9A1F1	HD	CHP00488;HD/PDEase_dom;HD_domain	-	2.43341	-3.04344	-	0.695296	-	0.983675	0.994563	136Y	-	No	no_homolog	no_homolog	no_homolog	no_homolog	no_homolog	-
SPy_0310	rsfS	Q9A1F0	Oligomerisation	Iojap/RsfS/C7orf30;Oligomer_dom	-	-	-	-	-	-	-	-	-	-	No	-	-	-	-	-	-
SPy_0312	yqeM	Q9A1E9	-	SAM-dependent_MTases	-	-	-	-	-	-	-	-	-	-	No	-	-	-	-	-	-
SPy_0314	ylbM	Q9A1E8	HIGH_NTase1	Rossmann-like_a/b/a_fold;UPF0348	RNA modification	2.62353	2.48966	2.2314	2.5896	2.48355	1.02e-05	0.000255907	341S	RBP	No	no_homolog	no_homolog	no_homolog	no_homolog	no_homolog	RBP
SPy_0316	yebC	P67188	Transcrip_reg	Integrase_Zn-bd_dom-like_N;Transcrip_reg_TACO1-like;Transcrip_reg_TACO1-like_dom2;Transcrip_reg_TACO1-like_dom3;Transcrip_reg_TACO1_YeeN;YebC-like	-	0.723331	1.46114	1.68264	0.928637	1.19894	0.00341381	0.00945536	5W; 58Q; 60P; 62H; 76D; 77E; 79F; 80V; 81E; 82G; 84Y; 86G; 87F; 89P; 121M	RBP	Yes	RBP	RBP	RBP	RBP	RBP	-
SPy_0317	SPy_0317	Q9A1E5	-	Solute-binding_3/MltF_N	-	0.80284	-0.0642255	0.358533	0.308211	0.35134	0.0952502	0.147714	53Y; 188S; 189E; 190G	-	No	RBP	RBP	-	-	RBP	no_homolog
SPy_0319	metQ	Q9A1E4	Lipoprotein_9	Lipoprotein_NlpA	-	1.76494	0.911907	1.99325	0.618011	1.32203	0.00905403	0.0206599	-	-	No	-	RBP	-	-	RBP	RBP
SPy_0320	metN	Q9A1E3	ABC_tran;NIL	AAA+_ATPase;ABC_MetN;ABC_transporter-like;ABC_transporter_CS;ABC_transprt_methionine_MetN_C;NIL_domain;P-loop_NTPase	-	0.309338	0.260997	0.136566	0.581525	0.322107	0.0322456	0.0599355	-	-	No	-	-	-	-	-	-
SPy_0321	metI	Q9A1E2	BPD_transp_1	MetI-like	-	-	-	-	-	-	-	-	-	-	No	-	-	-	-	-	no_homolog
SPy_0323	brnQ	Q9A1E1	Branch_AA_trans	Brnchd-chn_aa_trnsp_Livcs	-	-0.0322097	-0.536219	-0.905831	-0.436058	-0.477579	0.0421865	0.0747812	-	-	No	-	-	-	-	-	-
SPy_0324	sstT	Q9A1E0	SDF	Na-dicarboxylate_symporter;Ser_Thr_transp_SstT	-	-	-	-	-	-	-	-	-	-	No	-	-	-	-	-	no_homolog
SPy_0326	ktrA	Q9A1D9	TrkA_N	NAD(P)-bd_dom;RCK_C;RCK_N	-	0.327583	0.10754	0.427491	0.56883	0.357861	0.0246161	0.0474297	-	-	No	-	-	-	-	-	-
SPy_0327	ktrB	Q9A1D8	TrkH	Cat_transpt	-	-	-	-	-	-	-	-	-	-	No	-	-	-	-	-	-
SPy_0329	rsmG	Q9A1D7	GidB	rRNA_ssu_MeTfrase_G;SAM-dependent_MTases	RNA modification	1.89565	0.79266	1.99997	1.08779	1.44402	0.00455662	0.0118223	190C	RBP	No	-	-	-	-	-	-
SPy_0330	lemA	Q9A1D6	LemA	LemA;LemA-like_dom	-	0.0291765	0.550638	0.0490889	0.558674	0.296895	0.100831	0.154644	-	-	No	no_homolog	no_homolog	no_homolog	no_homolog	no_homolog	no_homolog
SPy_0331	htpX	Q9A1D5	Peptidase_M48	Pept_M48_protease_HtpX;Peptidase_M48	-	-0.410001	-0.268228	-0.594387	1.18099	-0.0229054	0.950936	0.974073	-	-	No	RBP	-	-	-	-	no_homolog
SPy_0334	ylbN	Q9A1D4	DUF177	DUF177	-	-	-	-	-	-	-	-	4A	-	No	RBP	RBP	RBP	RBP	-	-
SPy_0336	covS	Q7DAM9	HAMP;HATPase_c;HisKA	EnvZ-like_dim/P;HAMP_linker_domain;HATPase_C;Sig_transdc_His_kin-like_C;Sig_transdc_His_kinase_core;Sig_transdc_His_kinase_dimeric	-	0.400844	0.787436	0.570965	0.305956	0.5163	0.00842844	0.0194431	-	-	No	-	-	-	-	-	no_homolog
SPy_0338	nrdR	P67320	ATP-cone	ATP-cone;RNR_NrdR-like	-	0.40494	0.704278	0.307482	0.630541	0.51181	0.00650745	0.015882	-	-	No	-	-	-	-	-	RBP
SPy_0339	dnaB	Q9A1D2	-	-	-	0.511424	2.00876	0.983625	0.283902	0.946928	0.04352	0.0769829	-	-	No	no_homolog	no_homolog	no_homolog	no_homolog	no_homolog	no_homolog
SPy_0340	dnaI	Q9A1D1	DnaI_N;IstB_IS21	DnaI_N;IstB_ATP-bd;P-loop_NTPase	-	0.429917	-0.0763995	-0.437696	-2.23887	-0.580763	0.304395	0.393099	-	-	No	-	-	-	-	-	-
SPy_0341	der	P64064	MMR_HSR1	GTP-bd_EngA;GTP_binding_domain;KH_dom-like_a/b;P-loop_NTPase;Small_GTP-bd_dom	Ribosome biogenesis	1.61185	1.52329	1.75913	1.64009	1.63359	1.96e-05	0.000294058	427P; 429H	RBP	No	RBP	RBP	RBP	RBP	-	-
SPy_0342	snf	Q9A1C9	Helicase_C;SNF2_assoc;SNF2_N;SWIM	Helicase_ATP-bd;Helicase_C;Helicase_SWF/SNF/SWI_bac;P-loop_NTPase;SNF2_N;Znf_SWIM	-	0.983518	0.608268	0.612329	0.339714	0.635957	0.00704883	0.0169896	-	-	No	RBP	-	RBP	-	-	no_homolog
SPy_0343	SPy_0343	Q9A1C8	-	-	-	-0.318865	0.489858	0.339352	0.0722908	0.145659	0.42077	0.510103	-	-	No	no_homolog	no_homolog	no_homolog	no_homolog	no_homolog	no_homolog
SPy_0345	murC	Q9A1C7	Mur_ligase;Mur_ligase_C;Mur_ligase_M	Mur_ligase_C;Mur_ligase_cen;Mur_ligase_N;NAD(P)-bd_dom;UDP-N-AcMur_Ala_ligase_murC	-	0.546942	0.559308	0.0434935	0.310245	0.364997	0.0373645	0.0673681	-	-	No	-	-	-	-	-	-
SPy_0346	SPy_0346	Q9A1C6	Acetyltransf_7	Acyl_CoA_acyltransferase;GNAT_dom	-	-	-	-	-	-	-	-	-	-	No	-	-	-	-	-	no_homolog
SPy_0348	mltG	Q9A1C5	YceG	UPF0755_YceG-like;Znf_C2H2/integrase_DNA-bd	-	2.10731	1.63364	1.65458	1.40431	1.69996	0.00020646	0.00104722	-	-	No	-	-	-	-	-	no_homolog
SPy_0349	greA	P64285	GreA_GreB;GreA_GreB_N	TF_GreA/GreB_CS;Tscrpt_elong_fac_GreA;Tscrpt_elong_fac_GreA/B;Tscrpt_elong_fac_GreA/B_C;Tscrpt_elong_fac_GreA/B_fam;Tscrpt_elong_fac_GreA/B_N	Other RBP	0.0565807	-0.0248036	0.181149	-0.0457839	0.0417856	0.61628	0.686001	71I; 117F	-	No	RBP	RBP	-	RBP	RBP	-
SPy_0351	yidC	Q9A1C3	60KD_IMP	Membr_insert_YidC/Oxa1_C;Membrane_insert_OXA1/ALB3/YidC;YidC/YidC1/YidC2_Firmicutes	-	2.37444	2.67885	2.82125	2.12157	2.49903	5.21e-05	0.000504379	-	-	No	RBP	-	-	-	-	RBP
SPy_0352	acyP	Q9A1C2	Acylphosphatase	Acylphosphatase-like_dom;Acylphosphatase_CS	-	-	-	-	-	-	-	-	-	-	No	-	-	-	-	-	no_homolog
SPy_0356	spoU	Q9A1C1	SpoU_methylase;SpoU_sub_bind	Alpha/beta_knot_MTases;L30e-like;SpoU_MeTrfase;SpoU_subst-bd;tRNA_m1G_MTases_N	RNA modification	-	-	-	-	-	-	-	-	-	No	RBP	RBP	RBP	RBP	-	RBP
SPy_0357	SPy_0357	Q9A1C0	-	HD/PDEase_dom;HD_domain	-	2.21569	-0.403205	0.741435	0.0216226	0.643887	0.25751	0.34526	-	-	No	-	-	-	-	-	no_homolog
SPy_0358	ybhL	Q9A1B9	Bax1-I	Bax_inhibitor_1-related	-	-	-	-	-	-	-	-	-	-	No	-	-	-	-	-	-
SPy_0359	yneF	P67295	UPF0154	UPF0154	-	-	-	-	-	-	-	-	-	-	No	no_homolog	no_homolog	no_homolog	no_homolog	no_homolog	no_homolog
SPy_0361	racE	Q9A1B7	Asp_Glu_race	Asp/Glu/hydantoin_racemase;Asp/Glu_race;Asp/Glu_racemase_AS;Glu_race	-	-	-	-	-	-	-	-	-	-	No	-	-	-	-	-	-
SPy_0362	rdgB	Q9A1B6	Ham1p_like	Ham1p-like;ITPase-like_fam;NTPase	-	0.687798	0.039787	0.240814	0.179441	0.28696	0.097466	0.150305	-	-	No	-	-	-	-	-	no_homolog
SPy_0363	ysnB	Q9A1B5	Metallophos_2	Calcineurin-like_PHP_lpxH;Metallo-depent_PP-like;Phosphodiesterase_MJ0936/Vps29	-	-1.45261	3.00211	-0.812848	1.76262	0.624816	0.522348	0.604975	-	-	No	-	-	-	-	-	-
SPy_0364	cbpB	Q9A1B4	CBS	CBS_dom	-	0.887358	1.37935	1.11545	1.09093	1.11827	0.000374751	0.00168623	-	-	No	-	-	-	-	-	no_homolog
SPy_0365	xerD	Q9A1B3	Phage_integrase	DNA_brk_join_enz;Integrase-like_cat-core;Integrase_catalytic;Integrase_recombinase_N;Tyrosine_recombinase_XerD-like	-	1.64009	-1.81915	1.7406	2.3371	0.974661	0.288845	0.3759	-	-	No	-	-	-	-	-	no_homolog
SPy_0366	scpA	Q9A1B2	ScpA_ScpB	ScpA	-	-	-	-	-	-	-	-	-	-	No	no_homolog	no_homolog	no_homolog	no_homolog	no_homolog	-
SPy_0367	scpB	P60220	DUF387	ScpB_csome_segregation;WHTH_DNA-bd_dom	-	-	-	-	-	-	-	-	-	-	No	no_homolog	no_homolog	no_homolog	no_homolog	no_homolog	no_homolog
SPy_0369	rluB	Q9A1B0	PseudoU_synth_2;S4	PsdUridine_synth_cat_dom;PsdUridine_synth_RsuA/RluB/E/F;PsdUridine_synth_RsuA/RluB_CS;PsdUridine_synth_RsuA/RluD;S4_RNA-bd	RNA modification	4.22796	3.37817	4.08593	3.06442	3.68912	8.53e-05	0.000635824	-	-	No	RBP	RBP	RBP	RBP	-	-
SPy_0370	yidD	P67307	Haemolytic	Membr_insert_effic_factor	-	-	-	-	-	-	-	-	-	-	No	-	-	-	-	-	-
SPy_0371	cspR	Q9A1A9	SpoU_methylase	Alpha/beta_knot_MTases;SpoU_MeTrfase;tRNA_cyt/urid_MeTfrase;tRNA_m1G_MTases_N	RNA modification	2.96748	3.13259	2.75852	2.75983	2.90461	5.57e-06	0.000246664	-	-	No	-	-	-	-	-	-
SPy_0373	ribU	Q9A1A8	DUF3816	ECF_trnsprt_substrate-spec;RibU	-	-	-	-	-	-	-	-	-	-	No	no_homolog	no_homolog	no_homolog	no_homolog	no_homolog	-
SPy_0374	yodM	Q9A1A7	PAP2	P_Acid_Pase_2/haloperoxidase	-	-	-	-	-	-	-	-	-	-	No	-	-	-	-	RBP	-
SPy_0376	ytqA	Q9A1A6	Radical_SAM	CHP01212;Elp3/MiaB/NifB;rSAM;rSAM_horseshoe	-	-	-	-	-	-	-	-	-	-	No	-	-	-	-	-	-
SPy_0377	mraW1	Q9A1A5	rRNA_methylase	rRNA_methylase;SAM-dependent_MTases	RNA modification	4.31587	3.54757	5.82886	2.62787	4.08004	0.00180404	0.00579773	95G; 96Y; 133Y	RBP	No	RBP	-	RBP	-	-	no_homolog
SPy_0378	hlyX	Q9A1A4	CBS;CorC_HlyC;DUF21	CBS_dom;CO_DH_flavot_FAD-bd_sub2;DUF21;FAD-bd_2;Transptr-assoc_dom	-	1.47325	0.114292	-0.402741	0.247343	0.358037	0.352929	0.446196	-	-	No	-	-	-	-	-	RBP
SPy_0379	pflA	Q9A1A3	Radical_SAM	PFL_activating;Radical_activat_CS;rSAM	-	-	-	-	-	-	-	-	-	-	No	-	-	-	-	-	-
SPy_0380	ppaC	P65757	DHH;DHHA2	DDH_dom;DHHA2;Mn-dep_inorganic_PyrPase	-	-0.101445	0.227369	-0.108443	0.213281	0.0576908	0.60087	0.673679	-	-	No	no_homolog	no_homolog	no_homolog	no_homolog	no_homolog	-
SPy_0382	SPy_0382	Q9A1A1	DUF1803	DUF1803	-	-	-	-	-	-	-	-	-	-	No	no_homolog	no_homolog	no_homolog	no_homolog	no_homolog	no_homolog
SPy_0383	fhuG	Q9A1A0	FecCD	ABC_BtuC-like;ABC_transptr_permAse	-	-	-	-	-	-	-	-	-	-	No	-	-	-	-	-	-
SPy_0384	fhuB	Q9A199	FecCD	ABC_BtuC-like;ABC_transptr_permAse	-	-	-	-	-	-	-	-	-	-	No	-	-	-	-	-	-
SPy_0385	fhuD	Q9A198	Peripla_BP_2	ABC_transptr_periplasmic_BD	-	3.50458	1.93107	3.3761	1.95238	2.69104	0.00165786	0.00545279	-	-	No	-	-	-	-	-	-
SPy_0386	fhuC	Q9A197	ABC_tran	AAA+_ATPase;ABC_transporter-like;ABC_transporter_CS;P-loop_NTPase	-	-	-	-	-	-	-	-	-	-	No	-	-	-	-	-	-
SPy_0388	murE	Q9A196	Mur_ligase_C;Mur_ligase_M	Mur_ligase_C;Mur_ligase_cen;Mur_ligase_N;UDP-N-AcMur-Glu-dNH2Pim_ligase	-	0.564277	0.210996	1.11177	0.0216226	0.477166	0.085658	0.13456	-	-	No	-	-	-	-	-	-
SPy_0390	ytgP	Q9A195	Polysacc_synt;Polysacc_synt_C	Polysacc_synt_C;Polysacc_synth	-	-	-	-	-	-	-	-	-	-	No	-	-	-	-	-	-
SPy_0392	upp	P67400	-	PRTase-like;Ura_phspho_trans	-	0.446266	0.881707	0.816867	1.0242	0.79226	0.00252797	0.00759736	-	-	No	-	RBP	-	-	RBP	-
SPy_0395	clpP	P69884	CLP_protease	ClpP;ClpP/crotonase-like_dom;ClpP/TepA;ClpP_AS	-	0.230116	0.244728	0.577403	-0.142909	0.227335	0.177092	0.247693	-	-	No	-	-	-	-	-	-
SPy_0397	ylbG	P60419	DUF2129	DUF2129	-	3.63243	0.122947	1.89539	0.503024	1.53845	0.0827468	0.130964	15Y	-	No	no_homolog	no_homolog	no_homolog	no_homolog	no_homolog	no_homolog
SPy_0399	tmk	Q9A190	-	P-loop_NTPase;Thymidylate_kinase	-	0.0808472	0.225107	0.47307	0.151988	0.232753	0.0706645	0.116377	-	-	No	-	-	-	-	-	-
SPy_0400	holB	Q9A189	-	DNA_pol_HolB;P-loop_NTPase	-	-	-	-	-	-	-	-	-	-	No	-	-	-	-	-	-
SPy_0401	yaaT	Q9A188	PSP1	PSP1_C	-	-	-	-	-	-	-	-	-	-	No	no_homolog	no_homolog	no_homolog	no_homolog	no_homolog	RBP
SPy_0405	yabA	Q9A187	DUF972	YabA	-	-	-	-	-	-	-	-	-	-	No	no_homolog	no_homolog	no_homolog	no_homolog	no_homolog	-
SPy_0406	rsmI	Q9A186	TP_methylase	4pyrrol_Mease;4pyrrole_Mease_sub1;4pyrrole_Mease_sub2;rRNA_ssu_MeTfrase_I;SAM_MeTrfase_RsmI_CS	RNA modification	2.67312	4.27305	4.12229	4.12832	3.7992	0.000242927	0.00119855	198E; 202L; 203F; 281Y	RBP	No	-	-	-	-	-	RBP
SPy_0407	SPy_0407	Q9A185	-	-	-	-	-	-	-	-	-	-	-	-	No	no_homolog	no_homolog	no_homolog	no_homolog	no_homolog	no_homolog
SPy_0408	cutC	Q9A184	CutC	Cu_homeostasis_CutC;Cu_homeostasis_CutC_dom	-	6.62878	-6.65724	6.62878	6.62878	3.30727	0.302891	0.391757	-	-	No	-	-	-	-	-	no_homolog
SPy_0410	yusI	Q9A183	ArsC	Arsenate_reductase-like;Thioredoxin-like_fold;Tscrpt_reg_Spx/MgsR	-	-	-	-	-	-	-	-	73G	-	No	-	-	-	-	-	-
SPy_0412	xth	Q9A182	Exo_endo_phos	AP_endonuc_1;AP_endonuclease_F1_BS;AP_endonuclease_F1_CS;Endo/exonuclease/phosphatase	-	1.56016	0.972316	0.921223	1.11093	1.14116	0.000988888	0.00356321	-	-	No	RBP	-	-	-	-	no_homolog
SPy_0414	lctO	Q9A181	FMN_dh	Aldolase_TIM;Alpha-hydoxy_acid_DH_FMN;FMN-dep_DH;L_lactate_ox	-	-	-	-	-	-	-	-	-	-	No	-	-	-	-	-	no_homolog
SPy_0416	scpC	Q9A180	DUF1034;PA;Peptidase_S8;YSIRK_signal	LPXTG_anchor;Peptidase_S8/S53_dom;Peptidase_S8_Asp-AS;Peptidase_S8_His-AS;Peptidase_S8_Ser-AS;Peptidase_S8_subtilisin-rel;Peptidase_S8A_DUF1034;Protease-assoc_domain;YSIRK_signal_dom	-	-0.19101	-0.421882	0.0374556	-0.703046	-0.31962	0.0952594	0.147714	-	-	No	no_homolog	no_homolog	no_homolog	no_homolog	no_homolog	no_homolog
SPy_0421	SPy_0421	Q9A179	DUF1275	DUF1275	-	-	-	-	-	-	-	-	-	-	No	no_homolog	no_homolog	no_homolog	no_homolog	no_homolog	no_homolog
SPy_0422	metG	Q9A178	tRNA-synt_1g;tRNA_bind	Met-tRNA-synth_bsu_C;Met-tRNA_synth;Met-tRNA_synth_2;Methionyl/Leucyl_tRNA_Synth;NA-bd_OB-fold;Rossmann-like_a/b/a_fold;tRNA-bd_dom;tRNAsynth_1a_anticodon-bd	tRNA ligase	1.56897	1.7718	2.20357	1.26928	1.70341	0.000540744	0.00220271	-	-	No	RBP	RBP	RBP	-	-	-
SPy_0425	nrdF	Q9A177	Ribonuc_red_sm	Ferritin-like_SF;RNR-rel;RNR_NrdF;RNR_small	-	-0.3749	-1.23e-05	-1.4464	1.01726	-0.201013	0.667749	0.731138	-	-	No	-	-	-	-	-	-
SPy_0426	nrdI	Q9A176	Flavodoxin_NdrI	Flavoprotein-like;RNR_Ib_NrdI_bac;RNR_NrdI	-	-	-	-	-	-	-	-	-	-	No	-	-	-	-	-	no_homolog
SPy_0427	nrdE	Q9A175	Ribonuc_red_lgC;Ribonuc_red_lgN;RNR_N	NrdE_NrdA;RNR_1b_NrdE;RNR_lg_C;RNR_lsu_N;RNR_N;RNR_R1-su_N	-	0.833118	2.64353	-1.02952	0.811276	0.814601	0.268585	0.356702	-	-	No	-	RBP	RBP	-	-	-
SPy_0428	SPy_0428	Q9A174	ADPrib_exo_Tox	ADP-ribosyltransferase;Mono-ADP_RibTrfase_Edin	-	-	-	-	-	-	-	-	-	-	No	no_homolog	no_homolog	no_homolog	no_homolog	no_homolog	no_homolog
SPy_0430	SPy_0430	Q9A173	-	-	-	-	-	-	-	-	-	-	-	-	No	no_homolog	no_homolog	no_homolog	no_homolog	no_homolog	no_homolog
SPy_0432	SPy_0432	Q9A171	-	-	-	-	-	-	-	-	-	-	-	-	No	no_homolog	no_homolog	no_homolog	no_homolog	no_homolog	no_homolog
SPy_0433	SPy_0433	Q9A170	-	-	-	-	-	-	-	-	-	-	-	-	No	no_homolog	no_homolog	no_homolog	no_homolog	no_homolog	no_homolog
SPy_0435	SPy_0435	Q9A169	-	-	-	-	-	-	-	-	-	-	-	-	No	no_homolog	no_homolog	no_homolog	no_homolog	no_homolog	no_homolog
SPy_0436	spej	Q99QN1	Stap_Strp_tox_C;Stap_Strp_toxin	Enterotoxin;Staph/Strept_toxin_CS;Staph_tox_OB;SuperAg_toxin_C;Superantigen_bac;Toxin_b-grasp_Staph/Strep	-	-	-	-	-	-	-	-	-	-	No	no_homolog	no_homolog	no_homolog	no_homolog	no_homolog	-
SPy_0437	SPy_0437	Q9A168	-	-	-	-	-	-	-	-	-	-	-	-	No	no_homolog	no_homolog	no_homolog	no_homolog	no_homolog	no_homolog
SPy_0439	SPy_0439	Q9A167	DUF2829	DUF2829	-	-	-	-	-	-	-	-	-	-	No	no_homolog	no_homolog	no_homolog	no_homolog	no_homolog	no_homolog
SPy_0440	fabG	Q9A166	adh_short	DH_sc/Rdtase_SDR;Glc/ribitol_DH;NAD(P)-bd_dom;Sc_DH/Rdtase_CS	-	0.448225	-0.0690285	0.0973564	0.0163892	0.123235	0.343657	0.43644	-	-	No	RBP	-	RBP	-	-	no_homolog
SPy_0441	SPy_0441	Q9A165	GFO_IDH_MocA;GFO_IDH_MocA_C	NAD(P)-bd_dom;Oxidoreductase_N;OxRdtase_C	-	0.474945	1.3956	1.18394	1.09586	1.03759	0.00389044	0.0104709	-	-	No	-	-	-	-	-	no_homolog
SPy_0442	SPy_0442	Q9A164	MFS_1	MFS;MFS_dom;Sugar_P_transporter	-	-	-	-	-	-	-	-	-	-	No	-	-	-	-	RBP	-
SPy_0443	glmU	Q9A163	Hexapep;NTP_transferase	Bifunctional_GlmU;Hexapep_transf;NTP_transferase;Nucleotide-diphossugar_trans;Trimer_LpxA-like	-	0.61265	0.297775	0.62436	0.345161	0.469986	0.00753501	0.0179222	-	-	No	-	RBP	-	-	-	-
SPy_0444	nudF	Q9A162	NUDIX	NUDIX_hydrolase_dom;NUDIX_hydrolase_dom-like	-	1.52811	0.337224	0.607077	-0.107839	0.591142	0.11681	0.174387	-	-	No	RBP	-	-	-	-	-
SPy_0446	macP	Q9A161	-	-	-	-	-	-	-	-	-	-	-	-	No	no_homolog	no_homolog	no_homolog	no_homolog	no_homolog	no_homolog
SPy_0447	mtnN	Q9A160	PNP_UDP_1	MTA_SAH_Nsdase;Nucleoside_phosphorylase;Nucleoside_phosphorylase_d	-	0.497017	1.86232	0.334649	1.22552	0.979878	0.0306813	0.0574081	-	-	No	-	-	-	-	-	-
SPy_0448	SPy_0448	Q9A159	-	-	-	-	-	-	-	-	-	-	-	-	No	no_homolog	no_homolog	no_homolog	no_homolog	no_homolog	no_homolog
SPy_0450	ideR	Q9A158	Fe_dep_repr_C;Fe_dep_repress;FeoA	Fe-transptr_FeoA;Fe_dep_repressor;Fe_dep_repressor_HTH_DtxR;Fe_dep_repressor_HTH_DtxR_N;WHTH_DNA-bd_dom	-	0.925882	-0.672284	0.368252	-1.13431	-0.128116	0.766728	0.822401	-	-	No	-	-	-	-	-	no_homolog
SPy_0453	psaA	P0A4G4	TroA	AdhesinB;Lipoprotein_4;Perip_solute-bd_prot_fam	-	0.344583	1.0784	0.0308415	1.38558	0.709851	0.0582114	0.0986197	-	-	No	no_homolog	no_homolog	no_homolog	no_homolog	-	-
SPy_0454	sitB	Q7DAM8	ABC_tran	AAA+_ATPase;ABC_transporter-like;ABC_transporter_CS;P-loop_NTPase	-	-0.565461	1.23393	-1.33769	2.49941	0.457547	0.567814	0.648237	-	-	No	-	-	-	-	-	RBP
SPy_0456	mtsC	Q7DAM7	ABC-3	ABC_3;ABC_BtuC-like	-	-	-	-	-	-	-	-	-	-	No	-	-	-	-	-	-
SPy_0457	SPy_0457	Q9A156	Pro_isomerase	Cyclophilin-like_dom;Cyclophilin-type_PPIase;Cyclophilin-type_PPIase_dom	-	2.57948	3.32916	3.40171	2.95171	3.06552	4.36e-05	0.000450486	-	-	No	-	-	-	-	-	-
SPy_0458	ftsK	Q9A155	Ftsk_gamma;FtsK_SpoIIIE	AAA+_ATPase;FtsK_dom;Ftsk_gamma;P-loop_NTPase	-	-	-	-	-	-	-	-	-	-	No	no_homolog	no_homolog	no_homolog	no_homolog	-	RBP
SPy_0459	SPy_0459	Q9A154	DUF3397	DUF3397	-	-	-	-	-	-	-	-	-	-	No	no_homolog	no_homolog	no_homolog	no_homolog	no_homolog	no_homolog
SPy_0460	rplK	P66058	Ribosomal_L11;Ribosomal_L11_N	Ribosomal_L11/L12;Ribosomal_L11_bac-typ;Ribosomal_L11_C;Ribosomal_L11_CS;Ribosomal_L11_N	Ribosomal protein	1.1147	1.68534	1.43168	1.7342	1.49148	0.000313866	0.00149503	11L; 12Q; 13I; 51G; 68F; 86E	RBP	No	RBP	RBP	RBP	RBP	RBP	-
SPy_0461	rplA	P66097	Ribosomal_L1	Ribosom_L1_bac-type;Ribosomal_L1;Ribosomal_L1-like;Ribosomal_L1/biogenesis;Ribosomal_L1_2-a/b-sand;Ribosomal_L1_3-a/b-sand;Ribosomal_L1_CS	Ribosomal protein	1.29468	1.63364	1.36212	1.32253	1.40325	8.05e-05	0.000610942	15V; 17S; 60R; 84A; 140P; 147M; 187E; 188N	RBP	No	-	RBP	RBP	RBP	-	RBP
SPy_0462	pyrH	P65938	AA_kinase	Asp/Glu/Uridylate_kinase;Uridylate_kinase;Uridylate_kinase_bac	-	1.19938	1.0552	0.500565	0.887358	0.910626	0.00268562	0.00787908	-	-	No	-	-	-	-	-	-
SPy_0463	frr	P68903	RRF	Ribosome_recyc_fac;Ribosome_recyc_fac_dom	Translation	1.07564	0.587203	0.937801	0.684682	0.821332	0.00170893	0.00555569	42V; 43D; 44Y; 45Y; 68S; 69P; 70F; 145A; 162K	-	No	RBP	RBP	RBP	-	RBP	-
SPy_0464	yitL	Q9A150	-	CvfB_fam;NA-bd_OB-fold;S1_dom	-	2.78276	2.46928	3.00109	2.5168	2.69248	1.81e-05	0.000289287	-	-	No	no_homolog	no_homolog	no_homolog	no_homolog	no_homolog	RBP
SPy_0466	msrA	Q9A149	PMSR	Met_Sox_Rdtase;Met_Sox_Rdtase_MsrA	-	-0.257157	0.355983	1.48564	6.62878	2.05331	0.194602	0.269056	-	-	No	-	RBP	-	-	-	-
SPy_0467	yozE	Q9A148	DUF1250	UPF0346;YozE-like_domain	-	-	-	-	-	-	-	-	-	-	No	no_homolog	no_homolog	no_homolog	no_homolog	no_homolog	no_homolog
SPy_0469	sip	Q9A147	LysM	LysM_dom	-	2.33352	1.82431	2.05864	2.13675	2.0883	3.24e-05	0.000374258	-	-	No	-	-	-	-	-	no_homolog
SPy_0470	mycA	Q9A146	Strep_67kDa_ant	Oleate_hydratase	-	-0.270007	-0.115454	-0.176316	-0.201458	-0.190809	0.0489	0.0842001	-	-	No	no_homolog	no_homolog	no_homolog	no_homolog	no_homolog	-
SPy_0471	phoH	Q9A145	PhoH	P-loop_NTPase;PhoH	-	1.7529	1.50078	2.73983	1.09586	1.77234	0.00373859	0.0101545	177F; 219P; 221A	RBP	Yes	RBP	RBP	RBP	RBP	-	-
SPy_0472	ung2	Q9A144	UDG	Uracil-DNA_glycosylase-like	-	-	-	-	-	-	-	-	-	-	No	no_homolog	no_homolog	no_homolog	no_homolog	no_homolog	no_homolog
SPy_0473	ybeY	P67140	UPF0054	MetalPrtase_cat_dom_prd;YbeY;YbeY_CS	RNase	2.41836	1.50486	0.366128	1.30429	1.39841	0.0167783	0.034457	116Y	RBP	No	-	-	-	-	-	RBP
SPy_0475	dgkA	Q9A142	DAGK_prokar	Diacylglycerol_kinase_prok	-	-	-	-	-	-	-	-	-	-	No	-	-	-	-	-	-
SPy_0476	era	P0C0B9	KH_2;MMR_HSR1	G_ERA_dom;GTP-bd_Era;GTP_binding_domain;KH_dom-like_a/b;KH_dom_type_2;KH_prok-type;P-loop_NTPase;Small_GTP-bd_dom	Ribosome biogenesis	2.20124	2.66958	2.31757	2.04308	2.30787	4.27e-05	0.000449313	269V	RBP	No	RBP	-	-	-	-	RBP
SPy_0477	SPy_0477	Q9A141	NUDIX	Nudix_hydrolase;NUDIX_hydrolase_CS;NUDIX_hydrolase_dom;NUDIX_hydrolase_dom-like	-	-	-	-	-	-	-	-	-	-	No	-	-	-	-	-	no_homolog
SPy_0478	SPy_0478	Q9A140	-	-	-	-	-	-	-	-	-	-	-	-	No	no_homolog	no_homolog	no_homolog	no_homolog	no_homolog	no_homolog
SPy_0479	SPy_0479	Q9A139	Bacteriocin_IIc	Bacteriocin_IIb_lactacin-rel	-	-	-	-	-	-	-	-	-	-	No	no_homolog	no_homolog	no_homolog	no_homolog	no_homolog	no_homolog
SPy_0480	SPy_0480	Q9A138	Bacteriocin_IIc	Bacteriocin_IIb_lactacin-rel;Bacteriocin_IIb_lactobn/cerein	-	-	-	-	-	-	-	-	-	-	No	no_homolog	no_homolog	no_homolog	no_homolog	no_homolog	no_homolog
SPy_0484	SPy_0484	Q9A137	-	Bacteriocin_IIb_lactobn/cerein;Bacteriocin_signal_seq	-	-	-	-	-	-	-	-	-	-	No	no_homolog	no_homolog	no_homolog	no_homolog	no_homolog	no_homolog
SPy_0486	SPy_0486	Q9A136	-	-	-	-	-	-	-	-	-	-	-	-	No	no_homolog	no_homolog	no_homolog	no_homolog	no_homolog	no_homolog
SPy_0488	SPy_0488	Q9A135	-	-	-	-	-	-	-	-	-	-	-	-	No	no_homolog	no_homolog	no_homolog	no_homolog	no_homolog	no_homolog
SPy_0489	SPy_0489	Q9A134	-	-	-	-	-	-	-	-	-	-	-	-	No	no_homolog	no_homolog	no_homolog	no_homolog	no_homolog	no_homolog
SPy_0492	stcA	Q9A133	-	-	-	6.14521	5.35433	6.12535	4.07508	5.42499	0.000155379	0.000896324	-	-	No	no_homolog	no_homolog	no_homolog	no_homolog	no_homolog	no_homolog
SPy_0496	rgg2	Q9A132	-	Cro/C1-type_HTH;Lambda_DNA-bd_dom;Transcription_activator_MutR_C	-	-	-	-	-	-	-	-	-	-	No	-	-	-	-	-	no_homolog
SPy_0497	mutM	Q9A131	Fapy_DNA_glyco;H2TH;zf-FPG_IleRS	DNA_glyclase/AP_lyase_DNA-bd;DNA_glyclase_Znf_dom_DNA_BS;DNA_glycosylase/AP_lyase_cat;Formamido-pyr_DNA_Glyclase;Ribosomal_S13-like_H2TH;Znf_DNA_glyclase/AP_lyase;Znf_DNA_glyclase/IsotRNA_synth	-	-0.0938993	2.61178	-2.56574	2.15708	0.527306	0.627977	0.695732	112F	-	No	RBP	-	-	-	-	-
SPy_0498	coaE	P58102	CoaE	Depp_CoAkinase;P-loop_NTPase	-	-	-	-	-	-	-	-	-	-	No	-	-	-	-	-	-
SPy_0500	SPy_0500	Q9A130	DUF853	DUF853_NTPase;P-loop_NTPase	-	-	-	-	-	-	-	-	-	-	No	-	-	-	-	-	no_homolog
SPy_0501	pmrA	Q9A129	MFS_1	MFS;MFS_dom;Tet-R_TetA/multi-R_MdtG	-	-	-	-	-	-	-	-	-	-	No	RBP	-	-	-	-	-
SPy_0502	secG	Q9A128	SecG	SecG	-	-	-	-	-	-	-	-	-	-	No	-	-	-	-	-	-
SPy_0503	rnr	Q9A127	OB_RNB;S1	NA-bd_OB-fold;Rbsml_prot_S1_RNA-bd_dom;RNase_B_OB_dom;RNase_II/R_CS;RNase_II/RNase_R;RNase_R;S1_dom	RNase	0.505421	0.693664	0.468497	0.708212	0.593949	0.00169907	0.00555569	80A; 82F; 84F; 95F	-	No	RBP	RBP	RBP	RBP	-	RBP
SPy_0504	smpB	Q9A126	SmpB	SmpB;SsrA-bd_prot;SsrA-bd_prot_CS	Translation	3.82919	3.94572	3.54616	3.51421	3.70882	3.05e-06	0.00021891	2A; 4G; 6G; 7H; 50F	RBP	No	RBP	-	RBP	-	-	RBP
SPy_0505	SPy_0505	Q9A125	Glu_cyclase_2	Glu_cyclase_2;Quino_amine_DH_bsu	-	-	-	-	-	-	-	-	-	-	No	no_homolog	no_homolog	no_homolog	no_homolog	no_homolog	no_homolog
SPy_0506	pcp	P68896	Peptidase_C15	Peptidase_C15;Peptidase_C15-like;PGP-I_bact-type	-	0.5286	0.680767	0.74412	1.04513	0.749655	0.00221105	0.00686975	-	-	No	no_homolog	no_homolog	no_homolog	no_homolog	no_homolog	-
SPy_0507	SPy_0507	Q9A124	DUF979	DUF979	-	-	-	-	-	-	-	-	-	-	No	no_homolog	no_homolog	no_homolog	no_homolog	no_homolog	no_homolog
SPy_0508	SPy_0508	Q9A123	DUF969	DUF969	-	-	-	-	-	-	-	-	-	-	No	no_homolog	no_homolog	no_homolog	no_homolog	no_homolog	no_homolog
SPy_0510	rfaG	Q9A122	Glycos_transf_2	Glyco_trans_2-like;Nucleotide-diphossugar_trans	-	1.97578	0.16894	0.864824	-1.03516	0.493597	0.409308	0.499474	-	-	No	-	-	-	-	-	-
SPy_0511	gloA	Q9A121	Glyoxalase	Glyas_Bleomycin-R_OHBP_Dase;Glyas_Fos-R_dOase_dom	-	0.337364	0.577574	0.310031	0.621761	0.461682	0.00696543	0.0169017	-	-	No	-	-	-	-	-	no_homolog
SPy_0512	frp	Q9A120	Nitroreductase	Nitroreductase;Nitroreductase-like	-	0.60847	1.07164	0.590208	0.849581	0.779975	0.00215732	0.00672766	-	-	No	RBP	-	-	-	-	-
SPy_0513	pepQ	Q9A119	Creatinase_N;Peptidase_M24	Creatin/AminoP/Spt16_NTD;Creatinase/Aminopeptidase_P_N;Creatinase_N;Pept_M24_structural-domain;Peptidase_M24B_aminopep-P_CS	-	0.2884	0.380667	-0.0103146	0.49863	0.289345	0.0587681	0.0993629	-	-	No	-	RBP	-	-	-	-
SPy_0514	ccpA	Q9A118	LacI	CcpA;Lambda_DNA-bd_dom;Peripla_BP_I;Tscrpt_reg_HTH_LacI	-	1.40032	1.08275	1.23503	1.50869	1.3067	0.000163658	0.00092483	182C	RBP	Yes	RBP	-	-	-	RBP	-
SPy_0515	dgs	Q9A117	Glyco_transf_4;Glycos_transf_1	Glyco_trans_1;Glyco_trans_4_N	-	-0.261115	0.515165	-0.146527	-0.565461	-0.114484	0.602271	0.674351	-	-	No	-	-	-	RBP	-	no_homolog
SPy_0516	pimB	Q9A116	Glyco_transf_4;Glycos_transf_1	Glyco_trans_1;Glyco_trans_4_N	-	0.367467	1.12265	0.310031	0.0523303	0.463121	0.0843611	0.133019	-	-	No	-	-	-	RBP	-	no_homolog
SPy_0517	thrS	Q9A115	HGTP_anticodon;TGS;tRNA-synt_2b;tRNA_SAD	aa-tRNA-synt_IIb_cons-dom;aa-tRNA-synth_II;Anticodon-bd;Beta-grasp_dom;TGS;TGS-like;Thr-tRNA-ligase_IIa;Thr/Ala-tRNA-synth_IIc_edit;tRNA_SAD	tRNA ligase	0.711264	0.511846	0.542327	0.668817	0.608563	0.00108816	0.00381762	-	-	No	RBP	RBP	RBP	-	-	-
SPy_0518	SPy_0518	Q9A114	ABC_tran	AAA+_ATPase;ABC_transporter-like;ABC_transporter_CS;P-loop_NTPase	-	-	-	-	-	-	-	-	-	-	No	no_homolog	no_homolog	no_homolog	no_homolog	no_homolog	no_homolog
SPy_0519	M1-956	Q9A113	ABC2_membrane_6	DUF990	-	-	-	-	-	-	-	-	-	-	No	no_homolog	no_homolog	no_homolog	no_homolog	no_homolog	no_homolog
SPy_0521	SPy_0521	Q9A112	ABC2_membrane_6	DUF990	-	-	-	-	-	-	-	-	-	-	No	no_homolog	no_homolog	no_homolog	no_homolog	no_homolog	no_homolog
SPy_0524	vraB	Q9A111	Thiolase_C;Thiolase_N	Thiolase;Thiolase-like;Thiolase-like_subgr;Thiolase_C;Thiolase_N	-	-	-	-	-	-	-	-	-	-	No	-	-	-	-	-	-
SPy_0526	SPy_0526	Q9A110	AMP-binding	AMP-dep_Synth/Lig	-	-	-	-	-	-	-	-	-	-	No	RBP	-	-	-	-	no_homolog
SPy_0527	SPy_0527	Q9A109	DUF3114	DUF3114	-	-	-	-	-	-	-	-	-	-	No	no_homolog	no_homolog	no_homolog	no_homolog	no_homolog	no_homolog
SPy_0528	yycF	Q9A108	Response_reg;Trans_reg_C	CheY-like_superfamily;Sig_transdc_resp-reg_C;Sig_transdc_resp-reg_C-effctor;Sig_transdc_resp-reg_receiver;WHTH_DNA-bd_dom	-	1.74126	1.01971	1.53136	1.16156	1.36347	0.000744575	0.00282402	-	-	No	RBP	RBP	RBP	RBP	-	RBP
SPy_0529	vicK	Q9A107	HATPase_c;HisKA;PAS	EnvZ-like_dim/P;HATPase_C;PAC;PAS;PAS_fold;Sig_transdc_His_kin-like_C;Sig_transdc_His_kinase_core;Sig_transdc_His_kinase_dimeric	-	1.42928	0.670233	0.671678	1.05126	0.955612	0.00401385	0.0106614	-	-	No	-	-	-	-	-	RBP
SPy_0530	vicX	Q9A106	Lactamase_B	Beta-lactamas-like	-	1.24516	0.371446	0.768275	0.97268	0.839391	0.00679379	0.0165329	-	-	No	-	-	-	-	no_homolog	-
SPy_0531	rnc	P66670	dsrm;Ribonucleas_3_3	dsRNA-bd_dom;RNase_III;RNase_III_dom	Ribosomal protein	0.64212	1.91824	1.29625	1.21963	1.26906	0.00466653	0.0120528	93F; 163T	RBP	No	RBP	-	-	-	-	-
SPy_0532	smc	Q9A104	SMC_hinge;SMC_N	P-loop_NTPase;RecF/RecN/SMC_N;SMC;SMC_hinge;SMC_prok	-	0.394451	0.429025	0.462399	0.277776	0.390913	0.00501803	0.0128036	-	-	No	-	-	-	-	RBP	RBP
SPy_0533	rgg3	Q9A103	-	Cro/C1-type_HTH;Lambda_DNA-bd_dom;Transcription_activator_MutR_C	-	-	-	-	-	-	-	-	-	-	No	-	-	-	-	-	no_homolog
SPy_0534	aroE	Q9A102	Shikimate_dh_N	NAD(P)-bd_dom;Shikimate_DH-bd_N	-	1.13404	1.24681	1.76442	1.33172	1.36925	0.000403671	0.00177953	59S; 61C; 62L; 64D; 65K; 68H; 75C; 109Y; 126Y; 132F; 134I; 135S; 136H; 244P; 246H; 288F	RBP	Yes	-	-	-	-	-	-
SPy_0535	SPy_0535	Q9A101	AP_endonuc_2	Xyl_isomerase-like_TIM-brl	-	0.120922	0.00595545	0.266004	-0.0382001	0.0886703	0.358347	0.451013	56L; 57Q; 58K; 59Y; 61I; 167G; 168H; 210C; 215N; 216N; 217D; 218L; 219G; 221H; 267S	-	No	-	-	-	-	-	no_homolog
SPy_0536	cofE	Q9A100	F420_ligase	F420-0_g-glutamyl_ligase;F420-0_gamma-glut_ligase-dom	-	0.540347	0.153666	0.546075	0.102315	0.335601	0.0470268	0.0819804	18D; 104G; 122S; 133P; 136S; 138K	-	No	no_homolog	no_homolog	no_homolog	no_homolog	no_homolog	no_homolog
SPy_0537	SPy_0537	Q9A0Z9	-	NAD(P)-bd_dom	-	0.00998672	-0.20004	0.0903556	-0.336598	-0.109074	0.352777	0.446196	45Y; 85Y; 86S; 87Y; 112P; 113H; 137D; 138C; 198F; 234F; 235A; 237R; 239G; 320Y; 321S; 322E; 323C; 324E	-	No	-	-	-	-	-	no_homolog
SPy_0538	SPy_0538	P66768	AdoMet_Synthase	AdoMet_synthase_2_family	-	0.261653	0.0727687	0.246911	-0.214042	0.0918226	0.461792	0.549194	10Y; 14H; 56H; 58N; 59F; 66G; 76S; 93K; 94C; 95F; 190K; 216Y; 222F; 228F; 230N; 231N; 236Q; 238Y; 308C; 310Y; 347L; 349R	-	No	no_homolog	no_homolog	no_homolog	no_homolog	no_homolog	no_homolog
SPy_0539	SPy_0539	Q9A0Z7	-	P-loop_NTPase	-	1.54035	0.527017	1.93862	1.65548	1.41537	0.00551011	0.0138908	37Y; 39S; 173L; 175D; 176N; 178L; 179F; 273T	RBP	Yes	no_homolog	no_homolog	no_homolog	no_homolog	no_homolog	no_homolog
SPy_0540	SPy_0540	Q9A0Z6	Glycos_transf_2	Glyco_trans_2-like;Nucleotide-diphossugar_trans	-	0.879476	0.708486	0.970708	0.741127	0.824949	0.000445685	0.00189868	14N; 20K; 21Q; 55T; 127S; 153C; 256S; 259I; 262S; 274F; 305Y; 312L; 313Y	-	No	-	-	-	-	-	no_homolog
SPy_0542	SPy_0542	Q9A0Z5	UDPG_MGDP_dh;UDPG_MGDP_dh_C;UDPG_MGDP_dh_N	6-PGluconate_DH_C-like;6PGD_dom_2;NAD(P)-bd_dom;UDP-Glc/GDP-Man;UDP-Glc/GDP-Man_DH_C;UDP-Glc/GDP-Man_DH_dimer;UDP-Glc/GDP-Man_DH_N;UDPglc_DH_bac	-	0.987715	0.446939	0.830468	0.472961	0.684521	0.0055372	0.0139174	70Y; 77I; 78L; 79S; 81P; 82T; 85K; 86F; 120F; 121T; 122E; 123Y; 133I; 151Y; 244F; 248G; 249Y; 250C; 276S; 309N; 310C; 324S; 331I; 332F; 334P; 335L; 336I; 337N; 339K; 341F; 343G; 356Y	-	No	-	-	-	-	-	no_homolog
SPy_0543	SPy_0543	Q9A0Z4	MFS_1	MFS;MFS_dom	-	0.704	-0.108695	1.34857	-0.210225	0.433412	0.24159	0.32704	-	-	No	-	-	-	-	-	no_homolog
SPy_0544	SPy_0544	Q9A0Z3	HTH_26	Cro/C1-type_HTH;Lambda_DNA-bd_dom	-	-	-	-	-	-	-	-	-	-	No	no_homolog	no_homolog	no_homolog	no_homolog	no_homolog	no_homolog
SPy_0547	SPy_0547	Q9A0Z0	-	-	-	-	-	-	-	-	-	-	-	-	No	no_homolog	no_homolog	no_homolog	no_homolog	no_homolog	no_homolog
SPy_0549	SPy_0549	Q9A0Y9	-	-	-	-	-	-	-	-	-	-	-	-	No	no_homolog	no_homolog	no_homolog	no_homolog	no_homolog	no_homolog
SPy_0550	SPy_0550	Q9A0Y8	RelB	RelB/DinJ	-	-	-	-	-	-	-	-	-	-	No	-	-	-	-	-	no_homolog
SPy_0552	SPy_0552	Q9A0Y7	Plasmid_stabil	RelE/ParE_toxin	-	-	-	-	-	-	-	-	-	-	No	no_homolog	no_homolog	no_homolog	no_homolog	-	no_homolog
SPy_0553	SPy_0553	Q9A0Y6	-	-	-	-	-	-	-	-	-	-	-	-	No	no_homolog	no_homolog	no_homolog	no_homolog	no_homolog	no_homolog
SPy_0555	SPy_0555	Q9A0Y5	Phage_portal	Phage/GTA_portal	-	-	-	-	-	-	-	-	-	-	No	no_homolog	no_homolog	no_homolog	no_homolog	no_homolog	no_homolog
SPy_0556	SPy_0556	Q9A0Y4	-	-	-	-	-	-	-	-	-	-	-	-	No	no_homolog	no_homolog	no_homolog	no_homolog	-	no_homolog
SPy_0558	SPy_0558	Q9A0Y3	-	Fido	-	-	-	-	-	-	-	-	-	-	No	no_homolog	no_homolog	no_homolog	no_homolog	no_homolog	no_homolog
SPy_0559	asnS_2	Q9A0Y2	tRNA-synt_2	aa-tRNA-synt_II;aa-tRNA-synt_II-like;aa-tRNA-synth_II;Asn-tRNA-ligase	tRNA ligase	-	-	-	-	-	-	-	-	-	No	-	RBP	RBP	-	-	RBP
SPy_0560	SPy_0560	Q9A0Y1	-	ATP-grasp;ATP_grasp_subdomain_2	-	0.067943	0.539753	0.517004	-0.136249	0.247113	0.185028	0.25624	-	-	No	-	RBP	RBP	-	-	no_homolog
SPy_0567	SPy_0567	Q9A0X9	Hydrolase_3	HAD-like_dom;HAD-SF_hydro_IIB;Hypothet_cof	-	-0.28	-0.00638319	0.415096	-0.114374	0.0035846	0.980881	0.994563	-	-	No	-	-	-	-	-	no_homolog
SPy_0568	SPy_0568	Q9A0X8	Hydrolase_3	HAD-like_dom;HAD-SF_hydro_IIB;Hypothet_cof	-	0.22138	0.193184	-0.455085	0.0650405	0.00612986	0.968857	0.98643	-	-	No	-	-	-	-	-	no_homolog
SPy_0569	ftsY	Q9A0X7	SRP54;SRP54_N	AAA+_ATPase;P-loop_NTPase;Signal_recog_particl_SRP54_hlx;SR_rcpt_FtsY;SRP54_GTPase_dom	-	0.418317	0.146735	0.488108	0.256265	0.327356	0.0215985	0.0423915	-	-	No	RBP	-	-	-	-	-
SPy_0570	SPy_0570	Q9A0X6	MFS_1	MFS;MFS_dom;Tet-R_TetB/Drug-R_transptr	-	-	-	-	-	-	-	-	-	-	No	-	-	-	-	-	no_homolog
SPy_0571	licT	Q9A0X5	CAT_RBD;PRD	CAT_RNA-bd_dom;PRD;Transcrpt_antitermin_CS	Other RBP	-	-	-	-	-	-	-	-	-	No	-	-	-	-	-	no_homolog
SPy_0572	SPy_0572	Q9A0X4	PTS_EIIA_1;PTS_EIIB;PTS_EIIC	Dup_hybrid_motif;PTrfase_EIIB_Cys;PTS_EIIA_1_perm;PTS_EIIC;PTS_EIIC_1;PTS_IIABC_b_glu;PTS_IIB_1	-	-	-	-	-	-	-	-	-	-	No	-	-	-	-	-	RBP
SPy_0574	bglH	Q9A0X3	Glyco_hydro_1	Glyco_hydro_1;Glyco_hydro_1_AS;Glyco_hydro_catalytic_dom;Glycoside_hydrolase_SF	-	-	-	-	-	-	-	-	-	-	No	-	-	-	-	-	-
SPy_0575	SPy_0575	Q9A0X2	DUF1980	DUF1980	-	2.60502	2.23388	2.46603	2.22916	2.38352	1.33e-05	0.000255907	-	-	No	no_homolog	no_homolog	no_homolog	no_homolog	no_homolog	no_homolog
SPy_0576	SPy_0576	Q9A0X1	DUF318	DUF318_TM	-	-	-	-	-	-	-	-	-	-	No	-	-	-	-	no_homolog	no_homolog
SPy_0577	SPy_0577	Q9A0W9	-	-	-	-	-	-	-	-	-	-	4T; 21I	-	No	no_homolog	no_homolog	no_homolog	no_homolog	no_homolog	no_homolog
SPy_0580	tex	Q9A0W8	S1;Tex_N	NA-bd_OB-fold;Rbsml_prot_S1_RNA-bd_dom;RNaseH-like_dom;RuvA_2-like;S1_dom;Tex-like_dom;Tex-like_HTH_dom;Tex-like_N;Tex_RuvX-like_dom;YqgF/RNaseH-like_dom	-	1.08691	0.750005	1.03944	0.527537	0.850971	0.00228721	0.00700303	-	-	No	-	RBP	RBP	RBP	-	RBP
SPy_0581	ydcK	Q9A0W7	SprT-like	SprT-like_domain;Uncharacterised_SprT-like	-	-	-	-	-	-	-	-	-	-	No	-	-	-	-	-	-
SPy_0583	pspC	Q9A0W6	PspC	Phageshock_PspC_N	-	0.100215	0.181587	0.107983	-0.0752692	0.0786289	0.372443	0.463216	-	-	No	-	-	-	-	-	no_homolog
SPy_0584	hprK	P68898	Hpr_kinase_C;Hpr_kinase_N	HPr(Ser)_kin/Pase;Hpr_kin/Pase_C;Hpr_kin/Pase_Hpr_N;P-loop_NTPase;Ser_kin/Pase_Hpr_N_like	-	-0.386542	0.371446	0.0308415	0.22676	0.0606265	0.712085	0.772649	-	-	No	no_homolog	no_homolog	no_homolog	no_homolog	no_homolog	-
SPy_0585	lgt	P60965	LGT	Prolipoprot_diAcglycer_Trfase	-	-	1.00597	-	6.62878	-	0.17344	0.243456	-	-	No	-	-	-	-	-	-
SPy_0587	ytxG	Q9A0W3	DUF948	UPF0478	-	-	-	-	-	-	-	-	-	-	No	no_homolog	no_homolog	no_homolog	no_homolog	no_homolog	-
SPy_0588	ytxH	Q9A0W2	YtxH	YtxH	-	0.322051	0.740359	0.668842	1.31473	0.761496	0.0136178	0.0288096	-	-	No	no_homolog	no_homolog	no_homolog	no_homolog	no_homolog	no_homolog
SPy_0589	SPy_0589	Q9A0W1	DUF3270	DUF3270	-	-	-	-	-	-	-	-	-	-	No	no_homolog	no_homolog	no_homolog	no_homolog	no_homolog	no_homolog
SPy_0590	yrrN	Q9A0W0	Peptidase_U32	Peptidase_U32	-	0.624562	0.484669	-0.618544	0.230427	0.180278	0.500306	0.58671	-	-	No	RBP	RBP	-	-	-	-
SPy_0591	yrrO	Q9A0V9	Peptidase_U32	Aldolase_TIM;Peptidase_U32	-	-0.464267	-0.448749	-0.5349	-0.778953	-0.556717	0.00313111	0.00887675	-	-	No	RBP	RBP	-	-	-	-
SPy_0593	SPy_0593	Q9A0V8	PC4	PC4;UCP037246	-	0.848244	0.555327	0.155337	0.238351	0.449315	0.0370134	0.0670222	2A; 4F	-	No	no_homolog	no_homolog	no_homolog	no_homolog	no_homolog	no_homolog
SPy_0595	lysS	Q9A0V7	tRNA-synt_2;tRNA_anti-codon	aa-tRNA-synt_II;aa-tRNA-synt_II-like;aa-tRNA-synth_II;Lys-tRNA-ligase_II;Lys-tRNA-synth_II_C;NA-bd_OB-fold;NA-bd_OB_tRNA	tRNA ligase	1.51981	1.16456	1.37976	1.19732	1.31536	0.000120162	0.000772339	2S; 5H; 78V; 79G; 80F; 93Y	RBP	No	RBP	RBP	RBP	RBP	-	-
SPy_0596	SPy_0596	Q9A0V6	HAD_2	HAD-like_dom;HAD-SF_hydro_IA	-	-0.398686	0.781533	0.441933	0.441895	0.316669	0.225026	0.307584	-	-	No	-	-	-	-	-	no_homolog
SPy_0598	pgm	Q9A0V5	His_Phos_1	His_Pase_superF_clade-1;His_PPase_superfam	-	1.05883	2.16208	1.83186	2.41836	1.86778	0.00164244	0.00544462	127Y	RBP	Yes	-	-	-	-	-	no_homolog
SPy_0599	SPy_0599	Q9A0V4	tRNA_edit	Prolyl-tRNA_editing_YbaK/EbsC;YbaK/aa-tRNA-synth-assoc-dom	-	2.71042	2.77882	2.98483	2.3371	2.70279	2.33e-05	0.000321978	-	-	No	RBP	-	RBP	-	-	-
SPy_0600	thiT	Q9A0V3	Thia_YuaJ	Thia_Transptr_ThiT	-	-	-	-	-	-	-	-	-	-	No	no_homolog	no_homolog	no_homolog	no_homolog	no_homolog	no_homolog
SPy_0601	SPy_0601	Q9A0V2	Glyco_hydro_25	Glyco_hydro_25;Glyco_hydro_catalytic_dom;Glycoside_hydrolase_SF	-	2.90313	1.37935	2.35612	1.17332	1.95298	0.00455343	0.0118223	-	-	No	-	-	-	-	no_homolog	no_homolog
SPy_0603	SPy_0603	Q9A0V1	ECF-ribofla_trS	ECF_substrate-spec-like	-	-	-	-	-	-	-	-	-	-	No	no_homolog	no_homolog	no_homolog	no_homolog	no_homolog	no_homolog
SPy_0604	SPy_0604	Q9A0V0	DUF4430	DUF4430	-	6.62878	0.923162	6.62878	6.62878	5.20237	0.0115558	0.0251421	-	-	No	no_homolog	no_homolog	no_homolog	no_homolog	no_homolog	no_homolog
SPy_0605	gpo	Q9A0U9	GSHPx	Glutathione_peroxidase;GPX_CS;Thioredoxin-like_fold	-	-	-	-	-	-	-	-	-	-	No	-	-	-	-	-	-
SPy_0606	pepF	Q9A0U8	Peptidase_M3;Peptidase_M3_N	MetalloPept_cat_dom;OligopepF_N_dom;Pept_M3A_M3B;Peptidase_M3B	-	-0.112244	-0.115454	0.0737591	-0.198167	-0.0880263	0.332068	0.423639	-	-	No	no_homolog	no_homolog	no_homolog	no_homolog	no_homolog	-
SPy_0608	ppc	Q9A0U7	PEPcase	PEP_COase;PEP_COase_AS;PEP_COase_bac/pln-type;Pyrv/PenolPyrv_Kinase-like_dom	-	-0.108769	-0.0729924	0.216431	-0.107839	-0.0182924	0.85219	0.89581	-	-	No	-	RBP	-	-	-	no_homolog
SPy_0609	ftsW	Q9A0U6	FTSW_RODA_SPOVE	Cell_cycle_FtsW/RodA	-	-	-	-	-	-	-	-	-	-	No	-	-	-	-	-	-
SPy_0611	tuf	P69952	GTP_EFTU;GTP_EFTU_D2;GTP_EFTU_D3	EF_GTP-bd_dom;P-loop_NTPase;Small_GTP-bd_dom;Transl_B-barrel;Transl_elong_EF1A/Init_IF2_C;Transl_elong_EFTu/EF1A_2;Transl_elong_EFTu/EF1A_bac/org;Transl_elong_EFTu/EF1A_C	Translation	0.485837	0.34391	0.570965	0.408806	0.452379	0.00351319	0.00969872	49D; 68T; 138M; 217P; 220D; 221V; 222F; 223S; 225T; 226G; 227R; 258A; 261T; 266F; 268K; 269Q; 278N; 280G; 383E	-	No	-	RBP	RBP	RBP	no_homolog	-
SPy_0613	tpiA	P69887	TIM	Aldolase_TIM;TrioseP_Isoase_bac/euk;Triosephosphate_isomerase;Triosephosphate_isomerase_AS	-	0.727062	0.503242	0.76487	0.647768	0.660735	0.000997506	0.00356695	18Q; 65Q	-	No	-	-	RBP	-	RBP	-
SPy_0615	femA	Q9A0U5	FemAB	Acyl_CoA_acyltransferase;FEMABX;tRNA-bd_arm	-	3.41659	3.05055	3.17798	2.775	3.10503	1.27e-05	0.000255907	-	-	No	no_homolog	no_homolog	no_homolog	no_homolog	no_homolog	RBP
SPy_0616	murM	Q9A0U4	FemAB	Acyl_CoA_acyltransferase;FEMABX	-	1.21963	0.908509	1.37431	0.40494	0.976848	0.00629928	0.0154186	-	-	No	no_homolog	no_homolog	no_homolog	no_homolog	no_homolog	RBP
SPy_0617	yidA	Q9A0U3	Hydrolase_3	HAD-like_dom;HAD-SF_hydro_IIB;Hypothet_cof	-	-0.142909	0.118368	0.400517	0.243743	0.15493	0.251215	0.337896	-	-	No	-	-	-	-	-	-
SPy_0621	ywfO	Q9A0U1	HD	HD/PDEase_dom;HD_domain	-	-0.583559	-0.0150782	-0.153772	-0.423543	-0.293988	0.077601	0.124457	-	-	No	no_homolog	no_homolog	no_homolog	no_homolog	no_homolog	-
SPy_0622	ywiB	Q9A0U0	DUF1934	Calycin;Calycin-like;DUF1934	-	-	-	-	-	-	-	-	-	-	No	no_homolog	no_homolog	no_homolog	no_homolog	no_homolog	no_homolog
SPy_0623	pacL	Q9A0T9	Cation_ATPase_C;Cation_ATPase_N;E1-E2_ATPase;Hydrolase	ATPase_P-typ_cation-transptr_C;ATPase_P-typ_cation-transptr_N;ATPase_P-typ_cyto_domN;ATPase_P-typ_P_site;ATPase_P-typ_TM_dom;ATPase_P-typ_transduc_dom_A;HAD-like_dom;P_typ_ATPase	-	0.341676	-0.0343118	0.227146	-0.0131541	0.130339	0.262978	0.352032	-	-	No	-	-	-	-	-	no_homolog
SPy_0627	regR	Q9A0T8	LacI;Peripla_BP_4	Lambda_DNA-bd_dom;Peripla_BP_I;SBP_2_dom;Tscrpt_reg_HTH_LacI	-	-	-	-	-	-	-	-	-	-	No	RBP	-	-	-	RBP	no_homolog
SPy_0628	SPy_0628	Q9A0T7	Hepar_II_III	Alginate_lyase_dom;Chondroitin_lyas;Hepar_II_III	-	-	-	-	-	-	-	-	-	-	No	no_homolog	no_homolog	no_homolog	no_homolog	no_homolog	no_homolog
SPy_0629	agaD	Q9A0T6	EIID-AGA	PTS_IID_comp	-	-	-	-	-	-	-	-	-	-	No	-	-	-	-	-	no_homolog
SPy_0630	SPy_0630	Q9A0T5	EII-Sor	PTS_IIC_sorb	-	-	-	-	-	-	-	-	-	-	No	-	-	-	-	-	no_homolog
SPy_0631	agaV	Q9A0T4	PTSIIB_sorb	PTS_IIB_sorbose-sp	-	-	-	-	-	-	-	-	-	-	No	-	-	-	-	-	no_homolog
SPy_0632	ugl	Q9A0T3	Glyco_hydro_88	6-hairpin_glycosidase-like;6hp_glycosidase;Glyco_hydro_88	-	-	-	-	-	-	-	-	-	-	No	no_homolog	no_homolog	no_homolog	no_homolog	-	no_homolog
SPy_0634	agaF	Q9A0T2	EIIA-man	PTS_EIIA_man-typ	-	-	-	-	-	-	-	-	-	-	No	-	-	-	-	-	no_homolog
SPy_0636	idnO	Q9A0T1	adh_short	DH_sc/Rdtase_SDR;Glc/ribitol_DH;NAD(P)-bd_dom;Sc_DH/Rdtase_CS	-	-	-	-	-	-	-	-	-	-	No	RBP	-	RBP	-	-	no_homolog
SPy_0637	SPy_0637	Q9A0T0	DUF3666;LacAB_rpiB	Ribose_5_isomerase_C;RpiB_LacA_LacB	-	-	-	-	-	-	-	-	-	-	No	-	-	-	-	-	no_homolog
SPy_0638	SPy_0638	Q9A0S9	PfkB	PfkB_dom;Ribokinase-like	-	-	-	-	-	-	-	-	-	-	No	-	RBP	-	-	-	no_homolog
SPy_0639	kgdA	Q9A0S8	Aldolase	Aldlse_KDPG_KHG;Aldolase_TIM	-	-	-	-	-	-	-	-	-	-	No	-	-	RBP	-	-	no_homolog
SPy_0640	SPy_0640	Q9A0S7	HAD_2	HAD-like_dom;HAD-SF_hydro_IA;PGP_dom2	-	-	-	-	-	-	-	-	-	-	No	-	-	-	-	-	no_homolog
SPy_0642	queG	Q9A0S6	DUF1730	4Fe4S_Fe-S-bd;4Fe4S_Fe_S_CS;ARM-like;DUF1730;Helical_ferredxn;QueG	-	-	-	-	-	-	-	-	-	-	No	-	-	-	-	-	-
SPy_0643	prfB	Q9A0S5	PCRF;RF-1	dsRNA-bd_dom;PCRF;Pep_chain_release_fac_I_II;Peptide_chain_release_fac2_bac;PrfB	Translation	1.00633	0.928176	1.07643	0.958562	0.992375	0.000105647	0.000711636	-	-	No	RBP	RBP	RBP	RBP	-	-
SPy_0644	ftsE	Q9A0S4	ABC_tran	AAA+_ATPase;ABC_transporter-like;ABC_transporter_CS;Cell_div_FtsE_ATP-bd;P-loop_NTPase	-	0.868543	0.572466	0.810605	1.24516	0.874194	0.00246767	0.00747402	-	-	No	RBP	-	-	-	-	no_homolog
SPy_0645	ftsX	Q9A0S3	FtsX	ABC_permease_dom;ABC_transpt_FtsX	-	0.764101	1.61012	1.01274	0.458807	0.961442	0.0102855	0.0227683	-	-	No	-	-	-	-	-	no_homolog
SPy_0646	yqgX	Q9A0S2	Lactamase_B	Beta-lactamas-like	-	0.56883	0.0442853	0.617646	-0.318865	0.227974	0.315758	0.405288	-	-	No	-	-	-	-	-	-
SPy_0649	dinG	Q9A0S1	DEAD;Helicase_C_2;RNase_T	ATP-dep_Helicase_C;DEAD/DEAH_box_helicase_dom;DnaQ;Exonuclease;Exonuclease_RNaseT/DNA_pol3;Helic_SF1/SF2_ATP-bd_DinG/Rad3;Helicase_ATP-bd;Helicase_C;P-loop_NTPase;RNaseH-like_dom	-	-	-	-	-	-	-	-	355S; 364L	-	No	-	-	-	-	-	RBP
SPy_0650	aspB	Q9A0S0	Aminotran_1_2	Aminotransferase_I/II;NHTrfase_class1_PyrdxlP-BS;PyrdxlP-dep_Trfase;PyrdxlP-dep_Trfase_major_sub1;PyrdxlP-dep_Trfase_major_sub2	-	0.667395	0.120903	0.824678	-0.49236	0.280154	0.34101	0.433732	-	-	No	-	-	-	-	-	-
SPy_0651	asnS	P67575	tRNA-synt_2;tRNA_anti-codon	aa-tRNA-synt_II;aa-tRNA-synt_II-like;aa-tRNA-synth_II;Asn-tRNA-ligase;Asp/Asn-tRNA-synth_IIb;NA-bd_OB-fold;NA-bd_OB_tRNA	tRNA ligase	1.01726	1.16456	0.915216	1.23254	1.08239	0.000195775	0.00103753	36F; 45F; 47Q	RBP	No	-	RBP	RBP	-	-	RBP
SPy_0652	rapZ	P67113	ATP_bind_2	ATPase_P-loop-containing;P-loop_NTPase	-	0.734778	-0.0390821	1.70758	-0.052297	0.587744	0.173484	0.243456	-	-	No	RBP	-	-	-	-	-
SPy_0653	yvcK	Q9A0R7	UPF0052	CofD/UPF0052;Gluconeogen_factor	-	0.384823	-0.333162	0.503818	-0.458278	0.0243	0.916137	0.949519	-	-	No	-	-	-	-	-	-
SPy_0654	whiA	Q9A0R6	HTH_WhiA;WhiA_N	Homing_endonucl;Sporu_reg_WhiA_N_dom;Sporulation_regulator_WhiA;Sporulation_regulator_WhiA_C	-	1.46151	1.02405	1.20071	0.695296	1.09539	0.00160343	0.00537885	-	-	No	no_homolog	no_homolog	no_homolog	no_homolog	no_homolog	-
SPy_0655	SPy_0655	Q9A0R5	Recombinase;Resolvase	Recombinase;Resolv_N	-	-	-	-	-	-	-	-	-	-	No	no_homolog	no_homolog	no_homolog	no_homolog	no_homolog	no_homolog
SPy_0656	SPy_0656	Q9A0R4	-	-	-	1.42658	1.08869	1.61519	1.47792	1.4021	0.000197093	0.00103753	-	-	No	no_homolog	no_homolog	no_homolog	no_homolog	no_homolog	no_homolog
SPy_0657	SPy_0657	Q9A0R3	Peptidase_S24	Cro/C1-type_HTH;Lambda_DNA-bd_dom;Peptidase_S24/S26_b-rbn;Peptidase_S24_S26;Peptidase_S24_S26A/B/C	-	0.921461	-0.0211827	0.454521	0.34711	0.425477	0.0708838	0.116377	-	-	No	-	-	-	-	-	no_homolog
SPy_0658	SPy_0658	Q9A0R2	HTH_3	Cro/C1-type_HTH;Lambda_DNA-bd_dom	-	-	-	-	-	-	-	-	-	-	No	-	-	-	-	-	no_homolog
SPy_0659	SPy_0659	Q9A0R1	-	-	-	-	-	-	-	-	-	-	-	-	No	no_homolog	no_homolog	no_homolog	no_homolog	no_homolog	no_homolog
SPy_0660	SPy_0660	Q9A0R0	-	-	-	-	-	-	-	-	-	-	-	-	No	no_homolog	no_homolog	no_homolog	no_homolog	no_homolog	no_homolog
SPy_0661	SPy_0661	Q9A0Q9	-	-	-	-	-	-	-	-	-	-	-	-	No	no_homolog	no_homolog	no_homolog	no_homolog	no_homolog	no_homolog
SPy_0663	SPy_0663	Q9A0Q8	-	P-loop_NTPase	-	-	-	-	-	-	-	-	-	-	No	-	-	-	-	RBP	no_homolog
SPy_0664	SPy_0664	Q9A0Q7	-	P-loop_NTPase	-	-	-	-	-	-	-	-	-	-	No	no_homolog	no_homolog	no_homolog	no_homolog	no_homolog	no_homolog
SPy_0665	SPy_0665	Q9A0Q6	-	-	-	-	-	-	-	-	-	-	-	-	No	no_homolog	no_homolog	no_homolog	no_homolog	no_homolog	no_homolog
SPy_0666	SPy_0666	Q9A0Q5	-	-	-	-	-	-	-	-	-	-	170S	-	No	no_homolog	no_homolog	no_homolog	no_homolog	no_homolog	no_homolog
SPy_0667	SPy_0667	Q9A0Q4	-	-	-	-	-	-	-	-	-	-	-	-	No	no_homolog	no_homolog	no_homolog	no_homolog	no_homolog	no_homolog
SPy_0669	SPy_0669	Q9A0Q3	Helicase_C;ResIII	Helicase/UvrB_dom;Helicase_ATP-bd;Helicase_C;P-loop_NTPase	-	-	-	-	-	-	-	-	-	-	No	-	-	-	-	-	-
SPy_0670	SPy_0670	Q9A0Q2	-	-	-	-	-	-	-	-	-	-	-	-	No	no_homolog	no_homolog	no_homolog	no_homolog	no_homolog	no_homolog
SPy_0671	SPy_0671	Q9A0Q1	PriCT_2	P-loop_NTPase;PriCT_2	-	-	-	-	-	-	-	-	-	-	No	no_homolog	no_homolog	no_homolog	no_homolog	-	no_homolog
SPy_0672	SPy_0672	Q9A0Q0	-	-	-	-	-	-	-	-	-	-	-	-	No	-	-	-	-	-	no_homolog
SPy_0673	rusA	Q9A0P9	RusA	Endonuclease_RusA-like	-	-	-	-	-	-	-	-	-	-	No	-	-	-	-	-	no_homolog
SPy_0674	SPy_0674	Q9A0P8	-	-	-	-	-	-	-	-	-	-	-	-	No	no_homolog	no_homolog	no_homolog	no_homolog	no_homolog	no_homolog
SPy_0676	SPy_0676	Q99Q98	N6_Mtase	DNA_methylase_A-5;SAM-dependent_MTases	-	-	-	-	-	-	-	-	-	-	No	no_homolog	no_homolog	no_homolog	no_homolog	no_homolog	no_homolog
SPy_0677	SPy_0677	Q9A0P7	-	Transcrpt_activ_ArpU	-	-	-	-	-	-	-	-	-	-	No	no_homolog	no_homolog	no_homolog	no_homolog	no_homolog	no_homolog
SPy_0679	SPy_0679	Q9A0P6	N6_N4_Mtase;ParBc	DNA_methylase_N4/N6;DNA_methylase_N6_adenine_CS;DNA_MeTrfase_ParB;ParB/Sulfiredoxin_dom;RM_Methylase;SAM-dependent_MTases	-	-	-	-	-	-	-	-	-	-	No	no_homolog	no_homolog	no_homolog	no_homolog	-	no_homolog
SPy_0680	SPy_0680	Q9A0P5	-	-	-	-	-	-	-	-	-	-	-	-	No	no_homolog	no_homolog	no_homolog	no_homolog	no_homolog	no_homolog
SPy_0681	SPy_0681	Q9A0P4	Terminase_6	Phage_terminase_lsu;Terminase_lsu	-	-	-	-	-	-	-	-	-	-	No	no_homolog	no_homolog	no_homolog	no_homolog	no_homolog	no_homolog
SPy_0682	SPy_0682	Q9A0P3	Phage_prot_Gp6	Portal_protein;Portal_putative_A118-type	-	-	-	-	-	-	-	-	-	-	No	no_homolog	no_homolog	no_homolog	no_homolog	no_homolog	no_homolog
SPy_0683	SPy_0683	Q9A0P2	Phage_min_cap2	Phage_A118_Gp4	-	-	-	-	-	-	-	-	-	-	No	no_homolog	no_homolog	no_homolog	no_homolog	no_homolog	no_homolog
SPy_0684	SPy_0684	Q9A0P1	-	-	-	-	-	-	-	-	-	-	-	-	No	no_homolog	no_homolog	no_homolog	no_homolog	no_homolog	no_homolog
SPy_0685	SPy_0685	Q9A0P0	-	-	-	-	-	-	-	-	-	-	-	-	No	no_homolog	no_homolog	no_homolog	no_homolog	no_homolog	no_homolog
SPy_0686	SPy_0686	Q9A0N9	-	-	-	-	-	-	-	-	-	-	-	-	No	no_homolog	no_homolog	no_homolog	no_homolog	no_homolog	no_homolog
SPy_0688	SPy_0688	Q9A0N8	Phage_capsid	Phage_capsid	-	-0.778953	0.0378852	-0.267756	-0.541461	-0.387571	0.0727195	0.118662	-	-	No	no_homolog	no_homolog	no_homolog	no_homolog	no_homolog	no_homolog
SPy_0689	SPy_0689	Q9A0N7	-	-	-	-	-	-	-	-	-	-	-	-	No	no_homolog	no_homolog	no_homolog	no_homolog	no_homolog	no_homolog
SPy_0690	SPy_0690	Q9A0N6	Minor_capsid_1	Minor_capsid_put	-	-	-	-	-	-	-	-	-	-	No	no_homolog	no_homolog	no_homolog	no_homolog	no_homolog	no_homolog
SPy_0691	SPy_0691	Q9A0N5	Minor_capsid_2	Minor_capsid_protein	-	-	-	-	-	-	-	-	-	-	No	no_homolog	no_homolog	no_homolog	no_homolog	no_homolog	no_homolog
SPy_0693	SPy_0693	Q9A0N4	Minor_capsid_3	Minor_capsid_phage	-	-	-	-	-	-	-	-	-	-	No	no_homolog	no_homolog	no_homolog	no_homolog	no_homolog	no_homolog
SPy_0694	SPy_0694	Q9A0N3	-	-	-	6.62878	-	-	-6.65894	-	0.997612	0.999665	-	-	No	no_homolog	no_homolog	no_homolog	no_homolog	no_homolog	no_homolog
SPy_0695	SPy_0695	Q9A0N2	-	-	-	-	-	-	-	-	-	-	-	-	No	no_homolog	no_homolog	no_homolog	no_homolog	no_homolog	no_homolog
SPy_0696	SPy_0696	Q9A0N1	Phage_Gp15	Phage_A500_Gp15	-	-	-	-	-	-	-	-	-	-	No	no_homolog	no_homolog	no_homolog	no_homolog	no_homolog	no_homolog
SPy_0697	SPy_0697	Q9A0N0	-	Caudovirus_tape_meas_N	-	-	-	-	-	-	-	-	-	-	No	no_homolog	no_homolog	no_homolog	no_homolog	no_homolog	no_homolog
SPy_0698	SPy_0698	Q9A0M9	Sipho_tail	Phage_7201_Orf34_N;Siphovirus-type_tail	-	-	-	-	-	-	-	-	-	-	No	no_homolog	no_homolog	no_homolog	no_homolog	no_homolog	no_homolog
SPy_0700	SPy_0700	Q9A0M8	-	Phage_minor_struct_N	-	-	-	-	-	-	-	-	-	-	No	no_homolog	no_homolog	no_homolog	no_homolog	no_homolog	no_homolog
SPy_0701	hylP	Q9A0M7	Hyaluronidase_1	Hyaluronidase_bac	-	-	-	-	-	-	-	-	-	-	No	no_homolog	no_homolog	no_homolog	no_homolog	no_homolog	no_homolog
SPy_0702	SPy_0702	Q9A0M6	Gp58	Gp58	-	-	-	-	-	-	-	-	-	-	No	no_homolog	no_homolog	no_homolog	no_homolog	no_homolog	no_homolog
SPy_0703	SPy_0703	Q9A0M5	DUF1617	DUF1617	-	-	-	-	-	-	-	-	-	-	No	no_homolog	no_homolog	no_homolog	no_homolog	no_homolog	no_homolog
SPy_0705	SPy_0705	Q9A0M4	DUF1366	DUF1366	-	-3.53553	-6.65724	6.62878	1.99309	-0.392725	0.882379	0.921791	-	-	No	no_homolog	no_homolog	no_homolog	no_homolog	no_homolog	no_homolog
SPy_0706	SPy_0706	Q99QD0	-	-	-	-	-	-	-	-	-	-	-	-	No	no_homolog	no_homolog	no_homolog	no_homolog	no_homolog	no_homolog
SPy_0707	hol	Q9A0M3	Phage_holin_1	Phage_holin	-	-	-	-	-	-	-	-	-	-	No	no_homolog	no_homolog	no_homolog	no_homolog	no_homolog	-
SPy_0710	SPy_0710	Q9A0M2	CHAP;Glucosaminidase;SH3_5	CHAP_dom;MGlyc_endo_b_GlcNAc_like_dom;SH3-like_bac-type	-	-	-	-	-	-	-	-	-	-	No	no_homolog	no_homolog	no_homolog	no_homolog	no_homolog	no_homolog
SPy_0711	speC	P0C0I5	Stap_Strp_tox_C;Stap_Strp_toxin	Enterotoxin;Staph/Strept_toxin_CS;Staph_tox_OB;SuperAg_toxin_C;Superantigen_bac;Toxin_b-grasp_Staph/Strep;Toxin_bac	-	-0.661457	-0.658066	-0.277826	0.122981	-0.368592	0.0943084	0.146779	-	-	No	no_homolog	no_homolog	no_homolog	no_homolog	no_homolog	no_homolog
SPy_0712	mf2	Q9A0M1	-	DNA/RNA_non-sp_Endonuclease	-	-0.364004	-0.196797	-0.110577	0.219899	-0.11287	0.405454	0.496209	-	-	No	-	-	-	-	-	no_homolog
SPy_0713	pepD	Q9A0M0	Peptidase_C69	Peptidase_C69	-	-0.0288166	-0.283285	-0.188591	-0.327445	-0.207034	0.0686998	0.113869	10C	-	No	no_homolog	no_homolog	no_homolog	no_homolog	-	no_homolog
SPy_0714	adcA	Q9A0L9	TroA;YodA	AdhesinB;Calycin;Calycin-like;Lipoprotein_4;Perip_solute-bd_prot_fam;ZinT_dom	-	2.15708	1.49219	0.780179	2.26221	1.67292	0.00433222	0.0113284	59M; 182F; 279E; 289P; 299K; 333T	RBP	Yes	no_homolog	no_homolog	no_homolog	no_homolog	-	RBP
SPy_0715	SPy_0715	Q9A0L8	GntR;UTRA	Chorismate_lyase_/UTRA_dom;Tscrpt_reg_HTH_GntR;UTRA;WHTH_DNA-bd_dom	-	-	-	-	-	-	-	-	-	-	No	-	-	-	-	-	no_homolog
SPy_0716	agaS	Q9A0L7	SIS	SIS	-	6.62878	-	-6.62456	-	-	0.999665	0.999665	-	-	No	-	-	-	-	-	no_homolog
SPy_0717	rpmE	P66202	Ribosomal_L31	Ribosomal_L31;Ribosomal_L31_B	Ribosomal protein	0.418317	0.366394	0.573614	0.29709	0.413854	0.00616675	0.0151825	30A; 32K; 62K; 66A	-	No	RBP	RBP	RBP	-	-	-
SPy_0720	nrnA	Q9A0L5	DHH;DHHA1	DDH_dom;DHHA1_dom	-	0.525219	0.337224	-0.31235	0.596579	0.286668	0.196616	0.271394	-	-	No	no_homolog	no_homolog	no_homolog	no_homolog	no_homolog	-
SPy_0721	ykuP	Q9A0L4	Flavodoxin_1	Flav_short;Flavdoxin;Flavodoxin/NO_synth;Flavodoxin_CS;Flavoprotein-like	-	-3.06327	1.44335	-0.421464	1.29643	-0.186236	0.844227	0.889661	-	-	No	-	RBP	-	-	RBP	no_homolog
SPy_0722	XK26_06025	Q9A0L3	CM_2	Chorismate_mutase;Chorismate_mutase_GmP;Chorismate_mutase_type_II	-	-	-	-	-	-	-	-	-	-	No	no_homolog	no_homolog	no_homolog	no_homolog	-	no_homolog
SPy_0723	SPy_0723	Q9A0L2	Voltage_CLC	Cl-channel_core;Cl-channel_volt-gated	-	-	-	-	-	-	-	-	-	-	No	-	-	-	-	-	no_homolog
SPy_0724	rplS	P66084	Ribosomal_L19	Ribosomal_L19;Ribosomal_L19_CS;Translation_prot_SH3-like	Ribosomal protein	1.45216	2.0617	1.62296	1.76262	1.72486	0.000128526	0.000795726	1M; 2N; 3P; 18P; 19N; 20F; 21R; 31K; 58M; 63K; 64I; 101R	RBP	No	-	RBP	RBP	RBP	-	RBP
SPy_0726	SPy_0726	Q9A0L1	HAD_2	HAD-like_dom;HAD-SF_hydro_IA;PGP_dom2	-	-	-	-	-	-	-	-	-	-	No	-	-	-	-	-	no_homolog
SPy_0727	gyrB	Q9A0L0	DNA_gyraseB;DNA_gyraseB_C;HATPase_c;Toprim	DNA_gyrase_B_C;GyrB;HATPase_C;Ribosomal_S5_D2-typ_fold;Ribosomal_S5_D2-typ_fold_subgr;Topo_IIA;Topo_IIA_bsu_dom2;Topo_IIA_cen_dom;Topo_IIA_like_dom;TopoIIA_CS;Toprim_domain	-	0.154708	0.278574	0.105942	0.322051	0.215319	0.0466872	0.0815573	-	-	No	-	RBP	RBP	-	-	-
SPy_0728	ezrA	Q9A0K9	EzrA	EzrA	-	-0.121181	0.0198867	0.320477	-0.077998	0.0352962	0.754732	0.810567	-	-	No	no_homolog	no_homolog	no_homolog	no_homolog	no_homolog	-
SPy_0729	SPy_0729	Q9A0K8	DUF1694	DUF1694;L30e-like	-	-	-	-	-	-	-	-	-	-	No	no_homolog	no_homolog	no_homolog	no_homolog	no_homolog	no_homolog
SPy_0731	eno	P69949	Enolase_C;Enolase_N	Enolase;Enolase_C;Enolase_C-like;Enolase_CS;Enolase_N;Enolase_N_like	-	-0.18331	0.0705614	-0.176316	0.0381626	-0.0627253	0.504389	0.590068	103K; 129P; 132T; 133Y	-	No	-	RBP	RBP	RBP	-	-
SPy_0737	SPy_0737	Q9A0K5	DUF1542;Gram_pos_anchor	DUF1542;Gram-positive_anchor;LPXTG_anchor	-	-0.336598	-0.359967	-0.153772	-0.179539	-0.257469	0.0280594	0.0529732	-	-	No	-	-	-	-	RBP	no_homolog
SPy_0738	sagA	Q7DAM4	-	Bacteriocin_streptolysin_S_pre	-	-	-	-	-	-	-	-	-	-	No	no_homolog	no_homolog	no_homolog	no_homolog	no_homolog	no_homolog
SPy_0739	sagB	Q7DAM3	Nitroreductase	Nitroreductase;Nitroreductase-like;SagB-type_dehydrogenase	-	-	-	-	-	-	-	-	-	-	No	RBP	-	-	-	-	no_homolog
SPy_0740	sagC	Q9A0K4	-	Cyclo_dehy_ocin	-	-	-	-	-	-	-	-	-	-	No	no_homolog	no_homolog	no_homolog	no_homolog	no_homolog	no_homolog
SPy_0741	sagD	Q9A0K3	YcaO	TOMM_cyclo_SagD;YcaO-like_dom	-	-	-	-	-	-	-	-	-	-	No	-	-	-	-	-	no_homolog
SPy_0742	sagE	Q9A0K2	Abi	CAAX_protease	-	-	-	-	-	-	-	-	-	-	No	no_homolog	no_homolog	no_homolog	no_homolog	-	no_homolog
SPy_0743	SPy_0743	Q9A0K1	-	-	-	-	-	-	-	-	-	-	-	-	No	no_homolog	no_homolog	no_homolog	no_homolog	no_homolog	no_homolog
SPy_0744	sagG	Q9A0K0	ABC_tran	AAA+_ATPase;ABC_transporter-like;ABC_transporter_CS;P-loop_NTPase	-	-	-	-	-	-	-	-	-	-	No	-	-	-	-	-	no_homolog
SPy_0745	sagH	Q9A0J9	-	ABC_2_transport	-	-	-	-	-	-	-	-	-	-	No	RBP	-	-	-	-	no_homolog
SPy_0746	sagI	Q9A0J8	-	ABC_2_transport	-	-	-	-	-	-	-	-	-	-	No	RBP	-	-	-	-	no_homolog
SPy_0747	SPy_0747	Q9A0J7	Exo_endo_phos	Endo/exonuclease/phosphatase;LPXTG_anchor	-	0.0332628	-0.409155	0.167352	-0.261115	-0.117414	0.411939	0.501957	-	-	No	no_homolog	no_homolog	no_homolog	no_homolog	no_homolog	no_homolog
SPy_0749	ccl	Q9A0J6	QueT	QueT	-	-	-	-	-	-	-	-	-	-	No	no_homolog	no_homolog	no_homolog	no_homolog	no_homolog	no_homolog
SPy_0751	ligA	Q9A0J5	BRCT;DNA_ligase_aden;DNA_ligase_OB;DNA_ligase_ZBD	BRCT_dom;DNA_ligase_AS;DNAligase;DNAligase_adenylation;DNAligase_N;Hlx-hairpin-Hlx_DNA-bd_motif;NA-bd_OB-fold;NAD_DNA_ligase_OB;RuvA_2-like;Znf_DNAligase_C4	-	0.472376	0.190586	0.294227	0.28205	0.30981	0.0172976	0.0354368	-	-	No	-	-	-	-	-	-
SPy_0752	dagK	Q9A0J4	DAGK_cat	ATP-NAD_kinase_dom_1;Diacylglycerol/lipid_kinase;Diacylglycerol_kinase_cat_dom;NAD/diacylglycerol_kinase	-	1.44138	1.28855	1.75189	1.57507	1.51422	0.000102166	0.000698402	270C	RBP	Yes	-	-	-	-	-	-
SPy_0754	atpE	Q9A0J3	ATP-synt_C	ATPase_F0-cplx_csu;ATPase_F0-cplx_csu_DDCD_BS;ATPase_proteolipid_c_like_dom	-	-	-	-	-	-	-	-	-	-	No	no_homolog	no_homolog	no_homolog	no_homolog	no_homolog	no_homolog
SPy_0755	atpB	Q9A0J2	ATP-synt_A	ATPase_F0-cplx_asu;ATPase_F0-cplx_asu_AS	-	-	-	-	-	-	-	-	-	-	No	-	-	-	-	-	-
SPy_0756	atpF	Q9A0J1	ATP-synt_B	ATPase_B-like_membr;ATPase_F0-cplx_b/b'su_bac;ATPase_F0-cplx_bsu_bac	-	-0.10492	-0.937583	5.35311	1.4901	1.45018	0.285349	0.373661	-	-	No	-	-	-	RBP	RBP	-
SPy_0757	atpH	Q9A0J0	OSCP	ATPase_OSCP/delta_N;ATPase_OSCP/dsu	-	-	-	-	-	-	-	-	-	-	No	-	-	-	-	-	no_homolog
SPy_0758	atpA	Q9A0I9	ATP-synt_ab;ATP-synt_ab_C;ATP-synt_ab_N	ATPase_asu-like;ATPase_F1-cplx_asu;ATPase_F1/V1/A1-cplx_a/bsu_C;ATPase_F1/V1/A1_a/bsu_nucl-bd;ATPase_F1_a/bsu_N;P-loop_NTPase	-	-0.292082	0.254302	-0.282864	0.102315	-0.0545825	0.702253	0.763722	-	-	No	-	RBP	-	RBP	-	RBP
SPy_0759	atpG	Q9A0I8	ATP-synt	ATPase_F1-cplx_gsu;ATPase_F1_gsu_CS;ATPase_F1_gsu_dom	-	-0.49236	-0.100144	-0.657213	0.292267	-0.239362	0.275541	0.364215	-	-	No	-	-	-	-	-	RBP
SPy_0760	atpD	Q9A0I7	ATP-synt_ab;ATP-synt_ab_C;ATP-synt_ab_N	AAA+_ATPase;ATPase_a/bsu_AS;ATPase_F1-cplx_bsu;ATPase_F1/V1/A1-cplx_a/bsu_C;ATPase_F1/V1/A1_a/bsu_nucl-bd;ATPase_F1_a/bsu_N;ATPase_F1_bsu/V1_C;P-loop_NTPase	-	-0.423543	0.309801	-0.396767	0.126182	-0.0960815	0.599917	0.673507	-	-	No	-	RBP	-	-	-	RBP
SPy_0761	atpC	Q9A0I6	ATP-synt_DE;ATP-synt_DE_N	ATPase_F1-cplx_dsu/esu;ATPase_F1-cplx_dsu/esu_N;ATPase_F1_dsu/esu_C	-	-0.436058	0.72926	-0.745929	0.520296	0.016892	0.959195	0.980149	-	-	No	-	-	-	-	-	-
SPy_0762	SPy_0762	Q9A0I5	DUF1146	DUF1146	-	-	-	-	-	-	-	-	-	-	No	no_homolog	no_homolog	no_homolog	no_homolog	no_homolog	no_homolog
SPy_0763	murA	P65458	EPSP_synthase	Enolpyruvate_Tfrase_dom;RNA3'P_cycl/enolpyr_Trfase_a/b;UDP_GlcNAc_COvinyl_MurA	-	0.276757	-0.0106446	-0.000372555	0.182375	0.112029	0.266791	0.35544	-	-	No	-	-	RBP	-	-	-
SPy_0764	epuA	Q9A0I3	EpuA	RNApol_su_b/EpuA	-	-	-	-	-	-	-	-	-	-	No	no_homolog	no_homolog	no_homolog	no_homolog	no_homolog	no_homolog
SPy_0766	SPy_0766	Q9A0I2	-	DNA/RNA_endonuclease_AS;DNA/RNA_non-sp_Endonuclease	-	-	-	-	-	-	-	-	-	-	No	no_homolog	no_homolog	no_homolog	no_homolog	no_homolog	no_homolog
SPy_0768	pheS	Q9A0I1	Phe_tRNA-synt_N;tRNA-synt_2d	aa-tRNA-synth_II;Phe-tRNA-synth_IIc_asu;Phe-tRNA_ligase_II_N;Phe_tRNA_ligase_alpha1_bac;Phenylalanyl-tRNA_Synthase;tRNA-bd_arm	tRNA ligase	0.356077	-0.0455519	0.341265	0.0381626	0.172488	0.183398	0.25482	325L; 326R	-	No	RBP	RBP	RBP	-	-	-
SPy_0769	pheT	Q9A0I0	B3_4;B5;FDX-ACB;tRNA_bind	B3/B4_tRNA-bd;DNA-bd_dom_put;NA-bd_OB-fold;Phe-tRNA-ligase_IIc_bsu;Phe-tRNA_synthase_B3/B4;PheS_beta_Fdx_antiC-bd;tRNA-bd_dom;tRNA_synthase_B5-dom	tRNA ligase	0.629688	0.712396	0.445389	0.36644	0.538478	0.00389238	0.0104709	-	-	No	RBP	RBP	RBP	-	-	-
SPy_0770	ycaO	Q9A0H9	OsmC	KH_dom-like_a/b;OsmC/Ohr_fam	-	-	-	-	-	-	-	-	-	-	No	-	-	-	-	-	no_homolog
SPy_0771	SPy_0771	Q9A0H8	DUF1722	DUF1722;UCP032441	-	-	-	-	-	-	-	-	-	-	No	-	-	-	-	no_homolog	-
SPy_0772	yxeA	Q9A0H7	FtsX;MacB_PCD	ABC_permease_dom;MacB_PCD	-	0.544785	-0.637705	0.760854	0.085735	0.188417	0.521934	0.604975	-	-	No	-	-	-	-	-	RBP
SPy_0773	lolD	Q9A0H6	ABC_tran	AAA+_ATPase;ABC_transporter-like;ABC_transporter_CS;P-loop_NTPase	-	0.424466	0.918179	1.71586	0.91327	0.992943	0.012336	0.0264297	-	-	No	-	-	-	-	-	-
SPy_0775	SPy_0775	Q9A0H5	Zn_peptidase	MetalloPept_cat_dom;Uncharacterised_pept_Zn_put	-	2.66593	1.88612	2.0074	1.56483	2.03107	0.000480878	0.0020245	-	-	No	-	-	-	-	-	no_homolog
SPy_0776	rexB	Q9A0H4	UvrD_C	DNA_helicase_suRexB;DNA_helicase_UvrD-like_C;P-loop_NTPase;Restrct_endonuc-II-like	-	0.453172	0.0548261	0.374919	1.20603	0.522236	0.0704459	0.116305	-	-	No	no_homolog	no_homolog	no_homolog	no_homolog	no_homolog	-
SPy_0777	addA	Q9A0H3	UvrD-helicase;UvrD_C	DNA_helicase_suAddA;DNA_helicase_UvrD-like_C;DNA_helicase_UvrD/REP;Exonuc_phg/RecB_C;P-loop_NTPase;Restrct_endonuc-II-like;UvrD-like_ATP-bd	-	1.60653	-0.273241	2.66864	0.116352	1.02957	0.147571	0.21313	-	-	No	-	-	-	-	-	RBP
SPy_0778	artP	Q9A0H2	-	Solute-binding_3/MltF_N	-	6.62878	1.0552	6.62878	-1.20311	3.27741	0.121073	0.180113	-	-	No	RBP	RBP	-	-	RBP	no_homolog
SPy_0779	rpsU	P66526	Ribosomal_S21	Ribosomal_S21;Ribosomal_S21_CS	Ribosomal protein	5.53915	5.89804	5.45966	6.62878	5.88141	1.04e-05	0.000255907	7R; 8K; 9N; 14D; 15A; 24T; 25K; 26A; 27G; 38Y; 51A	RBP	No	RBP	RBP	RBP	RBP	RBP	RBP
SPy_0780	mscL	Q9A0H0	MscL	MS_channel;Single_a-helix	-	-0.685114	0.347014	0.087409	0.0447618	-0.0514823	0.80749	0.857386	-	-	No	-	-	-	-	-	no_homolog
SPy_0781	dnaG	Q9A0G9	DnaB_bind;Toprim_4;Toprim_N;zf-CHC2	DNA_primase_core_N;DNA_primase_DnaB-bd;DNA_primase_DnaG;DnaG_bac;Toprim_domain;Znf_CHC2	-	-	-	-	-	-	-	-	-	-	No	RBP	-	-	-	-	-
SPy_0782	rpoD	Q9A0G8	Sigma70_r1_1;Sigma70_r1_2;Sigma70_r2;Sigma70_r3;Sigma70_r4	RNA_pol_sigma-70_dom;RNA_pol_sigma70;RNA_pol_sigma70_r1_2;RNA_pol_sigma70_r2;RNA_pol_sigma70_r3;RNA_pol_sigma70_r4;RNA_pol_sigma_70_r1_1;RNA_pol_sigma_r2;RNA_pol_sigma_r3_r4;RNA_pol_sigma_RpoD_C;Sigma70_RpoD;WHTH_DNA-bd_dom	RNA polymerase	1.73187	1.3207	1.57794	1.5427	1.5433	6.55e-05	0.000574323	211H; 219L; 221R; 224R	RBP	No	RBP	RBP	RBP	RBP	-	RBP
SPy_0783	yitW	Q9A0G7	DUF59	DUF59	-	0.769071	0.992098	0.653458	1.61397	1.00715	0.00565301	0.0141023	-	-	No	-	-	-	-	no_homolog	-
SPy_0784	rfbD	Q9A0G6	RmlD_sub_bind	dTDP_dehydrorham_reduct;NAD(P)-bd_dom;RmlD;RmlD-like-bd	-	0.557377	0.566899	0.725659	0.825638	0.668893	0.00113994	0.00398269	-	-	No	-	-	-	-	-	no_homolog
SPy_0786	rgpA	Q9A0G5	DUF1972;Glycos_transf_1	DUF1972;Glyco_trans_1	-	-1.17648	0.23054	-0.21836	0.6521	-0.128051	0.723618	0.781659	-	-	No	-	-	-	RBP	-	no_homolog
SPy_0787	SPy_0787	Q9A0G4	Glycos_transf_2	Glyco_trans_2-like;Nucleotide-diphossugar_trans	-	-	-	-	-	-	-	-	-	-	No	-	-	-	-	-	no_homolog
SPy_0789	rgpC	Q9A0G3	ABC2_membrane	ABC_2_trans;ABC_2_transport	-	-	-	-	-	-	-	-	-	-	No	no_homolog	no_homolog	no_homolog	no_homolog	-	no_homolog
SPy_0790	rgpD	Q9A0G2	ABC_tran	AAA+_ATPase;ABC_transporter-like;ABC_transporter_CS;P-loop_NTPase	-	0.408806	-0.0421399	-0.0158035	-0.287357	0.0158765	0.913824	0.948755	-	-	No	no_homolog	no_homolog	no_homolog	no_homolog	-	RBP
SPy_0791	rgpEc	Q9A0G1	Glycos_transf_2	Glyco_trans_2-like;Nucleotide-diphossugar_trans	-	-0.214042	-0.142934	-0.0338394	0.168894	-0.0554802	0.590372	0.66724	-	-	No	-	-	-	-	-	no_homolog
SPy_0792	rgpF	Q9A0G0	RgpF	RgpF	-	-1.38873	0.71867	-0.510263	0.840888	-0.0848579	0.860662	0.903587	-	-	No	no_homolog	no_homolog	no_homolog	no_homolog	no_homolog	no_homolog
SPy_0793	SPy_0793	Q9A0F9	Sulfatase	Alkaline_Pase-like_a/b/a;Sulfatase	-	1.50539	0.849059	0.64768	-0.597624	0.601125	0.184041	0.255292	-	-	No	-	-	-	-	-	no_homolog
SPy_0794	ycbB	Q9A0F8	Glycos_transf_2	Glyco_trans_2-like;Nucleotide-diphossugar_trans	-	6.62878	-	0.660741	-6.65894	-	0.949187	0.973466	-	-	No	-	-	-	-	-	no_homolog
SPy_0796	SPy_0796	Q9A0F7	DUF2304	DUF2304	-	-	-	-	-	-	-	-	-	-	No	no_homolog	no_homolog	no_homolog	no_homolog	no_homolog	no_homolog
SPy_0797	SPy_0797	Q9A0F6	Polysacc_synt	Polysacc_synth	-	-	-	-	-	-	-	-	-	-	No	-	-	-	-	-	no_homolog
SPy_0798	SPy_0798	Q9A0F5	DUF2142	DUF2142_membrane	-	0.708212	-0.212173	1.27909	-0.641454	0.283418	0.489545	0.576129	-	-	No	no_homolog	no_homolog	no_homolog	no_homolog	no_homolog	no_homolog
SPy_0799	pepT	Q9A0F4	M20_dimer;Peptidase_M20	ArgE/DapE_CS;Peptidase_M20;Peptidase_M20_dimer;Peptidase_M20B	-	0.427558	0.410762	0.556695	0.234249	0.407316	0.00782087	0.0183431	-	-	No	-	-	-	-	-	-
SPy_0800	ebsA	Q9A0F3	-	Pore-forming_protein_EbsA	-	-0.0823931	0.287716	-0.00839926	0.0945713	0.0728738	0.476643	0.56367	-	-	No	no_homolog	no_homolog	no_homolog	no_homolog	no_homolog	no_homolog
SPy_0801	fer	Q9A0F2	-	-	-	-	-	-	-	-	-	-	-	-	No	no_homolog	no_homolog	no_homolog	no_homolog	no_homolog	no_homolog
SPy_0802	pilF	Q9A0F1	-	-	-	5.84707	4.03267	5.66394	3.79135	4.83376	0.000365885	0.00167432	-	-	No	-	-	-	-	-	no_homolog
SPy_0803	cmk	Q9A0F0	Cytidylate_kin	Cytidylate_kin;Cytidylate_kinase_dom;P-loop_NTPase	-	1.01244	1.20446	1.21009	1.18945	1.15411	7.98e-05	0.000610942	-	-	No	-	-	-	-	-	-
SPy_0804	infC	P65146	IF3_C;IF3_N	Translation_initiation_fac3_CS;Translation_initiation_fac_3;Translation_initiation_fac_3_C;Translation_initiation_fac_3_N	Translation	3.61496	3.61811	3.32487	2.95171	3.37741	1.54e-05	0.000269301	10F; 71F; 85S; 93R; 166F	RBP	No	RBP	RBP	RBP	RBP	RBP	RBP
SPy_0805	rpmI	P66280	Ribosomal_L35p	Ribosomal_L35;Ribosomal_L35_CS;Ribosomal_L35_non-mt	Ribosomal protein	2.45211	2.54832	2.44926	1.36213	2.20296	0.000714019	0.00274522	30S; 51S; 53G; 55F	RBP	No	-	-	-	-	-	RBP
SPy_0806	rplT	P66114	Ribosomal_L20	Ribosomal_L20	Ribosomal protein	4.52696	5.89804	4.80383	4.81076	5.0099	3.33e-05	0.000379234	36K; 38Q; 40M; 44Y; 75S; 76Y; 81H	RBP	No	RBP	RBP	RBP	RBP	RBP	RBP
SPy_0807	ltaS	Q9A0E7	Sulfatase	Alkaline_Pase-like_a/b/a;Alkaline_phosphatase_core;Membrane_sulfatase_HI1246;Sulfatase	-	1.7898	1.59193	1.46382	1.11646	1.4905	0.000311528	0.00149503	-	-	No	-	-	-	-	-	-
SPy_0808	ywbD	Q9A0E6	Methyltrans_SAM	PUA-like_domain;SAM-dep_methyl-trfase;SAM-dependent_MTases	-	1.43351	1.99214	1.45442	1.79921	1.66982	0.000174023	0.000970382	-	-	No	RBP	RBP	RBP	RBP	-	RBP
SPy_0809	aroD	P63590	DHquinase_I	Aldolase_TIM;DHquinase_I	-	-0.149409	-0.304713	0.588095	-0.0802422	0.0134327	0.943624	0.970032	-	-	No	-	-	-	-	-	no_homolog
SPy_0810	aroC	Q9A0E4	Chorismate_synt	Chorismate_synth;Chorismate_synthase_CS	-	-	-	-	-	-	-	-	-	-	No	-	-	-	-	-	-
SPy_0811	SPy_0811	Q9A0E3	DUF964	DUF964;YheA/YmcA-like_dom	-	-	-	-	-	-	-	-	-	-	No	no_homolog	no_homolog	no_homolog	no_homolog	no_homolog	-
SPy_0813	gorA	Q9A0E2	Pyr_redox;Pyr_redox_2;Pyr_redox_dim	FAD/NAD-linked_Rdtase_dimer;Glutathione_Rdtase_euk/bac;Pyr_nucl-diS_OxRdtase_dimer;Pyr_nucl-diS_OxRdtase_FAD/NAD;Pyr_OxRdtase_I_AS;Pyr_OxRdtase_NAD-bd_dom	-	-0.274999	0.294642	0.114712	0.349264	0.120905	0.421047	0.510103	-	-	No	-	RBP	-	RBP	-	no_homolog
SPy_0814	folC	Q9A0E1	Mur_ligase_C;Mur_ligase_M	Folylpolyglutamate_synth;Mur_ligase_C;Mur_ligase_cen	-	-	-	-	-	-	-	-	-	-	No	-	-	-	-	-	-
SPy_0815	SPy_0815	Q9A0E0	-	-	-	5.9548	4.11028	4.85993	3.57406	4.62477	0.000376499	0.00168623	-	-	No	no_homolog	no_homolog	no_homolog	no_homolog	no_homolog	no_homolog
SPy_0816	iscS2	Q9A0D9	Aminotran_5	Aminotrans_V_dom;Aminotrans_V_PyrdxlP_BS;Cysteine_dSase;PyrdxlP-dep_Trfase;PyrdxlP-dep_Trfase_major_sub1;PyrdxlP-dep_Trfase_major_sub2	-	1.03886	1.15554	0.783904	0.862538	0.960211	0.000446483	0.00189868	-	-	No	RBP	RBP	RBP	RBP	-	-
SPy_0817	thiI	Q9A0D8	ThiI;THUMP	Rossmann-like_a/b/a_fold;ThiI_AANH;THUMP;tRNA_STrfase	RNA modification	1.81863	2.00147	1.82609	1.7342	1.8451	1.43e-05	0.000258379	261M	RBP	No	RBP	RBP	RBP	RBP	-	RBP
SPy_0818	capA	Q9A0D7	PGA_cap	Capsule_synth_CapA;Metallo-depent_PP-like	-	2.84586	1.83685	2.83602	2.00697	2.38143	0.000433493	0.00187766	-	-	No	no_homolog	no_homolog	no_homolog	no_homolog	no_homolog	no_homolog
SPy_0819	rplU	Q9A0D6	Ribosomal_L21p	L21p-like;Ribosomal_L21;Ribosomal_L21_CS	Ribosomal protein	1.80887	4.83673	1.95583	4.30046	3.22547	0.00758074	0.0179802	2S; 17E; 20Q; 21A; 22I; 23Y; 25E; 26K; 66K; 67Q	RBP	No	-	RBP	RBP	RBP	-	RBP
SPy_0821	ysxB	Q9A0D5	DUF464	DUF464	-	-	-	-	-	-	-	-	-	-	No	no_homolog	no_homolog	no_homolog	no_homolog	no_homolog	no_homolog
SPy_0822	rpmA	P66137	Ribosomal_L27	Ribosomal_L27;Ribosomal_L27_CS	Ribosomal protein	2.7299	3.25712	3.05535	2.66963	2.928	1.82e-05	0.000289287	41G; 46Y; 50G; 53I; 54Y; 68F; 91P; 93A; 94K	RBP	No	RBP	RBP	RBP	-	-	RBP
SPy_0824	lysR	Q9A0D3	HTH_1;LysR_substrate	LysR_subst-bd;Tscrpt_reg_HTH_LysR;WHTH_DNA-bd_dom	-	-	-	-	-	-	-	-	-	-	No	RBP	-	-	-	-	no_homolog
SPy_0826	lspA	Q9A0D2	Peptidase_A8	Peptidase_A8	-	-	-	-	-	-	-	-	-	-	No	-	-	-	-	-	-
SPy_0827	rluD	Q9A0D1	PseudoU_synth_2;S4	PsdUridine_synth_cat_dom;PsdUridine_synth_RluC/D;PsdUridine_synth_RluC/D_CS;PsdUridine_synth_RsuA/RluD;S4_RNA-bd	RNA modification	3.3864	1.72604	2.87336	-0.218368	1.94186	0.0439943	0.0775267	9G; 164Y	-	No	RBP	RBP	RBP	RBP	-	RBP
SPy_0830	pyrR	Q9A0D0	Pribosyltran	PRibTrfase_dom;PRTase-like;PyrR	Other RBP	-0.052297	-0.248921	-0.0217894	-0.405051	-0.182015	0.137786	0.201767	-	-	No	no_homolog	no_homolog	no_homolog	no_homolog	no_homolog	-
SPy_0831	pyrP	Q9A0C9	Xan_ur_permease	Uracil_permease;Xan_ur_permease;Xant/urac/vitC	-	-	-	-	-	-	-	-	-	-	No	-	-	-	-	-	-
SPy_0832	pyrB	P65620	OTCace;OTCace_N	Asp/Orn_carbamoyltranf_P-bd;Asp/Orn_carbamoylTrfase;Asp_carbamoyltransf;Asp_carbamoyltransf_Asp/Orn-bd	-	-	-	-	-	-	-	-	-	-	No	-	-	-	-	-	-
SPy_0833	carA	P63735	CPSase_sm_chain;GATase	CarbamoylP_synth_ssu;CarbamoylP_synth_ssu_N;Class_I_gatase-like;GATASE	-	0.359193	0.393298	0.346775	0.29939	0.349664	0.00537409	0.0136295	292Y	-	No	-	-	-	-	-	-
SPy_0835	carB	Q9A0C6	CPSase_L_chain;CPSase_L_D2;CPSase_L_D3;MGS	ATP-grasp;ATP_grasp_subdomain_1;ATP_grasp_subdomain_2;CarbamoylP_synth_lsu;CarbamoylP_synth_lsu_N;CarbamoylP_synth_lsu_oligo;CbamoylP_synth_lsu-like_ATP-bd;CbamoylP_synth_lsu_CPSase_dom;MGS-like_dom;PreATP-grasp_dom	-	0.11	1.1886	0.789112	0.663365	0.687769	0.024332	0.0470977	-	-	No	-	RBP	-	-	-	-
SPy_0836	yknX	Q9A0C5	-	RND_pump_MFP	-	2.26221	2.15234	2.30867	2.36924	2.27312	4.63e-06	0.000231242	-	-	No	-	RBP	-	-	-	no_homolog
SPy_0837	salX	Q9A0C4	ABC_tran	AAA+_ATPase;ABC_transporter-like;ABC_transporter_CS;P-loop_NTPase	-	0.194408	0.184796	0.0404623	0.33452	0.188547	0.0792988	0.126698	-	-	No	-	-	-	-	-	no_homolog
SPy_0838	SPy_0838	Q9A0C3	FtsX;MacB_PCD	ABC_permease_dom;MacB_PCD	-	0.146603	-0.397153	-0.0831472	-0.0623226	-0.0990048	0.433962	0.521994	-	-	No	-	-	-	-	-	no_homolog
SPy_0839	glpQ	Q9A0C2	GDPD;GPDPase_memb	GlyceroP-diester-Pdiesterase;GlyceroP-diester-Pdiesterase_M;GP_PDE_dom;PLC-like_Pdiesterase_TIM-brl	-	5.46301	-4.16723	-	1.37043	-	0.713914	0.773637	-	-	No	RBP	RBP	-	-	-	RBP
SPy_0840	rpsP	P66446	Ribosomal_S16	Ribosomal_S16;Ribosomal_S16_dom	Ribosomal protein	0.893608	1.04885	0.958547	1.00633	0.976834	0.000115004	0.000766128	25S; 30D; 33F; 35E; 36T; 37V; 41N; 61S; 69T; 74L; 75S; 76K	-	No	RBP	RBP	-	-	-	RBP
SPy_0841	ylqC	Q9A0C1	-	KH_prok-type;UPF0109	Other RBP	-0.541461	1.54247	1.44998	2.57948	1.25762	0.0838734	0.132498	62V; 63Y	-	No	no_homolog	no_homolog	no_homolog	no_homolog	no_homolog	no_homolog
SPy_0843	SPy_0843	Q9A0C0	LRR_5	LPXTG_anchor;LRR_5	-	-0.218368	-0.260106	-0.199693	-0.0440013	-0.180542	0.0719399	0.117618	-	-	No	-	-	-	-	-	no_homolog
SPy_0844	SPy_0844	Q9A0B9	Pyridox_oxidase	Pyridox_Oxase_FMN-bd;Split_barrel_FMN-bd	-	-	0.981657	1.08631	-	-	0.0120457	0.0260065	-	-	No	no_homolog	no_homolog	no_homolog	no_homolog	no_homolog	no_homolog
SPy_0845	czcD	Q9A0B8	Cation_efflux	Cation_efflux;Cation_efflux_TMD	-	-	-	-	-	-	-	-	-	-	No	-	-	-	-	-	-
SPy_0846	SPy_0846	Q9A0B7	TetR_N	Homeodomain-like;HTH_TetR;Tet_transcr_reg_TetR-like_C	-	-	-	-	-	-	-	-	-	-	No	-	-	-	-	-	no_homolog
SPy_0847	rimM	P58183	PRC;RimM	16S_RimM;PRC-brl_dom;PRC_barrel-like;RimM;Transl_B-barrel	Ribosome biogenesis	1.65548	1.52329	1.60811	1.39326	1.54504	3.1e-05	0.000369069	-	-	No	RBP	-	-	RBP	-	-
SPy_0849	trmD	Q9A0B6	tRNA_m1G_MT	Alpha/beta_knot_MTases;tRNA_m1G_MeTrfase_bac;tRNA_m1G_MeTrfase_C;tRNA_m1G_MTases_N;tRNA_MeTrfase_TRMD/TRM10	-	4.28103	4.21427	4.30899	3.73829	4.13564	3.88e-06	0.000225907	-	-	No	RBP	-	-	-	-	-
SPy_0850	yumC	Q9A0B5	Pyr_redox;Pyr_redox_2	Fd--NADP_Rdtase_type_2;Pyr_nucl-diS_OxRdtase_FAD/NAD;Pyr_OxRdtase_NAD-bd_dom;Pyridine_nuc-diS_OxRdtase_2	-	0.821146	0.632122	0.00978528	0.758257	0.555328	0.0290862	0.0547888	-	-	No	-	-	-	-	-	-
SPy_0851	SPy_0851	Q9A0B4	PTS_EIIC_2	PTS_EIIC	-	-	-	-	-	-	-	-	-	-	No	no_homolog	no_homolog	no_homolog	no_homolog	no_homolog	-
SPy_0852	panE	P65666	ApbA;ApbA_C	6-PGluconate_DH_C-like;6PGD_dom_2;ApbA;KPA_reductase;KPR_N;NAD(P)-bd_dom	-	0.0650405	0.804367	-0.0122723	0.942378	0.449879	0.105765	0.16133	-	-	No	-	-	-	-	-	RBP
SPy_0853	fruR	Q9A0B2	DeoRC;HTH_DeoR	DeoR_C;HTH_DeoR_N;WHTH_DNA-bd_dom	-	-	-	-	-	-	-	-	-	-	No	-	-	-	-	-	RBP
SPy_0854	pfkB	Q9A0B1	PfkB	1-PFruKinase;Carboh/pur_kinase_PfkB_CS;PfkB_dom;Ribokinase-like;Tagatose/fructose_Pkinase	-	-	-	-	-	-	-	-	-	-	No	RBP	RBP	-	-	-	-
SPy_0855	fruA	Q9A0B0	PTS_EIIA_2;PTS_EIIC;PTS_IIB	PTrfase/Anion_transptr;PTS_EIIA_type-2_dom;PTS_EIIB_2;PTS_EIIB_2/3;PTS_EIIC;PTS_EIIC_2;PTS_IIA_fruc;PTS_IIB_fruc;PTS_IIC_fruc	-	-1.13431	1.42441	-1.17154	1.12606	0.0611553	0.923511	0.954106	-	-	No	RBP	-	-	-	-	-
SPy_0856	mur1	Q9A0A9	Glucosaminidase	MGlyc_endo_b_GlcNAc_like_dom	-	0.592104	6.62878	-	6.62878	-	0.0590414	0.099625	-	-	No	-	-	-	-	-	no_homolog
SPy_0857	mur1	Q9A0A8	Glucosaminidase	MGlyc_endo_b_GlcNAc_like_dom	-	-	-	-	-	-	-	-	-	-	No	-	-	-	-	-	no_homolog
SPy_0861	ideS	Q7DAM2	Mac-1	Mac-1	-	-	-	-	-	-	-	-	-	-	No	no_homolog	no_homolog	no_homolog	no_homolog	no_homolog	no_homolog
SPy_0864	WQ51_03320	Q9A0A7	DUF1149	DUF1149;SecB	-	-0.250628	-0.223129	0.345483	-0.274999	-0.100818	0.514303	0.598953	-	-	No	no_homolog	no_homolog	no_homolog	no_homolog	no_homolog	no_homolog
SPy_0865	SPy_0865	Q9A0A6	DegV	DegV	-	0.322051	0.10754	0.352019	0.33452	0.279032	0.0237682	0.046219	-	-	No	no_homolog	no_homolog	no_homolog	no_homolog	no_homolog	-
SPy_0866	cca	Q9A0A5	PolyA_pol	CCA-adding_enz_firmicutes;PolA_pol_head_dom	RNA modification	2.25228	0.755131	0.218759	0.343306	0.89237	0.0875133	0.137218	-	-	No	RBP	RBP	RBP	RBP	-	RBP
SPy_0867	yfmR	Q9A0A4	ABC_tran	AAA+_ATPase;ABC_transporter-like;ABC_transporter_CS;P-loop_NTPase	-	0.825638	0.612394	0.600413	0.446266	0.621178	0.00213506	0.00668296	-	-	No	RBP	RBP	RBP	RBP	-	RBP
SPy_0870	def_1	Q9A0A3	Pep_deformylase	Fmet_deformylase;Peptide_deformylase	-	0.745399	0.450555	0.699338	1.50112	0.849102	0.0125989	0.0269246	7T; 8D; 10F; 109W	-	No	RBP	-	-	-	-	no_homolog
SPy_0872	SPy_0872	Q9A0A2	5_nucleotid_C;Metallophos	5'-Nucleotdase_C;5'-Nucleotdase_CS;5_nucleotidase/apyrase;Calcineurin-like_PHP_apaH;LPXTG_anchor;Metallo-depent_PP-like	-	-0.236985	-0.56075	-0.222791	-0.727233	-0.43694	0.0222318	0.0434319	-	-	No	-	-	-	-	-	-
SPy_0873	SPy_0873	Q9A0A1	RelA_SpoT	RelA_SpoT	-	1.60653	0.330205	1.25631	0.712873	0.97648	0.0157378	0.0325584	-	-	No	no_homolog	no_homolog	no_homolog	no_homolog	no_homolog	-
SPy_0874	dltr	Q9A0A0	Response_reg;Trans_reg_C	CheY-like_superfamily;Sig_transdc_resp-reg_C;Sig_transdc_resp-reg_C-effctor;Sig_transdc_resp-reg_receiver;WHTH_DNA-bd_dom	-	-	-	-	-	-	-	-	-	-	No	RBP	RBP	RBP	RBP	-	no_homolog
SPy_0875	sptS	Q9A099	HATPase_c;HisKA	EnvZ-like_dim/P;HATPase_C;Sig_transdc_His_kinase_core;Sig_transdc_His_kinase_dimeric	-	-1.63228	0.712396	-2.23019	0.634593	-0.62887	0.385312	0.475708	-	-	No	-	-	-	-	-	no_homolog
SPy_0876	mvk	Q9A098	GHMP_kinases_C;GHMP_kinases_N	GHMP_kinase_C_dom;GHMP_kinase_N_dom;Mev_gal_kin;Mevalonate/galactokinase;Ribosomal_S5_D2-typ_fold;Ribosomal_S5_D2-typ_fold_subgr	-	6.62878	-	6.62878	-	-	0.000200168	0.00103753	-	-	No	no_homolog	no_homolog	no_homolog	no_homolog	no_homolog	-
SPy_0877	mvaD	Q9A097	GHMP_kinases_C;GHMP_kinases_N	GHMP_kinase_C_dom;GHMP_kinase_N_dom;GHMP_knse_ATP-bd_CS;Mev_decarb;Mev_diP_decarb;Ribosomal_S5_D2-typ_fold;Ribosomal_S5_D2-typ_fold_subgr	-	-	-	-	-	-	-	-	-	-	No	no_homolog	no_homolog	no_homolog	no_homolog	no_homolog	-
SPy_0878	mvaK2	Q9A096	GHMP_kinases_C;GHMP_kinases_N	GHMP_kinase_C_dom;GHMP_kinase_N_dom;Pmev_kin_Gpos;Ribosomal_S5_D2-typ_fold;Ribosomal_S5_D2-typ_fold_subgr	-	-	-	-	-	-	-	-	-	-	No	no_homolog	no_homolog	no_homolog	no_homolog	no_homolog	no_homolog
SPy_0879	fni	P65103	FMN_dh	Aldolase_TIM;FMN-dep_DH;IPdP_isomerase	-	-	-	-	-	-	-	-	-	-	No	-	-	-	-	-	-
SPy_0880	mvaA	Q9A094	HMG-CoA_red	HMG_CoA_Rdtase;HMG_CoA_Rdtase_bac-typ;HMG_CoA_Rdtase_cat;HMG_CoA_Rdtase_NAD(P)-bd_dom;HMG_CoA_Rdtase_sub-bd_dom	-	1.37043	0.814479	1.34261	0.337364	0.966221	0.0103025	0.0227683	-	-	No	no_homolog	no_homolog	no_homolog	no_homolog	no_homolog	-
SPy_0881	mvaS	Q9A093	HMG_CoA_synt_C;HMG_CoA_synt_N	HMG_CoA_synt_C_dom;HMG_CoA_synth_N;HMG_CoA_synthase_prok;Thiolase-like;Thiolase-like_subgr	-	0.620385	0.627099	0.34371	0.352841	0.486009	0.00565077	0.0141023	-	-	No	no_homolog	no_homolog	no_homolog	no_homolog	no_homolog	-
SPy_0882	thyA	P67051	Thymidylat_synt	Thymidate_synth/dCMP_Mease;Thymidylate_synthase;Thymidylate_synthase_AS	-	1.06864	0.596329	0.491094	0.420155	0.644053	0.0088995	0.0204179	-	-	No	-	-	-	-	-	-
SPy_0883	folA	Q9A091	DHFR_1	DHFR;DHFR-like_dom;DHFR_CS;DHFR_dom	-	1.45865	1.65078	1.33567	1.77482	1.55498	9e-05	0.000647997	-	-	No	-	-	-	-	-	-
SPy_0884	SPy_0884	Q9A090	-	-	-	-	-	-	-	-	-	-	-	-	No	no_homolog	no_homolog	no_homolog	no_homolog	no_homolog	no_homolog
SPy_0885	clpX	P63793	AAA_2;ClpB_D2-small;zf-C4_ClpX	AAA+_ATPase;ATPase_AAA_core;Clp_ATPase_C;Clp_protease_ATP-bd_su_ClpX;P-loop_NTPase;Znf_CppX_C4	-	0.176818	-0.012647	0.123446	0.00475844	0.073094	0.381349	0.472895	-	-	No	-	RBP	RBP	RBP	RBP	-
SPy_0886	yihA	Q9A088	MMR_HSR1	G_ENGB_dom;GTP-bd_ribosome_bio_YsxC;GTP_binding_domain;P-loop_NTPase;Small_GTP-bd_dom	Ribosome biogenesis	1.79921	1.35137	1.65949	0.853916	1.41599	0.00142025	0.00486118	8N; 36G; 86G; 87Y; 118L; 119V; 121L; 138Y	RBP	No	RBP	RBP	-	RBP	-	RBP
SPy_0887	SPy_0887	Q9A087	-	-	-	-	-	-	-	-	-	-	-	-	No	no_homolog	no_homolog	no_homolog	no_homolog	no_homolog	no_homolog
SPy_0888	clpL	Q9A086	AAA;AAA_2;ClpB_D2-small	AAA+_ATPase;ATPase_AAA_core;Clp_ATPase_C;ClpA/B;ClpA/B_CS2;P-loop_NTPase	-	0.2884	0.0574848	-0.0313898	-0.18331	0.0327963	0.770151	0.825022	-	-	No	-	RBP	RBP	-	RBP	-
SPy_0889	rpiA	P66697	Rib_5-P_isom_A	Ribose5P_isomerase_typA;Ribose5P_isomerase_typA_subgr	-	0.663365	0.723684	0.801814	0.721407	0.727567	0.000348393	0.0016118	-	-	No	-	RBP	-	-	RBP	-
SPy_0890	deoB	P63927	Metalloenzyme	Alkaline_Pase-like_a/b/a;Alkaline_phosphatase_core;DeoB;Metalloenzyme;Phosphopentomutase_DeoB_cap	-	0.120922	0.0161197	-0.106517	0.31864	0.0872912	0.427848	0.516115	247V	-	No	-	RBP	RBP	-	-	-
SPy_0891	arsC	Q9A083	ArsC	Arsenate_reductase;Arsenate_reductase-like;Thioredoxin-like_fold	-	-	-	-	-	-	-	-	-	-	No	-	-	-	-	-	no_homolog
SPy_0892	punA	Q9A082	PNP_UDP_1	Nucleoside_phosphorylase_d;PNP/MTAP;Pur_Nuc_Pase_Ino/Guo-sp;Purine_phosphorylase;Purine_phosphorylase-2_CS	-	0.234249	1.01452	0.221207	0.43578	0.47644	0.0464305	0.0812776	-	-	No	-	-	-	-	-	no_homolog
SPy_0894	deoD	Q9A081	PNP_UDP_1	DeoD-type;Nucleoside_phosphorylase;Nucleoside_phosphorylase_CS;Nucleoside_phosphorylase_d	-	0.0291765	0.248093	0.454521	0.420155	0.287986	0.0484854	0.0838289	-	-	No	-	-	RBP	-	-	RBP
SPy_0895	SPy_0895	Q9A080	Cas_Csm6	CRISPR-assoc_prot_Csm6	-	-	-	-	-	-	-	-	-	-	No	no_homolog	no_homolog	no_homolog	no_homolog	no_homolog	no_homolog
SPy_0898	cpsY	Q9A079	HTH_1;LysR_substrate	LysR_subst-bd;Tscrpt_reg_HTH_LysR;WHTH_DNA-bd_dom	-	-	-	-	-	-	-	-	-	-	No	RBP	-	-	-	-	no_homolog
SPy_0899	SPy_0899	Q9A078	-	-	-	-	-	-	-	-	-	-	-	-	No	no_homolog	no_homolog	no_homolog	no_homolog	no_homolog	no_homolog
SPy_0900	pyrF	Q9A077	OMPdecase	Aldolase_TIM;OMPdecase;OMPdecase_AS;OMPdeCOase_dom;RibuloseP-bd_barrel	-	-	-	-	-	-	-	-	-	-	No	-	-	-	-	-	-
SPy_0901	pyrE	Q9A076	Pribosyltran	OPRT;Or_phspho_trans_dom;PRibTrfase_dom;PRTase-like	-	-	-	-	-	-	-	-	-	-	No	-	-	-	-	-	-
SPy_0902	nylA	Q9A075	Amidase	Amidase;Amidase_CS;Amidase_dom	-	-0.464267	-0.234115	-0.427711	0.0981457	-0.256987	0.108853	0.165143	-	-	No	no_homolog	no_homolog	no_homolog	no_homolog	no_homolog	no_homolog
SPy_0903	yckB	Q9A074	-	SBP_3_CS;Solute-binding_3/MltF_N	-	1.58328	1.25306	1.5436	0.910111	1.32251	0.000687899	0.00266918	116F	RBP	Yes	RBP	RBP	-	-	RBP	-
SPy_0904	yckA	Q9A073	BPD_transp_1	AA_ABC_transptr_permease_3TM;MetI-like	-	-	-	-	-	-	-	-	-	-	No	-	-	-	-	-	no_homolog
SPy_0905	ung	Q9A072	UDG	Ura-DNA_Glyclase_AS;Ura_DNA_glycsylse;Uracil-DNA_glycosylase-like	-	-	-	-	-	-	-	-	-	-	No	-	-	-	-	-	-
SPy_0907	pyrC	Q9A071	-	DHOase;Dihydroorotase_CS;Metal-dep_hydrolase_composite	-	0.315008	0.577574	0.804453	0.589426	0.571615	0.00509879	0.0129703	-	-	No	-	-	-	-	-	-
SPy_0908	plsY	P67168	G3P_acyltransf	G3P_acylTferase_PlsY	-	-	-	-	-	-	-	-	-	-	No	-	-	-	-	-	-
SPy_0909	parE	Q9A069	DNA_gyraseB;DNA_gyraseB_C;HATPase_c;Toprim	DNA_gyrase_B_C;HATPase_C;ParE;Ribosomal_S5_D2-typ_fold;Ribosomal_S5_D2-typ_fold_subgr;Topo_IIA;Topo_IIA_bsu_dom2;Topo_IIA_cen_dom;Topo_IIA_like_dom;TopoIIA_CS;Toprim_domain	-	0.477748	-0.048618	0.478088	0.0116907	0.229727	0.167361	0.237236	-	-	No	-	RBP	RBP	-	-	RBP
SPy_0910	parC	Q9L7Q4	DNA_gyraseA_C;DNA_topoisoIV	Arg_repress_C-like;GyrA/parC_pinwhl;Topo_IIA_A/C;Topo_IIA_A/C_ab;Topo_IIA_like_dom;TopoIV_A_Gpos	-	0.247829	0.093103	0.111708	0.0722908	0.131233	0.139996	0.203586	132Q	-	No	RBP	RBP	-	-	-	RBP
SPy_0911	ilvE	Q9A068	Aminotran_4	Aminotrans_IV;Aminotrans_IV_CS;B_amino_transII	-	0.048956	0.563424	0.236217	0.647768	0.374091	0.0477383	0.0827071	-	-	No	-	-	-	-	-	-
SPy_0912	SPy_0912	Q9A067	DUF2969	DUF2969	-	0.836757	0.822082	1.15332	0.811276	0.90586	0.000542627	0.00220271	56C	-	No	no_homolog	no_homolog	no_homolog	no_homolog	no_homolog	no_homolog
SPy_0913	rpsA	Q9A066	S1	NA-bd_OB-fold;Rbsml_prot_S1_RNA-bd_dom;Ribosomal_S1;S1_dom	Ribosomal protein	4.84048	4.64192	4.5755	4.16501	4.55573	3.12e-06	0.00021891	51T; 52N; 54R; 72V; 73L; 74R; 75Q; 77V; 78G; 79K; 81T; 119K; 121G; 124V; 128G; 130R; 131G; 132F; 133I; 134P; 135A; 136S; 137M; 138I; 139D; 140T; 143V; 147E; 166N; 206S; 210F; 211I; 249S; 251D; 252E; 253E; 254A; 255G; 256R; 257V; 258S; 319P; 341E; 342R; 345L	RBP	No	RBP	RBP	RBP	RBP	RBP	RBP
SPy_0914	SPy_0914	Q9A065	-	-	-	-	-	-	-	-	-	-	-	-	No	no_homolog	no_homolog	no_homolog	no_homolog	no_homolog	no_homolog
SPy_0915	ybfQ	P67332	DUF3650;Rhodanese	DUF3650;Rhodanese-like_dom;UPF0176	-	-0.0250541	-0.193445	0.0776685	-0.382599	-0.130857	0.284518	0.373306	-	-	No	-	-	-	-	-	-
SPy_0917	gst	Q9A062	GST_C	Glutathione-S-Trfase_C-like;GST_C	-	-	-	-	-	-	-	-	-	-	No	RBP	-	-	-	-	no_homolog
SPy_0918	SPy_0918	Q9A061	SLAC1	Voltage-dep_anion_channel	-	-	-	-	-	-	-	-	-	-	No	-	-	-	-	-	-
SPy_0919	WQ51_02665	Q9A060	DUF3042	DUF3042	-	-0.221074	-0.00423595	0.714413	-1.08562	-0.149129	0.665102	0.729187	-	-	No	no_homolog	no_homolog	no_homolog	no_homolog	no_homolog	no_homolog
SPy_0921	miaA	Q9A059	IPPT	IPP_trans;P-loop_NTPase	-	3.00875	2.19109	1.91617	1.99309	2.27727	0.000406901	0.00178443	-	-	No	RBP	-	-	-	-	RBP
SPy_0922	hflX	Q9A058	GTP-bdg_N;MMR_HSR1	G_HFLX_dom;GTP_binding_domain;GTPase_HflX;GTPase_HflX_N_dom;P-loop_NTPase	-	1.70164	1.68534	1.08892	1.59198	1.51697	0.000311054	0.00149503	-	-	No	RBP	-	RBP	-	-	-
SPy_0923	SPy_0923	Q9A057	-	-	-	-	-	-	-	-	-	-	-	-	No	no_homolog	no_homolog	no_homolog	no_homolog	no_homolog	no_homolog
SPy_0924	rnz	P60199	-	Beta-lactamas-like;RNase_Z/BN	RNase	1.55326	1.46114	1.57372	1.34695	1.48377	3.16e-05	0.000369069	80S; 84S; 174P	RBP	No	-	-	-	-	-	-
SPy_0925	yqjQ	Q9A055	adh_short	DH_sc/Rdtase_SDR;Glc/ribitol_DH;NAD(P)-bd_dom;Sc_DH/Rdtase_CS	-	2.53493	-1.33961	-6.62456	-1.17648	-1.65143	0.357546	0.450679	-	-	No	-	-	-	-	-	-
SPy_0926	recJ	Q9A054	DHH;DHHA1;ssDNA-exonuc_C	DDH_dom;DHHA1_dom;RecJ;RecJ_C	-	0.139633	0.511846	0.88315	1.38075	0.728844	0.0335086	0.0618627	-	-	No	-	-	-	RBP	-	RBP
SPy_0927	apt	P63546	Pribosyltran	Ade_phspho_trans;PRibTrfase_dom;PRTase-like	-	-2.09409	0.889335	-2.07454	3.48599	0.0516728	0.965923	0.984634	-	-	No	-	-	-	-	-	-
SPy_0928	dnaD	Q9A052	DnaB_2	Replication_DnaD/DnaB	-	0.373886	0.634501	0.415096	0.527537	0.487755	0.00332435	0.00926856	-	-	No	no_homolog	no_homolog	no_homolog	no_homolog	no_homolog	-
SPy_0929	nth	Q9A051	EndIII_4Fe-2S;HHH;HhH-GPD	DNA_glycosylase;Endonuclease-III-like_CS2;Endouclease-III_FeS-bd_BS;Endouclease3_FeS-loop_motif;HhH-GPD_domain;HhH_motif;Hlx-hairpin-Hlx_DNA-bd_motif;HTH_base_excis_C;Nth	-	0.159656	-0.619265	2.78713	-0.673861	0.413415	0.581565	0.660833	-	-	No	RBP	-	-	-	-	RBP
SPy_0930	trmK	Q9A050	DUF633	SAM-dependent_MTases;TrmK	RNA modification	1.94564	1.97776	2.52223	1.85901	2.07616	9.87e-05	0.000686544	200S; 201C	RBP	No	no_homolog	no_homolog	no_homolog	no_homolog	no_homolog	-
SPy_0931	yqfO	P67274	NIF3	GTP_cyclohydrolase_I/Nif3	-	-0.0224644	0.0518049	0.612329	0.327583	0.242313	0.151229	0.218038	-	-	No	-	-	-	-	-	-
SPy_0932	yurR	Q9A048	DAO	FAD-dep_OxRdtase	-	-	-	-	-	-	-	-	-	-	No	-	-	-	-	-	no_homolog
SPy_0933	rfbA	Q9A047	NTP_transferase	G1P_thy_trans_s;NTP_transferase;Nucleotide-diphossugar_trans	-	0.0958088	0.159716	0.126382	-0.0670464	0.0787151	0.360775	0.451825	-	-	No	-	-	-	-	-	no_homolog
SPy_0935	rmlC	Q9A046	dTDP_sugar_isom	dTDP_sugar_isom;RmlC-like_jellyroll;RmlC_Cupin	-	0.0434258	0.693664	-0.413412	0.655164	0.244711	0.351765	0.446063	-	-	No	-	-	-	-	-	no_homolog
SPy_0936	rfbB	Q9A045	Epimerase	dTDP_Gluc_deHydtase;Epimerase_deHydtase_N;NAD(P)-bd_dom	-	0.295023	0.0742625	0.259019	0.159656	0.19699	0.0592746	0.0998183	-	-	No	-	-	-	-	-	no_homolog
SPy_0937	SPy_0937	Q9A044	Phage_integrase	DNA_brk_join_enz;Integrase-like_cat-core;Integrase_catalytic;Integrase_recombinase_N	-	-	-	-	-	-	-	-	-	-	No	-	-	-	-	-	no_homolog
SPy_0938	SPy_0938	Q9A043	PemK	PemK-like;Plasmid_toxin/cell-grow_inhib	-	2.88157	1.80521	1.5037	1.96897	2.03986	0.00118303	0.00411617	-	-	No	-	-	-	-	no_homolog	-
SPy_0939	SPy_0939	Q9A042	HTH_3;Peptidase_S24	Cro/C1-type_HTH;Lambda_DNA-bd_dom;Peptidase_S24/S26_b-rbn;Peptidase_S24_S26;Peptidase_S24_S26A/B/C	-	1.62624	0.571017	1.08631	1.10667	1.09756	0.00418219	0.0110108	221C	RBP	Yes	no_homolog	no_homolog	no_homolog	no_homolog	-	no_homolog
SPy_0940	SPy_0940	Q9A041	-	-	-	-	-	-	-	-	-	-	-	-	No	no_homolog	no_homolog	no_homolog	no_homolog	no_homolog	no_homolog
SPy_0942	SPy_0942	Q9A040	DUF4393	DUF4393	-	0.505421	0.417342	0.908841	0.0592126	0.472704	0.0404435	0.0723003	-	-	No	no_homolog	no_homolog	no_homolog	no_homolog	no_homolog	no_homolog
SPy_0944	SPy_0944	Q9A038	-	-	-	-	-	-	-	-	-	-	-	-	No	no_homolog	no_homolog	no_homolog	no_homolog	no_homolog	no_homolog
SPy_0945	SPy_0945	Q9A037	HTH_26	Cro/C1-type_HTH	-	-	-	-	-	-	-	-	-	-	No	no_homolog	no_homolog	no_homolog	no_homolog	no_homolog	no_homolog
SPy_0946	SPy_0946	Q9A036	ANT;AntA	Ant_C;AntA/B_antirep	-	-	-	-	-	-	-	-	-	-	No	no_homolog	no_homolog	no_homolog	no_homolog	no_homolog	no_homolog
SPy_0947	SPy_0947	Q9A035	-	-	-	-	-	-	-	-	-	-	-	-	No	no_homolog	no_homolog	no_homolog	no_homolog	no_homolog	no_homolog
SPy_0948	ps305	Q9A034	Hypoth_Ymh	CHP02391	-	-	-	-	-	-	-	-	-	-	No	no_homolog	no_homolog	no_homolog	no_homolog	no_homolog	no_homolog
SPy_0949	SPy_0949	Q9A033	-	-	-	-	-	-	-	-	-	-	-	-	No	no_homolog	no_homolog	no_homolog	no_homolog	no_homolog	no_homolog
SPy_0952	SPy_0952	Q9A032	-	-	-	-	-	-	-	-	-	-	-	-	No	no_homolog	no_homolog	no_homolog	no_homolog	no_homolog	no_homolog
SPy_0953	SPy_0953	Q99QB6	DnaB_2	Replication_DnaD/DnaB	-	-	-	-	-	-	-	-	-	-	No	no_homolog	no_homolog	no_homolog	no_homolog	no_homolog	no_homolog
SPy_0954	SPy_0954	Q99QB4	-	-	-	-	-	-	-	-	-	-	-	-	No	no_homolog	no_homolog	no_homolog	no_homolog	no_homolog	no_homolog
SPy_0956	SPy_0956	Q9A031	-	-	-	-	-	-	-	-	-	-	-	-	No	no_homolog	no_homolog	no_homolog	no_homolog	no_homolog	no_homolog
SPy_0957	SPy_0957	Q9A030	-	-	-	-	-	-	-	-	-	-	-	-	No	no_homolog	no_homolog	no_homolog	no_homolog	no_homolog	no_homolog
SPy_0958	bet	Q9A029	RecT	Phage_lambda_Bet;RecT_fam	-	-	-	-	-	-	-	-	-	-	No	-	-	-	-	no_homolog	no_homolog
SPy_0961	SPy_0961	Q9A026	-	-	-	-	-	-	-	-	-	-	-	-	No	no_homolog	no_homolog	no_homolog	no_homolog	no_homolog	no_homolog
SPy_0962	SPy_0962	Q9A025	-	RNaseH-like_dom	-	-	-	-	-	-	-	-	-	-	No	no_homolog	no_homolog	no_homolog	no_homolog	no_homolog	no_homolog
SPy_0965	SPy_0965	Q9A023	DUF1642	DUF1642	-	-	-	-	-	-	-	-	-	-	No	no_homolog	no_homolog	no_homolog	no_homolog	no_homolog	no_homolog
SPy_0967	SPy_0967	Q9A022	-	Transcrpt_activ_ArpU	-	-	-	-	-	-	-	-	-	-	No	no_homolog	no_homolog	no_homolog	no_homolog	no_homolog	no_homolog
SPy_0968	SPy_0968	Q9A021	-	-	-	-	-	-	-	-	-	-	-	-	No	no_homolog	no_homolog	no_homolog	no_homolog	no_homolog	no_homolog
SPy_0971	SPy_0971	Q9A019	Terminase_2	Terminase_ssu	-	-	-	-	-	-	-	-	-	-	No	no_homolog	no_homolog	no_homolog	no_homolog	no_homolog	no_homolog
SPy_0972	SPy_0972	Q9A018	Terminase_3	Phage_terminase_lsu	-	-	-	-	-	-	-	-	-	-	No	no_homolog	no_homolog	no_homolog	no_homolog	no_homolog	no_homolog
SPy_0975	SPy_0975	Q9A017	Phage_Mu_F	Phage_head_morphogenesis	-	2.39294	0.955478	1.49851	0.781022	1.40699	0.00993119	0.0222395	-	-	No	no_homolog	no_homolog	no_homolog	no_homolog	no_homolog	-
SPy_0976	SPy_0976	Q9A016	-	-	-	-	-	-	-	-	-	-	27T	-	No	no_homolog	no_homolog	no_homolog	no_homolog	no_homolog	no_homolog
SPy_0977	SPy_0977	Q9A015	-	-	-	-	-	-	-	-	-	-	-	-	No	no_homolog	no_homolog	no_homolog	no_homolog	no_homolog	no_homolog
SPy_0978	SPy_0978	Q9A014	RHH_1	Arc_rbn_hlx_hlx;CopG;Ribbon_hlx_hlx	-	-	-	-	-	-	-	-	-	-	No	no_homolog	no_homolog	no_homolog	no_homolog	no_homolog	no_homolog
SPy_0979	SPy_0979	Q9A013	-	-	-	-	-	-	-	-	-	-	-	-	No	no_homolog	no_homolog	no_homolog	no_homolog	no_homolog	no_homolog
SPy_0980	SPy_0980	Q9A012	ANT;Bro-N	Ant_C;BRO_N_domain	-	-	-	-	-	-	-	-	-	-	No	no_homolog	no_homolog	no_homolog	no_homolog	no_homolog	no_homolog
SPy_0981	SPy_0981	Q9A011	DUF4355	DUF4355	-	-	-	-	-	-	-	-	-	-	No	no_homolog	no_homolog	no_homolog	no_homolog	no_homolog	no_homolog
SPy_0982	SPy_0982	Q9A010	-	-	-	-	-	-	-	-	-	-	-	-	No	no_homolog	no_homolog	no_homolog	no_homolog	no_homolog	no_homolog
SPy_0984	SPy_0984	Q9A009	Phage_cap_E	Major_head_GpE	-	-	-	-	-	-	-	-	-	-	No	no_homolog	no_homolog	no_homolog	no_homolog	no_homolog	no_homolog
SPy_0985	SPy_0985	Q9A008	HeH	HeH/LEM_domain	-	-	-	-	-	-	-	-	-	-	No	no_homolog	no_homolog	no_homolog	no_homolog	no_homolog	no_homolog
SPy_0986	SPy_0986	Q9A007	Phage_connect_1	Phafe_gp6_head-tail	-	-	-	-	-	-	-	-	-	-	No	no_homolog	no_homolog	no_homolog	no_homolog	no_homolog	no_homolog
SPy_0987	SPy_0987	Q9A006	-	-	-	-	-	-	-	-	-	-	-	-	No	no_homolog	no_homolog	no_homolog	no_homolog	no_homolog	no_homolog
SPy_0988	SPy_0988	Q9A005	HK97-gp10_like	HK97-gp10_tail	-	-	-	-	-	-	-	-	-	-	No	no_homolog	no_homolog	no_homolog	no_homolog	no_homolog	no_homolog
SPy_0989	SPy_0989	Q9A004	DUF3168	DUF3168	-	-	-	-	-	-	-	-	-	-	No	no_homolog	no_homolog	no_homolog	no_homolog	no_homolog	no_homolog
SPy_0991	SPy_0991	Q9A003	Phage_tail_2	Phage_69_Orf23_MTP;Phgtail_TP901_1	-	-	-	-	-	-	-	-	-	-	No	no_homolog	no_homolog	no_homolog	no_homolog	no_homolog	no_homolog
SPy_0992	SPy_0992	Q9A002	DUF3647	DUF3647	-	-	-	-	-	-	-	-	-	-	No	no_homolog	no_homolog	no_homolog	no_homolog	no_homolog	no_homolog
SPy_0993	SPy_0993	Q9A001	-	-	-	-	-	-	-	-	-	-	-	-	No	no_homolog	no_homolog	no_homolog	no_homolog	no_homolog	no_homolog
SPy_0994	SPy_0994	Q9A000	-	Caudovirus_tape_meas_N	-	-	-	-	-	-	-	-	-	-	No	no_homolog	no_homolog	no_homolog	no_homolog	no_homolog	no_homolog
SPy_0995	SPy_0995	Q99ZZ9	Sipho_tail	Phage_7201_Orf34_N;Siphovirus-type_tail	-	-	-	-	-	-	-	-	-	-	No	no_homolog	no_homolog	no_homolog	no_homolog	no_homolog	no_homolog
SPy_0996	SPy_0996	Q99ZZ8	Prophage_tail	Phage_minor_struct_N;Prophage_Tail	-	-	-	-	-	-	-	-	-	-	No	-	RBP	RBP	-	-	no_homolog
SPy_0997	hylP	Q99ZZ7	Hyaluronidase_1	Hyaluronidase_bac	-	-	-	-	-	-	-	-	-	-	No	no_homolog	no_homolog	no_homolog	no_homolog	no_homolog	no_homolog
SPy_0998	SPy_0998	Q99ZZ6	Gp58	Gp58	-	-	-	-	-	-	-	-	-	-	No	-	-	-	-	no_homolog	no_homolog
SPy_0999	SPy_0999	Q99ZZ5	-	-	-	-	-	-	-	-	-	-	-	-	No	no_homolog	no_homolog	no_homolog	no_homolog	no_homolog	no_homolog
SPy_1001	SPy_1001	Q99ZZ4	DUF1366	DUF1366	-	-	-	-	-	-	-	-	-	-	No	no_homolog	no_homolog	no_homolog	no_homolog	no_homolog	no_homolog
SPy_1002	SPy_1002	Q99ZZ3	-	-	-	-	-	-	-	-	-	-	-	-	No	no_homolog	no_homolog	no_homolog	no_homolog	no_homolog	no_homolog
SPy_1006	SPy_1006	Q99ZZ2	CHAP;Glyco_hydro_25;SH3_3	CHAP_dom;Glyco_hydro_25;Glyco_hydro_catalytic_dom;Glyco_hydro_fam25_subgr;Glycoside_hydrolase_SF;SH3-like_bac-type	-	-	-	-	-	-	-	-	-	-	No	no_homolog	no_homolog	no_homolog	no_homolog	no_homolog	no_homolog
SPy_1007	spei	Q99ZZ1	Stap_Strp_tox_C;Stap_Strp_toxin	Enterotoxin;Staph/Strept_toxin_CS;Staph_tox_OB;SuperAg_toxin_C;Superantigen_bac;Toxin_b-grasp_Staph/Strep;Toxin_bac	-	-	-	-	-	-	-	-	-	-	No	no_homolog	no_homolog	no_homolog	no_homolog	no_homolog	-
SPy_1008	speh	P0C0I7	Stap_Strp_tox_C;Stap_Strp_toxin	Enterotoxin;Staph/Strept_toxin_CS;Staph_tox_OB;SuperAg_toxin_C;Superantigen_bac;Toxin_b-grasp_Staph/Strep	-	0.156945	-2.23193	-0.579772	-0.411888	-0.766662	0.153197	0.220499	-	-	No	no_homolog	no_homolog	no_homolog	no_homolog	no_homolog	-
SPy_1010	mutX	Q99ZZ0	NUDIX	Mutator_MutX_prot;NUDIX_hydrolase_CS;NUDIX_hydrolase_dom;NUDIX_hydrolase_dom-like	-	0.0565807	-0.0581881	0.534596	0.00475844	0.134437	0.361675	0.451825	-	-	No	-	-	-	-	-	no_homolog
SPy_1011	SPy_1011	Q99ZY9	UPF0118	UPF0118	-	-	-	-	-	-	-	-	-	-	No	-	-	-	-	-	RBP
SPy_1012	SPy_1012	Q99ZY8	TPR_2;TPR_8	TPR-contain_dom;TPR-like_helical_dom;TPR_2;TPR_repeat	-	-0.11664	0.799541	1.18898	0.624562	0.624111	0.0579162	0.0983175	-	-	No	-	-	-	-	RBP	-
SPy_1013	fbp54	Q99ZY7	DUF814	DUF814	-	3.57406	2.95384	3.24884	2.86672	3.16086	2.13e-05	0.000309294	-	-	No	no_homolog	no_homolog	no_homolog	no_homolog	no_homolog	RBP
SPy_1016	trpX	Q99ZY6	ABC_sub_bind	ABC_transpt-bd;Peripla_BP_I	-	-	0.345088	6.62878	-	-	0.23392	0.318191	-	-	No	no_homolog	no_homolog	no_homolog	no_homolog	no_homolog	no_homolog
SPy_1018	SPy_1018	Q99ZY4	BPD_transp_2	ABC_transp_permease	-	-	-	-	-	-	-	-	-	-	No	no_homolog	no_homolog	no_homolog	no_homolog	no_homolog	no_homolog
SPy_1019	SPy_1019	Q99ZY3	ABC_tran	AAA+_ATPase;ABC_transporter-like;ABC_transporter_CS;P-loop_NTPase	-	-	-	-	-	-	-	-	-	-	No	no_homolog	no_homolog	no_homolog	no_homolog	no_homolog	no_homolog
SPy_1020	rnjB	Q99ZY2	Lactamase_B;RMMBL	Beta-lactamas-like;RMMBL;RNase_J;RNase_J_bac	RNase	0.737981	0.414431	0.79818	0.339714	0.572577	0.00706217	0.0169896	-	-	No	no_homolog	no_homolog	no_homolog	no_homolog	no_homolog	RBP
SPy_1022	estA	Q99ZY1	Esterase	AB_hydrolase;Esterase_put	-	0.34711	0.300254	1.26354	0.514517	0.606356	0.0367325	0.0666568	-	-	No	-	-	-	-	-	-
SPy_1024	SPy_1024	Q99ZY0	-	-	-	-	-	-	-	-	-	-	-	-	No	no_homolog	no_homolog	no_homolog	no_homolog	no_homolog	no_homolog
SPy_1025	ydiF	Q99ZX9	ABC_tran	AAA+_ATPase;ABC_transporter-like;ABC_transporter_CS;P-loop_NTPase	-	0.230928	0.0621867	0.390588	-0.100397	0.145827	0.253535	0.340473	-	-	No	RBP	RBP	RBP	RBP	-	RBP
SPy_1026	acoA	Q99ZX8	E1_dh	DH_E1;THDP-binding	-	-0.198167	0.0442853	-0.000372555	-0.309383	-0.115909	0.287514	0.375325	-	-	No	no_homolog	no_homolog	no_homolog	no_homolog	no_homolog	-
SPy_1028	acoB	Q99ZX7	Transket_pyr;Transketolase_C	THDP-binding;Transketo_C/Pyr-ferredox_oxred;Transketolase-like_Pyr-bd;Transketolase_C	-	-0.0888901	-0.023035	0.0925779	-0.429251	-0.11215	0.380654	0.472729	-	-	No	no_homolog	no_homolog	no_homolog	no_homolog	no_homolog	-
SPy_1029	acoC	Q99ZX6	2-oxoacid_dh;Biotin_lipoyl;E3_binding	2-oxoA_DH_lipoyl-BS;2-oxoacid_DH_actylTfrase;Biotin_lipoyl;CAT-like_dom;E3-bd;Single_hybrid_motif	-	0.242983	0.228637	0.174237	-0.0684943	0.144341	0.175548	0.245942	-	-	No	-	RBP	-	RBP	RBP	-
SPy_1031	lpdA	Q99ZX5	Biotin_lipoyl;Pyr_redox;Pyr_redox_2;Pyr_redox_dim	2-oxoA_DH_lipoyl-BS;Biotin_lipoyl;FAD/NAD-linked_Rdtase_dimer;Lipoamide_DH;Pyr_nucl-diS_OxRdtase_dimer;Pyr_nucl-diS_OxRdtase_FAD/NAD;Pyr_OxRdtase_I_AS;Pyr_OxRdtase_NAD-bd_dom;Single_hybrid_motif	-	0.0352066	0.384868	-0.0675897	0.0981457	0.112658	0.337463	0.42987	167C; 171G; 172C	-	No	-	RBP	-	RBP	-	-
SPy_1032	hylA	Q99ZX4	Lyase_8;Lyase_8_N	Chondroitin_lyas;Gal_mutarotase_SF_dom;Glyco_hydro-type_carb-bd_sub;Lyase_8_alpha_N;Lyase_8_C;Lyase_8_central_dom;Lyase_8_N	-	1.73655	1.407	1.06902	1.05625	1.31721	0.0007864	0.00294288	-	-	No	no_homolog	no_homolog	no_homolog	no_homolog	-	-
SPy_1033	lplA	Q99ZX3	BPL_LplA_LipB;Lip_prot_lig_C	BPL_LipA_LipB;Lipoate_protein_ligase_C;LipoylTrfase_LipoateP_Ligase	-	0.829339	0.421799	0.629575	0.829339	0.677513	0.00249807	0.00753897	-	-	No	-	-	-	-	-	RBP
SPy_1034	gatD	Q99ZX2	GATase_3	Class_I_gatase-like;CobB/CobQ_GATase;GATase_3	-	0.34711	-0.0936817	0.161527	-0.130672	0.071071	0.568169	0.648237	-	-	No	no_homolog	no_homolog	no_homolog	no_homolog	no_homolog	no_homolog
SPy_1035	murT	Q99ZX1	DUF1727;Mur_ligase_M	DUF1727;Mur_ligase_cen	-	0.505421	0.00914088	-0.0702954	0.551536	0.248951	0.173349	0.243456	-	-	No	-	-	-	-	-	RBP
SPy_1036	cdaA	Q99ZX0	DisA_N	c-di-AMP_synthase_like;DNA_integrity_scan_DisA_N	-	-	-	-	-	-	-	-	-	-	No	no_homolog	no_homolog	no_homolog	no_homolog	no_homolog	-
SPy_1037	ybbR	Q99ZW9	YbbR	YbbR	-	3.85482	2.04445	3.51792	2.78276	3.04999	0.000764526	0.00288668	-	-	No	no_homolog	no_homolog	no_homolog	no_homolog	no_homolog	RBP
SPy_1038	glmM	Q99ZW8	PGM_PMM_I;PGM_PMM_II;PGM_PMM_III;PGM_PMM_IV	A-D-PHexomutase_a/b/a-I;A-D-PHexomutase_a/b/a-I/II/III;A-D-PHexomutase_a/b/a-II;A-D-PHexomutase_a/b/a-III;A-D-PHexomutase_C;A-D-PHexomutase_CS;Alpha-D-phosphohexomutase_SF;GlmM	-	0.455694	-0.189086	0.334649	0.174566	0.193956	0.2207	0.302161	-	-	No	-	-	-	-	-	-
SPy_1039	SPy_1039	Q99ZW7	-	-	-	-	-	-	-	-	-	-	-	-	No	RBP	-	-	-	-	no_homolog
SPy_1040	hemW	Q99ZW6	HemN_C;Radical_SAM	Coprogen_oxidase_HemN-rel;Elp3/MiaB/NifB;HemN_C_dom;rSAM;rSAM_horseshoe	-	-0.108769	-1.12948	0.512414	-0.968156	-0.423497	0.268177	0.356702	-	-	No	-	-	-	-	-	-
SPy_1042	SPy_1042	Q99ZW5	Acyl-ACP_TE	Acyl-ACP_thioesterase;HotDog_dom	-	-	-	-	-	-	-	-	-	-	No	no_homolog	no_homolog	no_homolog	no_homolog	no_homolog	no_homolog
SPy_1043	nagD	Q99ZW4	Hydrolase_6	HAD-like_dom;HAD-SF_hydro_IIA;HAD-SF_hydro_IIA_hyp1;NPhePase-like_dom	-	-	-	-	-	-	-	-	-	-	No	-	-	-	-	-	-
SPy_1044	SPy_1044	Q99ZW3	DUF1461	Integral_membrane_1906	-	-	-	-	-	-	-	-	-	-	No	no_homolog	no_homolog	no_homolog	no_homolog	no_homolog	no_homolog
SPy_1046	cas9	Q99ZW2	HNH_4	Cas9;CRISPR-rel_HNH_dom;HNH_nuc	RNase	0.808276	2.03235	2.79554	1.13404	1.69255	0.0107978	0.0236765	81Y	RBP	No	no_homolog	no_homolog	no_homolog	no_homolog	no_homolog	no_homolog
SPy_1047	cas1	Q99ZW1	Cas_Cas1	CRISPR-assoc_Cas1;CRISPR-assoc_Cas1_NMENI	-	-	-	-	-	-	-	-	-	-	No	-	-	-	-	-	no_homolog
SPy_1048	cas2	Q99ZW0	CRISPR_Cas2	CRISPR_associated_Cas2;Virulence_VapD/CRISPR_Cas2	-	-	-	-	-	-	-	-	-	-	No	no_homolog	no_homolog	no_homolog	no_homolog	no_homolog	no_homolog
SPy_1049	csn2	Q99ZV9	Cas_Csn2	CRISPR-assoc_prot_Csn2-typ	-	-	-	-	-	-	-	-	-	-	No	no_homolog	no_homolog	no_homolog	no_homolog	no_homolog	no_homolog
SPy_1053	lepA	Q99ZV8	EFG_C;EFG_II;GTP_EFTU;GTP_EFTU_D2;LepA_C	EF-4;EF_GTP-bd_dom;EFG_III-V;EFG_V;LepA_GTP-bd_C;P-loop_NTPase;Small_GTP-bd_dom;Transl_B-barrel;Transl_elong_EFTu/EF1A_2	Translation	0.777269	0.621562	0.691718	0.882248	0.743199	0.000597784	0.00238547	-	-	No	RBP	RBP	RBP	RBP	-	-
SPy_1054	slc2	Q99ZV7	Collagen;Gram_pos_anchor	Collagen;Gram-positive_anchor;Gram_pos_anchor;LPXTG_anchor	-	-	-	-	-	-	-	-	-	-	No	-	-	-	-	RBP	no_homolog
SPy_1055	msrB	Q99ZV6	SelR	Met_Sox_Rdtase;Met_Sox_Rdtase_MsrB;Mss4-like	-	-6.65894	6.62878	-6.62456	6.62878	-0.00648452	0.998499	0.999665	-	-	No	RBP	-	-	-	-	-
SPy_1056	SPy_1056	Q99ZV5	Cons_hypoth698	UPF0324_pro	-	-	-	-	-	-	-	-	-	-	No	-	-	-	-	-	-
SPy_1057	SPy_1057	Q99ZV4	EIIA-man	PTS_EIIA_man-typ	-	-	-	-	-	-	-	-	-	-	No	-	-	-	-	-	no_homolog
SPy_1058	ptsB	Q99ZV3	PTSIIB_sorb	PTS_IIB_sorbose-sp	-	-	-	-	-	-	-	-	-	-	No	-	-	-	-	-	no_homolog
SPy_1059	ptsC	Q99ZV2	EII-Sor	PTS_IIC_sorb	-	-	-	-	-	-	-	-	-	-	No	-	-	-	-	-	no_homolog
SPy_1060	ptsD	Q99ZV1	EIID-AGA	PTS_IID_comp	-	-	-	-	-	-	-	-	-	-	No	-	-	-	-	-	no_homolog
SPy_1061	SPy_1061	Q99ZV0	HATPase_c;His_kinase	HAMP_linker_domain;HATPase_C;Sig_transdc_His_kin_internal	-	-	-	-	-	-	-	-	-	-	No	no_homolog	no_homolog	no_homolog	no_homolog	no_homolog	no_homolog
SPy_1062	SPy_1062	Q99ZU9	HTH_18;Response_reg	CheY-like_superfamily;Homeodomain-like;HTH_AraC;Sig_transdc_resp-reg_receiver	-	-6.65894	6.62878	0.084741	6.62878	1.67084	0.567288	0.648237	-	-	No	-	-	-	-	-	-
SPy_1063	SPy_1063	Q99ZU8	-	Ferric-bd	-	4.86364	1.24681	2.5949	0.747057	2.3631	0.0371081	0.0670494	-	-	No	no_homolog	no_homolog	no_homolog	no_homolog	-	-
SPy_1064	SPy_1064	Q99ZU7	CxxCxxCC	Puta_zinc/iron-chelating_dom	-	-	-	-	-	-	-	-	-	-	No	no_homolog	no_homolog	no_homolog	no_homolog	no_homolog	no_homolog
SPy_1065	SPy_1065	Q99ZU6	Hexapep;Mac	Hexapep_transf;Maltose/galactoside_AcTrfase;Trimer_LpxA-like	-	-	-	-	-	-	-	-	-	-	No	-	-	-	-	-	-
SPy_1066	yfnB	Q99ZU5	HAD_2	HAD-like_dom;HAD-SF_hydro_IA;HAD-SF_hydro_IA_YjjG/YfnB;PGP_dom2	-	-	-	-	-	-	-	-	-	-	No	-	-	-	-	-	RBP
SPy_1067	gabD	Q99ZU4	Aldedh	Ald_DH/histidinol_DH;Ald_DH_C;Ald_DH_N;Aldehyde_DH_dom	-	-	-	-	-	-	-	-	-	-	No	-	RBP	RBP	-	-	-
SPy_1068	uvrC	Q99ZU3	GIY-YIG;UVR;UvrC_HhH_N	GIY-YIG_dom;GIY-YIG_SF;RuvA_2-like;UVR_dom;UvrC;UvrC_homol_region	-	0.580132	0.173722	0.159339	0.176818	0.272503	0.0623736	0.104204	-	-	No	RBP	-	-	-	-	-
SPy_1069	yodC	Q99ZU2	Nitroreductase	Nitroreductase;Nitroreductase-like	-	1.66165	2.30979	1.17438	1.90567	1.76287	0.000931337	0.00338011	-	-	No	RBP	-	-	-	-	no_homolog
SPy_1070	pepV	Q99ZU1	Peptidase_M20	ArgE/DapE_CS;M20A_pepV-rel;Pept_M20A_peptidaseV;Peptidase_M20;Peptidase_M20_dimer	-	0.257196	0.290473	0.450401	0.639797	0.409467	0.0127002	0.0270722	-	-	No	-	-	-	-	-	-
SPy_1071	mnmE	Q99ZU0	GTPase_Cys_C;MMR_HSR1;TrmE_N	EnvZ-like_dim/P;GTP-bd_TrmE_N;GTP_binding_domain;GTPase_MnmE;GTPase_MnmE_C_dom;MnmE_dom2;P-loop_NTPase;Small_GTP-bd_dom;TrmE/GcvT_dom1	-	-0.749985	0.314668	-0.699014	-0.0166434	-0.287744	0.277338	0.366017	-	-	No	-	-	-	-	-	RBP
SPy_1072	rplJ	P68900	Ribosomal_L10	Ribosomal_L10;Ribosomal_L10_eubac_CS;Ribosomal_L10P	Ribosomal protein	-0.00692839	0.693664	0.362301	0.474945	0.380995	0.0501059	0.0858568	67K; 153Y; 156K	-	No	-	RBP	RBP	RBP	RBP	RBP
SPy_1073	rplL	P66063	Ribosomal_L12	Ribosomal_L7/12;Ribosomal_L7/12_C/ClpS-like;Ribosomal_L7/L12_C;Ribosomal_L7/L12_oligo	Ribosomal protein	0.59797	1.02847	0.898243	0.833118	0.839451	0.000896601	0.00326813	83E; 85K; 92P; 107I	-	No	-	RBP	RBP	RBP	RBP	-
SPy_1077	dcm	Q99ZT8	-	SAM-dependent_MTases	-	-	-	-	-	-	-	-	-	-	No	no_homolog	no_homolog	no_homolog	no_homolog	no_homolog	no_homolog
SPy_1081	spaR	Q7DAL9	Response_reg;Trans_reg_C	CheY-like_superfamily;Sig_transdc_resp-reg_C;Sig_transdc_resp-reg_receiver;WHTH_DNA-bd_dom	-	-	-	-	-	-	-	-	-	-	No	RBP	RBP	RBP	RBP	-	no_homolog
SPy_1082	SPy_1082	Q99ZT6	HATPase_c;HisKA	EnvZ-like_dim/P;HATPase_C;Sig_transdc_His_kin/Pase_MprB;Sig_transdc_His_kinase_core;Sig_transdc_His_kinase_dimeric	-	-	-	-	-	-	-	-	-	-	No	-	-	-	-	-	no_homolog
SPy_1083	SPy_1083	P0C0H9	-	Lantibiotic_typ-A_Bacillales	-	-	-	-	-	-	-	-	-	-	No	no_homolog	no_homolog	no_homolog	no_homolog	no_homolog	no_homolog
SPy_1084	SPy_1084	Q99ZT5	ABC_tran	ABC_transporter-like;P-loop_NTPase	-	-	-	-	-	-	-	-	-	-	No	no_homolog	no_homolog	no_homolog	no_homolog	no_homolog	no_homolog
SPy_1085	srtF	P0C0E3	ABC_tran	AAA+_ATPase;ABC_Gallidermin_ATP-bd;ABC_transporter-like;ABC_transporter_CS;P-loop_NTPase	-	-	-	-	-	-	-	-	-	-	No	-	-	-	-	-	-
SPy_1086	SPy_1086	Q7DAL8	-	Lantibiotic_perm_SpaE/MutE	-	-	-	-	-	-	-	-	-	-	No	no_homolog	no_homolog	no_homolog	no_homolog	no_homolog	no_homolog
SPy_1087	SPy_1087	Q99ZT4	-	ABC-transptr_permeasesu	-	-	-	-	-	-	-	-	-	-	No	no_homolog	no_homolog	no_homolog	no_homolog	no_homolog	no_homolog
SPy_1088	SPy_1088	Q99ZT3	HTH_3	Cro/C1-type_HTH;Lambda_DNA-bd_dom	-	-	-	-	-	-	-	-	-	-	No	-	-	-	-	-	no_homolog
SPy_1093	pbp3	Q99ZT2	PBP5_C;Peptidase_S11	Beta-lactam/transpept-like;Peniciliin-bd_prot-assoc;Peptidase_S11;Peptidase_S11_C;Peptidase_S11_N	-	1.86925	1.61012	1.79834	1.69819	1.74398	1.84e-05	0.000289287	-	-	No	-	-	-	-	-	-
SPy_1094	icaB	Q99ZT1	Polysacc_deac_1	Glyco_hydro/deAcase_b/a-brl;Polysac_deacetylase	-	4.6529	5.22854	5.30535	3.85482	4.7604	6.08e-05	0.000556148	-	-	No	-	-	-	-	-	no_homolog
SPy_1096	folC	Q99ZT0	Mur_ligase_M	Folylpolyglutamate_synth;Mur_ligase_C;Mur_ligase_cen	-	-	-	-	-	-	-	-	-	-	No	-	-	-	-	-	-
SPy_1097	folE	P0C0C2	GTP_cyclohydroI	GTP_CycHdrlase_I;GTP_CycHdrlase_I_CS;GTP_CycHdrlase_I_dom	-	1.34863	0.981657	1.34857	0.97268	1.16288	0.000375797	0.00168623	-	-	No	-	-	RBP	-	-	no_homolog
SPy_1098	folP	P0C0G1	Pterin_bind	DHP_synth;Dihydropteroate_synth-like;Pterin-binding	-	0.813742	0.466828	0.635684	0.767761	0.671004	0.00157498	0.00532582	61P; 65F	-	No	-	-	-	-	-	-
SPy_1099	folB	P0C0G5	FolB	Dihydroneopterin_aldolase;FolB_dom	-	-	-	-	-	-	-	-	-	-	No	-	-	-	-	-	-
SPy_1100	folK	P0C0G3	HPPK	Hppk	-	3.31316	2.92532	2.2499	-0.0852291	2.10079	0.0297665	0.0559451	-	-	No	-	-	-	-	-	-
SPy_1101	murB	Q99ZS9	FAD_binding_4;MurB_C	CO_DH_flavot_FAD-bd_sub2;FAD-bd_2;FAD-bd_2_sub1;MurB;MurB_C;Oxid_FAD_bind_N	-	0.28205	0.542466	0.35568	0.910111	0.522577	0.0165808	0.0341346	-	-	No	-	-	-	-	-	-
SPy_1102	potA	Q99ZS8	ABC_tran;TOBE_2	AAA+_ATPase;ABC_Sperm/Put_ATP-bd_PotA;ABC_transporter-like;ABC_transporter_CS;Mo/tungstate-bd_C_term_dom;P-loop_NTPase;Sp_pt_ABC_ATP-bd;Transp-assoc_OB_typ2	-	0.292267	0.084469	0.279488	0.132905	0.197282	0.0613403	0.102681	-	-	No	-	-	-	-	-	RBP
SPy_1103	potB	Q99ZS7	BPD_transp_1	MetI-like	-	-	-	-	-	-	-	-	-	-	No	-	-	-	-	-	-
SPy_1104	potC	Q99ZS6	BPD_transp_1	MetI-like	-	-	-	-	-	-	-	-	-	-	No	-	-	-	-	-	-
SPy_1105	potD	Q99ZS5	-	Sperm_putr-bd	-	-0.101445	0.371446	0.807397	0.207908	0.321326	0.133405	0.196629	-	-	No	-	-	-	-	RBP	RBP
SPy_1106	dpiA	Q99ZS4	Response_reg	CheY-like_superfamily;Sig_transdc_resp-reg_cit/mal;Sig_transdc_resp-reg_receiver	-	-	-	-	-	-	-	-	-	-	No	-	-	-	-	-	no_homolog
SPy_1107	dpiB	Q99ZS3	Cache_3	EnvZ-like_dim/P;PAS;Sensor-like;Sensory_dom;Sig_transdc_His_kin_SpoOB	-	-	-	-	-	-	-	-	-	-	No	-	-	-	-	-	no_homolog
SPy_1109	malP	Q99ZS2	2HCT	2-OHcarbox_trans_Prot/Firm;2-OHcarboxylate_transport	-	-	-	-	-	-	-	-	-	-	No	no_homolog	no_homolog	no_homolog	no_homolog	-	no_homolog
SPy_1110	SPy_1110	Q99ZS1	malic;Malic_M	Malic_enzyme_CS;Malic_N_dom;Malic_NAD-bd;Malic_OxRdtase;NAD(P)-bd_dom	-	-	-	-	-	-	-	-	-	-	No	-	RBP	-	-	-	-
SPy_1111	adh	Q99ZS0	ADH_N;ADH_zinc_N	ADH_C;ADH_GroES-like;ADH_SF_Zn-type;ADH_Zn_CS;GroES-like;NAD(P)-bd_dom	-	-	-	-	-	-	-	-	-	-	No	-	-	-	-	-	no_homolog
SPy_1113	aphA	Q99ZR9	Acid_phosphat_B	Acid_phosphat_B;HAD-like_dom;HAD-SF_ppase_IIIB_AphA	-	3.52872	3.46394	3.70685	2.84586	3.38634	2.76e-05	0.000354863	-	-	No	-	-	-	-	-	no_homolog
SPy_1114	eriC	Q99ZR8	Voltage_CLC	Cl-channel_core;Cl-channel_volt-gated	-	-	-	-	-	-	-	-	-	-	No	-	-	-	-	-	no_homolog
SPy_1115	SPy_1115	Q99ZR7	-	SGNH_hydro	-	-	-	-	-	-	-	-	52C	-	No	-	-	-	-	-	no_homolog
SPy_1117	SPy_1117	Q99ZR6	UPF0118	UPF0118	-	-	-	-	-	-	-	-	-	-	No	-	-	-	-	-	no_homolog
SPy_1118	radC	P65962	RadC	RadC;RadC_JAB;RuvA_2-like;UPF0758_CS	-	-	-	-	-	-	-	-	-	-	No	-	-	-	-	-	-
SPy_1119	SPy_1119	Q99ZR4	Peptidase_C26	Class_I_gatase-like;GATASE;Peptidase_C26	-	-0.299987	-0.468314	0.1864	-1.34724	-0.482285	0.15555	0.222743	-	-	No	-	-	-	-	no_homolog	no_homolog
SPy_1120	rex	P60388	CoA_binding;Put_DNA-bind_N	CoA-bd;NAD(P)-bd_dom;Rex_DNA-bd_C_dom;Tscrpt_rep_Rex;WHTH_DNA-bd_dom	-	0.43428	0.388612	0.995413	0.589426	0.601933	0.00967651	0.0217996	62R; 63G	-	No	no_homolog	no_homolog	no_homolog	no_homolog	no_homolog	RBP
SPy_1121	SPy_1121	Q99ZR2	DUF1831	Amino_acid_metab_prot_put	-	2.03019	1.93107	2.65824	1.95925	2.14469	0.000135688	0.000816064	76Q; 77S; 78G; 80R; 81L; 97F; 99F	RBP	Yes	no_homolog	no_homolog	no_homolog	no_homolog	no_homolog	no_homolog
SPy_1122	iscS	Q99ZR1	Aminotran_5	Aminotrans_V_dom;Aminotrans_V_PyrdxlP_BS;Cysteine_dSase;PyrdxlP-dep_Trfase;PyrdxlP-dep_Trfase_major_sub1;PyrdxlP-dep_Trfase_major_sub2	-	0.537384	-0.0538285	0.305214	0.0913646	0.220033	0.154122	0.221452	-	-	No	RBP	RBP	RBP	RBP	-	-
SPy_1123	prs2	Q99ZR0	Pribosyl_synth;Pribosyltran_N	PRib_PP_synth_CS;Pribosyltran_N;PRTase-like;Rib-P_diPkinase	-	-0.11664	-0.240897	0.0374556	-0.44399	-0.191018	0.146598	0.212088	-	-	No	-	RBP	RBP	-	-	no_homolog
SPy_1124	yjbK	Q99ZQ9	CYTH	CYTH-like_domain;Uncharacterised_YjbK	-	2.24375	2.34434	2.15807	2.79606	2.38555	4.58e-05	0.000464856	136Y; 137N; 138L	RBP	Yes	no_homolog	no_homolog	no_homolog	no_homolog	no_homolog	-
SPy_1125	yjbM	Q99ZQ8	RelA_SpoT	RelA_SpoT	-	1.3521	1.61012	1.22157	1.93252	1.52908	0.000391021	0.00173284	38P; 43T; 44G	RBP	Yes	no_homolog	no_homolog	no_homolog	no_homolog	no_homolog	-
SPy_1126	nadK	P65781	NAD_kinase	ATP-NAD_kinase_dom_1;ATP-NAD_kinase_PpnK-typ_all-b;NAD/diacylglycerol_kinase;NADK	-	3.65476	3.90251	3.6469	3.55321	3.68935	1.33e-06	0.000206812	21Y; 29K; 30L; 31F; 33V; 38P; 40F; 41Y; 123G; 223R	RBP	Yes	-	-	-	-	-	-
SPy_1127	yjbO	Q99ZQ6	PseudoU_synth_2	PsdUridine_synth_cat_dom;PsdUridine_synth_RluC/D;PsdUridine_synth_RluC/D_CS;PsdUridine_synth_RsuA/RluD	RNA modification	3.25529	3.17114	3.19076	2.56405	3.04531	2.55e-05	0.000339197	-	-	No	RBP	RBP	RBP	RBP	-	-
SPy_1128	pta	Q99ZQ5	PTA_PTB	P_Ac_Bu_trans;P_AcTrfase;PTA_PTB	-	0.421691	0.0256283	0.201579	0.224863	0.21844	0.0775341	0.124457	-	-	No	-	RBP	-	-	-	-
SPy_1131	SPy_1131	Q99ZQ4	-	-	-	-	-	-	-	-	-	-	-	-	No	no_homolog	no_homolog	no_homolog	no_homolog	no_homolog	no_homolog
SPy_1133	proV	Q99ZQ3	ABC_tran	AAA+_ATPase;ABC_transporter-like;ABC_transporter_CS;P-loop_NTPase	-	-1.03516	0.619156	-0.358951	1.7342	0.239812	0.664735	0.729187	-	-	No	-	-	-	-	-	RBP
SPy_1134	proWX	Q99ZQ2	BPD_transp_1;OpuAC	ABC_Gly_betaine_transp_sub-bd;MetI-like	-	1.04381	0.559308	1.06275	0.871615	0.88437	0.00141133	0.00485037	-	-	No	-	-	-	-	-	RBP
SPy_1135	guaC	Q99ZQ1	IMPDH	Aldolase_TIM;GuaC_type_2;IMP_DH/GMP_Rdtase_CS;IMP_DH_GMPRt	-	0.862538	0.585004	0.925765	0.712873	0.771545	0.000877056	0.00321079	99A	-	No	-	RBP	RBP	-	-	no_homolog
SPy_1136	xpt	Q99ZQ0	Pribosyltran	PRibTrfase_dom;PRTase-like;Xanthine_PRibTrfase	-	0.690336	0.778429	1.17735	0.678075	0.831047	0.00184402	0.00590367	-	-	No	-	-	-	-	-	-
SPy_1137	pbuX	Q99ZP9	Xan_ur_permease	UacT-like;Xan_ur_permease;Xant/urac/vitC	-	-	-	-	-	-	-	-	-	-	No	-	-	-	-	-	-
SPy_1138	apbE	Q99ZP8	ApbE	ApbE;ApbE-like	-	-	-	-	-	-	-	-	-	-	No	-	-	-	-	-	no_homolog
SPy_1139	dmpI	P67532	Tautomerase	4-oxalocrotonate_tautomerase;Tautomerase/MIF_sf	-	-	-	-	-	-	-	-	-	-	No	-	-	-	-	no_homolog	no_homolog
SPy_1140	tdk	Q99ZP6	TK	P-loop_NTPase;Thymidine_kinase;Thymidine_kinase_CS	-	0.91327	0.60046	0.83607	0.581525	0.732831	0.00129071	0.00447233	-	-	No	-	-	-	-	-	-
SPy_1141	prfA	Q99ZP5	PCRF;RF-1	dsRNA-bd_dom;PCRF;Pep_chain_release_fac_I_II;PrfA	Translation	1.61694	1.28254	1.58161	1.56483	1.51148	5.78e-05	0.000540616	-	-	No	-	-	-	-	-	-
SPy_1142	prmC	Q99ZP4	MTS	DNA_methylase_N6_adenine_CS;Modification_methylase_HemK;Release_fac_Glu-N5_MeTfrase;SAM-dependent_MTases;Small_mtfrase_dom	-	0.565875	-0.580533	-0.0476927	-0.0888901	-0.0378102	0.864909	0.906315	-	-	No	-	-	-	-	-	-
SPy_1143	ywlC	Q99ZP3	Sua5_yciO_yrdC	DHBP_synth_RibB-like_a/b_dom;YrdC-like_dom	RNA modification	-	-	-	-	-	-	-	-	-	No	-	-	-	-	-	-
SPy_1144	SPy_1144	Q99ZP2	Acetyltransf_1	Acyl_CoA_acyltransferase;GNAT_dom	-	-	-	-	-	-	-	-	-	-	No	-	RBP	-	-	-	no_homolog
SPy_1145	glyA	Q99ZP1	SHMT	PyrdxlP-dep_Trfase;PyrdxlP-dep_Trfase_major_sub1;PyrdxlP-dep_Trfase_major_sub2;Ser_HO-MeTrfase;Ser_HO-MeTrfase_PLP_BS	-	0.246896	0.10754	-0.0366644	-0.270007	0.011941	0.920904	0.952582	-	-	No	-	RBP	RBP	RBP	-	-
SPy_1146	SPy_1146	Q99ZP0	-	-	-	0.441895	0.084469	0.789112	0.0332628	0.337185	0.103281	0.157827	-	-	No	-	-	-	-	-	no_homolog
SPy_1147	pvaA	Q99ZN9	-	Lysozyme-like_dom	-	-	-	-	-	-	-	-	-	-	No	-	-	-	-	-	no_homolog
SPy_1148	yfiB1	Q99ZN8	ABC_membrane;ABC_tran	AAA+_ATPase;ABC1_TM_dom;ABC_transporter-like;ABC_transporter_CS;P-loop_NTPase	-	-	-	-	-	-	-	-	-	-	No	-	-	-	-	-	-
SPy_1149	SPy_1149	Q99ZN7	ABC_membrane;ABC_tran	AAA+_ATPase;ABC1_TM_dom;ABC_transporter-like;ABC_transporter_CS;P-loop_NTPase	-	-	-	-	-	-	-	-	-	-	No	-	-	-	-	-	-
SPy_1150	noxE	Q99ZN6	Pyr_redox;Pyr_redox_2;Pyr_redox_dim	FAD/NAD-linked_Rdtase_dimer;Pyr_nucl-diS_OxRdtase_dimer;Pyr_nucl-diS_OxRdtase_FAD/NAD;Pyr_OxRdtase_NAD-bd_dom	-	0.364075	0.219186	0.102576	0.06254	0.187094	0.0918939	0.143552	-	-	No	-	-	-	-	-	-
SPy_1151	ldh	P65259	Ldh_1_C;Ldh_1_N	L-lactate/malate_DH;L-lactate_DH;L-lactate_DH_AS;Lactate/malate_DH_C;Lactate/malate_DH_N;Lactate_DH/Glyco_Ohase_4_C;NAD(P)-bd_dom	-	0.227186	0.444088	0.502677	0.391106	0.391264	0.0076634	0.0180745	108T; 115F	-	No	-	RBP	RBP	RBP	RBP	-
SPy_1152	gyrA	Q9L7Q5	DNA_gyraseA_C;DNA_topoisoIV	Arg_repress_C-like;GyrA;GyrA/parC_pinwhl;Topo_IIA_A/C;Topo_IIA_A/C_ab;Topo_IIA_A_a;Topo_IIA_like_dom	-	0.134913	0.0289293	-0.123325	-0.0560304	-0.00387825	0.963298	0.983148	-	-	No	RBP	RBP	-	-	-	RBP
SPy_1154	srtA	Q99ZN4	Sortase	Sortase;Sortase_dom	-	2.09469	3.07797	2.61611	2.27393	2.51567	0.000158117	0.000905662	-	-	No	no_homolog	no_homolog	no_homolog	no_homolog	no_homolog	no_homolog
SPy_1155	ywkD	Q99ZN3	Glyoxalase	Glyas_Bleomycin-R_OHBP_Dase;Glyas_Fos-R_dOase_dom;Glyoxalase_1_CS	-	1.33991	0.950746	1.38955	1.5427	1.30573	0.000371852	0.00168623	-	-	No	-	-	-	-	-	no_homolog
SPy_1157	SPy_1157	Q99ZN1	-	-	-	0.077287	0.325376	0.204068	0.49863	0.27634	0.0473428	0.0823609	-	-	No	no_homolog	no_homolog	no_homolog	no_homolog	no_homolog	no_homolog
SPy_1158	SPy_1158	Q99ZN0	DAGK_cat	ATP-NAD_kinase_dom_1;Diacylglycerol/lipid_kinase;Diacylglycerol_kinase_cat_dom;NAD/diacylglycerol_kinase	-	-	-	-	-	-	-	-	-	-	No	-	-	-	-	-	no_homolog
SPy_1159	SPy_1159	Q99ZM9	HlyIII	AdipoR/HlyIII-related;Hy-lIII	-	-	-	-	-	-	-	-	-	-	No	-	-	-	-	-	no_homolog
SPy_1160	SPy_1160	Q99ZM8	DUF1836	DUF1836	-	-	-	-	-	-	-	-	-	-	No	-	-	-	-	-	no_homolog
SPy_1161	ylqF	Q99ZM7	MMR_HSR1	G_CP_dom;GTP-bd_ortho_bundle;GTP-bd_ribosome_bgen_YlqF;GTP_binding_domain;GTPase_MTG1;P-loop_NTPase	-	1.86925	2.0868	2.3993	1.96897	2.08108	4.22e-05	0.000449313	-	-	No	no_homolog	no_homolog	no_homolog	no_homolog	no_homolog	RBP
SPy_1162	rnhB	Q99ZM6	RNase_HII	RNase_HII;RNase_HII/HIII;RNase_HII/HIII_dom;RNaseH-like_dom	RNase	-	-	-	-	-	-	-	-	-	No	-	-	-	-	-	-
SPy_1163	dprA	Q99ZM5	DNA_processg_A	DNA_Rcmb-mediator_pA	-	-	-	-	-	-	-	-	-	-	No	-	-	-	-	-	-
SPy_1164	topA	Q99ZM4	Topoisom_bac;Toprim;zf-C4_Topoisom	Topo_IA;Topo_IA_2;Topo_IA_AS;Topo_IA_cen;Topo_IA_cen_sub1;Topo_IA_cen_sub2;Topo_IA_core_domain;Topo_IA_DNA-bd_dom;Topo_IA_Znf;TopoI_bac-type;Topoisom_1_IA;Toprim_domain	-	1.06456	0.347014	0.632785	0.527537	0.642974	0.0101062	0.0225117	-	-	No	RBP	RBP	-	-	-	RBP
SPy_1169	SPy_1169	Q99ZM3	PTS_EIIC_2	PTS_EIIC	-	-	-	-	-	-	-	-	-	-	No	no_homolog	no_homolog	no_homolog	no_homolog	no_homolog	no_homolog
SPy_1170	ddh	Q99ZM2	2-Hacid_dh;2-Hacid_dh_C	D-isomer_2_OHA_DH_cat_dom;D-isomer_DH_CS;D-isomer_DH_CS1;D-isomer_DH_NAD-bd;NAD(P)-bd_dom	-	-	-	-	-	-	-	-	-	-	No	-	-	RBP	-	-	-
SPy_1171	SPy_1171	Q99ZM1	-	-	-	-	-	-	-	-	-	-	-	-	No	no_homolog	no_homolog	no_homolog	no_homolog	no_homolog	no_homolog
SPy_1172	satE	Q99ZM0	DUF3307	Phage_phiKZ_Orf197	-	-	-	-	-	-	-	-	-	-	No	no_homolog	no_homolog	no_homolog	no_homolog	no_homolog	no_homolog
SPy_1173	trmFO	Q99ZL9	GIDA	Folate-dep_Ribothymidyl_synth;GIDA-rel;GIDA-rel_CS	RNA modification	2.28825	2.33107	2.71765	2.45014	2.44678	1.34e-05	0.000255907	193Y; 229G; 230C; 246Y	RBP	No	no_homolog	no_homolog	no_homolog	no_homolog	no_homolog	RBP
SPy_1174	oadA	Q99ZL8	HMGL-like;PYC_OADA	Aldolase_TIM;Carboxylase_cons_dom;PYR_CT	-	-	-	-	-	-	-	-	-	-	No	no_homolog	no_homolog	no_homolog	no_homolog	no_homolog	no_homolog
SPy_1175	SPy_1175	Q99ZL7	-	-	-	-	-	-	-	-	-	-	-	-	No	no_homolog	no_homolog	no_homolog	no_homolog	no_homolog	no_homolog
SPy_1176	SPy_1176	Q99ZL6	Biotin_lipoyl	Biotin_BS;Biotin_lipoyl;Single_hybrid_motif	-	-	-	-	-	-	-	-	-	-	No	-	-	-	-	RBP	no_homolog
SPy_1177	gcdB	Q99ZL5	OAD_beta	OadB_MmdB	-	-	-	-	-	-	-	-	-	-	No	no_homolog	no_homolog	no_homolog	no_homolog	-	no_homolog
SPy_1178	citG	P58159	CitG	CitG;TriPribosyl-deP-CoA_syn_CitG	-	-	-	-	-	-	-	-	-	-	No	-	-	-	-	-	no_homolog
SPy_1179	citR	Q99ZL4	FCD;GntR	GntR_C;TF_FadR/GntR_C;Tscrpt_reg_HTH_GntR;WHTH_DNA-bd_dom	-	-	-	-	-	-	-	-	-	-	No	-	-	-	-	-	no_homolog
SPy_1180	citM	Q99ZL3	CitMHS	Cit_transptr-like_dom;Citrate_transporter	-	-	-	-	-	-	-	-	-	-	No	no_homolog	no_homolog	no_homolog	no_homolog	no_homolog	-
SPy_1181	SPy_1181	Q99ZL2	-	-	-	-	-	-	-	-	-	-	-	-	No	no_homolog	no_homolog	no_homolog	no_homolog	no_homolog	no_homolog
SPy_1183	oadG	Q99ZL1	Biotin_lipoyl	Biotin_BS;Biotin_lipoyl;Single_hybrid_motif	-	-	-	-	-	-	-	-	-	-	No	-	-	-	-	RBP	no_homolog
SPy_1184	oadB	Q99ZL0	OAD_beta	OadB_MmdB	-	-	-	-	-	-	-	-	-	-	No	no_homolog	no_homolog	no_homolog	no_homolog	-	no_homolog
SPy_1186	citD	Q99ZK9	ACP	CitD;Mal_deCO2ase/Cit_lyase_ACP	-	-	-	-	-	-	-	-	-	-	No	-	-	-	-	-	no_homolog
SPy_1188	citE	Q99ZK8	HpcH_HpaI	Aldolase/citrate-lyase_domain;Citrate_lyase_beta/mcl1/mcl2;Citrate_lyase_beta_bac;Pyrv/PenolPyrv_Kinase-like_dom	-	-	-	-	-	-	-	-	-	-	No	-	-	-	-	-	no_homolog
SPy_1189	citF	Q99ZK7	CitF	Citrate_lyase_asu	-	-	-	-	-	-	-	-	-	-	No	-	-	-	-	-	no_homolog
SPy_1190	citX	P58160	CitX	CitX	-	-	-	-	-	-	-	-	-	-	No	-	-	-	-	-	no_homolog
SPy_1191	oadA	Q99ZK6	HMGL-like;PYC_OADA	Aldolase_TIM;Carboxylase_cons_dom;PYR_CT	-	-	-	-	-	-	-	-	-	-	No	no_homolog	no_homolog	no_homolog	no_homolog	no_homolog	no_homolog
SPy_1192	citC	Q99ZK5	Acetyltransf_7;Citrate_ly_lig	Acyl_CoA_acyltransferase;Citrate_lyase_ligase;Citrate_lyase_ligase_C;Cyt_trans-like;GNAT_dom;Rossmann-like_a/b/a_fold	-	-0.170234	1.00597	0.458988	0.747057	0.510445	0.0818221	0.129987	330C	-	No	-	-	-	-	-	no_homolog
SPy_1193	SPy_1193	Q99ZK4	-	-	-	1.58959	1.34791	1.96506	1.65548	1.63951	0.000151182	0.000883996	15L; 113L; 114Y	RBP	Yes	no_homolog	no_homolog	no_homolog	no_homolog	no_homolog	no_homolog
SPy_1196	xerS	P67634	Phage_int_SAM_4;Phage_integrase	DNA_brk_join_enz;Integrase-like_cat-core;Integrase_catalytic;Integrase_recombinase_N;Integrase_SAM-like_N;Recomb_XerS	-	-	6.62878	6.62878	6.62878	-	2.5e-06	0.000210896	-	-	No	-	-	-	-	-	no_homolog
SPy_1198	SPy_1198	Q99ZK2	HTH_3;Peptidase_S24	Cro/C1-type_HTH;Lambda_DNA-bd_dom;Peptidase_S24/S26_b-rbn;Peptidase_S24_S26;Peptidase_S24_S26A/B/C	-	3.29475	6.62878	6.62878	6.62878	5.79527	0.00101685	0.00361262	-	-	No	-	-	-	-	-	RBP
SPy_1200	ffh	Q99ZK1	SRP54;SRP54_N;SRP_SPB	AAA+_ATPase;P-loop_NTPase;Signal_recog_particl_SRP54_hlx;Signal_recog_particle_SRP54_M;SRP54;SRP54_GTPase_dom;SRP_Ffh	Translation	3.23107	3.25712	3.58863	3.02916	3.27649	6.57e-06	0.000251347	499F	RBP	No	RBP	-	RBP	-	-	RBP
SPy_1201	ylxM	P67253	UPF0122	RNA_pol_sigma_r3_r4;UPF0122;WHTH_DNA-bd_dom	-	1.0716	1.10298	1.18394	1.08432	1.11071	5.85e-05	0.000540837	-	-	No	no_homolog	no_homolog	no_homolog	no_homolog	no_homolog	RBP
SPy_1202	yvoA_2	Q99ZJ9	GntR;UTRA	Chorismate_lyase_/UTRA_dom;Tscrpt_reg_HTH_GntR;UTRA;WHTH_DNA-bd_dom	-	1.93863	0.981657	0.488108	0.953705	1.09052	0.0135986	0.0288096	-	-	No	-	-	-	-	-	no_homolog
SPy_1203	SPy_1203	Q99ZJ8	-	Pectin_lyase_fold/virulence	-	-	-	-	-	-	-	-	-	-	No	-	-	-	-	-	no_homolog
SPy_1204	guaA	P64299	GATase;GMP_synt_C;NAD_synthase	Class_I_gatase-like;GATASE;GMP_synth_C;GMP_synth_N;GMP_synthase;GMPS_ATP_PPase_dom;NAD/GMP_synthase;Rossmann-like_a/b/a_fold	-	0.190079	0.126871	0.284204	-0.0101208	0.147758	0.144911	0.210008	-	-	No	-	RBP	-	-	-	-
SPy_1205	murM	Q99ZJ6	FemAB	Acyl_CoA_acyltransferase;FEMABX	-	-	-	-	-	-	-	-	-	-	No	no_homolog	no_homolog	no_homolog	no_homolog	no_homolog	RBP
SPy_1206	yheS_1	Q99ZJ5	ABC_tran	AAA+_ATPase;ABC_transporter-like;ABC_transporter_CS;P-loop_NTPase	-	0.562998	0.764715	0.88315	0.41617	0.656758	0.00330248	0.00923818	-	-	No	RBP	RBP	RBP	RBP	-	RBP
SPy_1208	SPy_1208	Q99ZJ4	ECF-ribofla_trS	ECF_substrate-spec-like	-	-	-	-	-	-	-	-	-	-	No	no_homolog	no_homolog	no_homolog	no_homolog	no_homolog	no_homolog
SPy_1209	pdxK	Q99ZJ3	Phos_pyr_kin	PM/HMP-P_kinase-1;PyrdxlP_synth_PyrdxlKinase;Ribokinase-like	-	-	-	-	-	-	-	-	-	-	No	-	-	-	-	-	no_homolog
SPy_1210	ycxD	Q99ZJ2	Aminotran_1_2;GntR	Aminotransferase_I/II;PyrdxlP-dep_Trfase;PyrdxlP-dep_Trfase_major_sub1;Tscrpt_reg_HTH_GntR;WHTH_DNA-bd_dom	-	-	-	-	-	-	-	-	-	-	No	-	-	-	-	-	-
SPy_1211	nrdD_1	Q99ZJ1	ATP-cone	ATP-cone	-	-	-	-	-	-	-	-	-	-	No	-	RBP	RBP	-	-	no_homolog
SPy_1212	cls	Q99ZJ0	PLDc;PLDc_2	Cardiolipin_synthase;PLD-like_dom;PLipase_D/transphosphatidylase	-	0.412293	0.0659764	0.527991	-0.252784	0.188369	0.309373	0.398916	-	-	No	-	-	-	-	-	-
SPy_1213	fhs	Q99ZI9	FTHFS	Formate_THF_ligase;Formate_THF_ligase_CS;P-loop_NTPase	-	0.0846235	-0.110917	0.207431	-0.685114	-0.125994	0.519284	0.603918	226Y; 350C	-	No	no_homolog	no_homolog	no_homolog	no_homolog	no_homolog	-
SPy_1214	lplA	Q99ZI8	BPL_LplA_LipB;Lip_prot_lig_C	BPL_LipA_LipB;Lipoate_protein_ligase_C;LipoylTrfase_LipoateP_Ligase	-	0.676725	1.74687	0.913132	0.394451	0.932794	0.0200899	0.0400846	-	-	No	-	-	-	-	-	RBP
SPy_1215	SPy_1215	Q99ZI7	-	DHS-like_NAD/FAD-binding_dom;Ssirtuin_cat_dom	-	0.2032	-1.03065	0.0553856	0.253828	-0.12956	0.649383	0.714746	-	-	No	-	-	-	-	-	-
SPy_1216	SPy_1216	Q99ZI6	Macro	Macro_dom	-	-	-	-	-	-	-	-	-	-	No	-	-	-	-	-	-
SPy_1217	SPy_1217	Q99ZI5	GCV_H	2-oxoA_DH_lipoyl-BS;GCV_H;Single_hybrid_motif	-	0.953705	0.895244	0.932298	0.463365	0.811153	0.00197844	0.00626257	-	-	No	-	-	-	-	-	-
SPy_1218	SPy_1218	Q99ZI4	Bac_luciferase	Luciferase-like_dom;Luciferase_OxRdatse_group-1	-	-	-	-	-	-	-	-	-	-	No	RBP	-	-	-	-	-
SPy_1219	SPy_1219	Q99ZI3	Oxidored_FMN	Aldolase_TIM;OxRdtase_FMN_N	-	0.227186	-0.142934	-0.0724197	-0.449763	-0.109483	0.45782	0.546012	-	-	No	-	-	-	-	-	-
SPy_1220	lipL	Q99ZI2	BPL_LplA_LipB	BPL_LipA_LipB;LipL	-	-	-	-	-	-	-	-	-	-	No	-	-	-	-	-	-
SPy_1221	coaB	Q99ZI1	DFP	CoaB_strep;DNA/pantothenate-metab_flavo_C	-	0.992267	1.29711	1.09148	1.11646	1.12433	0.000134875	0.000816064	-	-	No	-	-	-	-	-	no_homolog
SPy_1222	coaC	Q99ZI0	Flavoprotein	CoaC_strep;Flavoprotein	-	0.0923126	0.582508	0.975246	0.2032	0.463317	0.0605005	0.101477	-	-	No	-	-	-	-	-	RBP
SPy_1223	panT	Q99ZH9	DUF3816	ECF_trnsprt_substrate-spec	-	-	-	-	-	-	-	-	-	-	No	no_homolog	no_homolog	no_homolog	no_homolog	no_homolog	no_homolog
SPy_1224	pgm	Q99ZH8	PGM_PMM_I;PGM_PMM_II;PGM_PMM_III;PGM_PMM_IV	A-D-PHexomutase_a/b/a-I;A-D-PHexomutase_a/b/a-I/II/III;A-D-PHexomutase_a/b/a-II;A-D-PHexomutase_a/b/a-III;A-D-PHexomutase_C;A-D-PHexomutase_CS;Alpha-D-phosphohexomutase_SF	-	-0.041108	0.126871	-0.0785908	-0.000828968	0.0015858	0.983932	0.994563	-	-	No	-	-	-	-	-	-
SPy_1225	yufQ	Q99ZH7	BPD_transp_2	ABC_transp_permease	-	-0.0201742	1.73458	0.230866	0.572835	0.629527	0.130369	0.193258	-	-	No	no_homolog	no_homolog	no_homolog	no_homolog	no_homolog	no_homolog
SPy_1226	mglC	Q99ZH6	BPD_transp_2	ABC_transp_permease	-	-	-	-	-	-	-	-	-	-	No	no_homolog	no_homolog	no_homolog	no_homolog	no_homolog	no_homolog
SPy_1227	mglA	Q99ZH5	ABC_tran	AAA+_ATPase;ABC_transporter-like;ABC_transporter_CS;P-loop_NTPase	-	0.458807	0.340675	0.322576	0.243743	0.34145	0.0090014	0.0205956	-	-	No	no_homolog	no_homolog	no_homolog	no_homolog	no_homolog	no_homolog
SPy_1228	tcsA	Q99ZH4	Bmp	Bmp;Peripla_BP_I	-	0.437592	0.421799	0.62436	0.514517	0.499567	0.00225216	0.00693282	-	-	No	no_homolog	no_homolog	no_homolog	no_homolog	no_homolog	no_homolog
SPy_1230	cdd	Q99ZH3	dCMP_cyt_deam_1	APOBEC/CMP_deaminase_Zn-bd;CMP_dCMP_Zn-bd;Cyt_deam_tetra;Cytidine_deaminase-like	-	-	-	-	-	-	-	-	-	-	No	-	-	-	-	-	-
SPy_1232	rsmC	Q99ZH2	MTS	SAM-dependent_MTases;Small_mtfrase_dom	RNA modification	4.09708	3.59025	3.61021	3.34623	3.66094	1.09e-05	0.000255907	5Y; 37F; 41M; 42V; 64L; 65G; 66C	RBP	No	RBP	RBP	RBP	RBP	-	no_homolog
SPy_1233	coaA	Q99ZH1	PRK	P-loop_NTPase;PanK_bact;PRK/URK	-	-	-	-	-	-	-	-	-	-	No	-	-	-	-	-	no_homolog
SPy_1234	rpsT	P66509	Ribosomal_S20p	Ribosomal_S20	Ribosomal protein	-6.57825	6.62878	-4.16242	6.62878	0.629222	0.841987	0.889527	10R; 30T; 32I; 34A; 39P; 40S; 41E; 43L	-	No	RBP	RBP	RBP	RBP	RBP	-
SPy_1236	ciaH	Q99ZG9	HATPase_c;HisKA	EnvZ-like_dim/P;HATPase_C;Sig_transdc_His_kin-like_C;Sig_transdc_His_kinase_core;Sig_transdc_His_kinase_dimeric	-	-	-	-	-	-	-	-	-	-	No	-	-	-	-	-	no_homolog
SPy_1237	ciaR	Q99ZG8	Response_reg;Trans_reg_C	CheY-like_superfamily;Sig_transdc_resp-reg_C;Sig_transdc_resp-reg_receiver;WHTH_DNA-bd_dom	-	1.08863	1.10298	1.05546	0.862538	1.0274	0.00015919	0.000905662	-	-	No	RBP	RBP	RBP	RBP	-	no_homolog
SPy_1239	pepN	Q99ZG7	ERAP1_C;Peptidase_M1	ERAP1-like_C_dom;Peptidase_M1;Peptidase_M1_N	-	0.170377	0.758767	-0.000372555	0.313801	0.310643	0.107352	0.16316	-	-	No	-	RBP	-	-	-	no_homolog
SPy_1240	phoU	Q99ZG6	PhoU	P_trasport_PhoU;PhoU_dom	-	0.50139	0.867834	0.482501	0.450342	0.575517	0.00471978	0.0121531	-	-	No	-	-	-	-	-	-
SPy_1241	pstB	P63375	ABC_tran	AAA+_ATPase;ABC_transporter-like;ABC_transporter_CS;ABC_transpr_PstB;P-loop_NTPase;Phosp_transpt1	-	-	-	-	-	-	-	-	-	-	No	-	-	-	-	-	-
SPy_1242	pstB	P63378	ABC_tran	AAA+_ATPase;ABC_transporter-like;ABC_transporter_CS;ABC_transpr_PstB;P-loop_NTPase;Phosp_transpt1	-	-0.0623226	0.407092	0.126382	-0.0131541	0.114499	0.353604	0.446378	-	-	No	-	-	-	-	-	-
SPy_1243	pstA	Q99ZG3	BPD_transp_1	MetI-like;Phosphate_PstA	-	-	-	-	-	-	-	-	-	-	No	-	-	-	-	-	-
SPy_1244	pstC	Q99ZG2	BPD_transp_1	MetI-like;Phosphate_PstC	-	0.254841	-6.65724	-6.62456	6.62878	-1.59954	0.584634	0.662533	-	-	No	-	-	-	-	-	-
SPy_1245	pstS	Q99ZG1	PBP_like_2	PBP_domain;Phos-bd	-	3.46066	4.11028	3.81767	3.41659	3.7013	1.18e-05	0.000255907	-	-	No	-	-	-	-	-	-
SPy_1246	rsmF	Q99ZG0	Nol1_Nop2_Fmu;Nol1_Nop2_Fmu_2	MeTrfase_RsmB/NOP2;RCMT;rRNA_MeTrfase_F_C;SAM-dependent_MTases	-	-0.00692839	0.265408	-0.181301	0.0913646	0.0421359	0.698955	0.761346	-	-	No	RBP	-	RBP	-	-	no_homolog
SPy_1247	suhB	Q99ZF9	Inositol_P	Inositol_monophosphatase	-	1.99309	0.159716	1.42599	0.728897	1.07692	0.0335763	0.0618627	59P	-	No	RBP	RBP	-	RBP	-	-
SPy_1248	yktA	P67363	UPF0223	BH2638-like_dom;UPF0223	-	-	-	-	-	-	-	-	-	-	No	no_homolog	no_homolog	no_homolog	no_homolog	no_homolog	-
SPy_1249	spxA	P60381	ArsC	Arsenate_reductase-like;Spx;Thioredoxin-like_fold;Tscrpt_reg_Spx/MgsR	-	-	-	-	-	-	-	-	-	-	No	-	-	-	-	-	-
SPy_1250	ribF	Q99ZF6	FAD_syn;Flavokinase	FAD_synthase;Riboflavin_kinase;Riboflavin_kinase_bac;Riboflavin_kinase_bac/euk;Riboflavin_kinase_domain;Rossmann-like_a/b/a_fold	-	0.60847	-0.255439	0.629575	-0.15694	0.206416	0.38422	0.475056	-	-	No	-	-	-	-	-	-
SPy_1251	truB	P65858	TruB_N	PsdUridine_synth;PsdUridine_synth_cat_dom;tRNA_psdUridine_synth_TruB	RNA modification	5.68153	4.73695	5.94484	3.96076	5.08102	0.00015542	0.000896324	11E; 21F; 32I	RBP	No	RBP	RBP	RBP	RBP	-	-
SPy_1252	SPy_1252	Q99ZF4	DUF2130	DUF2130	-	0.176818	0.244728	0.00978528	0.412293	0.210906	0.08822	0.138069	-	-	No	no_homolog	no_homolog	no_homolog	no_homolog	no_homolog	no_homolog
SPy_1253	yqjA	Q99ZF3	DUF939;DUF939_C	DUF939;DUF939_C	-	-	-	-	-	-	-	-	-	-	No	no_homolog	no_homolog	no_homolog	no_homolog	no_homolog	-
SPy_1254	hsdS2	Q99ZF2	Methylase_S	HsdS_prd;Restrct_endonuc_typeI_HsdS	-	-6.65894	-	-	6.62878	-	0.997612	0.999665	24C	-	No	RBP	-	-	-	-	no_homolog
SPy_1255	SPy_1255	Q99ZF1	FtsX;MacB_PCD	ABC_permease_dom;MacB_PCD	-	-	6.62878	-	6.62878	-	0.000200168	0.00103753	-	-	No	-	-	-	-	-	no_homolog
SPy_1257	SPy_1257	Q99ZF0	ABC_tran	AAA+_ATPase;ABC_transporter-like;ABC_transporter_CS;P-loop_NTPase	-	-	-	-	-	-	-	-	-	-	No	-	-	-	-	-	no_homolog
SPy_1258	tetR	Q99ZE9	TetR_N	Homeodomain-like;HTH_TetR;Tet_transcr_reg_TetR-like_C	-	-	-	-	-	-	-	-	-	-	No	-	-	-	-	-	no_homolog
SPy_1259	SPy_1259	Q99ZE8	GntR;TrkA_C	RCK_C;Tscrpt_reg_HTH_GntR;WHTH_DNA-bd_dom	-	1.95925	1.28254	2.1234	1.06456	1.60744	0.00177576	0.00575072	48S	RBP	Yes	no_homolog	no_homolog	no_homolog	no_homolog	no_homolog	no_homolog
SPy_1260	SPy_1260	Q99ZE7	Asp23	Asp23	-	-0.126868	0.251961	0.332867	0.471603	0.232391	0.135697	0.199054	-	-	No	no_homolog	no_homolog	no_homolog	no_homolog	no_homolog	no_homolog
SPy_1261	SPy_1261	Q99ZE6	CsbD	CsbD	-	-	-	-	-	-	-	-	-	-	No	-	RBP	-	-	-	no_homolog
SPy_1262	asp1	Q99ZE5	Asp23	Asp23	-	0.352841	0.602993	0.513693	0.607337	0.519216	0.00266864	0.00785662	10S	-	No	no_homolog	no_homolog	no_homolog	no_homolog	no_homolog	no_homolog
SPy_1263	SPy_1263	Q99ZE4	DUF2273	DUF2273	-	-	-	-	-	-	-	-	-	-	No	no_homolog	no_homolog	no_homolog	no_homolog	no_homolog	no_homolog
SPy_1264	amaP	Q99ZE3	-	-	-	0.853916	-1.61909	-0.606216	-0.874421	-0.561453	0.271902	0.360538	-	-	No	no_homolog	no_homolog	no_homolog	no_homolog	no_homolog	no_homolog
SPy_1265	ytgB	Q99ZE2	Transgly_assoc	Transgly_assoc	-	-	-	-	-	-	-	-	-	-	No	-	-	-	-	-	-
SPy_1267	pcrA	Q99ZE1	UvrD-helicase;UvrD_C	ATP-dep_DNA_helicase_PcrA;DExx_box_DNA_helicase_dom;DNA_helicase_UvrD-like_C;DNA_helicase_UvrD/REP;P-loop_NTPase;UvrD-like_ATP-bd	-	0.995215	0.624401	0.448264	0.632853	0.675183	0.00384693	0.0104152	-	-	No	RBP	RBP	-	-	-	RBP
SPy_1270	agcS	Q99ZE0	Na_Ala_symp	Na/Ala_symport	-	0.582849	1.70202	0.893008	1.29643	1.11858	0.00586524	0.014568	-	-	No	-	-	-	-	-	RBP
SPy_1272	yeaB	Q99ZD9	Cation_efflux	Cation_efflux;Cation_efflux_CTD;Cation_efflux_TMD	-	-	-	-	-	-	-	-	-	-	No	-	-	-	-	-	-
SPy_1273	cfa	Q99ZD8	CAMP_factor	CAMP_factor	-	-0.516635	-0.315826	-0.448493	-2.57488	-0.963958	0.10181	0.155861	-	-	No	no_homolog	no_homolog	no_homolog	no_homolog	-	no_homolog
SPy_1274	SPy_1274	Q99ZD7	-	Solute-binding_3/MltF_N	-	2.79606	3.28883	2.80652	2.6121	2.87588	2.25e-05	0.000320776	-	-	No	RBP	RBP	-	-	RBP	no_homolog
SPy_1275	glnQ	Q99ZD6	ABC_tran	AAA+_ATPase;ABC_transporter-like;ABC_transporter_CS;P-loop_NTPase	-	0.373886	1.5789	0.0229974	0.767761	0.685886	0.0748421	0.12142	-	-	No	-	-	-	-	-	no_homolog
SPy_1276	yecS_2	Q99ZD5	BPD_transp_1	AA_ABC_transptr_permease_3TM;MetI-like	-	-	-	-	-	-	-	-	-	-	No	-	-	-	-	-	no_homolog
SPy_1277	phnA	Q99ZD4	PhnA;PhnA_Zn_Ribbon	PhnA;PhnA_C;PhnA_N	-	1.02221	1.44335	1.77881	-0.0242844	1.05502	0.0335009	0.0618627	-	-	No	RBP	-	-	-	-	no_homolog
SPy_1280	glmS	Q99ZD3	SIS	GATase_2_dom;GlmS_trans;Ntn_hydrolases_N;SIS	-	0.301892	0.403022	0.111708	0.264923	0.270386	0.0279603	0.0529047	-	-	No	-	RBP	-	-	-	-
SPy_1281	lepB	Q99ZD2	Peptidase_S24;Peptidase_S26	Pept_S26A_signal_pept_1;Peptidase_S24/S26_b-rbn;Peptidase_S24_S26;Peptidase_S24_S26A/B/C;Peptidase_S26	-	1.25915	1.3006	1.67027	1.47792	1.42699	0.000115556	0.000766128	-	-	No	-	-	-	-	-	-
SPy_1282	pyk	Q99ZD1	PK;PK_C	Pyr_Knase;Pyrv/PenolPyrv_Kinase-like_dom;Pyrv_Knase-like_insert_dom;Pyrv_Knase_a/b;Pyrv_Knase_brl;Pyrv_Knase_C;Pyrv_Knase_insert_dom	-	0.0381626	0.102994	0.118872	0.0163892	0.0691046	0.359465	0.451746	-	-	No	-	RBP	RBP	-	-	RBP
SPy_1283	pfkA	Q99ZD0	PFK	ATP_PFK;ATP_PFK_prok-type;PFKA_ATP_prok;Phosphofructokinase_CS;Phosphofructokinase_dom	-	0.6535	0.853151	0.736983	0.918576	0.790553	0.000502586	0.00209494	9S; 10G	-	No	-	-	RBP	-	-	-
SPy_1284	dnaE	P0C0F3	DNA_pol3_alpha;HHH_6;PHP;tRNA_anti-codon	DNA_pol3_alpha;DNAPol_HHH;NA-bd_OB-fold;NA-bd_OB_tRNA;PHP_C;Pol/His_phosphatase_N;Pol/histidinol_Pase-like;PolC_alpha	-	0.932483	-1.23e-05	0.0681977	-4.66116	-0.915122	0.440934	0.52887	-	-	No	RBP	-	-	-	-	-
SPy_1285	lexA	Q99ZC9	GntR	Tscrpt_reg_HTH_GntR;WHTH_DNA-bd_dom	-	2.13675	-1.20093	-0.246063	0.485837	0.293897	0.649299	0.714746	-	-	No	no_homolog	no_homolog	no_homolog	no_homolog	no_homolog	no_homolog
SPy_1286	SPy_1286	Q99ZC8	ABC_tran	AAA+_ATPase;ABC_transporter-like;P-loop_NTPase	-	0.34711	0.45767	0.729351	0.678075	0.553051	0.00456326	0.0118223	68P	-	No	-	-	-	-	-	no_homolog
SPy_1287	SPy_1287	Q99ZC7	-	-	-	-0.00133974	-0.178024	0.178202	-0.608463	-0.152406	0.383005	0.474251	-	-	No	-	-	-	-	-	no_homolog
SPy_1288	ydjZ	Q99ZC6	-	-	-	-	-	-	-	-	-	-	-	-	No	-	-	-	-	no_homolog	no_homolog
SPy_1290	SPy_1290	Q99ZC4	DUF3862	DUF3862	-	1.57507	0.814479	1.97608	0.310245	1.16897	0.0209011	0.0415064	-	-	No	no_homolog	no_homolog	no_homolog	no_homolog	no_homolog	no_homolog
SPy_1291	glgP	Q99ZC3	Phosphorylase	Glycg_phsphrylas;Glyco_trans_35	-	-	-	-	-	-	-	-	-	-	No	-	-	RBP	-	-	no_homolog
SPy_1292	malQ	Q99ZC2	Glyco_hydro_77	Glyco_hydro_77;Glyco_hydro_catalytic_dom;Glycoside_hydrolase_SF	-	-	-	-	-	-	-	-	-	-	No	-	-	-	-	-	no_homolog
SPy_1293	malR	Q99ZC1	LacI	Lambda_DNA-bd_dom;Peripla_BP_I;Tscrpt_reg_HTH_LacI	-	1.23789	0.808995	0.712417	0.514517	0.818455	0.00418464	0.0110108	-	-	No	RBP	-	-	-	RBP	RBP
SPy_1294	malX	Q99ZC0	-	-	-	0.673567	1.26264	0.853373	1.14646	0.98401	0.00140552	0.00485018	-	-	No	-	RBP	-	-	-	-
SPy_1295	malF	Q99ZB9	BPD_transp_1	MetI-like	-	-	-	-	-	-	-	-	-	-	No	-	-	-	-	-	-
SPy_1296	malG	Q99ZB8	BPD_transp_1	MetI-like	-	-	-	-	-	-	-	-	-	-	No	-	-	-	-	-	-
SPy_1297	SPy_1297	Q99ZB7	LacI	Lambda_DNA-bd_dom;Tscrpt_reg_HTH_LacI	-	-	-	-	-	-	-	-	-	-	No	RBP	-	-	-	RBP	no_homolog
SPy_1298	malA	Q99ZB6	-	Maltodextrose_util_MalA	-	-	-	-	-	-	-	-	-	-	No	no_homolog	no_homolog	no_homolog	no_homolog	no_homolog	no_homolog
SPy_1299	malD	Q99ZB5	BPD_transp_1	MetI-like	-	-	-	-	-	-	-	-	-	-	No	-	-	-	-	-	-
SPy_1301	malC	Q99ZB4	BPD_transp_1	MetI-like	-	-	-	-	-	-	-	-	-	-	No	-	-	-	-	-	-
SPy_1302	amyA	Q99ZB3	Alpha-amylase;Alpha-amylase_C;CBM_20;TIG	A-amylase_b_C;Alpha_amylase;Carb-bd-like_fold;CBM_fam20;Glyco_hydro_13;Glyco_hydro_13_b;Glyco_hydro_13_cat_dom;Glyco_hydro_13_sub_cat_dom;Glyco_hydro_catalytic_dom;Glycoside_hydrolase_SF;Ig-like_fold;Ig_E-set;IPT	-	-	-	-	-	-	-	-	-	-	No	-	-	-	-	-	no_homolog
SPy_1304	SPy_1304	Q99ZB2	Alpha-amylase;Alpha-amylase_N	Glyco_hydro_13;Glyco_hydro_13_cat_dom;Glyco_hydro_13_lg-like_dom;Glyco_hydro_13_sub_cat_dom;Glyco_hydro_catalytic_dom;Glycoside_hydrolase_SF;Ig-like_fold;Ig_E-set	-	-	-	-	-	-	-	-	-	-	No	-	-	-	-	-	no_homolog
SPy_1306	mdxE	Q99ZB1	-	Maltose-bd	-	-0.62213	1.96356	-0.485651	2.66963	0.881351	0.283294	0.372709	-	-	No	-	RBP	-	-	-	-
SPy_1308	SPy_1308	Q99ZB0	Abhydrolase_3	AB_hydrolase;AB_hydrolase_3	-	-0.0852291	0.460988	-0.344052	-0.121181	-0.0223684	0.894235	0.932996	-	-	No	-	-	-	-	-	RBP
SPy_1309	dltD	Q99ZA9	DltD_C;DltD_M;DltD_N	DltD_C;DltD_central;DltD_N;LTA_DltD	-	-0.429251	1.23393	-0.00375397	0.932483	0.433352	0.26482	0.353934	-	-	No	no_homolog	no_homolog	no_homolog	no_homolog	no_homolog	RBP
SPy_1310	dltC	P63959	PP-binding	Acyl_carrier_prot-like;DltC	-	-0.201458	0.0125466	-0.128187	-0.364004	-0.170276	0.135224	0.198706	-	-	No	-	RBP	-	RBP	RBP	-
SPy_1311	dltB	Q99ZA7	MBOAT	Ac/AlaTfrase_AlgI/DltB;DltB;MBOAT_fam	-	-	-	-	-	-	-	-	-	-	No	no_homolog	no_homolog	no_homolog	no_homolog	no_homolog	-
SPy_1312	dltA	Q99ZA6	AMP-binding;AMP-binding_C	AA_adenyl_domain;AMP-bd_C;AMP-binding_CS;AMP-dep_Synth/Lig;DltA	-	-0.0372708	0.44013	0.517004	0.159656	0.26988	0.0957447	0.148193	-	-	No	-	-	-	-	-	-
SPy_1314	uvrB	Q99ZA5	Helicase_C;ResIII;UVR;UvrB	Helicase/UvrB_dom;Helicase_ATP-bd;Helicase_C;P-loop_NTPase;UVR_dom;UvrB;UvrB_YAD/RRR_dom	-	0.900898	0.361712	0.684795	0.446266	0.598418	0.00705344	0.0169896	-	-	No	RBP	RBP	-	-	-	RBP
SPy_1315	glnP	Q99ZA4	BPD_transp_1	AA_ABC_transptr_permease_3TM;MetI-like;Solute-binding_3/MltF_N	-	1.09843	1.06702	1.12045	1.16899	1.11372	5.45e-05	0.000520508	-	-	No	-	-	-	-	-	no_homolog
SPy_1316	glnQ	Q99ZA3	ABC_tran	AAA+_ATPase;ABC_ATPase_HisP-typ;ABC_transporter-like;ABC_transporter_CS;P-loop_NTPase	-	-0.210225	0.454756	-0.250761	0.572835	0.141651	0.504571	0.590068	-	-	No	-	-	-	-	-	-
SPy_1322	SPy_1322	Q99ZA2	DUF3284	DUF3284	-	-	-	-	-	-	-	-	-	-	No	no_homolog	no_homolog	no_homolog	no_homolog	no_homolog	no_homolog
SPy_1323	SPy_1323	Q99ZA1	PTS_IIA	PTS_IIA_lac	-	-	-	-	-	-	-	-	-	-	No	-	-	-	-	-	no_homolog
SPy_1324	licB_1	Q99ZA0	PTS_IIB	PTS_EIIB_2/3;PTS_EIIB_3	-	-	-	-	-	-	-	-	-	-	No	-	-	-	-	-	no_homolog
SPy_1325	SPy_1325	Q99Z99	HTH_11;Mga;PRD;PTS_EIIA_2;PTS_IIB	HTH_11;Mga_HTH;PRD;PTrfase/Anion_transptr;PTS_EIIA_type-2_dom;PTS_EIIB_2;PTS_EIIB_2/3;WHTH_DNA-bd_dom	-	-	-	-	-	-	-	-	-	-	No	RBP	-	-	-	-	-
SPy_1326	SPy_1326	Q99Z98	DUF871	Aldolase_TIM;Cyclophilin-like_dom;DUF871_prk;Glycoside_hydrolase_SF	-	-	-	-	-	-	-	-	-	-	No	no_homolog	no_homolog	no_homolog	no_homolog	no_homolog	-
SPy_1328	gmuD	Q99Z97	Glyco_hydro_1	Glyco_hydro_1;Glyco_hydro_catalytic_dom;Glycoside_hydrolase_SF	-	-	-	-	-	-	-	-	-	-	No	-	-	-	-	-	-
SPy_1329	pnuC	Q99Z96	NMN_transporter	NMN_transpt_PnuC	-	-	-	-	-	-	-	-	-	-	No	no_homolog	no_homolog	no_homolog	no_homolog	no_homolog	no_homolog
SPy_1332	SPy_1332	Q99Z95	-	-	-	-	-	-	-	-	-	-	-	-	No	no_homolog	no_homolog	no_homolog	no_homolog	no_homolog	no_homolog
SPy_1333	obgE	Q99Z94	DUF1967;GTP1_OBG;MMR_HSR1	GTP-bd_Obg/CgtA;GTP-bd_prot_GTP1/OBG_C;GTP1-OBG_CS;GTP1_OBG_dom;GTP_binding_domain;P-loop_NTPase;Small_GTP-bd_dom	Ribosome biogenesis	3.91114	3.56775	3.30476	3.00122	3.44622	2.88e-05	0.000362136	2S; 29Y; 31P; 130R; 131F; 133T; 134P; 408G	RBP	No	-	-	RBP	RBP	-	RBP
SPy_1336	SPy_1336	Q99Z93	HTH_21	HTH-like_dom;Integrase_cat-core;RNaseH-like_dom	-	-	-	-	-	-	-	-	-	-	No	-	-	-	-	-	no_homolog
SPy_1337	rsuA	Q99Z92	PseudoU_synth_2;S4	PsdUridine_synth_cat_dom;PsdUridine_synth_RsuA/RluB/E/F;PsdUridine_synth_RsuA/RluB_CS;PsdUridine_synth_RsuA/RluD;S4_RNA-bd	RNA modification	3.34623	3.46394	1.23983	3.44415	2.87354	0.00306083	0.00876605	75A; 76T; 86E	RBP	No	RBP	RBP	RBP	RBP	-	RBP
SPy_1339	SPy_1339	Q99Z91	4HBT	FlK;HotDog_dom;Thioestr_supf	-	-	-	-	-	-	-	-	-	-	No	no_homolog	no_homolog	no_homolog	no_homolog	no_homolog	no_homolog
SPy_1340	naiP	Q99Z90	MFS_1	MFS;MFS_dom	-	-	-	-	-	-	-	-	-	-	No	RBP	-	-	-	-	no_homolog
SPy_1343	SPy_1343	Q99Z89	DUF1846	UPF0371	-	0.361764	0.82658	0.213072	0.537384	0.4847	0.0181972	0.0370994	-	-	No	no_homolog	no_homolog	no_homolog	no_homolog	no_homolog	no_homolog
SPy_1344	paaI	Q99Z88	4HBT	HotDog_dom;PAAI_dom;Thioestr_supf	-	-	-	-	-	-	-	-	-	-	No	-	-	-	-	-	no_homolog
SPy_1345	SPy_1345	Q99Z87	PNP_UDP_1	Nucleoside_phosphorylase_d	-	-	-	-	-	-	-	-	-	-	No	no_homolog	no_homolog	no_homolog	no_homolog	no_homolog	no_homolog
SPy_1346	rlmD	Q99Z86	TRAM;tRNA_U5-meth_tr	23S_rRNA_MeTrfase_RlmD;MeTrfase_TrmA_AS;MeTrfase_TrmA_CS;NA-bd_OB-fold;SAM-dependent_MTases;TRAM_dom;U5_MeTrfase_fam	RNA modification	2.22916	2.45181	2.15081	1.87758	2.17734	3.82e-05	0.000417955	20Q; 25D; 26L; 42F; 44D; 45N; 64G; 156F; 190R; 230V; 419C	RBP	No	RBP	RBP	RBP	RBP	-	-
SPy_1350	msrR	Q99Z85	LytR_cpsA_psr	LytR_CpsA_psr	-	1.14646	2.21322	1.73116	1.93252	1.75584	0.000791719	0.00294968	-	-	No	no_homolog	no_homolog	no_homolog	no_homolog	no_homolog	RBP
SPy_1351	aroK	Q99Z84	SKI	P-loop_NTPase;Shikimate_kinase/TSH1	-	-	-	-	-	-	-	-	-	-	No	RBP	-	-	RBP	-	-
SPy_1352	aroA	Q99Z83	EPSP_synthase	Enolpyruvate_Tfrase_dom;EPSP_synthase;EPSP_synthase_CS;RNA3'P_cycl/enolpyr_Trfase_a/b	-	0.533759	-	0.748936	-	-	0.0405469	0.0723315	-	-	No	-	-	-	-	-	RBP
SPy_1353	rbn	Q99Z82	Virul_fac_BrkB	Virul_fac_BrkB	-	3.68328	3.85926	3.67267	3.19017	3.60135	8.62e-06	0.000255907	-	-	No	-	-	-	-	-	-
SPy_1354	map	Q99Z81	Peptidase_M24	Pept_M24_structural-domain;Pept_M24A_MAP1	-	0.571224	0.503242	1.08117	0.589426	0.686265	0.00539978	0.0136535	212P	-	No	RBP	-	-	-	-	-
SPy_1355	spxR	Q99Z80	4HBT;CBS;DRTGG;GntR	CBS_dom;DRTGG;HotDog_dom;Ser_kin/Pase_Hpr_N_like;Thioestr_supf;Tscrpt_reg_HTH_GntR;WHTH_DNA-bd_dom	-	1.96897	0.700504	0.596266	6.62878	2.47363	0.106466	0.162106	-	-	No	no_homolog	no_homolog	no_homolog	no_homolog	no_homolog	RBP
SPy_1356	SPy_1356	Q99Z79	Acetyltransf_3	Acyl_CoA_acyltransferase;GNAT_dom	-	-	-	-	-	-	-	-	-	-	No	RBP	-	-	-	-	no_homolog
SPy_1357	grab	Q7DAL7	Gram_pos_anchor	Gram-positive_anchor;Gram_pos_anchor;LPXTG_anchor	-	-0.164297	-0.278262	-0.203074	-0.411888	-0.26438	0.0266487	0.0506505	-	-	No	no_homolog	no_homolog	no_homolog	no_homolog	no_homolog	no_homolog
SPy_1358	murA	Q99Z78	EPSP_synthase	Enolpyruvate_Tfrase_dom;RNA3'P_cycl/enolpyr_Trfase_a/b;UDP_GlcNAc_COvinyl_MurA	-	0.490815	0.330205	0.255758	0.849581	0.481589	0.0186941	0.0377468	-	-	No	-	-	RBP	-	-	-
SPy_1359	metK	Q99Z77	S-AdoMet_synt_C;S-AdoMet_synt_M;S-AdoMet_synt_N	ADOMET_SYNTHASE_CS;S-AdoMet_synt_C;S-AdoMet_synt_central;S-AdoMet_synt_N;S-AdoMet_synthetase;S-AdoMet_synthetase_sfam	-	-0.012049	0.225107	-0.255045	0.386535	0.086137	0.556303	0.639027	-	-	No	-	-	RBP	-	-	-
SPy_1361	inlA	Q99Z76	LRR_4;LRR_7;Strep_his_triad	Leu-rich_rpt;Leu-rich_rpt_4;Strep_his_triad_rpt	-	2.49941	2.78834	-0.31235	4.58633	2.39043	0.0475958	0.0826302	-	-	No	-	-	-	-	-	no_homolog
SPy_1362	birA	Q99Z75	BPL_C;BPL_LplA_LipB;HTH_11	Bifunct_BirA;Biotin_CoA_COase_ligase;BPL_C;BPL_LipA_LipB;HTH_11;Transcriptional_repressor_C;WHTH_DNA-bd_dom	-	1.00003	0.278574	1.17033	0.546942	0.748971	0.0141838	0.0297083	44Q; 45G	-	No	-	-	-	-	-	-
SPy_1363	SPy_1363	Q99Z74	DUF3272	DUF3272	-	-	-	-	-	-	-	-	-	-	No	no_homolog	no_homolog	no_homolog	no_homolog	no_homolog	no_homolog
SPy_1364	dnaX	Q7DAL6	DNA_pol3_gamma3	AAA+_ATPase;ClpA/B;DNA_pol3_clamp-load_cplx_C;DNA_pol_III_gamma-3;DNA_pol_III_sug/sutau;P-loop_NTPase	-	0.0602816	-0.511544	0.284204	-0.264797	-0.107964	0.539863	0.623545	-	-	No	-	-	-	-	-	-
SPy_1365	ytsP	Q99Z73	GAF_2	GAF;GAF_dom_like	-	0.586417	0.278574	0.404625	0.168894	0.359628	0.0206934	0.0411912	-	-	No	-	-	-	-	-	-
SPy_1366	SPy_1366	Q99Z72	PrsW-protease	PrsW	-	-	-	-	-	-	-	-	-	-	No	no_homolog	no_homolog	no_homolog	no_homolog	no_homolog	no_homolog
SPy_1367	ysdA	Q99Z71	DUF1294	DUF1294	-	-	-	-	-	-	-	-	-	-	No	no_homolog	no_homolog	no_homolog	no_homolog	-	no_homolog
SPy_1368	udk	P67415	PRK	P-loop_NTPase;PRK/URK;Uridine_kinase_;Uridine_kinase_like	-	0.180456	0.641984	0.0627024	0.987715	0.468214	0.0686276	0.113869	-	-	No	-	-	-	-	-	-
SPy_1369	yfmL	Q99Z69	DEAD;Helicase_C	DEAD/DEAH_box_helicase_dom;Helicase_ATP-bd;Helicase_C;P-loop_NTPase	-	1.46551	1.90775	0.639636	1.8322	1.46127	0.0039866	0.0106225	-	-	No	RBP	RBP	RBP	RBP	-	no_homolog
SPy_1370	pgdA	Q99Z68	Polysacc_deac_1	Glyco_hydro/deAcase_b/a-brl;Peptidoglycan_deacetylase;Polysac_deacetylase	-	2.06956	2.86764	2.60727	2.75983	2.57608	7.01e-05	0.000578109	-	-	No	-	-	-	-	-	no_homolog
SPy_1371	gapN	Q99Z67	Aldedh	Ald_DH/histidinol_DH;Ald_DH_C;Ald_DH_CS_CYS;Ald_DH_N;Aldehyde_DH_dom	-	0.170377	-0.017444	0.140882	-0.236985	0.0142075	0.895322	0.932996	155Y; 244M; 248M; 279Y	-	No	-	RBP	RBP	-	-	-
SPy_1372	ptsP	Q99Z66	PEP-utilisers_N;PEP-utilizers;PEP-utilizers_C	PEP-util_enz_mobile_dom;PEP_util_AS;PEP_util_C;PEP_util_CS;PEP_util_enz;PTS_EI;PTS_EIN;Pyrv/PenolPyrv_Kinase-like_dom	-	0.125771	0.135981	-0.166912	0.0352066	0.0325117	0.727626	0.784457	-	-	No	-	RBP	RBP	-	-	-
SPy_1373	ptsH	Q99Z65	PTS-HPr	HPr_prot-like;PTS_HPr_His_P_site;PTS_HPr_Ser_P_site	-	-0.159454	-0.104824	0.246911	-0.0201742	-0.00938532	0.929228	0.958835	29F; 37Y	-	No	RBP	RBP	-	RBP	-	-
SPy_1374	nrdH	Q99Z64	Glutaredoxin	GlrX_NrdH;Glutaredoxin;Thioredoxin-like_fold	-	-	-	-	-	-	-	-	-	-	No	RBP	-	-	-	-	no_homolog
SPy_1375	nrdE	Q99Z63	Ribonuc_red_lgC;Ribonuc_red_lgN;RNR_N	NrdE_NrdA;RNR_1b_NrdE;RNR_lg_C;RNR_lsu_N;RNR_N;RNR_R1-su_N	-	0.173605	-0.159569	0.0949366	-0.107839	0.000283504	0.997706	0.999665	-	-	No	-	RBP	RBP	-	-	-
SPy_1378	nrdF	Q99Z62	Ribonuc_red_sm	Ferritin-like_SF;RNR-rel;RNR_NrdF;RNR_small	-	0.197196	-0.325206	0.0994969	-0.248372	-0.0692214	0.610785	0.681166	-	-	No	-	-	-	-	-	-
SPy_1379	clcA2	Q99Z61	Voltage_CLC	Cl-channel_core;Cl-channel_volt-gated	-	-	-	-	-	-	-	-	-	-	No	-	-	-	-	-	no_homolog
SPy_1384	SPy_1384	Q99Z60	Abi	CAAX_protease	-	-	-	-	-	-	-	-	-	-	No	no_homolog	no_homolog	no_homolog	no_homolog	-	no_homolog
SPy_1385	SPy_1385	Q99Z59	DUF3169	DUF3169	-	-	-	-	-	-	-	-	-	-	No	no_homolog	no_homolog	no_homolog	no_homolog	no_homolog	no_homolog
SPy_1386	SPy_1386	Q99Z58	HTH_3	Cro/C1-type_HTH;Lambda_DNA-bd_dom	-	-	-	-	-	-	-	-	-	-	No	no_homolog	no_homolog	no_homolog	no_homolog	no_homolog	-
SPy_1389	alaS	Q99Z57	DHHA1;tRNA-synt_2c;tRNA_SAD	Ala-tRNA-lgiase_IIc;Ala-tRNA-ligase_IIc_anticod-bd;Ala-tRNA-synth_IIc_core;Ala-tRNA-synth_IIc_N;Ala_tRNA_ligase_euk/bac;DHHA1_dom;Thr/Ala-tRNA-synth_IIc_edit;Transl_B-barrel;tRNA_SAD	tRNA ligase	0.595426	0.928176	0.53808	0.585296	0.661745	0.00225605	0.00693282	-	-	No	RBP	RBP	RBP	RBP	-	-
SPy_1390	prsA	P60811	Rotamase_2	Foldase_PrsA;PPIase_PpiC;Trigger_fact/SurA_dom	-	2.75308	2.89063	2.92121	2.81446	2.84485	1.51e-06	0.000206812	-	-	No	RBP	RBP	RBP	-	RBP	no_homolog
SPy_1391	yrrM	Q99Z55	Methyltransf_3	O-MeTrfase_3;SAM-dependent_MTases	-	1.69467	1.72604	1.5266	1.25449	1.55045	0.000118432	0.000772339	-	-	No	no_homolog	no_homolog	no_homolog	no_homolog	no_homolog	RBP
SPy_1392	oxlT	Q99Z54	MFS_1	MFS;MFS_dom	-	-	-	-	-	-	-	-	-	-	No	-	-	-	-	-	no_homolog
SPy_1393	pepF	Q99Z53	Peptidase_M3;Peptidase_M3_N	MetalloPept_cat_dom;OligopepF_N_dom;Pept_M3A_M3B;Peptidase_M3B	-	0.167632	0.0161197	-0.0969569	0.207908	0.0736756	0.44435	0.532208	-	-	No	no_homolog	no_homolog	no_homolog	no_homolog	no_homolog	-
SPy_1395	coiA	Q99Z52	CoiA	CoiA-like;Competence-induced_CoiA_bac	-	-	-	-	-	-	-	-	-	-	No	no_homolog	no_homolog	no_homolog	no_homolog	no_homolog	no_homolog
SPy_1398	SPy_1398	Q99Z51	PseudoU_synth_2;S4	PsdUridine_synth_cat_dom;PsdUridine_synth_RsuA/RluB_CS;PsdUridine_synth_RsuA/RluD;S4_RNA-bd	RNA modification	-	-	-	-	-	-	-	-	-	No	no_homolog	no_homolog	no_homolog	no_homolog	no_homolog	no_homolog
SPy_1399	nagB	Q99Z50	Glucosamine_iso	Glc/Gal-6P_isomerase;Glucosamine6P_isomerase;Glucosamine6P_isomerase_CS	-	0.51666	0.334469	0.70211	0.490221	0.510865	0.00422543	0.0110835	-	-	No	-	-	-	-	-	-
SPy_1400	queA	Q99Z49	Queuosine_synth	QueA	-	0.379549	0.495939	0.71873	0.673567	0.566946	0.00310512	0.00885416	-	-	No	RBP	-	-	-	-	-
SPy_1401	SPy_1401	Q99Z48	DUF3114	DUF3114	-	-	-	-	-	-	-	-	-	-	No	no_homolog	no_homolog	no_homolog	no_homolog	no_homolog	no_homolog
SPy_1402	SPy_1402	Q99Z47	-	Beta-lactam/transpept-like	-	-	-	-	-	-	-	-	-	-	No	no_homolog	no_homolog	no_homolog	no_homolog	no_homolog	no_homolog
SPy_1404	SPy_1404	Q99Z46	-	Beta-lactam/transpept-like	-	-	-	-	-	-	-	-	-	-	No	no_homolog	no_homolog	no_homolog	no_homolog	no_homolog	no_homolog
SPy_1405	SPy_1405	Q99Z45	-	-	-	-	-	-	-	-	-	-	-	-	No	no_homolog	no_homolog	no_homolog	no_homolog	no_homolog	no_homolog
SPy_1406	sodA	P0C0I1	Sod_Fe_C;Sod_Fe_N	Mn/Fe_SOD;Mn/Fe_SOD_BS;Mn/Fe_SOD_C;Mn/Fe_SOD_N	-	-0.00692839	-0.00882493	0.24448	-0.03619	0.0481341	0.599206	0.673507	153S; 155G	-	No	RBP	-	-	-	RBP	-
SPy_1407	holA	Q7DAL5	DNA_pol3_delta	DNA_pol3_clamp-load_cplx_C;DNA_pol3_delta;DNA_polIII_delta;P-loop_NTPase	-	-0.284939	0.84263	0.102576	0.260351	0.230154	0.329095	0.420482	-	-	No	-	-	-	-	-	-
SPy_1408	comEC	Q99Z44	Competence;DUF4131;Lactamase_B	Beta-lactamas-like;ComEC_N;Competence_ComEC/Rec2;DUF4131	-	-	-	-	-	-	-	-	-	-	No	-	-	-	-	-	-
SPy_1409	comEA	Q99Z43	HHH;SLBB	Competence_ComEA_HhH;HhH_motif;Hlx-hairpin-Hlx_DNA-bd_motif;RuvA_2-like;Soluble_ligand-bd	-	-	-	-	-	-	-	-	-	-	No	-	-	-	-	-	-
SPy_1410	plsC	Q99Z42	Acyltransferase	Plipid/glycerol_acylTrfase	-	1.03183	0.284652	3.84989	-0.00815141	1.28955	0.157501	0.224772	-	-	No	-	-	-	-	-	-
SPy_1411	yabB	Q99Z41	-	DNA_methylase_N6_adenine_CS;SAM-dependent_MTases	-	1.71702	-	0.464537	6.62878	-	0.139251	0.202853	-	-	No	-	-	-	-	-	-
SPy_1412	yazA	P67354	GIY-YIG	GIY-YIG_SF	-	-	-	-	-	-	-	-	-	-	No	-	-	-	-	-	-
SPy_1414	kup	Q99Z39	K_trans	K+_transporter;K+_uptake_low_affin	-	-	-	-	-	-	-	-	-	-	No	-	-	-	-	-	no_homolog
SPy_1415	cshA	Q99Z38	DEAD;Helicase_C	DEAD/DEAH_box_helicase_dom;DEAD_helicase_CshA;Helicase_ATP-bd;Helicase_C;P-loop_NTPase;RNA-helicase_DEAD-box_CS;RNA_helicase_DEAD_Q_motif	Other RBP	0.261653	0.426275	0.421641	0.506497	0.404016	0.00566101	0.0141023	82A; 83V; 84Q; 85S; 86Q; 87E; 88E; 89L; 90F; 91R; 220R	-	No	RBP	RBP	RBP	RBP	-	RBP
SPy_1416	prfC	P66021	EFG_II;GTP_EFTU;GTP_EFTU_D2	EF_GTP-bd_dom;EFG_III-V;P-loop_NTPase;PrfC;Small_GTP-bd_dom;Transl_B-barrel;Transl_elong_EFTu/EF1A_2	Translation	0.631371	0.446939	0.987892	0.630541	0.674186	0.00372431	0.0101484	-	-	No	-	-	-	-	-	RBP
SPy_1419	ywaF	Q99Z36	Intg_mem_TP0381	CHP02206_TP0381	-	-	-	-	-	-	-	-	-	-	No	no_homolog	no_homolog	no_homolog	no_homolog	no_homolog	no_homolog
SPy_1420	murF	Q99Z35	Mur_ligase;Mur_ligase_C;Mur_ligase_M	Mur_ligase_C;Mur_ligase_cen;Mur_ligase_N;UDP-N-AcMur-pentapeptide_synth	-	0.325563	-0.100144	0.0737591	-0.186566	0.028153	0.818269	0.865556	-	-	No	-	-	-	-	-	-
SPy_1421	ddl	Q99Z34	Dala_Dala_lig_C;Dala_Dala_lig_N	ATP-grasp;ATP_grasp_subdomain_1;ATP_grasp_subdomain_2;D-Ala_lig_Van_CS;D_ala_D_ala;Dala_Dala_lig_C;Dala_Dala_lig_N;PreATP-grasp_dom	-	0.2032	0.239321	0.12063	0.33452	0.224418	0.0366598	0.0666568	-	-	No	-	-	-	-	-	-
SPy_1422	recR	P65994	RecR;Toprim_4	DNA_Rcmb_RecR;Rcmb_RecR;Rcmb_RecR_C4-type_Zn;Rcmb_RecR_CS;Toprim_domain	-	0.3972	0.853151	0.593453	1.43746	0.820315	0.0140361	0.0294722	-	-	No	-	-	-	-	-	-
SPy_1424	fnt	Q99Z32	Form_Nir_trans	Aquaporin-like;For/NO2_transpt;For/NO2_transpt_CS	-	-	-	-	-	-	-	-	-	-	No	-	-	-	-	-	no_homolog
SPy_1425	SPy_1425	Q99Z31	-	-	-	-	-	-	-	-	-	-	-	-	No	no_homolog	no_homolog	no_homolog	no_homolog	no_homolog	no_homolog
SPy_1427	yrxA	Q99Z30	3H;HTH_11	3H_domain;HTH_11;NadR;WHTH_DNA-bd_dom	-	-0.996771	6.62878	-	6.62878	-	0.131097	0.193997	33S; 69F; 70C	-	No	no_homolog	no_homolog	no_homolog	no_homolog	no_homolog	no_homolog
SPy_1429	gpmA	Q99Z29	His_Phos_1	His_Pase_superF_clade-1;His_PPase_superfam;Phosphogly_mut1	-	0.980499	1.20446	1.32664	1.16156	1.16829	0.00014376	0.000852435	113W	RBP	Yes	-	RBP	RBP	-	-	-
SPy_1432	pyrD	Q99Z28	DHO_dh	Aldolase_TIM;Dihydroorotate_DH;Dihydroorotate_DH_1;Dihydroorotate_DH_1_2;Dihydroorotate_DH_CS	-	0.551536	0.837767	0.561445	0.603448	0.638549	0.00145692	0.0049465	-	-	No	-	-	-	-	-	-
SPy_1434	cadA	Q99Z27	E1-E2_ATPase;Hydrolase	ATPase_P-typ_cyto_domN;ATPase_P-typ_P_site;ATPase_P-typ_transduc_dom_A;HAD-like_dom;P-typ_ATPase_IB;P_typ_ATPase	-	0.116352	0.944966	-0.936612	1.52358	0.412072	0.416602	0.506174	-	-	No	-	-	-	-	-	no_homolog
SPy_1436	sda3	Q99Z26	-	DNA/RNA_non-sp_Endonuclease	-	-	-	-	-	-	-	-	-	-	No	-	-	-	-	-	no_homolog
SPy_1437	SPy_1437	Q99Z25	-	-	-	-	-	-	-	-	-	-	-	-	No	no_homolog	no_homolog	no_homolog	no_homolog	no_homolog	no_homolog
SPy_1438	SPy_1438	Q99Z24	CHAP;Glucosaminidase;SH3_5	CHAP_dom;MGlyc_endo_b_GlcNAc_like_dom;SH3-like_bac-type	-	-	-	-	-	-	-	-	-	-	No	-	-	-	-	-	no_homolog
SPy_1440	hol	Q99Z23	Phage_holin_1	Phage_holin	-	-	-	-	-	-	-	-	-	-	No	no_homolog	no_homolog	no_homolog	no_homolog	no_homolog	-
SPy_1442	SPy_1442	Q99Z22	DUF1366	DUF1366	-	-	-	-	-	-	-	-	-	-	No	no_homolog	no_homolog	no_homolog	no_homolog	no_homolog	no_homolog
SPy_1443	SPy_1443	Q99Z21	DUF1617	DUF1617	-	-	-	-	-	-	-	-	-	-	No	no_homolog	no_homolog	no_homolog	no_homolog	no_homolog	no_homolog
SPy_1444	SPy_1444	Q99Z20	Gp58	Gp58	-	-	-	-	-	-	-	-	-	-	No	-	-	-	-	no_homolog	no_homolog
SPy_1445	hylP	Q99Z19	Hyaluronidase_1	Hyaluronidase_bac	-	-	-	-	-	-	-	-	-	-	No	no_homolog	no_homolog	no_homolog	no_homolog	no_homolog	no_homolog
SPy_1446	SPy_1446	Q99Z18	-	Phage_minor_struct_N	-	-	-	-	-	-	-	-	-	-	No	no_homolog	no_homolog	no_homolog	no_homolog	no_homolog	no_homolog
SPy_1447	SPy_1447	Q99Z17	-	-	-	-	-	-	-	-	-	-	-	-	No	no_homolog	no_homolog	no_homolog	no_homolog	no_homolog	no_homolog
SPy_1448	SPy_1448	Q99Z16	-	-	-	-	-	-	-	-	-	-	-	-	No	no_homolog	no_homolog	no_homolog	no_homolog	no_homolog	no_homolog
SPy_1449	SPy_1449	Q99Z15	-	-	-	-	-	-	-	-	-	-	-	-	No	no_homolog	no_homolog	no_homolog	no_homolog	no_homolog	no_homolog
SPy_1450	SPy_1450	Q99Z14	-	-	-	-	-	-	-	-	-	-	-	-	No	no_homolog	no_homolog	no_homolog	no_homolog	no_homolog	no_homolog
SPy_1451	SPy_1451	Q99Z13	-	-	-	-	-	-	-	-	-	-	-	-	No	no_homolog	no_homolog	no_homolog	no_homolog	-	no_homolog
SPy_1452	SPy_1452	Q99Z12	-	-	-	-	-	-	-	-	-	-	-	-	No	no_homolog	no_homolog	no_homolog	no_homolog	no_homolog	no_homolog
SPy_1453	SPy_1453	Q99Z11	-	-	-	-	-	-	-	-	-	-	-	-	No	no_homolog	no_homolog	no_homolog	no_homolog	no_homolog	no_homolog
SPy_1454	SPy_1454	Q99Z10	-	-	-	-	-	-	-	-	-	-	-	-	No	no_homolog	no_homolog	no_homolog	no_homolog	no_homolog	no_homolog
SPy_1455	SPy_1455	Q99Z09	Phage_Gp19	Mycophage_D29_Gp19	-	-	-	-	-	-	-	-	-	-	No	no_homolog	no_homolog	no_homolog	no_homolog	no_homolog	no_homolog
SPy_1456	SPy_1456	Q99Z08	HeH	HeH/LEM_domain	-	-	-	-	-	-	-	-	-	-	No	no_homolog	no_homolog	no_homolog	no_homolog	no_homolog	no_homolog
SPy_1457	SPy_1457	Q99Z07	Phage_capsid	Phage_capsid	-	-	-	-	-	-	-	-	-	-	No	no_homolog	no_homolog	no_homolog	no_homolog	no_homolog	no_homolog
SPy_1459	SPy_1459	Q99Z06	DUF4355	DUF4355	-	-	-	-	-	-	-	-	-	-	No	no_homolog	no_homolog	no_homolog	no_homolog	no_homolog	no_homolog
SPy_1460	SPy_1460	Q99Z05	Terminase_1	P-loop_NTPase;Phage_terminase	-	-	-	-	-	-	-	-	-	-	No	no_homolog	no_homolog	no_homolog	no_homolog	no_homolog	no_homolog
SPy_1461	SPy_1461	Q99Z04	-	-	-	-	-	-	-	-	-	-	-	-	No	no_homolog	no_homolog	no_homolog	no_homolog	no_homolog	no_homolog
SPy_1462	SPy_1462	Q99Z03	-	-	-	-	-	-	-	-	-	-	-	-	No	no_homolog	no_homolog	no_homolog	no_homolog	no_homolog	no_homolog
SPy_1463	SPy_1463	Q99Z02	-	-	-	-	-	-	-	-	-	-	-	-	No	no_homolog	no_homolog	no_homolog	no_homolog	no_homolog	no_homolog
SPy_1464	SPy_1464	Q99Z01	-	-	-	-	-	-	-	-	-	-	-	-	No	no_homolog	no_homolog	no_homolog	no_homolog	no_homolog	no_homolog
SPy_1465	SPy_1465	Q99Z00	Phage_prot_Gp6	Portal_protein	-	-	-	-	-	-	-	-	-	-	No	no_homolog	no_homolog	no_homolog	no_homolog	no_homolog	no_homolog
SPy_1466	SPy_1466	Q99YZ9	-	-	-	-	-	-	-	-	-	-	-	-	No	no_homolog	no_homolog	no_homolog	no_homolog	no_homolog	no_homolog
SPy_1468	SPy_1468	Q99YZ8	HNH	HNH;HNH_nuc	-	-	-	-	-	-	-	-	-	-	No	-	-	-	-	-	no_homolog
SPy_1469	SPy_1469	Q99YZ7	DUF1492	DUF1492	-	-	-	-	-	-	-	-	-	-	No	no_homolog	no_homolog	no_homolog	no_homolog	no_homolog	no_homolog
SPy_1471	SPy_1471	Q99YZ6	-	-	-	-	-	-	-	-	-	-	-	-	No	no_homolog	no_homolog	no_homolog	no_homolog	no_homolog	no_homolog
SPy_1473	SPy_1473	Q99YZ5	DUF3882	Lactococcus_phage_712_M3;RNaseH-like_dom	-	-	-	-	-	-	-	-	-	-	No	no_homolog	no_homolog	no_homolog	no_homolog	no_homolog	no_homolog
SPy_1474	SPy_1474	Q99YZ4	-	-	-	-	-	-	-	-	-	-	-	-	No	no_homolog	no_homolog	no_homolog	no_homolog	no_homolog	no_homolog
SPy_1475	pi112	Q99YZ3	DUF3799	Put_RecE_PDDEXK-like_dom;Uncharacterised_phage-assoc	-	-	-	-	-	-	-	-	-	-	No	-	-	-	-	-	no_homolog
SPy_1476	SPy_1476	Q99YZ2	-	-	-	-	-	-	-	-	-	-	-	-	No	no_homolog	no_homolog	no_homolog	no_homolog	no_homolog	no_homolog
SPy_1477	recT	Q99YZ1	RecT	RecT_fam;ssDNA_annealing_RecT	-	-	-	-	-	-	-	-	-	-	No	-	-	-	-	no_homolog	no_homolog
SPy_1478	SPy_1478	Q99YZ0	-	-	-	-	-	-	-	-	-	-	-	-	No	no_homolog	no_homolog	no_homolog	no_homolog	no_homolog	no_homolog
SPy_1479	SPy_1479	Q99YY9	-	-	-	-	-	-	-	-	-	-	-	-	No	no_homolog	no_homolog	no_homolog	no_homolog	no_homolog	no_homolog
SPy_1483	SPy_1483	Q99YY8	-	-	-	-	-	-	-	-	-	-	-	-	No	no_homolog	no_homolog	no_homolog	no_homolog	no_homolog	no_homolog
SPy_1484	SPy_1484	Q99YY7	-	-	-	-	-	-	-	-	-	-	-	-	No	no_homolog	no_homolog	no_homolog	no_homolog	no_homolog	no_homolog
SPy_1485	SPy_1485	Q99YY6	HTH_3	Cro/C1-type_HTH;Lambda_DNA-bd_dom	-	-	-	-	-	-	-	-	-	-	No	no_homolog	no_homolog	no_homolog	no_homolog	no_homolog	no_homolog
SPy_1486	SPy_1486	Q99YY5	Peptidase_S24	Cro/C1-type_HTH;Lambda_DNA-bd_dom;Peptidase_S24/S26_b-rbn;Peptidase_S24_S26;Peptidase_S24_S26A/B/C	-	-1.34724	2.589	-2.396	2.36924	0.303751	0.792396	0.845624	-	-	No	-	-	-	-	-	no_homolog
SPy_1487	SPy_1487	Q99YY4	HIRAN	HIRAN	-	6.62878	1.53289	2.77797	2.62787	3.39188	0.0214927	0.0423814	-	-	No	no_homolog	no_homolog	no_homolog	no_homolog	no_homolog	no_homolog
SPy_1488	SPy_1488	Q99YY3	Phage_int_SAM_3;Phage_integrase	DNA_brk_join_enz;Integrase-like_cat-core;Integrase_catalytic;Integrase_recombinase_N;Integrase_SAM-like_N	-	-	-	-	-	-	-	-	-	-	No	-	-	-	-	-	-
SPy_1489	hup	P0C0H3	Bac_DNA_binding	Hist_DNA-bd_bac;Histone-like_DNA-bd_CS;IHF-like_DNA-bd_dom	-	-0.306545	1.33812	1.7004	1.07004	0.950505	0.06276	0.104641	4K; 8I; 46I; 47G; 49G; 50N; 51F; 52E; 53V; 61G; 62R; 64P; 66T; 70I; 72I; 75S; 81K	-	No	RBP	RBP	RBP	-	RBP	-
SPy_1491	ypmS	Q99YY2	DUF2140	DUF2140	-	3.16895	1.14453	3.10431	3.23107	2.66222	0.00311262	0.00885416	-	-	No	no_homolog	no_homolog	no_homolog	no_homolog	no_homolog	no_homolog
SPy_1492	SPy_1492	Q99YY1	-	SGNH_hydro	-	3.02916	0.309801	6.62878	2.66963	3.15934	0.0440116	0.0775267	-	-	No	-	-	-	-	-	no_homolog
SPy_1493	SPy_1493	P67372	DegV	DegV	-	0.928637	1.55982	1.29933	1.69819	1.3715	0.000778149	0.00292501	-	-	No	no_homolog	no_homolog	no_homolog	no_homolog	no_homolog	-
SPy_1494	SPy_1494	Q99YX9	-	LPXTG_anchor	-	-0.311844	-0.814438	-0.0401273	-0.62213	-0.447135	0.0451648	0.079392	-	-	No	no_homolog	no_homolog	no_homolog	no_homolog	no_homolog	no_homolog
SPy_1495	recN	Q99YX8	SMC_N	DNA_recomb/repair_RecN;P-loop_NTPase;RecF/RecN/SMC_N	-	-	-	-	-	-	-	-	-	-	No	-	-	-	-	-	-
SPy_1496	argR	Q99YX7	Arg_repressor;Arg_repressor_C	Arg_repress;Arg_repress_C;Arg_repress_C-like;Arg_repress_DNA-bd;WHTH_DNA-bd_dom	-	2.12157	1.51157	2.7698	1.43746	1.9601	0.00163668	0.00544462	-	-	No	-	-	-	-	-	no_homolog
SPy_1497	rrmJ	Q99YX6	FtsJ;S4	Haemolysin_A/TlyA;rRNA_MeTrfase_FtsJ_dom;S4_RNA-bd;SAM-dependent_MTases	RNA modification	2.27604	1.96356	1.87301	1.4901	1.90068	0.000179086	0.000985558	255P	RBP	No	no_homolog	no_homolog	no_homolog	no_homolog	no_homolog	no_homolog
SPy_1498	ispA	Q99YX5	polyprenyl_synt	Isoprenoid_synthase_dom;Polyprenyl_synt;Polyprenyl_synth-rel	-	-	-	-	-	-	-	-	-	-	No	-	-	-	-	-	-
SPy_1499	xseB	P67467	Exonuc_VII_S	Exonuc_VII_S	-	-	-	-	-	-	-	-	-	-	No	-	-	-	-	-	-
SPy_1500	xseA	P67452	Exonuc_VII_L;tRNA_anti_2	Exonuc_VII_L;Exonuc_VII_lsu_C;OB-fold_nuc-bd_dom	-	0.013319	0.339583	-0.211833	0.762101	0.225793	0.298701	0.388127	-	-	No	RBP	-	-	-	-	RBP
SPy_1502	folD	Q99YX2	THF_DHG_CYH;THF_DHG_CYH_C	NAD(P)-bd_dom;THF_DH/CycHdrlase;THF_DH/CycHdrlase_cat_dom;THF_DH/CycHdrlase_CS;THF_DH/CycHdrlase_NAD-bd_dom	-	1.74634	1.87478	1.61083	1.8322	1.76604	1.82e-05	0.000289287	-	-	No	-	-	-	-	-	-
SPy_1503	SPy_1503	Q99YX1	PGM_PMM_I;PGM_PMM_II;PGM_PMM_III;PGM_PMM_IV	A-D-PHexomutase_a/b/a-I;A-D-PHexomutase_a/b/a-I/II/III;A-D-PHexomutase_a/b/a-II;A-D-PHexomutase_a/b/a-III;A-D-PHexomutase_C;A-D-PHexomutase_CS;Alpha-D-phosphohexomutase_SF	-	-0.703046	1.11494	-1.07861	0.61265	-0.0135164	0.977291	0.992617	-	-	No	-	-	-	-	-	-
SPy_1505	phrB	Q99YX0	DNA_photolyase;FAD_binding_7	Cryptochrome/DNA_photolyase_1;DNA_photolyase_1_CS_C;DNA_photolyase_N;Photolyase_FAD-bd/Cryptochr_C;Rossmann-like_a/b/a_fold	-	1.08051	-1.25344	0.586059	0.503024	0.229038	0.62703	0.695599	-	-	No	-	-	-	-	-	-
SPy_1506	glnQ	Q99YW9	ABC_tran	AAA+_ATPase;ABC_ATPase_HisP-typ;ABC_transporter-like;ABC_transporter_CS;P-loop_NTPase	-	-2.40632	5.44704	-3.51572	4.75359	1.06965	0.61773	0.686185	-	-	No	-	-	-	-	-	-
SPy_1507	SPy_1507	Q99YW8	BPD_transp_1	AA_ABC_transptr_permease_3TM;MetI-like	-	-	-	-	-	-	-	-	-	-	No	-	-	-	-	-	-
SPy_1508	ykuJ	Q99YW7	DUF1797	DUF1797	-	-0.174154	-0.37178	-0.240279	-0.910759	-0.424243	0.0501681	0.0858568	17T; 18D	-	No	no_homolog	no_homolog	no_homolog	no_homolog	no_homolog	no_homolog
SPy_1509	clpE	Q99YW6	AAA;AAA_2;ClpB_D2-small;UVR	AAA+_ATPase;ATPase_AAA_core;Clp_ATPase_C;ClpA/B;ClpA/B_CS1;ClpA/B_CS2;P-loop_NTPase;UVR_dom	-	-0.133355	-0.0297348	-0.0158035	-0.287357	-0.116562	0.230219	0.313664	-	-	No	-	RBP	RBP	-	RBP	-
SPy_1510	mutT	Q99YW5	NUDIX	Nudix_hydrolase;NUDIX_hydrolase_CS;NUDIX_hydrolase_dom;NUDIX_hydrolase_dom-like	-	-	-	-	-	-	-	-	26P; 28H	-	No	RBP	-	-	-	-	no_homolog
SPy_1511	SPy_1511	Q99YW4	DUF1827	DUF1827	-	-	-	-	-	-	-	-	-	-	No	no_homolog	no_homolog	no_homolog	no_homolog	no_homolog	no_homolog
SPy_1513	ileS	Q99YW3	Anticodon_1;tRNA-synt_1	aa-tRNA-synth_I_CS;aa-tRNA-synth_Ia;Ile-tRNA-ligase;Ile-tRNA-ligase_type1;M/V/L/I-tRNA-synth_anticd-bd;Rossmann-like_a/b/a_fold;tRNAsynth_1a_anticodon-bd;Val/Leu/Ile-tRNA-synth_edit	tRNA ligase	1.11093	1.42441	1.26354	1.1854	1.24607	9.75e-05	0.000683782	-	-	No	RBP	RBP	RBP	-	-	-
SPy_1514	divIVA	Q99YW2	DivIVA	DivIVA_domain;DivIVA_fam	-	0.100215	0.545299	0.224779	0.228304	0.274649	0.0532031	0.0906823	-	-	No	no_homolog	no_homolog	no_homolog	no_homolog	no_homolog	-
SPy_1515	ylmH	Q99YW1	S4	S4_RNA-bd	Other RBP	0.900898	1.74168	0.706512	0.572835	0.980482	0.0121538	0.0261727	-	-	No	no_homolog	no_homolog	no_homolog	no_homolog	no_homolog	RBP
SPy_1516	yggT	Q99YW0	YGGT	Uncharacterised_Ycf19	-	-	-	-	-	-	-	-	-	-	No	-	-	-	-	-	no_homolog
SPy_1518	sepF	Q48XR0	DUF552	Cell_div_SepF;Cell_div_SepF/SepF-rel	-	-0.597624	0.361712	0.272313	-0.0470416	-0.00266027	0.989721	0.999215	-	-	No	no_homolog	no_homolog	no_homolog	no_homolog	no_homolog	no_homolog
SPy_1519	ylmE	Q99YV8	Ala_racemase_N	Ala_racemase_N;PLP-binding_barrel;UPF0001	-	0.616058	0.646078	0.530715	0.345161	0.534503	0.00293144	0.00845298	-	-	No	RBP	-	-	-	-	-
SPy_1520	ftsZ	Q99YV7	FtsZ_C;Tubulin	Cell_div_FtsZ;Cell_div_FtsZ_CS;FtsZ_C;Tub_FtsZ_C;Tubulin/FtsZ_2-layer-sand-dom;Tubulin_FtsZ_GTPase	-	0.0870681	0.16894	0.176049	0.22676	0.164704	0.070904	0.116377	2A	-	No	-	RBP	RBP	RBP	-	-
SPy_1521	ftsA	Q99YV6	DUF3484;SHS2_FTSA	Cell_div_FtsA;FtsA_C_Firmicutes;SHS2_FtsA	-	-0.0560304	-0.0867655	-0.292477	0.0381626	-0.0992777	0.314748	0.404607	-	-	No	-	-	-	-	-	-
SPy_1523	divIB	Q99YV5	FtsQ;POTRA_1	Cell_div_FtsQ/DivIB;DivIB;POTRA_FtsQ_type	-	2.86672	2.98858	2.58264	2.39294	2.70772	2.31e-05	0.000321978	-	-	No	-	-	-	-	-	no_homolog
SPy_1524	murG	P65483	Glyco_tran_28_C;Glyco_transf_28	GlcNAc_MurG;Glyco_trans_28_C;GlycoTrans_28_N	-	1.30161	-1.38618	0.665981	-0.941443	-0.090009	0.876775	0.917074	-	-	No	-	-	-	-	-	RBP
SPy_1525	murD	P0C0D8	Mur_ligase_C;Mur_ligase_M	Mur_ligase_C;Mur_ligase_cen;NAD(P)-bd_dom;UDP-N-AcMur-Glu_ligase	-	0.418317	0.305589	0.546075	0.105449	0.343858	0.0259876	0.049618	-	-	No	-	-	-	-	-	-
SPy_1526	SPy_1526	Q99YV2	DUF3165	DUF3165	-	-	-	-	-	-	-	-	-	-	No	no_homolog	no_homolog	no_homolog	no_homolog	no_homolog	no_homolog
SPy_1527	typA	Q99YV1	EFG_C;GTP_EFTU;GTP_EFTU_D2	EF_GTP-bd_dom;EFG_III-V;EFG_V;P-loop_NTPase;Small_GTP-bd_dom;Transl_B-barrel;Transl_elong_EFTu/EF1A_2;TypA_GTP-bd	-	0.264923	0.153666	0.169905	0.195756	0.196063	0.0409876	0.0729631	-	-	No	-	RBP	-	-	-	-
SPy_1528	SPy_1528	Q99YV0	Rhodanese	Rhodanese-like_dom	-	2.65356	1.78111	-	1.67276	-	0.00355479	0.00978147	-	-	No	RBP	-	-	-	-	-
SPy_1529	glcK	Q99YU9	ROK	ROK;ROK_glcA	-	0.28034	0.376695	-0.0444757	0.543863	0.289105	0.0754703	0.121736	-	-	No	-	-	-	-	-	-
SPy_1530	yqgQ	Q99YU8	DUF910	DUF910;YqgQ-like_domain	-	-	-	-	-	-	-	-	-	-	No	no_homolog	no_homolog	no_homolog	no_homolog	no_homolog	no_homolog
SPy_1531	dps	Q99YU7	Ferritin	DPS_DNA-bd;DPS_DNA-bd_CS;Ferritin-like_SF;Ferritin-rel;Ferritin_DPS_dom	-	0.00209964	0.414431	0.016339	0.560751	0.248405	0.138204	0.202028	4T; 7E; 12S; 14T; 15H	-	No	-	RBP	RBP	-	RBP	-
SPy_1532	pilD	Q99YU6	Peptidase_A24	Prepilin_IV_endopep_pep	-	-	-	-	-	-	-	-	-	-	No	-	-	-	-	-	no_homolog
SPy_1533	rlmN	Q99YU5	Radical_SAM	Aldolase_TIM;Elp3/MiaB/NifB;RNA_MTrfase_RlmN;rRNA_lsu_MTrfase_RlmN/Cfr;rSAM	RNA modification	0.249164	0.0968069	-0.232973	-0.0955008	0.00437435	0.970161	0.986565	-	-	No	-	RBP	RBP	-	-	RBP
SPy_1534	yutD	Q99YU4	DUF1027	DUF1027	-	2.82966	2.27544	3.01814	2.31069	2.60848	7.95e-05	0.000610942	206H; 207F	RBP	Yes	no_homolog	no_homolog	no_homolog	no_homolog	no_homolog	-
SPy_1535	rbsR	Q99YU3	LacI	Lambda_DNA-bd_dom;Peripla_BP_I;Tscrpt_reg_HTH_LacI	-	2.29907	2.76014	2.42259	2.29907	2.44522	1.86e-05	0.000289287	-	-	No	RBP	-	-	-	RBP	-
SPy_1536	lon	Q99YU2	Lon_C;PDZ_2	Lon_Prtase;PDZ;Pept_S16_C;Ribosomal_S5_D2-typ_fold;Ribosomal_S5_D2-typ_fold_subgr	-	0.730731	0.967435	1.10758	0.543863	0.837403	0.00212515	0.00667676	-	-	No	no_homolog	no_homolog	no_homolog	no_homolog	no_homolog	no_homolog
SPy_1537	coaD	P63821	CTP_transf_2	Cyt_trans-like;LPS_biosynth;Rossmann-like_a/b/a_fold	-	-	-	-	-	-	-	-	-	-	No	-	-	-	-	-	-
SPy_1538	rsmD	Q99YU1	Cons_hypoth95	DNA_methylase_N6_adenine_CS;RNA_MeTrfase_RsmD;SAM-dependent_MTases	RNA modification	4.16501	4.43846	3.47057	3.91114	3.9963	1.95e-05	0.000294058	77Q; 119P	RBP	No	-	-	-	-	-	RBP
SPy_1539	asnA	Q99YU0	AsnA	aa-tRNA-synth_II;AsnA	-	0.215331	0.0338938	-0.116592	-0.309383	-0.0441876	0.717255	0.776258	-	-	No	-	-	-	-	-	no_homolog
SPy_1541	arcC	Q99YT9	AA_kinase	Asp/Glu/Uridylate_kinase;Carb_kinase	-	-4.18638	1.52329	-6.62456	2.27393	-1.75343	0.392993	0.483066	-	-	No	-	-	-	-	-	-
SPy_1542	arcT	Q99YT8	Peptidase_M20	ArgE/DapE_CS;M20A_pepV-rel;Peptidase_M20;Peptidase_M20_dimer	-	-2.57488	6.62878	-6.62456	6.62878	1.01453	0.737942	0.793547	-	-	No	-	-	-	-	-	-
SPy_1543	arcD	Q99YT7	DcuC	C4_dicarb_anaerob_car-like	-	-	6.62878	-	2.02608	-	0.10014	0.153865	-	-	No	-	-	-	-	-	-
SPy_1544	argF	P0C0D0	OTCace;OTCace_N	Asp/Orn_carbamoyltranf_P-bd;Asp/Orn_carbamoylTrfase;Asp_carbamoyltransf_Asp/Orn-bd;Orn/put_carbamltrans;OTCase_ArgI	-	-5.8946	5.5308	-3.03845	0.98188	-0.605093	0.787673	0.841651	-	-	No	-	-	-	-	-	-
SPy_1546	SPy_1546	P0C0H5	Acetyltransf_7	Acyl_CoA_acyltransferase;GNAT_dom	-	-	-	-	-	-	-	-	-	-	No	-	-	-	-	-	no_homolog
SPy_1547	arcA	P0C0B4	Amidinotransf	Amidino_trans;Arg_deiminase	-	-0.968156	1.95045	-1.61577	2.53493	0.475362	0.616749	0.686001	-	-	No	no_homolog	no_homolog	no_homolog	no_homolog	-	-
SPy_1548	arcR	Q99YT6	cNMP_binding	cNMP-bd-like;cNMP-bd_dom;HTH_CRP_2;RmlC-like_jellyroll;Tscrpt_reg_HTH_Crp;WHTH_DNA-bd_dom	-	-	-	-	-	-	-	-	-	-	No	RBP	RBP	RBP	RBP	-	-
SPy_1549	arcR	Q99YT5	Arg_repressor;Arg_repressor_C	Arg_repress;Arg_repress_C;Arg_repress_C-like;Arg_repress_DNA-bd;WHTH_DNA-bd_dom	-	-	-	-	-	-	-	-	-	-	No	-	-	-	-	-	RBP
SPy_1551	SPy_1551	Q99YT4	B3_4	B3/B4_tRNA-bd;Phe-tRNA_synthase_B3/B4	Other RBP	0.482072	0.436142	0.134396	0.699172	0.437946	0.0188192	0.0379084	-	-	No	no_homolog	no_homolog	no_homolog	no_homolog	-	no_homolog
SPy_1552	SPy_1552	Q99YT3	YjbR	PUA-like_domain;YjbR	-	-	-	-	-	-	-	-	-	-	No	-	-	-	-	-	no_homolog
SPy_1553	SPy_1553	Q48XM7	Cache_1;HAMP;HATPase_c;His_kinase	Cache_domain;HAMP_linker_domain;HATPase_C;Sig_transdc_His_kin_internal	-	-	-	-	-	-	-	-	-	-	No	no_homolog	no_homolog	no_homolog	no_homolog	no_homolog	-
SPy_1556	rr09	Q99YT2	HTH_18;Response_reg	CheY-like_superfamily;Homeodomain-like;HTH_AraC;HTH_AraC-typ_CS;Sig_transdc_resp-reg_receiver;Tscrpt_reg_HTH_AraC-type	-	-	-	-	-	-	-	-	-	-	No	-	-	-	-	-	no_homolog
SPy_1557	msrB	Q99YT1	PMSR;SelR	Met_Sox_Rdtase;Met_Sox_Rdtase_MsrA;Met_Sox_Rdtase_MsrB;Mss4-like	-	-	-	-	-	-	-	-	-	-	No	-	RBP	-	-	-	-
SPy_1558	tlpA	Q99YT0	Redoxin	Redoxin;Thioredoxin-like_fold	-	-	-	-	-	-	-	-	-	-	No	-	-	-	-	-	no_homolog
SPy_1559	ccdA2	Q99YS9	DsbD	Cyt_c_assmbl_TM_dom	-	-	-	-	-	-	-	-	-	-	No	no_homolog	no_homolog	no_homolog	no_homolog	no_homolog	no_homolog
SPy_1561	cas2	Q99YS8	CRISPR_Cas2	CRISPR_associated_Cas2;EFG_V;Virulence_VapD/CRISPR_Cas2	-	-	-	-	-	-	-	-	-	-	No	no_homolog	no_homolog	no_homolog	no_homolog	no_homolog	no_homolog
SPy_1562	cas1c	Q99YS7	Cas_Cas1	CRISPR-assoc_Cas1;CRISPR-assoc_Cas1_DVULG	-	-	-	-	-	-	-	-	-	-	No	-	-	-	-	-	no_homolog
SPy_1563	cas4	Q99YS6	Cas_Cas4	CRISPR-assoc_prot_Cas4;Dna2/Cas4_DUF83	-	-	-	-	-	-	-	-	-	-	No	no_homolog	no_homolog	no_homolog	no_homolog	no_homolog	no_homolog
SPy_1564	cas7c	Q99YS5	DUF694	CRISPR-assoc_prot_Csd2;CRISPR-assoc_prot_TM1801	-	2.99629	3.74681	3.04102	3.46066	3.3112	2.58e-05	0.000339197	-	-	No	no_homolog	no_homolog	no_homolog	no_homolog	no_homolog	no_homolog
SPy_1565	cas8c	Q99YS4	Cas_Csd1	CRISPR-assoc_prot_Csd1-typ	-	-	-	-	-	-	-	-	-	-	No	no_homolog	no_homolog	no_homolog	no_homolog	no_homolog	no_homolog
SPy_1566	cas5c	Q99YS3	Cas_Cas5d	CRISPR-assoc_prot_Cas5;CRISPR-assoc_prot_Cas5_N;CRISPR-assoc_prot_Cas5d-typ	-	-	-	-	-	-	-	-	-	-	No	no_homolog	no_homolog	no_homolog	no_homolog	no_homolog	no_homolog
SPy_1567	SPy_1567	Q99YS2	DEAD;HD	CRISPR-assoc_Cas3_HD;DEAD/DEAH_box_helicase_dom;HD/PDEase_dom;HD_domain;Helicase_ATP-bd;Helicase_Cas3_CRISPR-ass_core;P-loop_NTPase	-	-	-	-	-	-	-	-	-	-	No	-	-	-	-	-	no_homolog
SPy_1568	valS	Q99YS1	Anticodon_1;tRNA-synt_1;Val_tRNA-synt_C	aa-tRNA-synth_I_CS;aa-tRNA-synth_Ia;M/V/L/I-tRNA-synth_anticd-bd;Rossmann-like_a/b/a_fold;tRNA-bd_arm;tRNAsynth_1a_anticodon-bd;Val-tRNA_synth_tRNA-bd;Val/Leu/Ile-tRNA-synth_edit;Valyl-tRNA_ligase	tRNA ligase	1.15826	0.608268	0.632785	0.804028	0.800835	0.00263438	0.00781039	75D	-	No	RBP	RBP	RBP	-	-	-
SPy_1569	SPy_1569	Q99YS0	-	P-loop_NTPase	-	-	-	-	-	-	-	-	-	-	No	no_homolog	no_homolog	no_homolog	no_homolog	no_homolog	no_homolog
SPy_1570	SPy_1570	Q99YR9	-	Acyl_CoA_acyltransferase	-	-	-	-	-	-	-	-	-	-	No	no_homolog	no_homolog	no_homolog	no_homolog	no_homolog	no_homolog
SPy_1571	SPy_1571	Q99YR8	-	DNA_repair_Rad51/TF_NusA_a-hlx;Hlx-hairpin-Hlx_DNA-bd_motif	-	3.59669	3.4047	3.86976	3.19017	3.51533	9.71e-06	0.000255907	-	-	No	no_homolog	no_homolog	no_homolog	no_homolog	no_homolog	no_homolog
SPy_1572	SPy_1572	Q99YR7	DUF1912	DUF1912	-	-	-	-	-	-	-	-	78L	-	No	no_homolog	no_homolog	no_homolog	no_homolog	no_homolog	no_homolog
SPy_1574	SPy_1574	Q99YR6	DDE_Tnp_1	Transposase_11	-	-	-	-	-	-	-	-	-	-	No	-	-	-	-	no_homolog	no_homolog
SPy_1575	SPy_1575	Q99YR5	-	-	-	-	-	-	-	-	-	-	-	-	No	no_homolog	no_homolog	no_homolog	no_homolog	no_homolog	no_homolog
SPy_1576	aroA	Q99YR4	DAHP_synth_1	Aldolase_TIM;DAHP1/KDSA;DAHP_syn_2	-	-	-	-	-	-	-	-	-	-	No	no_homolog	no_homolog	no_homolog	no_homolog	no_homolog	-
SPy_1577	aroB	Q99YR3	DHQ_synthase	DHQ_synth_AroB	-	-	-	-	-	-	-	-	-	-	No	-	-	-	-	-	-
SPy_1580	SPy_1580	Q99YR2	Cupin_2	Cupin_2;RmlC-like_jellyroll;RmlC_Cupin	-	-	-	-	-	-	-	-	-	-	No	-	-	-	-	-	no_homolog
SPy_1581	SPy_1581	Q99YR1	Cupin_2	Cupin_2;RmlC-like_jellyroll;RmlC_Cupin	-	-	-	-	-	-	-	-	-	-	No	-	-	-	-	-	no_homolog
SPy_1582	ubiE	Q99YR0	Methyltransf_11	Methyltransf_11;SAM-dependent_MTases	-	4.12832	0.670233	3.74466	2.79606	2.83482	0.0115169	0.0251224	243C	RBP	Yes	-	-	-	-	-	no_homolog
SPy_1584	aroE	P63597	Shikimate_DH;Shikimate_dh_N	NAD(P)-bd_dom;Shikimate_DH;Shikimate_DH-bd_N;Shikimate_DH_fam;Shikm_DH/Glu-tRNA_Rdtase	-	-	-	-	-	-	-	-	-	-	No	-	-	-	-	-	-
SPy_1586	lacZ	Q99YQ8	Glyco_hydro_2;Glyco_hydro_2_C;Glyco_hydro_2_N	Galactose-bd-like;Glyco_hydro_2;Glyco_hydro_2/20_Ig-like;Glyco_hydro_2_Ig-like;Glyco_hydro_2_N;Glyco_hydro_2_TIM;Glyco_hydro_catalytic_dom;Glycoside_hydrolase_SF	-	-	-	-	-	-	-	-	-	-	No	-	-	-	-	no_homolog	no_homolog
SPy_1587	SPy_1587	Q99YQ7	HTH_18;Response_reg	CheY-like_superfamily;Homeodomain-like;HTH_AraC;HTH_AraC-typ_CS;Sig_transdc_resp-reg_receiver;Tscrpt_reg_HTH_AraC-type	-	-	-	-	-	-	-	-	-	-	No	-	-	-	-	-	no_homolog
SPy_1588	SPy_1588	Q99YQ6	HAMP;HATPase_c;His_kinase	HAMP_linker_domain;HATPase_C;Sig_transdc_His_kin_internal	-	-	-	-	-	-	-	-	-	-	No	no_homolog	no_homolog	no_homolog	no_homolog	no_homolog	no_homolog
SPy_1589	ypcB	Q99YQ5	DUF624	DUF624	-	-	-	-	-	-	-	-	-	-	No	no_homolog	no_homolog	no_homolog	no_homolog	no_homolog	no_homolog
SPy_1592	ypcG	Q99YQ3	DUF3502	DUF3502	-	-	-	-	-	-	-	-	-	-	No	-	-	-	-	-	no_homolog
SPy_1593	lplC	Q99YQ2	BPD_transp_1	MetI-like	-	-	-	-	-	-	-	-	-	-	No	-	-	-	-	-	no_homolog
SPy_1595	ypdA	Q99YQ1	BPD_transp_1	MetI-like	-	-	-	-	-	-	-	-	-	-	No	no_homolog	no_homolog	no_homolog	no_homolog	no_homolog	no_homolog
SPy_1596	ypbG	Q99YQ0	ROK	ROK	-	-	-	-	-	-	-	-	-	-	No	-	-	-	-	-	no_homolog
SPy_1599	bgl	Q99YP9	Glyco_hydro_1	Glyco_hydro_1;Glyco_hydro_catalytic_dom;Glycoside_hydrolase_SF	-	-	-	-	-	-	-	-	-	-	No	-	-	-	-	-	-
SPy_1600	hyl	Q99YP8	NAGidase	Beta-N-acetylglucosaminidase;Chitobiase/Hex_dom_2-like;Glycoside_hydrolase_SF	-	-	-	-	-	-	-	-	-	-	No	no_homolog	no_homolog	no_homolog	no_homolog	no_homolog	no_homolog
SPy_1602	rliB	Q99YP7	GntR	Peripla_BP_I;Tscrpt_reg_HTH_GntR;WHTH_DNA-bd_dom	-	-	-	-	-	-	-	-	-	-	No	RBP	-	-	-	RBP	no_homolog
SPy_1603	SPy_1603	Q99YP6	DUF1237	6-hairpin_glycosidase-like;6hp_glycosidase;UCP028846	-	-	-	-	-	-	-	-	-	-	No	no_homolog	no_homolog	no_homolog	no_homolog	no_homolog	no_homolog
SPy_1604	SPy_1604	Q99YP5	Alpha-mann_mid;Glyco_hydro_38;Glyco_hydro_38C	Gal_mutarotase_SF_dom;Glyco_hydro/deAcase_b/a-brl;Glyco_hydro_38/57_N;Glyco_hydro_38_C;Glyco_hydro_38_cen;Glyco_hydro_38_N;Glyco_hydro_57/38_cen	-	-0.398686	0.342468	0.329669	0.785135	0.264647	0.287777	0.375325	-	-	No	-	-	-	-	no_homolog	no_homolog
SPy_1605	rocA	Q99YP4	-	-	-	-	-	-	-	-	-	-	-	-	No	-	-	-	-	-	no_homolog
SPy_1606	rlmD	Q99YP3	TRAM;tRNA_U5-meth_tr	23S_rRNA_MeTrfase_RlmD;MeTrfase_TrmA_AS;MeTrfase_TrmA_CS;NA-bd_OB-fold;SAM-dependent_MTases;TRAM_dom;U5_MeTrfase_fam	RNA modification	1.52358	0.918179	1.30395	0.791961	1.13442	0.00165406	0.00545279	20G; 23I; 24G; 25F; 32F; 42I; 43F	RBP	No	RBP	RBP	RBP	RBP	-	-
SPy_1607	recX	Q99YP2	RecX	Regulatory_RecX;WHTH_DNA-bd_dom	-	2.44801	1.5789	2.02242	1.94564	1.99874	0.000203074	0.00103753	64Y; 65F; 66L; 67S; 68F; 239A; 252C	RBP	Yes	-	-	-	-	-	RBP
SPy_1608	ygaC	Q99YP1	DUF402	DUF402;UPF0374	-	2.63335	2.74286	4.15463	3.31316	3.211	0.000352517	0.00162196	6E; 8D; 9F; 38L	RBP	Yes	no_homolog	no_homolog	no_homolog	no_homolog	no_homolog	-
SPy_1613	raiA	Q99YN9	Ribosomal_S30AE	Ribosomal_S30Ae/sigma54_mod	Ribosomal protein	1.77989	3.46394	2.27756	2.88157	2.60074	0.000990251	0.00356321	62S; 105P; 110F; 111T; 112T; 113E; 114F; 115E; 116A; 117E; 129R; 134T; 135L; 136K; 137P; 139D; 145L; 169Y; 171R; 173D	RBP	No	-	RBP	-	-	RBP	-
SPy_1615	comFC	Q99YN8	-	PRTase-like	-	-	-	-	-	-	-	-	-	-	No	-	-	-	-	-	-
SPy_1616	comFA	Q99YN7	DEAD;Helicase_C	DEAD/DEAH_box_helicase_dom;Helicase_ATP-bd;Helicase_C;P-loop_NTPase	-	-	-	-	-	-	-	-	-	-	No	no_homolog	no_homolog	no_homolog	no_homolog	no_homolog	-
SPy_1617	yvyE	Q99YN6	DUF1949;UPF0029	EFG_III-V;EFG_V;Impact;Impact_bac/arc;Impact_N;Ribosomal_S5_D2-typ_fold;UPF0029_Impact_C;UPF0029_Impact_CS	-	1.90567	1.32956	1.73586	1.45728	1.60709	0.000179028	0.000985558	-	-	No	-	-	-	-	-	-
SPy_1618	cysK	Q99YN5	PALP	Cys_synthKM;CysK;P-phosphate_BS;TrpB-like_PLP-dep	-	0.048956	0.47324	0.450401	0.737981	0.427645	0.0329541	0.0611175	-	-	No	-	RBP	RBP	-	-	-
SPy_1619	yugI	Q99YN4	S1	NA-bd_OB-fold;Rbsml_prot_S1_RNA-bd_dom;S1_dom	-	-	-	-	-	-	-	-	20F; 23L	-	No	no_homolog	no_homolog	no_homolog	no_homolog	no_homolog	RBP
SPy_1621	vraR	Q99YN3	GerE;Response_reg	CheY-like_superfamily;Sig_transdc_resp-reg_C-effctor;Sig_transdc_resp-reg_receiver;Tscrpt_reg_LuxR_C;WHTH_DNA-bd_dom	-	0.811276	0.770628	1.04733	0.689289	0.829632	0.000662056	0.0025928	-	-	No	RBP	-	-	-	-	-
SPy_1622	vraS	Q99YN2	HATPase_c;HisKA_3	HATPase_C;LiaS/VraS;Sig_transdc_His_kin_sub3_dim/P;Sig_transdc_His_kinase_core	-	-	-	-	-	-	-	-	-	-	No	no_homolog	no_homolog	no_homolog	no_homolog	no_homolog	-
SPy_1623	liaF	Q99YN1	DUF2154	Cell_wall-act_antibiotic_resp;DUF2154	-	-	-	-	-	-	-	-	-	-	No	no_homolog	no_homolog	no_homolog	no_homolog	no_homolog	-
SPy_1625	pknB	Q99YN0	PASTA;Pkinase	Kinase-like_dom;PASTA_dom;Prot_kinase_dom;Protein_kinase_ATP_BS;Ser/Thr_kinase_AS	-	2.775	2.09802	2.37879	2.04308	2.32372	8.82e-05	0.0006439	-	-	No	-	-	-	-	-	-
SPy_1626	stp	Q99YM9	PP2C	PP2C-like_dom;Protein_Pase_2C	-	0.304893	0.629598	0.684795	0.596579	0.553966	0.0039604	0.0105862	-	-	No	-	-	-	-	no_homolog	-
SPy_1627	rsmB	Q99YM8	Nol1_Nop2_Fmu;NusB	Fmu/NOL1/Nop2p_CS;MeTrfase_RsmB/NOP2;NusB_RsmB_TIM44;RCMT;rRNA_ssu_MeTfrase_B;SAM-dependent_MTases	RNA modification	0.958562	0.181587	0.846907	0.256265	0.56083	0.0340097	0.0623881	329P	-	No	RBP	-	RBP	-	-	RBP
SPy_1628	fmt	Q99YM7	Formyl_trans_C;Formyl_trans_N	Fmt;Formyl_trans_C;Formyl_transf_N;Formyl_transferase_C-like;GART_AS;Met_tRNA_Form_TA-like	tRNA ligase	1.50112	1.7096	1.53844	1.89156	1.66018	5.5e-05	0.000520508	159T; 166F	RBP	No	RBP	-	-	-	-	-
SPy_1629	priA	Q99YM6	Helicase_C;ResIII	Helicase/UvrB_dom;Helicase_ATP-bd;Helicase_C;P-loop_NTPase;PriA	-	-	-	-	-	-	-	-	-	-	No	-	-	-	-	-	RBP
SPy_1630	rpoZ	P68840	RNA_pol_Rpb6	DNA-dir_RNA_pol_omega;Pol_omega/K/RPB6;RNAP_RPB6_omega	RNA polymerase	-	-	-	-	-	-	-	-	-	No	-	-	-	-	-	no_homolog
SPy_1632	gmk	Q99YM5	Guanylate_kin	GK/Ca_channel_bsu;Guanylate_kin-like;Guanylate_kinase;Guanylate_kinase_CS;P-loop_NTPase	-	-0.0155311	0.787436	0.317854	0.356077	0.361459	0.0753979	0.121736	-	-	No	-	-	-	-	-	-
SPy_1633	rny	P67284	DUF3552;HD;KH_1	HD/PDEase_dom;HD_domain;HDIG_dom;KH_dom;KH_dom_type_1;Ribonuclease_Y;RNase_Y_N	RNase	1.48758	1.553	1.42809	1.30429	1.44324	3.64e-05	0.000408845	292G; 373V; 453M; 517P	RBP	No	-	-	-	-	-	-
SPy_1634	SPy_1634	Q99YM3	HTH_1;LysR_substrate	LysR_subst-bd;Tscrpt_reg_HTH_LysR;WHTH_DNA-bd_dom	-	-	-	-	-	-	-	-	-	-	No	RBP	-	-	-	-	-
SPy_1637	atoB	Q99YM2	Thiolase_C;Thiolase_N	Thiolase;Thiolase-like;Thiolase-like_subgr;Thiolase_AS;Thiolase_C;Thiolase_CS;Thiolase_N	-	0.22138	0.0599599	0.116786	0.085735	0.120965	0.15844	0.22573	-	-	No	-	-	-	-	-	-
SPy_1638	atoD	Q99YM1	CoA_trans	3-oxoacid_CoA-transf_A;CoA_trans_fam_I;CoA_transf_BS	-	-	-	-	-	-	-	-	-	-	No	-	-	-	-	no_homolog	no_homolog
SPy_1639	atoA	Q99YM0	CoA_trans	3-oxoacid_CoA-transf_B;CoA_trans_fam_I;CoA_transf_AS	-	-	-	-	-	-	-	-	-	-	No	-	-	-	-	no_homolog	no_homolog
SPy_1640	bdhA_1	Q99YL9	adh_short	3-OHbutyrate_DH;DH_sc/Rdtase_SDR;Glc/ribitol_DH;NAD(P)-bd_dom;Sc_DH/Rdtase_CS	-	0.542913	1.06196	0.339352	0.364075	0.577076	0.019315	0.0388145	-	-	No	RBP	-	RBP	-	-	no_homolog
SPy_1641	SPy_1641	Q99YL8	CitMHS	Cit_transptr-like_dom	-	-	-	-	-	-	-	-	-	-	No	-	-	-	-	-	no_homolog
SPy_1642	luxS	P0C0C8	LuxS	Metalloenz_LuxS/M16;S-ribosylhomocysteinase	-	0.649238	0.908509	1.46035	0.752361	0.942615	0.00415682	0.0110064	28E	-	No	-	-	-	-	RBP	no_homolog
SPy_1643	mapZ	Q99YL6	-	MapZ	-	2.057	1.96975	2.13876	1.72043	1.97148	2.78e-05	0.000354863	-	-	No	no_homolog	no_homolog	no_homolog	no_homolog	no_homolog	no_homolog
SPy_1644	ypsC	Q99YL5	THUMP;UPF0020	DNA_methylase_N6_adenine_CS;RNA_methylase_dom;SAM-dependent_MTases;THUMP	RNA modification	1.1854	0.814479	0.710259	0.689289	0.849857	0.00159507	0.00537218	-	-	No	RBP	-	RBP	RBP	-	-
SPy_1646	gpsB	Q99YL4	DivIVA	Cell_cycle_GpsB;DivIVA_domain;DivIVA_fam	-	0.907147	-	6.62878	6.62878	-	0.0488517	0.0842001	87N	-	No	no_homolog	no_homolog	no_homolog	no_homolog	no_homolog	-
SPy_1647	ypsA	Q99YL3	DUF1273	DUF1273	-	-	-	-	-	-	-	-	-	-	No	no_homolog	no_homolog	no_homolog	no_homolog	no_homolog	-
SPy_1648	recU	Q99YL2	RecU	Resolv_RecU;Restrct_endonuc-II-like;tRNA_endonuc-like_dom	-	6.62878	-6.65724	6.62878	-6.65894	-0.0146543	0.996612	0.999665	76Y	-	No	no_homolog	no_homolog	no_homolog	no_homolog	no_homolog	-
SPy_1649	pbp1a	Q99YL1	Transgly;Transpeptidase	Beta-lactam/transpept-like;Glyco_trans_51;Lysozyme-like_dom;PCN-bd_Tpept	-	2.68716	2.35771	2.50463	2.24375	2.44831	1.31e-05	0.000255907	-	-	No	-	-	-	-	-	RBP
SPy_1651	pepC	Q99YL0	Peptidase_C1_2	Pept_cys_AS;Pept_his_AS;Peptidase_C1B	-	0.0367579	0.099019	-0.437696	0.108693	-0.0483066	0.724102	0.781659	-	-	No	no_homolog	no_homolog	no_homolog	no_homolog	no_homolog	no_homolog
SPy_1652	nadE	Q99YK9	NAD_synthase	NAD/GMP_synthase;NAD_synthase;NH(3)-dep_NAD(+)_synth;Rossmann-like_a/b/a_fold	-	1.09416	0.215695	-0.559565	0.0291765	0.194867	0.546265	0.630076	-	-	No	-	-	RBP	-	-	-
SPy_1653	pncB	Q99YK8	NAPRTase	Nic_PRibTrfase-Fam;Nic_PRibTrfase_pncB;Quinolinate_PRibosylTrfase_C	-	0.245094	-0.115454	0.213072	-0.00351891	0.0847983	0.430659	0.518762	-	-	No	RBP	-	-	-	-	-
SPy_1654	cycA	Q99YK7	AA_permease	AA-permease/SLC12A_dom;AA/rel_permease1;Amoino_acid_permease_CS	-	0.464395	0.738285	0.0352087	-0.471538	0.191588	0.455056	0.543486	-	-	No	-	-	-	-	-	-
SPy_1656	SPy_1656	Q99YK6	DUF4059	DUF4059	-	-	-	-	-	-	-	-	-	-	No	no_homolog	no_homolog	no_homolog	no_homolog	no_homolog	no_homolog
SPy_1657	tcyN	Q99YK5	ABC_tran	AAA+_ATPase;ABC_ATPase_HisP-typ;ABC_transporter-like;ABC_transporter_CS;P-loop_NTPase	-	0.637741	0.248093	0.420088	0.479862	0.446446	0.00789573	0.0184161	-	-	No	-	-	-	-	-	-
SPy_1658	SPy_1658	Q99YK4	BPD_transp_1	AA_ABC_transptr_permease_3TM;MetI-like	-	-	-	-	-	-	-	-	-	-	No	-	-	-	-	-	-
SPy_1659	cshB	Q99YK3	DEAD;Helicase_C	CshB;DEAD/DEAH_box_helicase_dom;Helicase_ATP-bd;Helicase_C;P-loop_NTPase;RNA_helicase_DEAD_Q_motif	Other RBP	1.17656	0.859931	1.1279	0.791961	0.989087	0.000537469	0.00220271	-	-	No	RBP	RBP	RBP	RBP	-	RBP
SPy_1662	mraY	Q99YK2	Glycos_transf_4;MraY_sig1	Glycosyl_transferase_4;PNAcMuramoyl-5peptid_Trfase;PNAcMuramoyl-5peptid_Trfase_CS	-	-	-	-	-	-	-	-	-	-	No	-	-	-	-	-	-
SPy_1664	pbp2X	Q99YK1	PASTA;PBP_dimer;Transpeptidase	Beta-lactam/transpept-like;PASTA_dom;PBP_dimer;PCN-bd_Tpept	-	1.57898	1.3129	1.77006	1.14103	1.45074	0.000331446	0.00155043	-	-	No	-	-	-	-	-	RBP
SPy_1665	ftsL	Q99YK0	DivIC	Cell_div_FtsL;FtsL/DivIC	-	-	6.62878	-	6.62878	-	0.000200168	0.00103753	-	-	No	no_homolog	no_homolog	no_homolog	no_homolog	no_homolog	no_homolog
SPy_1666	rsmH	P65431	Methyltransf_5	RsmH;SAM-dep_MeTrfase_MraW_recog;SAM-dependent_MTases	RNA modification	1.99955	1.89709	1.80802	2.45014	2.0387	8.87e-05	0.0006439	-	-	No	RBP	-	-	RBP	-	-
SPy_1670	proA	Q99YJ8	Aldedh	Ald_DH/histidinol_DH;Ald_DH_C;Ald_DH_N;Aldehyde_DH_dom;G-glutamylP_reductase_CS;Glu-5-SA_DH;GPR_dom	-	0.192955	0.312195	-0.391285	0.0291765	0.0357603	0.816968	0.865266	-	-	No	-	-	-	-	-	no_homolog
SPy_1672	proB	Q99YJ7	AA_kinase	Asp/Glu/Uridylate_kinase;Glu/AcGlu_kinase;Glu_5kinase;Glu_5kinase/COase_Synthase;Glutamate_5-kinase_CS	-	3.06442	2.01533	2.30099	1.81863	2.29984	0.000540883	0.00220271	-	-	No	RBP	-	-	-	-	no_homolog
SPy_1673	SPy_1673	Q99YJ6	-	-	-	-0.398686	6.62878	-1.38554	0.993495	1.45951	0.389057	0.479629	-	-	No	no_homolog	no_homolog	no_homolog	no_homolog	no_homolog	no_homolog
SPy_1674	ecsA_2	Q99YJ5	ABC_tran	AAA+_ATPase;ABC_transporter-like;ABC_transporter_CS;P-loop_NTPase	-	0.758257	0.637602	0.689384	0.43578	0.630256	0.00161622	0.00540024	-	-	No	-	-	-	-	-	-
SPy_1675	SPy_1675	Q99YJ4	EntA_Immun	EntA_Immun	-	-	-	-	-	-	-	-	-	-	No	no_homolog	no_homolog	no_homolog	no_homolog	no_homolog	no_homolog
SPy_1676	tkt	Q99YJ3	Transket_pyr;Transketolase_C;Transketolase_N	THDP-binding;Transketo_C/Pyr-ferredox_oxred;Transketolase-like_Pyr-bd;Transketolase_bac-like;Transketolase_BS;Transketolase_C;Transketolase_N	-	0.0216226	0.112322	-0.208001	-0.19101	-0.0662665	0.512313	0.597473	-	-	No	-	RBP	-	RBP	RBP	-
SPy_1678	fsa	P66959	Transaldolase	Aldolase_TIM;Transaldolase;Transaldolase_3A/3B;Transaldolase_3B;Transaldolase_AS	-	-	-	-	-	-	-	-	-	-	No	-	RBP	RBP	-	-	-
SPy_1680	SPy_1680	Q99YJ1	Mga	Mga_HTH	-	-	-	-	-	-	-	-	-	-	No	-	-	-	-	-	no_homolog
SPy_1681	SPy_1681	Q99YJ0	Pyr_redox;Pyr_redox_2	FAD/NAD-linked_Rdtase_dimer;Pyr_nucl-diS_OxRdtase_dimer;Pyr_nucl-diS_OxRdtase_FAD/NAD;Pyr_OxRdtase_NAD-bd_dom	-	-	-	-	-	-	-	-	-	-	No	-	-	-	-	-	no_homolog
SPy_1682	glpF	Q99YI9	MIP	Aquaporin-like;MIP;MIP_CS	-	-	-	-	-	-	-	-	-	-	No	-	-	-	-	-	-
SPy_1683	glpO	Q99YI8	DAO	FAD-dep_OxRdtase;G3P_DH_FAD-dep	-	-	-	-	-	-	-	-	-	-	No	-	RBP	-	RBP	RBP	-
SPy_1684	glpK	Q99YI7	FGGY_C;FGGY_N	Carb_kinase_FGGY;Carb_kinase_FGGY_C;Carb_kinase_FGGY_CS;Carb_kinase_FGGY_N;Glycerol_kin	-	0.964918	-0.248921	1.02251	-0.749985	0.24713	0.550595	0.633334	-	-	No	-	RBP	-	-	-	-
SPy_1686	SPy_1686	Q99YI6	PepSY	PepSY	-	3.48599	3.02008	3.12544	3.62205	3.31339	1.21e-05	0.000255907	-	-	No	no_homolog	no_homolog	no_homolog	no_homolog	no_homolog	no_homolog
SPy_1687	ynzC	P60080	DUF896	DUF896;UPF0291_struct_dom	-	1.18099	1.61012	1.09943	1.51981	1.35259	0.000315953	0.00149503	-	-	No	no_homolog	no_homolog	no_homolog	no_homolog	no_homolog	-
SPy_1688	glyS	Q99YI4	tRNA_synt_2f	Gly-tRNA-synth_bsu;Gly-tRNA-synth_heterodimer	tRNA ligase	0.0403987	0.178598	0.0460821	0.113493	0.094643	0.24221	0.327352	-	-	No	RBP	RBP	RBP	-	-	no_homolog
SPy_1689	glyQ	Q99YI3	tRNA-synt_2e	Gly-tRNA-synth_heterodimer;Gly-tRNA_ligase_asu	tRNA ligase	0.00675325	-0.184923	-0.0862312	-0.243113	-0.126878	0.180829	0.252501	-	-	No	RBP	-	RBP	-	-	no_homolog
SPy_1691	SPy_1691	Q99YI2	ICMT	ICMT_MeTrfase	-	-	-	-	-	-	-	-	-	-	No	no_homolog	no_homolog	no_homolog	no_homolog	no_homolog	-
SPy_1693	yvgN	Q99YI1	Aldo_ket_red	Aldo/ket_red;Aldo/ket_reductase_CS;Aldo/keto_reductase_subgr;NADP_OxRdtase_dom	-	1.42516	-	6.62878	0.450342	-	0.154837	0.2221	-	-	No	-	-	-	-	-	-
SPy_1694	nagA	Q99YI0	Amidohydro_1	Amidohydro_1;GlcNAc_6-P_deAcase;Metal-dep_hydrolase_composite	-	-0.133355	0.506992	0.288842	0.431024	0.273376	0.113629	0.170945	-	-	No	-	-	-	-	-	-
SPy_1695	yjbB	Q99YH9	Na_Pi_cotrans;PhoU	Na/Pi_transpt;NaPi_cotrn_rel/YqeW-like;PhoU_dom	-	-	-	-	-	-	-	-	-	-	No	-	-	-	-	-	-
SPy_1697	SPy_1697	Q99YH8	-	-	-	3.71922	3.49883	3.47914	3.12498	3.45554	6.27e-06	0.000251347	-	-	No	no_homolog	no_homolog	no_homolog	no_homolog	no_homolog	no_homolog
SPy_1698	yitS	Q99YH7	DegV	DegV	-	0.5286	0.431228	0.415096	0.3972	0.443031	0.00253546	0.00759736	-	-	No	no_homolog	no_homolog	no_homolog	no_homolog	no_homolog	no_homolog
SPy_1699	SPy_1699	Q99YH6	TetR_N	Homeodomain-like;HTH_TetR;Tet_transcr_reg_TetR-like_C	-	-	-	-	-	-	-	-	-	-	No	-	-	-	-	-	no_homolog
SPy_1700	ycsE	Q99YH5	Hydrolase_3	HAD-like_dom;HAD-SF_hydro_IIB;Hypothet_cof	-	0.742169	0.684772	0.227146	0.267	0.480272	0.0200822	0.0400846	-	-	No	-	-	-	-	-	no_homolog
SPy_1701	yvgT	Q99YH4	UPF0126	UPF0126	-	-	-	-	-	-	-	-	-	-	No	-	-	-	-	-	no_homolog
SPy_1704	lacD	P63703	DeoC	Aldolase_TIM;DeoC/FbaB/lacD_aldolase;Tag_1.6-dipho_adolase	-	-	-	-	-	-	-	-	-	-	No	-	-	-	-	-	-
SPy_1707	lacB	Q99YH2	LacAB_rpiB	LacB;RpiB_LacA_LacB	-	-	-	-	-	-	-	-	-	-	No	-	-	-	-	-	-
SPy_1708	lacA	Q99YH1	LacAB_rpiB	LacA;RpiB_LacA_LacB	-	-	-	-	-	-	-	-	-	-	No	-	-	-	-	-	no_homolog
SPy_1709	gatC	Q99YH0	EIIC-GAT	GatC;PTS_EIIC_2;PTS_sugar-sp_permease	-	-	-	-	-	-	-	-	-	-	No	-	-	-	-	-	-
SPy_1710	SPy_1710	Q99YG9	PTS_IIB	PTS_EIIB_2/3	-	-	-	-	-	-	-	-	-	-	No	RBP	-	-	-	-	no_homolog
SPy_1711	SPy_1711	Q99YG8	PTS_EIIA_2	PTrfase/Anion_transptr;PTS_EIIA_type-2_dom	-	-	-	-	-	-	-	-	-	-	No	RBP	-	-	-	-	no_homolog
SPy_1712	lacR	Q99YG7	DeoRC;HTH_DeoR	DeoR_C;HTH_DeoR_N;Tscrpt_reg_HTH_DeoR_CS;WHTH_DNA-bd_dom	-	1.72317	-0.124089	-0.196461	0.0592126	0.365458	0.401448	0.492022	-	-	No	-	-	-	-	-	RBP
SPy_1714	SPy_1714	Q99YG6	HMA	Heavy-metal-associated_CS;HeavyMe-assoc_HMA	-	-	-	-	-	-	-	-	-	-	No	no_homolog	no_homolog	no_homolog	no_homolog	-	no_homolog
SPy_1715	copA	Q99YG5	E1-E2_ATPase;HMA;Hydrolase	ATPase_P-typ_cyto_domN;ATPase_P-typ_P_site;ATPase_P-typ_transduc_dom_A;HAD-like_dom;HeavyMe-assoc_HMA;P-typ_ATPase_IB;P_typ_ATPase	-	-	-	-	-	-	-	-	-	-	No	-	-	-	-	-	-
SPy_1717	copY	Q99YG4	Penicillinase_R	BlaI_family;Cu_transp_CopY/TcrY;WHTH_DNA-bd_dom	-	-	-	-	-	-	-	-	-	-	No	no_homolog	no_homolog	no_homolog	no_homolog	no_homolog	no_homolog
SPy_1718	SPy_1718	Q99YG3	Abhydrolase_3	AB_hydrolase;AB_hydrolase_3	-	-	-	-	-	-	-	-	-	-	No	-	-	-	-	-	RBP
SPy_1719	rbfA	P65971	RBFA	KH_dom-like_a/b;Ribosome-bd_facA;Ribosome-bd_facA_dom;Ribosome-bd_factorA_CS	Ribosome biogenesis	2.6121	2.62769	5.13767	1.72043	3.02447	0.0076258	0.0180363	29D; 30P; 44G; 46L; 47S; 51V; 53Y; 55I; 57S; 71E; 84Q; 85L; 86T; 88Y	RBP	No	RBP	RBP	RBP	RBP	-	-
SPy_1721	infB	Q99YG1	GTP_EFTU;GTP_EFTU_D2;IF-2;IF2_N	EF_GTP-bd_dom;IF2_N;P-loop_NTPase;Small_GTP-bd_dom;Small_GTPase;TF_IF2_bacterial-like;TIF_IF2;TIF_IF2_dom3;Transl_B-barrel;Transl_elong_EFTu/EF1A_2	Translation	0.788392	0.653467	0.911039	0.600648	0.738386	0.000874579	0.00321079	162A; 322S	-	No	-	RBP	RBP	RBP	-	RBP
SPy_1722	ylxQ	Q99YG0	Ribosomal_L7Ae	L30e-like;Ribosomal_L7Ae/L30e/S12e/Gad45	-	-	-	-	-	-	-	-	-	-	No	no_homolog	no_homolog	no_homolog	no_homolog	no_homolog	-
SPy_1723	ylxR	Q99YF9	DUF448	DUF448	-	1.65065	-0.130653	1.85784	0.77138	1.0373	0.0543386	0.0924304	-	-	No	no_homolog	no_homolog	no_homolog	no_homolog	no_homolog	RBP
SPy_1724	nusA	Q99YF8	KH_5;NusA_N;S1	KH_dom;KH_dom-like_a/b;KH_dom_NusA-like;KH_dom_type_1;KH_prok-type;NA-bd_OB-fold;NusA_bac;Rbsml_prot_S1_RNA-bd_dom;S1_dom;TF_NusA_N;Tscrpt_termination_fac_NusA	Other RBP	1.70908	1.59193	1.881	1.52811	1.67753	3.8e-05	0.000417955	114I; 328L; 329S; 330L	RBP	No	RBP	RBP	RBP	RBP	RBP	-
SPy_1725	rimP	P59819	DUF150	Ribosome_maturation_RimP;RimP_C;RimP_N	Ribosome biogenesis	-	-	-	-	-	-	-	48E; 49Y	-	No	-	-	-	RBP	-	RBP
SPy_1726	trmB	P67504	Methyltransf_4	SAM-dependent_MTases;tRNA_(Gua-N-7)_MeTrfase_Trmb	RNA modification	5.31328	4.83673	4.73276	3.51421	4.59924	0.00011857	0.000772339	-	-	No	RBP	-	RBP	-	-	-
SPy_1727	ytmP	Q99YF6	APH	Aminoglycoside_PTrfase;Kinase-like_dom	-	1.08432	1.07164	1.05182	1.5333	1.18527	0.000434851	0.00187766	-	-	No	-	-	-	-	-	-
SPy_1728	ecsB	Q99YF5	EcsB	EcsB_ABC	-	-	-	-	-	-	-	-	-	-	No	no_homolog	no_homolog	no_homolog	no_homolog	no_homolog	-
SPy_1729	ecsA	Q99YF4	ABC_tran	AAA+_ATPase;ABC_transporter-like;ABC_transporter_CS;P-loop_NTPase	-	1.15184	-0.723273	-0.37348	0.316179	0.0928172	0.806957	0.857386	-	-	No	-	-	-	-	-	-
SPy_1730	hit	Q99YF3	HIT	Histidine_triad_HIT;HIT-like	-	-	-	-	-	-	-	-	-	-	No	-	-	-	-	-	-
SPy_1731	SPy_1731	Q99YF2	-	-	-	-0.0440013	1.45549	0.016339	1.61397	0.76045	0.116782	0.174387	-	-	No	no_homolog	no_homolog	no_homolog	no_homolog	no_homolog	no_homolog
SPy_1733	brpA	Q99YF1	LytR_cpsA_psr	LytR_CpsA_psr	-	4.45221	3.61811	4.02934	3.12498	3.80616	8e-05	0.000610942	-	-	No	no_homolog	no_homolog	no_homolog	no_homolog	no_homolog	-
SPy_1734	SPy_1734	Q99YF0	Acetyltransf_1	Acyl_CoA_acyltransferase;GNAT_dom	-	-	-	-	-	-	-	-	-	-	No	-	RBP	-	-	-	no_homolog
SPy_1735	tsaE	Q99YE9	UPF0079	P-loop_NTPase;T6A_TsaE	-	0.781022	6.62878	1.95583	1.46339	2.70725	0.0717696	0.117568	-	-	No	-	-	-	-	-	RBP
SPy_1736	SPy_1736	Q99YE8	Xan_ur_permease	Pur_Permease_PbuG-like;Xant/urac/vitC	-	-	-	-	-	-	-	-	-	-	No	-	-	-	-	-	-
SPy_1737	yitU	Q99YE7	Hydrolase_3	HAD-like_dom;HAD-SF_hydro_IIB;Hypothet_cof	-	0.489536	0.881707	0.861987	0.289785	0.630753	0.00941071	0.0213039	-	-	No	-	-	-	-	-	-
SPy_1738	manL	Q99YE6	EIIA-man;PTSIIB_sorb	PTS_EIIA_man-typ;PTS_IIB_sorbose-sp	-	0.251384	0.20082	0.505764	0.325563	0.320883	0.0182563	0.03713	267N; 268E; 272G; 275A	-	No	-	-	-	-	-	no_homolog
SPy_1739	manM	Q99YE5	EII-Sor	PTS_IIC_sorb	-	0.627267	0.589158	0.262997	0.372654	0.463019	0.00810639	0.0188552	-	-	No	-	-	-	-	-	no_homolog
SPy_1740	manN	Q99YE4	EIID-AGA	PTS_IID_comp;PTS_IID_comp_subgr	-	-0.243113	0.139683	-0.37348	0.400844	-0.0190167	0.912685	0.948742	-	-	No	-	-	-	-	-	no_homolog
SPy_1741	manO	Q99YE3	DUF956	DUF956	-	-	-	-	-	-	-	-	-	-	No	no_homolog	no_homolog	no_homolog	no_homolog	no_homolog	no_homolog
SPy_1742	serS	Q99YE2	Seryl_tRNA_N;tRNA-synt_2b	aa-tRNA-synt_IIb_cons-dom;aa-tRNA-synth_II;Ser-tRNA-ligase_type_1;Ser-tRNA-synth_1_N;tRNA-bd_arm	tRNA ligase	0.159656	0.499308	0.37028	0.322051	0.337824	0.0165698	0.0341346	-	-	No	-	RBP	RBP	-	RBP	-
SPy_1743	accA	Q99YE1	ACCA	Acetyl_CoA_COase_a_su;ClpP/crotonase-like_dom;COA_CT_C	-	0.31864	0.529181	0.471873	0.555908	0.468901	0.00336955	0.00936358	-	-	No	-	RBP	-	-	-	-
SPy_1744	accD	Q99YE0	Carboxyl_trans	Acetyl_CoA_COase_Trfase_b_su;Carboxyl_trans;ClpP/crotonase-like_dom;COA_CT_N	-	1.82655	1.5789	2.04353	1.60878	1.76444	7e-05	0.000578109	21G; 23V; 24S	RBP	Yes	-	-	-	-	-	RBP
SPy_1745	accC	Q99YD9	Biotin_carb_C;CPSase_L_chain;CPSase_L_D2	Acetyl_CoA_COase_biotin_COase;ATP-grasp;ATP_grasp_subdomain_1;ATP_grasp_subdomain_2;Biotin_carboxylation_dom;Biotin_COase_C;CarbamoylP_synth_lsu_N;CbamoylP_synth_lsu-like_ATP-bd;PreATP-grasp_dom;Rudment_hybrid_motif	-	0.182375	0.171851	0.384449	-0.382599	0.0890189	0.591744	0.667894	50C; 353P	-	No	-	-	RBP	-	-	RBP
SPy_1746	fabZ	P64110	FabA	FabA_FabZ;FabZ;HotDog_dom	-	1.30734	1.2678	1.02673	1.27947	1.22034	0.000100444	0.000693231	137C	RBP	Yes	-	-	RBP	-	-	RBP
SPy_1747	accB	Q99YD8	Biotin_lipoyl	AcCoA_biotinCC;Biotin_BS;Biotin_lipoyl;Single_hybrid_motif	-	-0.0716069	0.219186	0.475154	0.286681	0.227353	0.117174	0.17462	-	-	No	-	-	-	-	RBP	-
SPy_1748	fabF	Q99YD7	ketoacyl-synt;Ketoacyl-synt_C	3-oxoacyl-ACP_synth-2;Ketoacyl_synth_AS;Ketoacyl_synth_C;Ketoacyl_synth_N;Thiolase-like;Thiolase-like_subgr	-	0.472376	0.278574	0.675526	0.184558	0.402758	0.0213763	0.0422508	164C	-	No	-	RBP	RBP	-	-	-
SPy_1749	fabG	Q99YD6	adh_short	3oxo_ACP_reduc;DH_sc/Rdtase_SDR;Glc/ribitol_DH;NAD(P)-bd_dom;Sc_DH/Rdtase_CS	-	0.304893	0.653467	0.721836	0.506497	0.546673	0.00497947	0.0127438	98L; 199Q	-	No	RBP	-	RBP	-	-	-
SPy_1750	fabD	Q99YD5	Acyl_transf_1	Ac_transferase_dom;Acyl_transferase;Acyl_Trfase/lysoPLipase;Malonyl_CoA-ACP_transAc;Malonyl_CoA-ACP_transAc_FabD;Malonyl_transacylase_ACP-bd	-	0.68312	1.17185	1.16001	0.721407	0.934098	0.00170412	0.00555569	-	-	No	-	-	-	-	-	-
SPy_1751	fabK	Q99YD4	NMO	2Npropane_dOase;Aldolase_TIM;Enoyl_ACP_red-II_put	-	1.38075	1.71746	1.78889	1.25915	1.53656	0.000203024	0.00103753	212A; 213A; 214K; 215D; 216I; 226G	RBP	Yes	no_homolog	no_homolog	no_homolog	no_homolog	no_homolog	RBP
SPy_1753	acpP	P63443	PP-binding	Acyl_carrier;Acyl_carrier_prot-like	-	-	-	-	-	-	-	-	-	-	No	-	RBP	-	RBP	RBP	no_homolog
SPy_1754	fabH	Q99YD2	ACP_syn_III;ACP_syn_III_C	ACP_syn_III;ACP_syn_III_C;FabH_synth;Thiolase-like;Thiolase-like_subgr	-	0.942378	0.804367	0.942241	0.868543	0.889383	0.00016862	0.000946522	218F; 223R	-	No	-	-	-	-	-	-
SPy_1755	marR	Q99YD1	MarR	HTH_MarR-typ;WHTH_DNA-bd_dom	-	1.1924	1.48443	1.47909	0.902926	1.26471	0.000565338	0.00227758	-	-	No	-	-	-	-	-	no_homolog
SPy_1758	phaB	Q99YD0	ECH	ClpP/crotonase-like_dom;Crotonase_core_superfam	-	0.620385	0.796589	0.886904	0.303963	0.65196	0.0059449	0.0147224	183Y; 184R; 195C	-	No	-	-	-	-	-	no_homolog
SPy_1759	dnaJ	P0C0B6	CTDII;DnaJ;DnaJ_CXXCXGXG	DnaJ;DnaJ_C;DnaJ_domain;DnaJ_domain_CS;HSP40/DnaJ_pept-bd;HSP_DnaJ_Cys-rich_dom	-	1.10279	0.902325	0.840125	1.07829	0.980883	0.000243412	0.00119855	32Y; 33H; 221V	-	No	RBP	-	-	RBP	RBP	-
SPy_1760	dnaK	P0C0C6	HSP70	Chaperone_DnaK;Heat_shock_70_CS;HSP70_C;HSP70_peptide-bd;Hsp_70_fam	-	0.0158186	-0.036973	0.0524675	-0.15694	-0.0314068	0.694698	0.758672	132G; 219G	-	No	-	RBP	RBP	RBP	RBP	-
SPy_1761	grpE	P68892	GrpE	GrpE;GrpE_coiled_coil;GrpE_head	-	0.513216	0.470475	0.980559	0.341676	0.576482	0.0116236	0.0252245	-	-	No	-	RBP	-	-	RBP	-
SPy_1763	hrcA	Q99YC7	HrcA;HrcA_DNA-bdg	GAF_dom_like;HrcA;HrcA_C;WHTH_DNA-bd_dom;WHTH_HrcA_DNA-bd	-	0.338925	-0.595038	-0.184599	0.276102	-0.0411526	0.843426	0.889661	-	-	No	no_homolog	no_homolog	no_homolog	no_homolog	no_homolog	-
SPy_1764	acmA	Q99YC6	Glucosaminidase	MGlyc_endo_b_GlcNAc_like_dom	-	6.62878	6.62878	6.62878	6.62878	6.62878	2.77e-08	2.33e-05	-	-	No	-	-	-	-	-	no_homolog
SPy_1765	yodJ	Q99YC5	VanY	Hedgehog_sig/DD-Pept_Zn-bd_dom;Pept_M15B/M15C	-	-	-	-	-	-	-	-	-	-	No	no_homolog	no_homolog	no_homolog	no_homolog	no_homolog	no_homolog
SPy_1766	gpmB	Q99YC4	His_Phos_1	His_Pase_superF_clade-1;His_PPase_superfam	-	0.127891	0.255972	0.656809	0.0291765	0.267462	0.111983	0.168978	-	-	No	-	-	-	-	-	-
SPy_1768	SPy_1768	Q99YC3	Transgly_assoc	Transgly_assoc	-	-	-	-	-	-	-	-	-	-	No	-	-	-	-	-	no_homolog
SPy_1769	SPy_1769	Q99YC2	-	-	-	-	-	-	-	-	-	-	-	-	No	no_homolog	no_homolog	no_homolog	no_homolog	no_homolog	no_homolog
SPy_1770	gatB	Q99YC1	GatB_N;GatB_Yqey	Apn/Gln-ADT_bsu;Asn/Gln-tRNA_amidoTrfase_suB/E;Asn/Gln-tRNA_Trfase_suB/E_cat;Asn/Gln_amidotransferase;Asn/Gln_tRNA_amidoTrfrase-rel;Gln-tRNA_amidoTrfase_suB_CS	tRNA ligase	1.20845	1.76039	1.69334	1.42928	1.52287	0.000203316	0.00103753	-	-	No	no_homolog	no_homolog	no_homolog	no_homolog	no_homolog	-
SPy_1771	gatA	Q99YC0	Amidase	Amidase;Amidase_CS;Amidase_dom;GatA	tRNA ligase	-0.00692839	-0.00161298	-0.132672	0.067943	-0.0183175	0.813666	0.862855	-	-	No	no_homolog	no_homolog	no_homolog	no_homolog	no_homolog	-
SPy_1772	gatC	P68890	Glu-tRNAGln	Asp/Glu-ADT_csu	tRNA ligase	-	-	-	-	-	-	-	-	-	No	no_homolog	no_homolog	no_homolog	no_homolog	no_homolog	-
SPy_1776	pncA	Q99YB8	Isochorismatase	Isochorismatase-like	-	-	-	-	-	-	-	-	-	-	No	-	-	-	-	-	-
SPy_1777	codY	P0A349	CodY;HTH_CodY	CodY;GTP_sensing_CodY_N;GTP_sensing_HTH_CodY_C;WHTH_DNA-bd_dom	-	0.6535	0.47324	0.830468	0.450342	0.601888	0.00317011	0.00895715	-	-	No	no_homolog	no_homolog	no_homolog	no_homolog	no_homolog	-
SPy_1779	aspC	Q99YB6	Aminotran_1_2	Aminotransferase_I/II;PyrdxlP-dep_Trfase;PyrdxlP-dep_Trfase_major_sub1;PyrdxlP-dep_Trfase_major_sub2	-	0.167632	-0.0264465	0.060412	-0.0288166	0.0431953	0.594048	0.669596	-	-	No	-	-	-	-	-	-
SPy_1780	SPy_1780	Q99YB5	Usp	Rossmann-like_a/b/a_fold;Universal_stress_UspA;UspA	-	0.245094	0.093103	0.281405	0.493374	0.278244	0.0402488	0.0721052	-	-	No	-	-	-	-	-	-
SPy_1781	SPy_1781	Q99YB4	Hydrolase_3;PRA-PH	HAD-like_dom;HAD-SF_hydro_IIB;HAD_SPs0319-typ;Hypothet_cof;NTP_PyroPHydrolase-like_dom;PRib-ATP_PPHydrolase-like	-	0.311279	0.476824	0.121491	-0.112244	0.199338	0.182868	0.254504	-	-	No	-	-	-	-	-	no_homolog
SPy_1782	ansB	Q99YB3	Asparaginase	Asparaginase/glutaminase;Asparaginase/glutaminase_AS1;Asparaginase/glutaminase_AS2;L-asparaginase_C;L-asparaginase_N	-	-	-	-	-	-	-	-	-	-	No	-	RBP	-	-	RBP	-
SPy_1783	SPy_1783	Q99YB2	-	-	-	-	-	-	-	-	-	-	-	-	No	no_homolog	no_homolog	no_homolog	no_homolog	no_homolog	no_homolog
SPy_1784	SPy_1784	Q99YB1	ABC_tran	AAA+_ATPase;ABC_transporter-like;ABC_transporter_CS;P-loop_NTPase	-	-0.0699008	-0.118986	0.325921	0.215331	0.0880912	0.472935	0.560072	-	-	No	-	-	-	-	-	-
SPy_1785	recG	Q99YB0	DEAD;Helicase_C	ATP-dep_DNA_helicase_RecG;DEAD/DEAH_box_helicase_dom;Helicase_ATP-bd;Helicase_C;NA-bd_OB-fold;P-loop_NTPase	-	-	-	-	-	-	-	-	-	-	No	RBP	-	-	-	-	-
SPy_1787	SPy_1787	Q99YA9	ABC_tran	AAA+_ATPase;ABC_transporter-like;ABC_transporter_CS;P-loop_NTPase	-	-	-	-	-	-	-	-	-	-	No	no_homolog	no_homolog	no_homolog	no_homolog	-	-
SPy_1788	XK26_04485	Q99YA8	CbiQ	ABC/ECF_trnsptr_transmembrane	-	-	-	-	-	-	-	-	-	-	No	no_homolog	no_homolog	no_homolog	no_homolog	-	no_homolog
SPy_1789	SPy_1789	Q99YA7	Trep_Strep	CHP02185_IM	-	-	-	-	-	-	-	-	-	-	No	no_homolog	no_homolog	no_homolog	no_homolog	no_homolog	no_homolog
SPy_1790	msbA9	Q99YA6	ABC_membrane;ABC_tran	AAA+_ATPase;ABC1_TM_dom;ABC_transporter-like;P-loop_NTPase	-	-	-	-	-	-	-	-	-	-	No	-	-	-	-	-	no_homolog
SPy_1791	cydD1	Q99YA5	ABC_membrane;ABC_tran	AAA+_ATPase;ABC1_TM_dom;ABC_transporter-like;P-loop_NTPase	-	-	-	-	-	-	-	-	-	-	No	-	-	-	-	-	-
SPy_1793	fepC	Q99YA4	ABC_tran	AAA+_ATPase;ABC_transporter-like;ABC_transporter_CS;P-loop_NTPase	-	-	-	-	-	-	-	-	-	-	No	-	-	-	-	-	-
SPy_1794	fhuG	Q99YA3	FecCD	ABC_BtuC-like;ABC_transptr_permAse	-	-	-	-	-	-	-	-	-	-	No	-	-	-	-	-	-
SPy_1795	isdE	Q99YA2	Peripla_BP_2	ABC_transptr_haem-bd_IsdE;ABC_transptr_periplasmic_BD	-	-	-	-	-	-	-	-	-	-	No	-	-	-	-	-	-
SPy_1796	shp	Q99YA1	HemeBinding_Shp	Cell_surface_Shp_haem-bd	-	-	-	-	-	-	-	-	-	-	No	no_homolog	no_homolog	no_homolog	no_homolog	no_homolog	no_homolog
SPy_1798	shr	Q99YA0	DUF1533;LRR_1;LRR_8;NEAT	DUF1533;EF_Hand_1_Ca_BS;Leu-rich_rpt;Leu-rich_rpt_typical-subtyp;NEAT_dom	-	1.39326	1.04178	1.19661	0.81953	1.1128	0.0006349	0.00250979	-	-	No	-	-	-	-	-	no_homolog
SPy_1801	isp2	Q99Y99	CHAP	CHAP_dom	-	0.224863	-0.0903519	0.178202	-0.00578848	0.0767314	0.439574	0.527991	-	-	No	no_homolog	no_homolog	no_homolog	no_homolog	no_homolog	no_homolog
SPy_1802	alr	Q99Y98	Ala_racemase_C;Ala_racemase_N	Ala_racemase;Ala_racemase/Decarboxylase_C;Ala_racemase_C;Ala_racemase_N;Ala_racemase_pyridoxalP-BS;PLP-binding_barrel	-	0.134913	0.419418	-0.13892	0.752361	0.291943	0.166004	0.235709	-	-	No	-	-	-	-	-	-
SPy_1804	acpS	Q99Y97	ACPS	4-PPantetheinyl_Trfase_SF;ACPS;Ppantetheine-prot_Trfase_dom	-	-	-	-	-	-	-	-	-	-	No	-	-	-	-	-	-
SPy_1805	secA	Q99Y96	SEC-C;SecA_DEAD;SecA_PP_bind;SecA_SW	P-loop_NTPase;SEC_C_motif;SecA;SecA_CS;SecA_DEAD;SecA_motor_DEAD;SecA_preprotein_X-link_dom;SecA_Wing/Scaffold	-	0.850669	0.764715	0.607077	0.81953	0.760498	0.000516712	0.00214321	-	-	No	-	RBP	RBP	-	-	RBP
SPy_1807	SPy_1807	Q490H4	DDE_Tnp_1	Transposase_11	-	-	-	-	-	-	-	-	-	-	No	-	-	-	-	no_homolog	no_homolog
SPy_1810	manA	Q99Y94	PMI_typeI	Man6P_Isoase-1;Man6P_isomerase_Firm_short;RmlC-like_jellyroll;RmlC_Cupin	-	-0.0802422	0.101153	0.275309	0.195756	0.122994	0.245082	0.330704	-	-	No	-	-	-	-	-	-
SPy_1811	scrK	Q99Y93	ROK	ROK	-	-	-	-	-	-	-	-	-	-	No	-	-	-	-	-	no_homolog
SPy_1813	SPy_1813	Q99Y92	-	Glyco_hydro_18_chit_AS;Glyco_hydro_catalytic_dom;Glycoside_hydrolase_SF	-	-	-	-	-	-	-	-	-	-	No	no_homolog	no_homolog	no_homolog	no_homolog	no_homolog	no_homolog
SPy_1815	scrA	Q99Y91	PTS_EIIA_1;PTS_EIIB;PTS_EIIC	Dup_hybrid_motif;PTrfase_EIIB_Cys;PTS_EIIA_1_perm;PTS_EIIC;PTS_EIIC_1;PTS_IIB_1;PTS_IIBC_sucr	-	-	-	-	-	-	-	-	-	-	No	-	-	-	-	-	RBP
SPy_1816	scrB	Q99Y90	Glyco_hydro_32C;Glyco_hydro_32N	ConA-like_dom;Glyco_hydro_32;Glyco_hydro_32_AS;Glyco_hydro_32_C;Glyco_hydro_32_N;Glyco_hydro_beta-prop;Suc6P_hydrolase	-	-	-	-	-	-	-	-	-	-	No	no_homolog	no_homolog	no_homolog	no_homolog	no_homolog	-
SPy_1817	scrR	Q99Y89	LacI	Lambda_DNA-bd_dom;Peripla_BP_I;Tscrpt_reg_HTH_LacI	-	6.62878	6.62878	4.51221	6.62878	6.09963	0.000134991	0.000816064	-	-	No	RBP	-	-	-	RBP	-
SPy_1818	nusB	Q99Y88	NusB	NusB_fam;NusB_RsmB_TIM44	Other RBP	3.9395	3.21974	3.56617	2.82966	3.38877	6.55e-05	0.000574323	82W; 119E; 127E; 131K; 132F; 134N; 135G; 145P	RBP	No	RBP	-	-	RBP	-	-
SPy_1820	WQ51_04310	Q99Y87	Asp23	Asp23	-	0.273669	0.17632	0.408544	0.137559	0.249023	0.0361728	0.0659253	-	-	No	no_homolog	no_homolog	no_homolog	no_homolog	no_homolog	-
SPy_1821	efp	P68773	EFP;EFP_N;Elong-fact-P_C	Elong-fact-P_C;NA-bd_OB-fold;Rib_L2_dom2;Transl_elong_fac_P/YeiP;Transl_elong_KOW-like;Transl_elong_P/YeiP_cen;Transl_elong_P/YeiP_CS;Transl_elongation_fac_P;Translation_prot_SH3-like	Translation	1.42013	1.35768	1.52225	1.03886	1.33473	0.000199107	0.00103753	24E; 25A; 26S; 28H; 29K; 30P; 161N; 163P; 180T; 181Y	RBP	No	RBP	RBP	-	RBP	-	-
SPy_1823	comEB	Q99Y86	dCMP_cyt_deam_1	APOBEC/CMP_deaminase_Zn-bd;CMP_dCMP_Zn-bd;Cytidine_deaminase-like;dCMP_deaminase;dCMP_deaminase-rel	-	-	-	-	-	-	-	-	-	-	No	no_homolog	no_homolog	no_homolog	no_homolog	no_homolog	no_homolog
SPy_1824	pepP	Q99Y85	Creatinase_N;Peptidase_M24	Creatin/AminoP/Spt16_NTD;Creatinase/Aminopeptidase_P_N;Creatinase_N;Pept_M24_structural-domain;Peptidase_M24B_aminopep-P_CS	-	0.283902	-0.0690285	-0.0059917	-0.205396	0.000871382	0.993946	0.999665	-	-	No	-	RBP	-	-	-	RBP
SPy_1825	uvrA	Q99Y84	ABC_tran	AAA+_ATPase;ABC_transporter-like;ABC_transporter_CS;ATP_grasp_subdomain_1;P-loop_NTPase;UvrA	-	0.603448	0.17632	0.424377	-0.164297	0.259962	0.165326	0.235143	-	-	No	RBP	RBP	-	-	-	RBP
SPy_1827	corA	Q99Y83	CorA	MgTranspt_CorA/ZnTranspt_ZntB	-	1.02636	0.398979	0.415096	0.98188	0.705579	0.0104559	0.0230468	-	-	No	-	-	-	-	-	RBP
SPy_1828	SPy_1828	Q99Y82	DUF1129	DUF1129	-	2.56405	6.62878	1.40058	2.66963	3.31576	0.0250363	0.0481292	-	-	No	no_homolog	no_homolog	no_homolog	no_homolog	no_homolog	no_homolog
SPy_1829	rpsR	P66475	Ribosomal_S18	Ribosomal_S18;Ribosomal_S18_CS	Ribosomal protein	3.99177	4.36182	3.95514	3.73829	4.01175	3.95e-06	0.000225907	14K; 15V; 17F; 18I; 19A; 20A; 21N; 22K; 23I; 24E; 25Y; 33L; 35S; 36R; 40E; 74P; 75Y	RBP	No	RBP	RBP	RBP	RBP	RBP	RBP
SPy_1830	ssb	P66852	SSB	NA-bd_OB-fold;Primosome_PriB/ssb;ssDNA-bd	-	0.151988	0.830238	0.435778	0.902926	0.580233	0.0215774	0.0423915	64W	-	No	RBP	RBP	-	RBP	RBP	RBP
SPy_1831	rpsF	P66599	Ribosomal_S6	Ribosomal_S6;Ribosomal_S6_plastid/chlpt;Transl_elong_EF1B/ribosomal_S6	Ribosomal protein	0.335647	1.30586	0.733213	0.295023	0.667434	0.0311184	0.0580969	41K; 43W	-	No	RBP	RBP	RBP	RBP	RBP	-
SPy_1832	SPy_1832	Q99Y78	-	-	-	-	-	-	-	-	-	-	-	-	No	no_homolog	no_homolog	no_homolog	no_homolog	no_homolog	no_homolog
SPy_1833	mutY	Q99Y77	HHH;HhH-GPD;NUDIX_4	A/G_AdeGlyc_MutY;DNA_glycosylase;HhH-GPD_domain;HhH_motif;Hlx-hairpin-Hlx_DNA-bd_motif;HTH_base_excis_C;MutY_C;NUDIX_hydrolase_dom-like	-	-	-	-	-	-	-	-	-	-	No	-	-	-	-	-	RBP
SPy_1834	immR_1	Q99Y76	HTH_3	Cro/C1-type_HTH;Lambda_DNA-bd_dom	-	-	-	-	-	-	-	-	-	-	No	no_homolog	no_homolog	no_homolog	no_homolog	no_homolog	no_homolog
SPy_1835	trxA	Q99Y75	Thioredoxin	Thioredoxin;Thioredoxin-like_fold;Thioredoxin_CS;Thioredoxin_domain	-	0.918576	0.992098	-1.816	6.62878	1.68086	0.324243	0.414913	66Q	-	No	RBP	RBP	-	RBP	-	-
SPy_1836	SPy_1836	Q99Y74	PAP2	P_Acid_Pase_2/haloperoxidase	-	-	-	-	-	-	-	-	-	-	No	-	-	-	-	RBP	no_homolog
SPy_1837	mutS2	Q99Y73	MutS_V;Smr	DNA_mismatch_repair_MutS_C;DNA_mismatch_repair_MutS_core;MutS2;P-loop_NTPase;Smr/MutS2_C	-	0.749725	0.649181	-0.0293593	0.562998	0.483136	0.0381664	0.0686669	-	-	No	no_homolog	no_homolog	no_homolog	no_homolog	no_homolog	RBP
SPy_1839	cvpA	Q99Y72	Colicin_V	Colicin-V_CvpA	-	-	-	-	-	-	-	-	-	-	No	-	-	-	-	-	no_homolog
SPy_1840	SPy_1840	Q99Y71	-	-	-	-	-	-	-	-	-	-	-	-	No	no_homolog	no_homolog	no_homolog	no_homolog	no_homolog	no_homolog
SPy_1841	rnhC	P66677	DUF3378;RNase_HII	RNase_HII/HIII;RNase_HII/HIII_dom;RNase_HIII;RNase_HIII_N;RNaseH-like_dom	RNase	1.35924	2.2655	1.10344	2.28825	1.75411	0.00240255	0.00730306	-	-	No	no_homolog	no_homolog	no_homolog	no_homolog	no_homolog	RBP
SPy_1842	lepB	Q99Y69	Peptidase_S24	Pept_S26A_signal_pept_1;Pept_S26A_signal_pept_1_Lys-AS;Pept_S26A_signal_pept_1_Ser-AS;Peptidase_S24/S26_b-rbn;Peptidase_S24_S26;Peptidase_S24_S26A/B/C	-	3.11528	3.30642	3.07579	3.00122	3.12468	2.04e-06	0.000206812	-	-	No	-	-	-	-	-	no_homolog
SPy_1844	recD2	Q99Y68	HHH_4;UvrD_C_2	AAA+_ATPase;DNA_helicase_RecD-like;Hlx-hairpin-Hlx_DNA-bd_motif;P-loop_NTPase;RecD-like_HHH;UvrD_like_helicase_C	-	0.948788	1.42441	-0.773254	1.57898	0.794731	0.157405	0.224772	-	-	No	-	-	-	-	-	-
SPy_1845	SPy_1845	Q99Y67	-	-	-	-	-	-	-	-	-	-	-	-	No	no_homolog	no_homolog	no_homolog	no_homolog	no_homolog	no_homolog
SPy_1846	dinB	Q99Y66	IMS;IMS_C;IMS_HHH	DNA_pol_Y-fam_little_finger;DNA_repair_prot_UmuC-like;DNA_repair_prot_UmuC-like_N;DNApol_IV;PolY_HhH_motif	-	-	-	-	-	-	-	-	-	-	No	-	-	-	-	-	-
SPy_1849	pflB	Q99Y65	Gly_radical;PFL	Form_AcTrfase;Form_AcTrfase_GR_CS;Gly_radical;PFL_dom	-	0.0846235	-0.384338	-0.192976	-0.0334294	-0.13153	0.284635	0.373306	-	-	No	-	RBP	RBP	-	-	-
SPy_1850	SPy_1850	Q99Y64	Beta-lactamase	Beta-lactam-related;Beta-lactam/transpept-like	-	0.50139	-0.208565	-	-0.170234	-	0.851633	0.89581	-	-	No	-	-	-	-	-	no_homolog
SPy_1851	cppA	Q99Y63	-	Glyas_Bleomycin-R_OHBP_Dase	-	0.749725	0.693664	0.229197	0.862538	0.633781	0.00825659	0.0191516	-	-	No	-	-	-	-	-	no_homolog
SPy_1852	SPy_1852	Q99Y62	TauE	TM_pro_TauE_like	-	-	-	-	-	-	-	-	-	-	No	-	-	-	-	-	no_homolog
SPy_1854	gla	Q99Y61	MIP	Aquaporin-like;MIP;MIP_CS	-	1.95238	0.693664	1.31828	-0.222773	0.935388	0.0759074	0.122207	-	-	No	-	-	-	-	-	-
SPy_1856	SPy_1856	Q99Y60	MFS_1	MFS;MFS_dom	-	-	-	-	-	-	-	-	-	-	No	-	-	-	-	-	no_homolog
SPy_1857	rcfB	Q99Y59	-	cNMP-bd-like;HTH_CRP_2;Tscrpt_reg_HTH_Crp;Tscrpt_reg_HTH_Crp-type_CS;WHTH_DNA-bd_dom	-	-	-	-	-	-	-	-	-	-	No	RBP	RBP	RBP	RBP	-	no_homolog
SPy_1858	pepX	Q99Y58	Peptidase_S15;PepX_C;PepX_N	AB_hydrolase;Galactose-bd-like;Pept_S15_Xpro;PepX_N_dom;Xaa-Pro-like_dom;Xaa-Pro_dipept_C	-	-0.0684943	0.244728	-0.0675897	-0.000828968	0.0269537	0.778079	0.832456	-	-	No	no_homolog	no_homolog	no_homolog	no_homolog	no_homolog	no_homolog
SPy_1861	SPy_1861	Q99Y57	-	Cro/C1-type_HTH;Lambda_DNA-bd_dom	-	-	-	-	-	-	-	-	-	-	No	-	-	-	-	-	no_homolog
SPy_1862	yaaK	P67268	YbaB_DNA_bd	YbaB	-	2.30708	2.0727	2.48721	2.20124	2.26706	1.44e-05	0.000258379	93F; 98P	RBP	Yes	-	-	-	-	RBP	-
SPy_1863	SPy_1863	Q99Y55	MerR_1	DNA-bd_dom_put;MerR-type_HTH_dom	-	-	-	-	-	-	-	-	-	-	No	-	-	-	-	-	-
SPy_1864	dnaQ	Q99Y54	RNase_T	Exonuclease;Exonuclease_RNaseT/DNA_pol3;RNaseH-like_dom	-	-	-	-	-	-	-	-	-	-	No	-	-	-	-	-	no_homolog
SPy_1865	WQ51_02910	Q99Y53	DUF536;HTH_11	DUF536;HTH_11;WHTH_DNA-bd_dom	-	6.62878	-1.17253	6.62878	0.450342	3.13384	0.142107	0.2063	-	-	No	no_homolog	no_homolog	no_homolog	no_homolog	no_homolog	no_homolog
SPy_1866	ytfP	Q99Y52	HI0933_like	CHP00275_HI0933-like	-	0.391106	0.492597	0.542327	0.741127	0.541789	0.0032277	0.00905908	-	-	No	RBP	-	-	-	-	-
SPy_1867	deoC	Q99Y51	DeoC	Aldolase_TIM;DeoC;DeoC/FbaB/lacD_aldolase;DeoC_typeI	-	0.712873	1.43077	0.314279	1.2899	0.936956	0.0136729	0.0288536	-	-	No	-	RBP	-	-	-	-
SPy_1868	SPy_1868	Q99Y50	Nucleos_tra2_C;Nucleos_tra2_N	C_nuclsd_transpt;CNT_C_dom;CNT_N_dom	-	-	-	-	-	-	-	-	-	-	No	-	-	-	-	-	RBP
SPy_1869	udp	Q99Y49	PNP_UDP_1	Nucleoside_phosphorylase;Nucleoside_phosphorylase_CS;Nucleoside_phosphorylase_d;Uridine_phosphorylase	-	0.122981	1.13076	0.168733	0.609769	0.50806	0.0692698	0.114588	-	-	No	-	RBP	RBP	-	-	no_homolog
SPy_1870	SPy_1870	Q99Y48	GntR	Chorismate_lyase_/UTRA_dom;Tscrpt_reg_HTH_GntR;WHTH_DNA-bd_dom	-	-0.673861	2.25112	1.90538	2.21569	1.42458	0.0737623	0.120131	-	-	No	-	-	-	-	-	-
SPy_1871	rpsN	P66424	Ribosomal_S14	Ribosomal_S14;Ribosomal_S14_bac/plaastid	Ribosomal protein	2.04308	2.67885	0.813199	4.07508	2.40255	0.01305	0.0277478	56G; 60A; 61Y; 74D; 77H	RBP	No	RBP	RBP	-	RBP	-	RBP
SPy_1872	tsaD	Q99Y46	Peptidase_M22	Gcp-like_dom;KAE1/TsaD;TsaD	-	-0.3749	0.0338938	0.224779	0.146603	0.00759394	0.956051	0.978123	-	-	No	RBP	-	-	-	-	-
SPy_1873	rimI	Q99Y45	Acetyltransf_1	Acyl_CoA_acyltransferase;GNAT_dom;Rbsml_AcTrfase	-	-	-	-	-	-	-	-	-	-	No	-	RBP	-	-	-	-
SPy_1874	tsaB	Q99Y44	Peptidase_M22	Gcp-like_dom;T6A_YeaZ	RNA modification	4.58633	3.80094	4.21082	3.85482	4.11323	1.11e-05	0.000255907	69Y; 70T; 124Y	RBP	No	RBP	-	-	-	-	RBP
SPy_1875	ykzG	Q99Y43	DUF1447	DUF1447	-	-0.416112	0.0804549	-0.172052	0.113493	-0.098554	0.464966	0.552188	-	-	No	no_homolog	no_homolog	no_homolog	no_homolog	no_homolog	-
SPy_1876	rnjA	Q99Y42	Lactamase_B;RMMBL	Beta-lactamas-like;RMMBL;RNase_J;RNase_J_bac;RNase_J_CS	RNase	0.740139	0.834021	0.948716	1.1924	0.928819	0.000727144	0.00278298	-	-	No	no_homolog	no_homolog	no_homolog	no_homolog	no_homolog	RBP
SPy_1877	glnA	Q99Y41	Gln-synt_C;Gln-synt_N	Gln_synt_beta;Gln_synth/guanido_kin_cat_dom;Gln_synth_cat_dom;Gln_synth_I;Gln_synth_N_conserv_site	-	0.267	0.366394	-0.328294	0.166052	0.117788	0.461747	0.549194	-	-	No	-	-	-	-	-	-
SPy_1878	glnR	Q99Y40	MerR_1	DNA-bd_dom_put;MerR-type_HTH_dom	-	-	-	-	-	-	-	-	14P; 15I; 16G; 17T; 18V	-	No	-	-	-	-	-	RBP
SPy_1879	SPy_1879	Q99Y39	DUF939	DUF939	-	-	-	-	-	-	-	-	-	-	No	no_homolog	no_homolog	no_homolog	no_homolog	no_homolog	no_homolog
SPy_1881	pgk	P68897	PGK	Phosphoglycerate_kinase;Phosphoglycerate_kinase_C;Phosphoglycerate_kinase_CS;Phosphoglycerate_kinase_N	-	0.254841	0.0868047	0.195432	0.108693	0.161443	0.0851549	0.134019	25P; 71G; 92P; 93G; 229T; 230Y; 276F	-	No	-	RBP	RBP	RBP	RBP	-
SPy_1882	lppC	Q99Y38	Acid_phosphat_B	Acid_phosphat_B;HAD-like_dom;Lipo_e_P4	-	1.09093	1.46114	1.2515	1.214	1.25439	0.000124004	0.000785047	-	-	No	no_homolog	no_homolog	no_homolog	no_homolog	no_homolog	no_homolog
SPy_1884	hflK	Q99Y37	Band_7	Band_7;HIR;Stomatin_fam	-	-0.077998	0.563424	-0.0808123	0.618011	0.255656	0.217584	0.29838	-	-	No	RBP	RBP	-	-	RBP	no_homolog
SPy_1885	yloV	Q99Y36	Dak2	DAK2_dom-cont_prot_YloV;DhaL_dom	-	-0.146779	-0.08113	-0.0245447	-0.11664	-0.0922733	0.241076	0.32687	-	-	No	-	-	-	-	no_homolog	-
SPy_1886	asp	Q99Y35	Asp23	Asp23	-	-0.114374	0.545299	0.192635	0.247343	0.217726	0.169159	0.23898	-	-	No	no_homolog	no_homolog	no_homolog	no_homolog	no_homolog	no_homolog
SPy_1888	rpmB	P66157	Ribosomal_L28	Ribosomal_L28	Ribosomal protein	1.72773	1.68534	1.58824	1.00003	1.50034	0.000544138	0.00220271	2A; 5C; 6Y	RBP	No	RBP	RBP	RBP	RBP	-	RBP
SPy_1889	fba	P68905	F_bP_aldolase	Aldolase_TIM;Fruc_bis_ald_class-2;Ketose_bisP_aldolase_II	-	0.33452	0.463681	0.302244	0.658792	0.439809	0.00841729	0.0194431	4V; 5S; 6A; 37A; 45V; 257Y; 271P	-	No	-	RBP	RBP	RBP	-	-
SPy_1892	ybcH	Q99Y34	Abhydrolase_5	AB_hydrolase;AB_hydrolase_5	-	1.88133	2.39114	2.08438	2.06956	2.1066	3.15e-05	0.000369069	-	-	No	-	-	-	-	-	no_homolog
SPy_1894	pyrG	P65925	CTP_synth_N;GATase	Class_I_gatase-like;CTP_synthase;CTP_synthase_N;GATASE;P-loop_NTPase	-	0.309338	0.166349	-0.261236	0.424466	0.159729	0.321768	0.412372	-	-	No	-	RBP	-	-	-	-
SPy_1895	rpoE	P66719	HARE-HTH	DNA-dir_RNA_pol_delta/Asxl;RpoE	RNA polymerase	0.06254	0.489858	0.148563	0.125028	0.206498	0.113895	0.170945	4D	-	No	no_homolog	no_homolog	no_homolog	no_homolog	no_homolog	RBP
SPy_1896	tig	P0C0E1	FKBP_C;Trigger_C;Trigger_N	PPIase_FKBP_dom;Trig_fac;Trigger_fac_C;Trigger_fac_ribosome-bd_bac;Trigger_fact/SurA_dom	-	1.26928	1.45151	1.29199	1.42516	1.35949	3.93e-05	0.000424074	45R; 425S	RBP	Yes	RBP	RBP	RBP	RBP	-	-
SPy_1897	ykuT	Q99Y32	MS_channel	LSM_dom;MscC_channel_C;MscS_channel;MscS_channel_TM-2	-	-1.25879	3.10718	-0.0259369	1.40431	0.806689	0.367898	0.458918	-	-	No	-	-	-	-	-	-
SPy_1898	ywlG	Q99Y31	DUF436	DUF436	-	-	-	-	-	-	-	-	-	-	No	no_homolog	no_homolog	no_homolog	no_homolog	no_homolog	-
SPy_1899	hmpT	Q99Y30	ECF-ribofla_trS	ECF_substrate-spec-like	-	-	-	-	-	-	-	-	-	-	No	no_homolog	no_homolog	no_homolog	no_homolog	no_homolog	no_homolog
SPy_1900	thiD	Q99Y29	Phos_pyr_kin	PM/HMP-P_kinase-1;Ribokinase-like	-	-	-	-	-	-	-	-	197C	-	No	-	-	-	-	-	-
SPy_1901	truA	P65850	PseudoU_synth_1	PsdUridine_synth_cat_dom;PsdUridine_synth_TruA;PsdUridine_synth_TruA_a/b_dom;PsdUridine_synth_TruA_C;PsdUridine_synth_TruA_N	RNA modification	2.81446	2.80141	2.64081	2.35334	2.6525	1.27e-05	0.000255907	76L; 78F; 80L; 81D; 110T; 111Y; 134Y; 236S	RBP	No	RBP	-	-	-	-	RBP
SPy_1903	SPy_1903	Q99Y27	Gly_kinase	Glyc_kinase_flavodox-like-dom;Glycerate_kinase	-	-	-	-	-	-	-	-	-	-	No	-	-	-	-	-	no_homolog
SPy_1904	hsdR	Q99Y26	EcoR124_C;HSDR_N;ResIII	Helicase/UvrB_dom;Helicase_ATP-bd;P-loop_NTPase;Restrct_endonuc_type1_HsdR_N;Restrct_endonuc_typeI_HsdR;TypeI_RM_Rsu_C	-	0.446266	0.511846	0.298484	0.247343	0.375985	0.00941218	0.0213039	-	-	No	no_homolog	no_homolog	no_homolog	no_homolog	no_homolog	RBP
SPy_1905	hsdS	Q99Y25	Methylase_S	Restrct_endonuc_typeI_HsdS	-	0.698105	0.355983	1.09479	0.247343	0.599055	0.0245654	0.0474297	-	-	No	RBP	-	-	-	-	no_homolog
SPy_1906	hsdM	Q99Y24	HsdM_N;N6_Mtase	D12N6_MeTrfase_N;DNA_methylase_A-5;DNA_methylase_N6_adenine_CS;Restrct_endonuc_typeI_HsdM;SAM-dependent_MTases	-	0.462185	-3.5197	0.435778	0.378172	-0.560891	0.538792	0.623163	-	-	No	-	RBP	-	-	-	RBP
SPy_1908	salR	Q99Y23	GerE;Response_reg	CheY-like_superfamily;Sig_transdc_resp-reg_C-effctor;Sig_transdc_resp-reg_receiver;Tscrpt_reg_LuxR_C;WHTH_DNA-bd_dom	-	-	-	-	-	-	-	-	-	-	No	RBP	-	-	-	-	no_homolog
SPy_1911	SPy_1911	Q99Y22	FtsX	ABC_permease_BceB-typ;ABC_permease_dom	-	-	-	-	-	-	-	-	-	-	No	-	-	-	-	-	-
SPy_1912	SPy_1912	Q99Y21	ABC_tran	AAA+_ATPase;ABC_transporter-like;ABC_transporter_CS;P-loop_NTPase	-	-	-	-	-	-	-	-	-	-	No	-	-	-	-	-	-
SPy_1914	salB	Q99Y20	DUF4135	DUF4135;Lanti_2_LanM	-	-	-	-	-	-	-	-	-	-	No	no_homolog	no_homolog	no_homolog	no_homolog	no_homolog	no_homolog
SPy_1915	SPy_1915	Q99Y19	L_biotic_typeA	Lantibiotic_typ-A_Lactobact	-	-	-	-	-	-	-	-	-	-	No	no_homolog	no_homolog	no_homolog	no_homolog	no_homolog	no_homolog
SPy_1916	lacG	Q99Y18	Glyco_hydro_1	6P-beta-galactosidase;Glyco_hydro_1;Glyco_hydro_1_AS;Glyco_hydro_catalytic_dom;Glycoside_hydrolase_SF	-	-	-	-	-	-	-	-	-	-	No	-	-	-	-	-	-
SPy_1917	lacE	Q99Y17	PTS_EIIC;PTS_IIB	PTS_EIIB_2/3;PTS_EIIB_3;PTS_EIIC;PTS_EIIC_3;PTS_IIC_lac_spec	-	1.91636	2.52469	2.18789	1.87758	2.12663	8.7e-05	0.000642833	-	-	No	-	-	-	-	-	-
SPy_1918	lacF	Q99Y16	PTS_IIA	PTS_IIA_lac	-	-	-	-	-	-	-	-	-	-	No	-	-	-	-	-	no_homolog
SPy_1919	lacD	P63705	DeoC	Aldolase_TIM;DeoC/FbaB/lacD_aldolase;Tag_1.6-dipho_adolase	-	-	-	-	-	-	-	-	-	-	No	-	-	-	-	-	-
SPy_1921	lacC	Q99Y14	PfkB	Carboh/pur_kinase_PfkB_CS;LacC;PfkB_dom;Ribokinase-like;T6P/1PhK_N_dom;Tagatose/fructose_Pkinase	-	-	-	-	-	-	-	-	-	-	No	RBP	RBP	-	-	-	-
SPy_1922	lacB	Q99Y13	LacAB_rpiB	LacB;RpiB_LacA_LacB	-	-	-	-	-	-	-	-	-	-	No	-	-	-	-	-	-
SPy_1923	lacA	Q99Y12	LacAB_rpiB	LacA;RpiB_LacA_LacB	-	-	-	-	-	-	-	-	-	-	No	-	-	-	-	-	no_homolog
SPy_1924	lacR	Q99Y11	DeoRC;HTH_DeoR	DeoR_C;HTH_DeoR_N;Tscrpt_reg_HTH_DeoR_CS;WHTH_DNA-bd_dom	-	-	-	-	-	-	-	-	-	-	No	-	-	-	-	-	RBP
SPy_1926	SPy_1926	Q99Y10	-	-	-	-	-	-	-	-	-	-	22A; 23M	-	No	no_homolog	no_homolog	no_homolog	no_homolog	no_homolog	no_homolog
SPy_1927	SPy_1927	Q99Y09	Plasmid_stabil	RelE/ParE_toxin	-	-0.641454	2.4395	1.94567	2.90313	1.66171	0.0668232	0.111196	23D; 24Y	-	No	no_homolog	no_homolog	no_homolog	no_homolog	-	no_homolog
SPy_1931	rpsI	P66648	Ribosomal_S9	Ribosomal_S5_D2-typ_fold;Ribosomal_S5_D2-typ_fold_subgr;Ribosomal_S9;Ribosomal_S9_bac/plastid;Ribosomal_S9_CS	Ribosomal protein	1.92594	2.36818	1.92582	1.69819	1.97953	9.48e-05	0.000671017	1M; 2A; 36E; 37E; 40P; 41H; 83I; 94F; 105T	RBP	No	RBP	RBP	RBP	RBP	-	RBP
SPy_1932	rplM	Q99Y07	Ribosomal_L13	Ribosomal_L13;Ribosomal_L13_bac-type;Ribosomal_L13_CS;Ribosomal_L13_dom	Ribosomal protein	3.96076	4.15671	3.90034	3.68328	3.92527	1.92e-06	0.000206812	17W; 71A; 73D; 82Y; 83P; 101R; 111L; 112P; 144I; 146G; 148I	RBP	No	-	RBP	RBP	RBP	RBP	RBP
SPy_1934	SPy_1934	Q99Y06	HTH_3	Cro/C1-type_HTH;Lambda_DNA-bd_dom	-	-	-	-	-	-	-	-	-	-	No	no_homolog	no_homolog	no_homolog	no_homolog	no_homolog	no_homolog
SPy_1935	SPy_1935	Q99Y05	-	-	-	-	-	-	-	-	-	-	-	-	No	no_homolog	no_homolog	no_homolog	no_homolog	no_homolog	no_homolog
SPy_1936	yitS	P67374	DegV	DegV	-	1.05522	1.10918	1.216	0.948788	1.0823	0.000127963	0.000795726	56A; 59H; 164L; 165V	RBP	Yes	no_homolog	no_homolog	no_homolog	no_homolog	no_homolog	no_homolog
SPy_1937	yacP	Q99Y03	NYN_YacP	DUF901	-	-	-	-	-	-	-	-	-	-	No	no_homolog	no_homolog	no_homolog	no_homolog	no_homolog	-
SPy_1938	rlmB	Q99Y02	SpoU_methylase;SpoU_sub_bind	Alpha/beta_knot_MTases;L30e-like;rRNA_MeTrfase_TrmH;SpoU_MeTrfase;SpoU_subst-bd;tRNA_m1G_MTases_N	RNA modification	2.01369	1.99214	1.84074	2.68716	2.13343	0.000189143	0.00102747	8E; 13V; 14Y; 15G	RBP	No	RBP	RBP	RBP	RBP	-	RBP
SPy_1939	SPy_1939	Q99Y01	-	-	-	2.35334	1.88612	2.45417	1.96897	2.16565	6.52e-05	0.000574323	-	-	No	no_homolog	no_homolog	no_homolog	no_homolog	no_homolog	no_homolog
SPy_1940	mrnC	Q99Y00	Ribonuclease_3	Mini3_fam;RNase_III_dom	RNase	-	-	-	-	-	-	-	-	-	No	no_homolog	no_homolog	no_homolog	no_homolog	no_homolog	RBP
SPy_1941	cysS	Q99XZ9	DALR_2;tRNA-synt_1e	Cys-tRNA-ligase;Cys-tRNA-synt_Ia_DALR;Cys-tRNA/MSH_ligase;Rossmann-like_a/b/a_fold;tRNAsynth_1a_anticodon-bd	tRNA ligase	1.77091	0.658773	1.13587	0.200475	0.941508	0.0302025	0.0566381	180P	-	No	RBP	RBP	RBP	-	-	-
SPy_1942	SPy_1942	Q99XZ8	-	-	-	-	-	-	-	-	-	-	-	-	No	no_homolog	no_homolog	no_homolog	no_homolog	no_homolog	no_homolog
SPy_1944	cysE	Q99XZ7	Hexapep	Hexapep_transf;Ser_O-AcTrfase;Trimer_LpxA-like	-	-	-	-	-	-	-	-	-	-	No	-	-	-	-	-	-
SPy_1945	SPy_1945	Q99XZ6	SseB	SseB_N	-	0.907147	0.745862	1.40058	1.74914	1.20068	0.00370787	0.0101364	-	-	No	no_homolog	no_homolog	no_homolog	no_homolog	no_homolog	no_homolog
SPy_1946	pnp	Q99XZ5	KH_1;PNPase;RNase_PH;RNase_PH_C;S1	ExoRNase_PH_dom1;ExoRNase_PH_dom2;KH_dom;KH_dom_type_1;NA-bd_OB-fold;PNPase;PNPase/RNase_PH_dom;PNPase_PH_RNA-bd_bac/org-type;Rbsml_prot_S1_RNA-bd_dom;Ribosomal_S5_D2-typ_fold;S1_dom	RNase	1.67276	2.30221	2.26407	1.99309	2.05803	9.14e-05	0.000652349	78R; 79E; 80G; 193E; 636E; 638F; 641F	RBP	No	RBP	RBP	RBP	RBP	RBP	RBP
SPy_1947	tal	Q99XZ4	Transaldolase	Aldolase_TIM;Transald_staph-type;Transaldolase	-	-	-	-	-	-	-	-	-	-	No	-	RBP	RBP	-	-	-
SPy_1949	ulaA	Q99XZ3	EIIC-GAT	PTS_sugar-sp_permease	-	-	-	-	-	-	-	-	-	-	No	-	-	-	-	-	-
SPy_1950	SPy_1950	Q99XZ2	PTS_IIB	PTS_EIIB_2;PTS_EIIB_2/3	-	-	-	-	-	-	-	-	-	-	No	RBP	-	-	-	-	no_homolog
SPy_1952	SPy_1952	Q99XZ1	PRD;PTS_EIIA_2	PRD;PTrfase/Anion_transptr;PTS_EIIA_type-2_dom;PTS_EIIB_2;PTS_EIIB_2/3	-	-	-	-	-	-	-	-	-	-	No	RBP	-	-	-	-	-
SPy_1955	rpsO	Q99XZ0	Ribosomal_S15	Ribosomal_S15;Ribosomal_S15_bac-type;S15_NS1_RNA-bd	Ribosomal protein	0.700366	1.09261	0.871149	1.10279	0.941729	0.000669232	0.00260877	8K; 69Y; 86G	-	No	RBP	RBP	RBP	-	-	RBP
SPy_1956	SPy_1956	Q99XY9	-	-	-	-	-	-	-	-	-	-	-	-	No	no_homolog	no_homolog	no_homolog	no_homolog	no_homolog	no_homolog
SPy_1957	SPy_1957	Q99XY8	-	-	-	-	-	-	-	-	-	-	-	-	No	RBP	RBP	RBP	RBP	-	no_homolog
SPy_1958	def	P68771	Pep_deformylase	Fmet_deformylase;Peptide_deformylase	-	1.2978	1.48443	1.14763	1.20603	1.28397	0.000102853	0.000698402	36L; 39C; 96E; 99P; 130G; 131C; 147R	RBP	Yes	RBP	-	-	-	-	no_homolog
SPy_1959	SPy_1959	Q99XY6	FMN_red	Flavoprotein-like;FMN_Rdtase-like	-	6.62878	-6.65724	6.62878	1.03183	1.90804	0.512322	0.597473	-	-	No	-	-	-	-	-	no_homolog
SPy_1960	SPy_1960	Q99XY5	MarR	HTH_MarR-typ;WHTH_DNA-bd_dom	-	1.04691	2.86764	1.18898	2.43341	1.88424	0.007487	0.0178585	131C	RBP	Yes	-	-	-	-	-	no_homolog
SPy_1961	polC	P0C0B8	DNA_pol3_a_NI;DNA_pol3_a_NII;DNA_pol3_alpha;HHH_6;PHP;RNase_T	DNA_pol3_alpha;DNA_polC-like_N_II;DNA_polC-type_N_I;DNAPol_HHH;DnaQ;Exonuclease;Exonuclease_RNaseT/DNA_pol3;NA-bd_OB-fold;PHP_C;Pol/His_phosphatase_N;Pol/histidinol_Pase-like;PolC_gram_pos;RNaseH-like_dom	-	0.107643	0.524247	-0.2728	0.222841	0.145483	0.39502	0.484849	-	-	No	no_homolog	no_homolog	no_homolog	no_homolog	no_homolog	RBP
SPy_1962	proS	Q99XY4	HGTP_anticodon;tRNA-synt_2b;tRNA_edit	aa-tRNA-synt_IIb_cons-dom;aa-tRNA-synth_II;Anticodon-bd;Pro-tRNA-ligase_IIa;Pro-tRNA-synth_IIa_bac-type;Pro-tRNA-Synthase_IIa_type1;YbaK/aa-tRNA-synth-assoc-dom	tRNA ligase	0.670207	0.596329	0.56402	0.360966	0.54788	0.0025643	0.00762947	565K; 568D	-	No	RBP	RBP	RBP	RBP	-	RBP
SPy_1963	rseP	Q99XY3	PDZ_2;Peptidase_M50	PDZ;Pept_M50_Zn;Peptidase_M50	-	1.25004	1.14453	1.04408	0.993495	1.10804	0.000119747	0.000772339	-	-	No	-	-	-	-	-	-
SPy_1964	cdsA	Q99XY2	CTP_transf_1	PC_trans	-	-	-	-	-	-	-	-	-	-	No	-	-	-	-	no_homolog	-
SPy_1965	uppS	Q99XY1	Prenyltransf	UPP_synth-like;UPP_synth-like_CS	-	-0.727233	-0.434098	-1.20038	1.07829	-0.320856	0.487979	0.57546	-	-	No	-	-	-	-	-	-
SPy_1968	yajC	Q99XY0	YajC	Preprotein_translocase_YajC	-	0.572835	1.1755	0.336994	1.34695	0.85807	0.014566	0.0304332	-	-	No	RBP	-	-	RBP	-	no_homolog
SPy_1971	bta	Q99XX9	Thioredoxin	Thioredoxin-like_fold;Thioredoxin_domain	-	-	-	-	-	-	-	-	-	-	No	-	-	-	-	-	no_homolog
SPy_1972	pulA	Q99XX8	Alpha-amylase;CBM_48;Gram_pos_anchor;PUD	Carb-bd-like_fold;Glyco_hydro_13;Glyco_hydro_13_cat_dom;Glyco_hydro_13_N;Glyco_hydro_catalytic_dom;Glycoside_hydrolase_SF;Gram-positive_anchor;Ig-like_fold;Ig_E-set;LPXTG_anchor;PUD;Pullulan_Gpos	-	0.0291765	-0.297616	0.172399	-0.102476	-0.0496289	0.663179	0.728978	-	-	No	-	-	-	-	-	no_homolog
SPy_1973	dexB	Q99XX7	Alpha-amylase	Glyco_hydro_13;Glyco_hydro_13_b;Glyco_hydro_13_cat_dom;Glyco_hydro_13_sub_cat_dom;Glyco_hydro_catalytic_dom;Glycoside_hydrolase_SF	-	-	-	-	-	-	-	-	-	-	No	-	-	-	-	-	-
SPy_1976	ugpC	Q99XX6	ABC_tran;TOBE	AAA+_ATPase;ABC_transporter-like;ABC_transporter_CS;Mo/tungstate-bd_C_term_dom;NA-bd_OB-fold;P-loop_NTPase;Transp-assoc_OB_typ1	-	0.718432	1.21205	1.00672	1.19732	1.03363	0.000731966	0.00278876	-	-	No	-	-	-	-	-	RBP
SPy_1978	lrp	Q99XX5	HTH_30	Homeodomain-like;PucR_C-HTH_dom	-	-	-	-	-	-	-	-	-	-	No	no_homolog	no_homolog	no_homolog	no_homolog	no_homolog	no_homolog
SPy_1979	ska	P10520	Staphylokinase	SAK/SK;SK	-	-	-	-	-	-	-	-	-	-	No	no_homolog	no_homolog	no_homolog	no_homolog	no_homolog	no_homolog
SPy_1980	dtd	P63999	Tyr_Deacylase	Daa-tRNA_deacyls_DTD;DTD-like_dom	Other RBP	1.22552	1.79096	1.45756	1.93252	1.60164	0.000346769	0.0016118	76V; 77S; 78Q	RBP	No	-	-	-	-	-	-
SPy_1981	relA	Q99XX3	RelA_SpoT;TGS	ACT_dom;Beta-grasp_dom;HD/PDEase_dom;RelA/Spo_fam;RelA_SpoT;TGS;TGS-like	-	0.91327	0.934625	0.446834	0.627267	0.730499	0.00304319	0.00874527	-	-	No	RBP	-	-	-	-	RBP
SPy_1983	slc1	Q7DAL3	Collagen;Gram_pos_anchor	Collagen;Gram-positive_anchor;Gram_pos_anchor;LPXTG_anchor	-	-0.941443	0.519484	-0.676591	0.171693	-0.231715	0.480444	0.567369	-	-	No	-	-	-	-	RBP	no_homolog
SPy_1984	nrdI	Q99XX2	Flavodoxin_NdrI	Flavoprotein-like;RNR_NrdI	-	0.560751	5.30695	1.98713	1.55326	2.35202	0.0523218	0.089361	-	-	No	-	-	-	-	-	no_homolog
SPy_1985	rgfB	Q99XX1	Exo_endo_phos	Endo/exonuclease/phosphatase	-	-	-	-	-	-	-	-	-	-	No	-	-	-	-	-	no_homolog
SPy_1986	ptsG	Q99XX0	PTS_EIIA_1;PTS_EIIB;PTS_EIIC	Dup_hybrid_motif;PTrfase_EIIB_Cys;PTS_EIIA_1_perm;PTS_EIIC;PTS_EIIC_1;PTS_IIB_1;PTS_IIBC	-	-	-	-	-	-	-	-	-	-	No	-	-	-	-	-	-
SPy_1987	rsmE	Q99XW9	Methyltrans_RNA	Alpha/beta_knot_MTases;PUA-like_domain;rRNA_ssu_MeTrfase-E;tRNA_m1G_MTases_N	-	-	-	-	-	-	-	-	-	-	No	-	-	-	-	-	-
SPy_1988	prmA	Q99XW8	-	Ribosomal_PrmA_MeTrfase;SAM-dependent_MTases	-	-0.44399	-0.606668	0.600413	0.179441	-0.0677007	0.795952	0.848343	-	-	No	-	-	-	-	-	-
SPy_1989	SPy_1989	Q99XW7	DUF3013	DUF3013	-	2.5168	1.43077	2.56906	1.37823	1.97372	0.00197575	0.00626257	-	-	No	no_homolog	no_homolog	no_homolog	no_homolog	no_homolog	no_homolog
SPy_1990	pabB	Q99XW6	Aminotran_4;Chorismate_bind	ADC_synthase;Aminotrans_IV;Aminotrans_IV_CS;Anth_synth_I_like;Chorismate_C;Para-NH2Bz_synth_comp_1	-	0.791961	-1.44765	0.928502	-2.40632	-0.533375	0.489915	0.576129	-	-	No	-	-	-	-	-	RBP
SPy_1991	SPy_1991	Q99XW5	GATase	Class_I_gatase-like;GATASE;TrpG/PapA_dom	-	-	-	-	-	-	-	-	-	-	No	-	-	-	-	-	no_homolog
SPy_1992	rarA	Q99XW4	AAA;MgsA_C	AAA+_ATPase;ATPase_AAA_core;DNA_pol3_clamp-load_cplx_C;MgsA_C;P-loop_NTPase	-	-	-	-	-	-	-	-	-	-	No	-	-	-	-	-	-
SPy_1994	SPy_1994	Q99XW3	Acetyltransf_1	Acyl_CoA_acyltransferase;GNAT_dom	-	-	-	-	-	-	-	-	-	-	No	-	-	-	-	-	no_homolog
SPy_1995	flaR	Q99XW2	-	P-loop_NTPase	-	-	-	-	-	-	-	-	-	-	No	-	RBP	-	RBP	-	no_homolog
SPy_1998	smeZ	Q99XW1	Stap_Strp_tox_C;Stap_Strp_toxin	Enterotoxin;Staph/Strept_toxin_CS;Staph_tox_OB;SuperAg_toxin_C;Superantigen_bac;Toxin_b-grasp_Staph/Strep	-	-	-	-	-	-	-	-	-	-	No	no_homolog	no_homolog	no_homolog	no_homolog	no_homolog	-
SPy_1999	thiF	Q99XW0	-	-	-	-	-	-	-	-	-	-	-	-	No	-	-	-	-	-	no_homolog
SPy_2000	dppA	Q99XV9	SBP_bac_5	Peptide/Ni-bd;SBP_5_dom	-	1.51218	1.19609	0.757121	1.69819	1.2909	0.00192403	0.00613649	-	-	No	-	-	-	-	-	-
SPy_2001	dppB	Q7DAL2	BPD_transp_1	MetI-like	-	-	-	-	-	-	-	-	-	-	No	-	-	-	-	-	-
SPy_2002	SPy_2002	Q99XV8	BPD_transp_1	MetI-like	-	-	-	-	-	-	-	-	-	-	No	-	-	-	-	-	-
SPy_2003	dppD	Q99XV7	ABC_tran	AAA+_ATPase;ABC_transporter-like;P-loop_NTPase	-	1.16402	0.126871	0.56402	0.804028	0.664735	0.0253801	0.0486788	-	-	No	-	-	-	-	-	RBP
SPy_2004	SPy_2004	Q99XV6	ABC_tran	AAA+_ATPase;ABC_transporter-like;ABC_transporter_CS;P-loop_NTPase	-	1.28513	-0.965074	0.348778	-3.06327	-0.598609	0.494941	0.581228	-	-	No	-	-	-	-	-	no_homolog
SPy_2005	SPy_2005	Q99XV5	CsbD	CsbD	-	-4.66116	3.19196	-0.964299	6.62878	1.04882	0.640019	0.707212	-	-	No	-	RBP	-	-	-	no_homolog
SPy_2006	SPy_2006	Q99XV4	Strep_his_triad	His_triad_protein;Strep_his_triad_rpt	-	3.13142	3.05055	1.28485	3.62205	2.77222	0.00276637	0.00805982	-	-	No	-	-	-	-	-	no_homolog
SPy_2007	lmb	Q99XV3	TroA	AdhesinB;Lipoprotein_4;Perip_solute-bd_prot_fam	-	3.27262	3.13259	1.50971	4.22796	3.03572	0.00281579	0.0081474	-	-	No	no_homolog	no_homolog	no_homolog	no_homolog	-	RBP
SPy_2009	fbpA	Q99XV2	YSIRK_signal	LPXTG_anchor;YSIRK_signal_dom	-	-0.205396	-0.428021	-0.304252	-0.17528	-0.278237	0.0237554	0.046219	305T	-	No	no_homolog	no_homolog	no_homolog	no_homolog	no_homolog	no_homolog
SPy_2010	scpA/B	P58099	DUF1034;PA;Peptidase_S8	Peptidase_S8/S53_dom;Peptidase_S8_Asp-AS;Peptidase_S8_His-AS;Peptidase_S8_Ser-AS;Peptidase_S8_subtilisin-rel;Peptidase_S8A_DUF1034;Protease-assoc_domain	-	-0.000284806	-0.486999	-0.116592	-0.126868	-0.182686	0.168516	0.238471	-	-	No	no_homolog	no_homolog	no_homolog	no_homolog	no_homolog	no_homolog
SPy_2013	SPy_2013	Q99XV1	DDE_Tnp_1;DUF772	Transposase_11;Transposase_InsH_N	-	-	-	-	-	-	-	-	-	-	No	no_homolog	no_homolog	no_homolog	no_homolog	no_homolog	no_homolog
SPy_2016	sic	Q7DAL1	SIC	Sic	-	-0.10492	-0.746745	-0.0932284	-1.38873	-0.583405	0.0934754	0.145752	-	-	No	no_homolog	no_homolog	no_homolog	no_homolog	no_homolog	no_homolog
SPy_2018	emm	Q99XV0	Gram_pos_anchor;YSIRK_signal	Gram-positive_anchor;Gram_pos_anchor;LPXTG_anchor;YSIRK_signal_dom	-	-0.250628	-0.181754	-0.21836	-0.996771	-0.411878	0.0784263	0.125542	-	-	No	-	-	-	-	RBP	no_homolog
SPy_2019	mga	Q99XU9	HTH_Mga;Mga;PRD_Mga	HTH_Mga_DNA-bd;Mga_HTH;Mga_PRD_dom	-	1.10667	1.08869	1.49079	0.514517	1.05017	0.00393171	0.010543	-	-	No	-	-	-	-	-	no_homolog
SPy_2023	SPy_2023	Q99XU8	-	-	-	-	-	-	-	-	-	-	-	-	No	no_homolog	no_homolog	no_homolog	no_homolog	no_homolog	no_homolog
SPy_2025	isp2	Q99XU7	CHAP;Glucosaminidase	CHAP_dom;MGlyc_endo_b_GlcNAc_like_dom	-	-0.1543	-0.345175	-0.112957	-0.820761	-0.358298	0.0746765	0.121385	-	-	No	RBP	RBP	RBP	-	-	no_homolog
SPy_2026	ihk	Q99XU6	HAMP;HATPase_c;HisKA	EnvZ-like_dim/P;HAMP_linker_domain;HATPase_C;Sig_transdc_His_kinase_core;Sig_transdc_His_kinase_dimeric	-	-	-	-	-	-	-	-	-	-	No	-	-	-	-	-	no_homolog
SPy_2027	yclJ	Q99XU5	Response_reg;Trans_reg_C	CheY-like_superfamily;Sig_transdc_resp-reg_C;Sig_transdc_resp-reg_receiver;WHTH_DNA-bd_dom	-	0.884627	1.66203	1.14252	2.15708	1.46157	0.00361836	0.00992397	-	-	No	RBP	RBP	RBP	RBP	-	no_homolog
SPy_2029	SPy_2029	Q99XU4	FtsX;MacB_PCD	ABC_permease_dom;MacB_PCD	-	-	-	-	-	-	-	-	-	-	No	-	-	-	-	-	no_homolog
SPy_2031	yvrO	Q99XU3	ABC_tran	AAA+_ATPase;ABC_transporter-like;ABC_transporter_CS;P-loop_NTPase	-	1.28158	1.03536	0.521338	0.533759	0.843008	0.00726612	0.0174304	-	-	No	-	-	-	-	-	no_homolog
SPy_2032	SPy_2032	Q99XU2	-	-	-	3.08899	2.77093	3.21719	2.71967	2.94919	1.16e-05	0.000255907	-	-	No	-	RBP	-	-	-	no_homolog
SPy_2033	SPy_2033	Q99XU1	-	-	-	3.04934	0.750005	2.67525	1.60336	2.01949	0.00970249	0.0217996	-	-	No	no_homolog	no_homolog	no_homolog	no_homolog	no_homolog	no_homolog
SPy_2034	SPy_2034	Q99XU0	DUF4298	DUF4298	-	0.341676	0.503242	0.362301	0.811276	0.504623	0.00970885	0.0217996	-	-	No	no_homolog	no_homolog	no_homolog	no_homolog	no_homolog	no_homolog
SPy_2037	prsA	P60812	Rotamase_2	Foldase_PrsA;PPIase_PpiC;Trigger_fact/SurA_dom	-	-1.08562	4.57768	-0.992514	3.96076	1.61508	0.280933	0.370181	-	-	No	RBP	RBP	RBP	-	RBP	no_homolog
SPy_2039	speB	P0C0J1	Inhibitor_I69;Peptidase_C10	Peptidase_C10;Spi_Prtas-inh	-	-	-	-	-	-	-	-	-	-	No	no_homolog	no_homolog	no_homolog	no_homolog	no_homolog	no_homolog
SPy_2040	SPy_2040	Q99XT8	-	-	-	-	-	-	-	-	-	-	-	-	No	no_homolog	no_homolog	no_homolog	no_homolog	no_homolog	no_homolog
SPy_2042	ropB	Q7DAL0	-	Lambda_DNA-bd_dom;Transcription_activator_MutR_C	-	3.14651	2.21322	2.27262	3.08899	2.68034	0.000217899	0.00109209	-	-	No	-	-	-	-	-	no_homolog
SPy_2043	sdaB	Q7DAK9	Endonuclease_NS	DNA/RNA_non-sp_Endonuclease	RNase	-	-	-	-	-	-	-	-	-	No	no_homolog	no_homolog	no_homolog	no_homolog	no_homolog	no_homolog
SPy_2045	pgpA	Q99XT6	PgpA	Put_PGPase;YutG-like;YutG/PgpA	-	-	-	-	-	-	-	-	-	-	No	-	-	-	-	-	no_homolog
SPy_2047	gldA	Q99XT5	Fe-ADH	ADH_Fe;Glycerol_DH	-	-	-	-	-	-	-	-	-	-	No	-	-	-	-	-	no_homolog
SPy_2048	mipB	Q99XT4	Transaldolase	Aldolase_TIM;Transaldolase;Transaldolase_AS	-	0.718432	0.278574	0.314279	1.28513	0.649103	0.0338064	0.0621506	-	-	No	-	RBP	RBP	-	-	-
SPy_2049	pflD	Q99XT3	Gly_radical;PFL	Form_AcTrfase_GR_CS;Gly_radical;PFL2/GDeHydtase_fam;PFL_dom	-	0.451166	-0.0835656	-0.0571483	0.120922	0.107843	0.425844	0.514435	-	-	No	-	RBP	RBP	-	-	-
SPy_2050	celB	Q99XT2	PTS_EIIC	PTS_EIIC;PTS_EIIC_3;PTS_IIC_cello	-	-	-	-	-	-	-	-	-	-	No	-	-	-	-	-	no_homolog
SPy_2051	celA	Q99XT1	PTS_IIB	PTS_EIIB_2/3;PTS_EIIB_3	-	-	-	-	-	-	-	-	-	-	No	-	-	-	-	-	no_homolog
SPy_2052	celC	Q99XT0	PTS_IIA	PTS_IIA_lac	-	-	-	-	-	-	-	-	-	-	No	-	-	-	-	-	no_homolog
SPy_2053	SPy_2053	Q99XS9	Sugar-bind	Sugar-bd_dom_put	-	1.17332	-0.262865	0.753106	-0.395846	0.316929	0.391171	0.481529	-	-	No	-	-	-	-	-	no_homolog
SPy_2054	rdrA	Q99XS8	DeoRC;HTH_DeoR	DeoR_C;HTH_DeoR_N;Tscrpt_reg_HTH_DeoR_CS;WHTH_DNA-bd_dom	-	0.384823	-0.175375	0.64768	0.427558	0.321171	0.114974	0.172256	-	-	No	-	-	-	-	-	no_homolog
SPy_2055	SPy_2055	Q99XS7	Radical_SAM	Elp3/MiaB/NifB;Glycyl_radical_activase;Radical_activat_CS;rSAM	-	-	-	-	-	-	-	-	-	-	No	-	-	-	-	-	-
SPy_2058	secE	Q99XS6	SecE	SecE_bac;Translocase_SecE/Sec61-g	-	-	-	-	-	-	-	-	-	-	No	RBP	-	-	RBP	-	no_homolog
SPy_2059	pbp2a	Q99XS5	Transgly;Transpeptidase	Beta-lactam/transpept-like;Glyco_trans_51;Lysozyme-like_dom;PCN-bd_Tpept	-	1.16899	0.74242	0.904778	0.887358	0.925886	0.000585234	0.00234651	-	-	No	-	-	-	-	-	RBP
SPy_2060	SPy_2060	Q99XS4	Ribonuc_L-PSP	Endoribo_LPSP/chorism_mut-like;YjgF/Yer057p/UK114	-	-	-	-	-	-	-	-	-	-	No	-	-	-	-	-	no_homolog
SPy_2063	SPy_2063	Q99XS3	PseudoU_synth_2	PsdUridine_synth_cat_dom;PsdUridine_synth_RluC/D;PsdUridine_synth_RluC/D_CS;PsdUridine_synth_RsuA/RluD	RNA modification	-0.0464382	1.65561	1.72235	1.62624	1.23944	0.0266127	0.0506505	-	-	No	RBP	RBP	RBP	RBP	-	RBP
SPy_2065	tcaA	Q99XS2	-	-	-	2.31424	2.71992	1.96907	2.48213	2.37134	6.64e-05	0.000576678	-	-	No	no_homolog	no_homolog	no_homolog	no_homolog	no_homolog	RBP
SPy_2066	SPy_2066	Q99XS1	Peptidase_C69	Peptidase_C69	-	-	-	-	-	-	-	-	-	-	No	no_homolog	no_homolog	no_homolog	no_homolog	-	no_homolog
SPy_2070	groL	P69883	Cpn60_TCP1	Chaperonin_Cpn60_CS;Chaprnin_Cpn60;Cpn60/TCP-1;GroEL-like_apical_dom;GROEL-like_equatorial	-	-0.292082	0.0303311	-0.408942	-0.147899	-0.204648	0.113894	0.170945	352E	-	No	-	RBP	RBP	RBP	RBP	-
SPy_2072	groES	P63770	Cpn10	Chaperonin_Cpn10;Chaprnonin_Cpn10_CS;GroES-like	-	0.048956	0.0768528	0.252741	0.270046	0.162149	0.110947	0.168017	20T; 23G; 95T	-	No	-	RBP	RBP	-	-	no_homolog
SPy_2073	clpC	Q99XR9	AAA;AAA_2;Clp_N;ClpB_D2-small	AAA+_ATPase;ATPase_AAA_core;Clp_ATPase_C;Clp_N;ClpA/B;ClpA/B_CS1;ClpA/B_CS2;Dbl_Clp-N;P-loop_NTPase	-	0.871615	0.248093	0.559217	0.383298	0.515556	0.0155939	0.0323401	-	-	No	-	RBP	RBP	-	RBP	-
SPy_2074	ctsR	Q99XR8	CtsR	CtsR	-	-	-	-	-	-	-	-	-	-	No	no_homolog	no_homolog	no_homolog	no_homolog	no_homolog	-
SPy_2077	cspA	P0C0F1	CSD	Cold-shock_CS;Cold_shock_CspA;Cold_shock_prot;CSP_DNA-bd;NA-bd_OB-fold	Other RBP	6.62878	1.22061	2.2499	1.74914	2.96211	0.0459025	0.0805206	8W; 17F; 18I; 19S; 21E; 22N; 23G; 24Q; 25D; 26V; 27F; 28A; 30F; 53E; 54G; 55Q; 56R	-	No	RBP	RBP	RBP	RBP	RBP	RBP
SPy_2079	ahpC	Q99XR7	1-cysPrx_C;AhpC-TSA	AhpC;AhpC/TSA;Peroxiredoxin_AhpC-typ;Peroxiredoxin_C;Thioredoxin-like_fold	-	-0.910759	0.225107	-1.12826	-0.0242844	-0.459549	0.181808	0.253448	151I	-	No	RBP	RBP	RBP	RBP	RBP	-
SPy_2080	ahpF	Q99XR6	Pyr_redox;Pyr_redox_2;Thioredoxin_3	Alkyl_hydroperoxide_Rdtase_suF;Glutaredoxin;Pyr_nucl-diS_OxRdtase_2_AS;Pyr_nucl-diS_OxRdtase_FAD/NAD;Pyr_OxRdtase_NAD-bd_dom;Pyridine_nuc-diS_OxRdtase_2;Thioredoxin-like_fold	-	-0.176509	0.294642	0.0580429	0.217891	0.0985166	0.414751	0.504654	-	-	No	RBP	-	RBP	-	-	-
SPy_2081	hutI	P58080	Amidohydro_1	Amidohydro_1;HutI;Metal-dep_hydrolase_composite	-	-	-	-	-	-	-	-	-	-	No	no_homolog	no_homolog	no_homolog	no_homolog	-	-
SPy_2082	hutU	Q99XR5	Urocanase	Urocanase;Urocanase_CS	-	-	-	-	-	-	-	-	-	-	No	no_homolog	no_homolog	no_homolog	no_homolog	-	-
SPy_2083	ftcD	Q99XR4	FTCD;FTCD_N	Formiminotransferase_C;Formiminotransferase_cat;Formiminotransferase_N;FormiminoTrfase_subdom	-	-	-	-	-	-	-	-	-	-	No	no_homolog	no_homolog	no_homolog	no_homolog	no_homolog	no_homolog
SPy_2084	fchA	Q99XR3	FTCD_C	Cyclodeamin/CycHdrlase	-	-	-	-	-	-	-	-	-	-	No	no_homolog	no_homolog	no_homolog	no_homolog	no_homolog	no_homolog
SPy_2085	fhs	Q99XR2	FTHFS	Formate_THF_ligase;Formate_THF_ligase_CS;P-loop_NTPase	-	-	-	-	-	-	-	-	-	-	No	no_homolog	no_homolog	no_homolog	no_homolog	no_homolog	-
SPy_2087	SPy_2087	Q99XR1	HutD	RmlC-like_jellyroll;RmlC_Cupin;Uncharacterised_HutD/Ves	-	-	-	-	-	-	-	-	-	-	No	-	-	-	-	no_homolog	no_homolog
SPy_2088	SPy_2088	Q99XR0	AA_permease_2	AA/rel_permease1	-	-	-	-	-	-	-	-	-	-	No	-	RBP	-	-	-	no_homolog
SPy_2089	hutH	P58083	Lyase_aromatic	Aromatic_Lyase;Fumarase/histidase_N;HutH;L-Aspartase-like;Phe/His_NH3-lyase_AS	-	-	-	-	-	-	-	-	-	-	No	no_homolog	no_homolog	no_homolog	no_homolog	-	-
SPy_2090	hutG	Q99XQ9	Arginase	HutG;Ureohydrolase;Ureohydrolase_domain	-	6.62878	-4.64995	6.62878	-4.18638	1.10531	0.70295	0.763722	-	-	No	-	-	-	-	-	-
SPy_2091	SPy_2091	Q99XQ8	BTAD	BTAD;P-loop_NTPase;TPR-like_helical_dom	-	-	-	-	-	-	-	-	-	-	No	-	-	-	-	RBP	no_homolog
SPy_2092	rpsB	P68901	Ribosomal_S2	Ribosomal_S2;Ribosomal_S2_bac/mit/plastid;Ribosomal_S2_CS;Ribosomal_S2_flav_dom	Ribosomal protein	2.93852	3.52009	3.26217	3.04934	3.19253	9.92e-06	0.000255907	1M; 4I; 5S; 6M; 7K; 8Q; 9L; 10L; 11E; 12A; 13G; 14V; 15H; 16F; 20T; 32F; 33T; 34E; 35R; 36N; 44Q; 52Q; 54Y; 74K; 75Q; 93N; 94H; 104W; 139K; 147F; 165D; 166P; 167H; 169E; 201P; 206A; 208R; 214T	RBP	No	-	RBP	RBP	RBP	-	RBP
SPy_2093	tsf	Q99XQ7	EF_TS;UBA	Transl_elong_EFTs/EF1B;Transl_elong_EFTs/EF1B_dimer;Transl_elong_Ts_CS;UBA-like;UBA/Ts_N	Translation	0.51666	0.615757	0.695395	0.639797	0.616902	0.000805637	0.00298831	223V; 229P	-	No	RBP	RBP	RBP	RBP	RBP	-
SPy_2095	pepO	Q99XQ6	Peptidase_M13;Peptidase_M13_N	MetalloPept_cat_dom;Peptidase_M13;Peptidase_M13_C;Peptidase_M13_N	-	0.10405	-0.151905	-0.101026	-0.11664	-0.0663803	0.453846	0.54281	-	-	No	no_homolog	no_homolog	no_homolog	no_homolog	no_homolog	no_homolog
SPy_2096	treC	Q99XQ5	Alpha-amylase	Glyco_hydro_13;Glyco_hydro_13_b;Glyco_hydro_13_cat_dom;Glyco_hydro_13_sub_cat_dom;Glyco_hydro_catalytic_dom;Glycoside_hydrolase_SF;Trehalose_TreC	-	-	-	-	-	-	-	-	-	-	No	-	-	-	-	-	-
SPy_2097	treP	Q99XQ4	PTS_EIIA_1;PTS_EIIB;PTS_EIIC	Dup_hybrid_motif;PTrfase_EIIB_Cys;PTS_EIIA_1_perm;PTS_EIIC;PTS_EIIC_1;PTS_IIB_1;PTS_IIBC_treh	-	-	-	-	-	-	-	-	-	-	No	-	-	-	-	-	RBP
SPy_2099	treR	Q99XQ3	GntR;UTRA	Chorismate_lyase_/UTRA_dom;TreR;Tscrpt_reg_HTH_GntR;UTRA;WHTH_DNA-bd_dom	-	1.49296	1.36372	1.44453	1.17656	1.36944	7.07e-05	0.000578109	-	-	No	-	-	-	-	-	-
SPy_2103	catE	Q99XQ2	Glyoxalase	Glyas_Bleomycin-R_OHBP_Dase;Glyas_Fos-R_dOase_dom	-	-	-	-	-	-	-	-	-	-	No	no_homolog	no_homolog	no_homolog	no_homolog	no_homolog	-
SPy_2104	yaaA	Q99XQ1	DUF328	UPF0246	-	0.785135	0.913968	0.372332	-	-	0.0185894	0.0376256	-	-	No	RBP	-	-	-	-	no_homolog
SPy_2105	nrdG	Q99XQ0	-	NrdG	-	-	-	-	-	-	-	-	-	-	No	-	-	-	-	-	-
SPy_2106	SPy_2106	Q99XP9	Acetyltransf_3	Acyl_CoA_acyltransferase;GNAT_dom	-	-	-	-	-	-	-	-	-	-	No	no_homolog	no_homolog	no_homolog	no_homolog	no_homolog	no_homolog
SPy_2107	ysjB	Q99XP8	GFO_IDH_MocA	NAD(P)-bd_dom;Oxidoreductase_N	-	0.633476	-0.699824	0.384449	0.414349	0.183112	0.52128	0.604975	-	-	No	-	-	-	-	-	no_homolog
SPy_2110	nrdD	Q99XP7	ATP-cone;Gly_radical	ATP-cone;Form_AcTrfase_GR_CS;Gly_radical;NrdD	-	0.693493	0.380667	0.497456	0.330587	0.475551	0.00628629	0.0154186	-	-	No	-	-	-	-	-	-
SPy_2111	ccs	Q99XP6	DUF2079	Competence-induced_Ccs4;STSV1_Orf64	-	0.557377	1.38467	1.41472	0.728897	1.02142	0.00598092	0.0147681	-	-	No	no_homolog	no_homolog	no_homolog	no_homolog	no_homolog	no_homolog
SPy_2112	yrzB	Q99XP5	DUF1292	UPF0473	-	-	-	-	-	-	-	-	-	-	No	no_homolog	no_homolog	no_homolog	no_homolog	no_homolog	no_homolog
SPy_2113	ruvX	Q99XP4	UPF0081	RNaseH-like_dom;YqgF;YqgF/RNaseH-like_dom	-	1.40835	1.3956	1.06275	0.273669	1.03509	0.0104931	0.0230685	-	-	No	-	-	-	-	-	-
SPy_2114	yrzL	P68886	DUF965	UPF0297	-	-	-	-	-	-	-	-	2G; 5D; 79Y	-	No	no_homolog	no_homolog	no_homolog	no_homolog	no_homolog	-
SPy_2115	spx	Q99XP2	ArsC	Arsenate_reductase-like;Thioredoxin-like_fold;Tscrpt_reg_Spx/MgsR	-	-0.820761	-0.774399	-0.864906	-1.83168	-1.07294	0.00786065	0.0183852	-	-	No	-	-	-	-	-	no_homolog
SPy_2116	recA	P0C095	RecA	AAA+_ATPase;DNA_recomb/repair_RecA;DNA_recomb/repair_RecA_CS;P-loop_NTPase;RecA_ATP-bd;RecA_C;RecA_monomer-monomer_interface	-	0.600648	0.197548	0.566776	0.26286	0.406958	0.01831	0.0371494	78Y; 175S; 212V; 214V; 216F; 239R; 307W	-	No	RBP	RBP	RBP	-	-	RBP
SPy_2117	cinA	Q99XP1	CinA;MoCF_biosynth	CinA_C;Competence-induced_CinA;MoaB/Mog_dom	-	-	-	-	-	-	-	-	-	-	No	-	-	-	-	-	no_homolog
SPy_2118	tag	Q99XP0	Adenine_glyco	Adenine_glyco;DNA_glycosylase	-	-	-	-	-	-	-	-	-	-	No	-	-	-	-	-	no_homolog
SPy_2119	ruvA	P66751	RuvA_C;RuvA_N	DNA_helicas_Holl-junc_RuvA_C;DNA_helicase_Holl-junc_RuvA_I;Hlx-hairpin-Hlx_DNA-bd_motif;NA-bd_OB-fold;RuvA;RuvA_2-like	-	0.97515	0.532912	1.00035	1.25004	0.939613	0.00229626	0.00700526	139G	-	No	-	-	-	-	-	-
SPy_2120	lmrP	Q99XN8	MFS_1	MFS;MFS_dom	-	-	-	-	-	-	-	-	-	-	No	RBP	-	-	-	-	-
SPy_2121	mutL	Q99XN7	DNA_mis_repair;MutL_C	DNA_mismatch_repair_C;DNA_mismatch_repair_CS;DNA_mismatch_repair_fam;DNA_mismatch_repair_MLH1/HexB;DNA_mismatch_repair_MutL;HATPase_C;MutL_C;Ribosomal_S5_D2-typ_fold;Ribosomal_S5_D2-typ_fold_subgr	-	0.882248	1.17892	0.0711699	0.490221	0.655641	0.0352781	0.0644341	-	-	No	-	-	-	-	-	-
SPy_2122	SPy_2122	Q99XN6	Phage_int_SAM_3;Phage_integrase	DNA_brk_join_enz;Integrase-like_cat-core;Integrase_catalytic;Integrase_recombinase_N;Integrase_SAM-like_N	-	-	-	-	-	-	-	-	-	-	No	-	-	-	-	-	no_homolog
SPy_2125	SPy_2125	Q99XN5	HTH_3;Peptidase_S24	Cro/C1-type_HTH;Lambda_DNA-bd_dom;Peptidase_S24/S26_b-rbn;Peptidase_S24_S26;Peptidase_S24_S26A/B/C	-	3.79135	-2.07847	1.60172	0.360966	0.918891	0.425125	0.514303	-	-	No	no_homolog	no_homolog	no_homolog	no_homolog	-	no_homolog
SPy_2126	cro	Q99XN4	-	Cro/C1-type_HTH;Lambda_DNA-bd_dom	-	-	-	-	-	-	-	-	-	-	No	-	-	-	-	-	no_homolog
SPy_2127	SPy_2127	Q99XN3	Bro-N	BRO_N_domain;Lambda_DNA-bd_dom	-	-	-	-	-	-	-	-	-	-	No	no_homolog	no_homolog	no_homolog	no_homolog	no_homolog	no_homolog
SPy_2128	SPy_2128	Q99XN2	Bro-N	BRO_N_domain	-	-	-	-	-	-	-	-	-	-	No	no_homolog	no_homolog	no_homolog	no_homolog	no_homolog	no_homolog
SPy_2129	SPy_2129	Q99XN1	-	-	-	-	-	-	-	-	-	-	-	-	No	no_homolog	no_homolog	no_homolog	no_homolog	no_homolog	no_homolog
SPy_2130	SPy_2130	Q99XN0	-	-	-	-	-	-	-	-	-	-	-	-	No	no_homolog	no_homolog	no_homolog	no_homolog	no_homolog	no_homolog
SPy_2131	SPy_2131	Q99XM9	-	-	-	-	-	-	-	-	-	-	-	-	No	no_homolog	no_homolog	no_homolog	no_homolog	no_homolog	no_homolog
SPy_2132	SPy_2132	Q99XM8	-	-	-	-	-	-	-	-	-	-	-	-	No	no_homolog	no_homolog	no_homolog	no_homolog	no_homolog	no_homolog
SPy_2133	SPy_2133	Q99XM7	-	-	-	-	-	-	-	-	-	-	-	-	No	no_homolog	no_homolog	no_homolog	no_homolog	no_homolog	no_homolog
SPy_2134	SPy_2134	Q99XM6	-	DNA-bd_dom_put	-	-	-	-	-	-	-	-	-	-	No	no_homolog	no_homolog	no_homolog	no_homolog	no_homolog	no_homolog
SPy_2135	SPy_2135	Q99XM5	PriCT_1	PriCT_1	-	-	-	-	-	-	-	-	-	-	No	no_homolog	no_homolog	no_homolog	no_homolog	-	no_homolog
SPy_2136	SPy_2136	Q99XM4	D5_N;Pox_D5	DNA_primase/NTPase_C;DNA_primase_phage/plasmid;Helicase_SF3_DNA-vir;P-loop_NTPase;Phage/plasmid_primase_P4_C	-	-	-	-	-	-	-	-	-	-	No	no_homolog	no_homolog	no_homolog	no_homolog	-	-
SPy_2140	SPy_2140	Q99XM3	-	-	-	-	-	-	-	-	-	-	-	-	No	no_homolog	no_homolog	no_homolog	no_homolog	no_homolog	no_homolog
SPy_2142	SPy_2142	Q99XM2	-	-	-	-	-	-	-	-	-	-	-	-	No	no_homolog	no_homolog	no_homolog	no_homolog	no_homolog	no_homolog
SPy_2144	SPy_2144	Q99XM1	DUF1492	DUF1492;RNA_pol_sigma_r3_r4;WHTH_DNA-bd_dom	-	-	-	-	-	-	-	-	-	-	No	-	-	-	-	-	no_homolog
SPy_2145	SPy_2145	Q99XM0	DUF1492	DUF1492;Transcrpt_activ_ArpU	-	-	-	-	-	-	-	-	-	-	No	no_homolog	no_homolog	no_homolog	no_homolog	no_homolog	no_homolog
SPy_2147	SPy_2147	Q99XL9	-	-	-	-	-	-	-	-	-	-	-	-	No	no_homolog	no_homolog	no_homolog	no_homolog	no_homolog	no_homolog
SPy_2148	mutS	Q99XL8	MutS_I;MutS_II;MutS_III;MutS_IV;MutS_V	DNA_mismatch_repair_MutS-1;DNA_mismatch_repair_MutS-lik_N;DNA_mismatch_repair_MutS_C;DNA_mismatch_repair_MutS_clamp;DNA_mismatch_repair_MutS_core;DNA_mismatch_repair_MutS_N;DNA_mmatch_repair_MutS_con_dom;P-loop_NTPase	-	0.276757	0.449074	0.291211	0.704	0.43026	0.0139042	0.0292683	-	-	No	-	-	-	-	-	-
SPy_2150	argR	Q99XL6	Arg_repressor;Arg_repressor_C	Arg_repress;Arg_repress_C;Arg_repress_C-like;Arg_repress_DNA-bd;WHTH_DNA-bd_dom	-	1.14103	2.2924	0.582423	6.62878	2.66116	0.0812161	0.12927	-	-	No	-	-	-	-	-	RBP
SPy_2151	argS	Q99XL5	Arg_tRNA_synt_N;DALR_1;tRNA-synt_1d	Arg-tRNA-ligase;Arg-tRNA-synth_N;DALR_anticod-bd;Rossmann-like_a/b/a_fold;tRNAsynth_1a_anticodon-bd	tRNA ligase	1.45592	1.22061	1.28485	1.1854	1.28669	7.06e-05	0.000578109	400K	RBP	No	RBP	-	RBP	RBP	-	-
SPy_2152	SPy_2152	Q99XL4	EntA_Immun	EntA_Immun;Ta0600-like_domain	-	5.35917	4.83673	4.435	4.30046	4.73284	1.66e-05	0.000285024	-	-	No	no_homolog	no_homolog	no_homolog	no_homolog	no_homolog	no_homolog
SPy_2153	ypjC	Q99XL3	DUF161;DUF2179	DUF161;DUF2179	-	-	-	-	-	-	-	-	-	-	No	no_homolog	no_homolog	no_homolog	no_homolog	no_homolog	RBP
SPy_2154	ypjC	Q99XL2	DUF161;DUF2179	DUF161;DUF2179	-	-	-	-	-	-	-	-	-	-	No	no_homolog	no_homolog	no_homolog	no_homolog	no_homolog	RBP
SPy_2155	SPy_2155	Q99XL1	DUF161;DUF2179	DUF161;DUF2179	-	-	-	-	-	-	-	-	-	-	No	no_homolog	no_homolog	no_homolog	no_homolog	no_homolog	no_homolog
SPy_2156	aspS	Q99XL0	GAD;tRNA-synt_2;tRNA_anti-codon	aa-tRNA-synt_II;aa-tRNA-synt_II-like;aa-tRNA-synth_II;Asp-tRNA-ligase_bac/mit;Asp/Asn-tRNA-synth_IIb;GAD-like;GAD_dom;NA-bd_OB-fold;NA-bd_OB_tRNA	tRNA ligase	0.333319	0.480666	0.230866	0.378172	0.355756	0.00911365	0.0207397	-	-	No	RBP	RBP	RBP	-	-	-
SPy_2157	hisS	Q99XK9	HGTP_anticodon	aa-tRNA-synth_II;Anticodon-bd;His-tRNA-ligase;HisRS/HisZ	tRNA ligase	1.18945	0.770628	0.820456	1.01244	0.948243	0.000638255	0.00251126	-	-	No	RBP	-	RBP	-	-	RBP
SPy_2159	rpmF	Q99XK8	Ribosomal_L32p	Ribosomal_L32p;Ribosomal_zn-bd	Ribosomal protein	-	-	-	-	-	-	-	24A; 25P; 29F; 34G; 36Y	-	No	RBP	-	-	-	-	no_homolog
SPy_2160	rpmG	P66235	Ribosomal_L33	Ribosomal_L33;Ribosomal_L33_CS;Ribosomal_zn-bd	Ribosomal protein	0.798918	0.591669	1.01764	0.791961	0.800046	0.000999764	0.00356695	6T; 7L; 49K	-	No	RBP	-	-	-	RBP	no_homolog
SPy_2162	cadD	Q99XK6	Cad	Cd-R_transporter	-	-	-	-	-	-	-	-	-	-	No	no_homolog	no_homolog	no_homolog	no_homolog	no_homolog	no_homolog
SPy_2163	cadX	Q99XK5	HTH_5	ArsR_HTH;HTH_ArsR_DNA-bd_dom;WHTH_DNA-bd_dom	-	-	-	-	-	-	-	-	6I; 7C	-	No	-	-	-	-	-	no_homolog
SPy_2164	SPy_2164	Q99XK4	-	Cro/C1-type_HTH;Lambda_DNA-bd_dom	-	-	-	-	-	-	-	-	-	-	No	no_homolog	no_homolog	no_homolog	no_homolog	no_homolog	no_homolog
SPy_2165	SPy_2165	Q99XK3	FtsK_SpoIIIE	FtsK_dom;P-loop_NTPase	-	-	-	-	-	-	-	-	-	-	No	no_homolog	no_homolog	no_homolog	no_homolog	no_homolog	no_homolog
SPy_2166	SPy_2166	Q99XK2	-	-	-	-	-	-	-	-	-	-	-	-	No	no_homolog	no_homolog	no_homolog	no_homolog	no_homolog	no_homolog
SPy_2169	SPy_2169	Q99XK1	DUF368	DUF368	-	-	-	-	-	-	-	-	-	-	No	no_homolog	no_homolog	no_homolog	no_homolog	no_homolog	-
SPy_2170	SPy_2170	Q99XK0	NUDIX	NUDIX_hydrolase_CS;NUDIX_hydrolase_dom;NUDIX_hydrolase_dom-like	-	-	-	-	-	-	-	-	-	-	No	RBP	-	-	-	-	no_homolog
SPy_2172	SPy_2172	Q99XJ9	PadR	Tscrpt_reg_PadR_N;WHTH_DNA-bd_dom	-	-	-	-	-	-	-	-	-	-	No	-	-	RBP	-	-	no_homolog
SPy_2173	SPy_2173	Q99XJ8	DUF1700	DUF1700	-	-	-	-	-	-	-	-	-	-	No	no_homolog	no_homolog	no_homolog	no_homolog	no_homolog	no_homolog
SPy_2174	SPy_2174	Q99XJ7	DUF4097	DUF4097	-	2.33938	2.61178	2.54421	1.42516	2.23013	0.000621146	0.002467	-	-	No	no_homolog	no_homolog	no_homolog	no_homolog	no_homolog	no_homolog
SPy_2176	SPy_2176	Q99XJ6	-	Phage_infect_YhgE_C;Phage_infect_YhgE_N;xxxLxxG_rpt	-	-1.83168	-	0.748936	-	-	0.598142	0.673309	-	-	No	-	-	-	-	no_homolog	RBP
SPy_2177	SPy_2177	Q99XJ5	TetR_N	Homeodomain-like;HTH_TetR;Tet_transcr_reg_TetR-like_C	-	-	-	-	-	-	-	-	-	-	No	-	-	-	-	-	no_homolog
SPy_2178	rpsD	P66567	Ribosomal_S4;S4	Ribosomal_S4/S9;Ribosomal_S4/S9_N;Ribosomal_S4_bac-type;Ribosomal_S4_CS;S4_RNA-bd	Ribosomal protein	1.93252	2.27544	2.10888	1.8322	2.03726	2.95e-05	0.000365274	2S; 9W; 14R; 20T; 23G; 32V; 33P; 34G; 37G; 38P; 42S; 44L; 46E; 47Y; 57L; 59F; 65E; 100Y; 110Q; 112R; 129I; 130P; 131S; 134V	RBP	No	RBP	RBP	RBP	RBP	RBP	RBP
SPy_2180	SPy_2180	Q99XJ3	DDE_Tnp_1	Transposase_11	-	-	-	-	-	-	-	-	-	-	No	-	-	-	-	no_homolog	no_homolog
SPy_2181	WQ51_01655	Q99XJ2	DUF1021	Veg	-	-	-	-	-	-	-	-	-	-	No	no_homolog	no_homolog	no_homolog	no_homolog	no_homolog	no_homolog
SPy_2182	dnaB	Q99XJ1	DnaB;DnaB_C	DNA_helicase_DnaB;DNA_helicase_DnaB-like_C;DNA_helicase_DnaB-like_N;DNA_helicase_N/primase_C;P-loop_NTPase	-	-	-	-	-	-	-	-	-	-	No	-	-	-	-	-	RBP
SPy_2183	rplI	P66322	Ribosomal_L9_C;Ribosomal_L9_N	Ribosomal_L9;Ribosomal_L9/RNase_H1_N;Ribosomal_L9_bac/chp;Ribosomal_L9_C;Ribosomal_L9_N	Ribosomal protein	4.81076	5.66748	4.63916	4.85265	4.99251	1.17e-05	0.000255907	22P; 24G; 25Y; 27Q; 28N; 29F; 46E; 87P; 88D; 89G; 91T; 92F; 93G; 116H; 118V; 121H	RBP	No	RBP	RBP	RBP	RBP	RBP	RBP
SPy_2184	yybT	Q99XI9	DHH;DHHA1	DDH_dom;DHHA1_dom;PAS;Signal_transd_YybT	-	0.367467	-0.219813	0.77526	0.479862	0.350694	0.132679	0.195993	-	-	No	no_homolog	no_homolog	no_homolog	no_homolog	no_homolog	-
SPy_2185	mnmG	Q99XI8	GIDA;GIDA_assoc_3	GidA;GidA-assoc_3;GIDA-rel;GIDA-rel_CS	RNA modification	2.08286	1.76543	1.43806	1.89156	1.79448	0.000127429	0.000795726	299F	RBP	No	RBP	-	RBP	RBP	-	-
SPy_2186	SPy_2186	Q99XI7	NUDIX	NUDIX_hydrolase_CS;NUDIX_hydrolase_dom;NUDIX_hydrolase_dom-like	-	-	-	-	-	-	-	-	-	-	No	RBP	-	-	-	-	no_homolog
SPy_2188	mnmA	P58075	tRNA_Me_trans	Adenine_a_hdrlase_dom;Rossmann-like_a/b/a_fold;tRNA-specific_2-thiouridylase	RNA modification	0.511424	1.19609	0.620197	1.05625	0.84599	0.0047581	0.0122144	200C	-	No	RBP	-	RBP	-	-	-
SPy_2189	sdaAB	Q99XI6	ACT;SDH_beta	ACT_dom;ASB_dom;Fe-S_L-Ser_bsu;Ser_deHydtase_bsu	-	0.696167	0.873957	1.03248	2.10731	1.17748	0.0119338	0.025831	-	-	No	-	-	-	-	-	-
SPy_2190	sdaAA	Q99XI5	SDH_alpha	Ser_deHydtase-like_asu;Ser_deHydtase_asu	-	-0.874421	-	-0.287733	6.62878	-	0.407823	0.498384	-	-	No	-	-	-	-	-	-
SPy_2191	isaA	Q99XI4	SLT	Lysozyme-like_dom;TGlycosylase-like_SLT	-	-	-	-	-	-	-	-	-	-	No	-	-	-	-	-	no_homolog
SPy_2193	ecfT	Q99XI3	CbiQ	ABC/ECF_trnsptr_transmembrane;EcfT	-	-	-	-	-	-	-	-	-	-	No	no_homolog	no_homolog	no_homolog	no_homolog	-	-
SPy_2194	ecfA2	Q99XI2	ABC_tran	AAA+_ATPase;ABC_transporter-like;ABC_transporter_CS;ABC_transpr_CbiO/EcfA_su;P-loop_NTPase	-	-0.195021	0.23054	0.00978528	0.120922	0.0415565	0.6982	0.761346	-	-	No	no_homolog	no_homolog	no_homolog	no_homolog	-	-
SPy_2195	ecfA1	P0C0E8	ABC_tran	AAA+_ATPase;ABC_transporter-like;ABC_transporter_CS;ABC_transpr_CbiO/EcfA_su;P-loop_NTPase	-	0.862538	0.72926	1.63721	0.118433	0.83686	0.0350704	0.0641941	273C	-	No	no_homolog	no_homolog	no_homolog	no_homolog	-	-
SPy_2196	pgsA	Q99XI0	CDP-OH_P_transf	CDP-OH_P_trans;Phosphatidylglycerol_P_synth	-	-0.0752692	0.235014	-0.328294	0.156945	-0.00290097	0.982563	0.994563	-	-	No	-	-	-	-	-	-
SPy_2197	ymfM	Q99XH9	HTH_25	Lambda_DNA-bd_dom	-	2.36404	1.83685	2.33586	1.91636	2.11328	6.84e-05	0.000578109	-	-	No	-	-	-	-	-	no_homolog
SPy_2198	ymfH	Q99XH8	Peptidase_M16;Peptidase_M16_C	Metalloenz_LuxS/M16;Pept_M16_dom;Pept_M16_N;Peptidase_M16_C	-	-	-	-	-	-	-	-	-	-	No	-	-	-	-	-	-
SPy_2199	albE	Q99XH7	Peptidase_M16_C	Metalloenz_LuxS/M16;Pept_M16_dom;Peptidase_M16_C	-	0.658792	-0.0690285	-0.676591	-6.65894	-1.68644	0.299739	0.388875	-	-	No	-	-	-	-	-	-
SPy_2200	hasA	P0C0H1	Glycos_transf_2	Glyco_trans_2-like;HAS/NodC;Nucleotide-diphossugar_trans	-	-	-	-	-	-	-	-	-	-	No	-	-	-	-	-	-
SPy_2201	hasB	P0C0F5	UDPG_MGDP_dh;UDPG_MGDP_dh_C;UDPG_MGDP_dh_N	6-PGluconate_DH_C-like;6PGD_dom_2;NAD(P)-bd_dom;UDP-Glc/GDP-Man;UDP-Glc/GDP-Man_DH_C;UDP-Glc/GDP-Man_DH_dimer;UDP-Glc/GDP-Man_DH_N;UDPglc_DH_bac	-	-	-	-	-	-	-	-	-	-	No	-	-	-	-	-	no_homolog
SPy_2202	hasC	P0C0I9	NTP_transferase	GalU_uridylyltTrfase_bac/arc;NTP_transferase;Nucleotide-diphossugar_trans	-	-	-	-	-	-	-	-	-	-	No	-	-	-	-	RBP	-
SPy_2203	yaaA	Q99XH6	-	RNA-bd_S4-rel_YaaA;S4_RNA-bd	Other RBP	5.17249	4.95325	3.9819	3.85482	4.49062	7.66e-05	0.000610942	-	-	No	-	-	RBP	RBP	-	no_homolog
SPy_2204	recF	P0C0D1	SMC_N	DNA-binding_RecF;DNA-binding_RecF_CS;P-loop_NTPase;RecF/RecN/SMC_N	-	1.44679	1.08602	1.38317	1.4495	1.34137	0.00012193	0.000777764	-	-	No	-	-	-	-	-	RBP
SPy_2205	glcU	P0C0G9	Sugar_transport	L-rhamnose-proton_sym_RhaT;Sugar_transport	-	-	-	-	-	-	-	-	-	-	No	no_homolog	no_homolog	no_homolog	no_homolog	no_homolog	-
SPy_2206	guaB	P0C0H7	CBS;IMPDH	Aldolase_TIM;CBS_dom;IMP_DH;IMP_DH/GMP_Rdtase_CS;IMP_DH_GMPRt	-	-0.0322097	0.0659764	0.157555	-0.195021	-0.00092484	0.992301	0.999665	-	-	No	-	RBP	RBP	-	-	-
SPy_2207	trpS	Q99XH4	tRNA-synt_1b	aa-tRNA-synth_I_CS;aa-tRNA-synth_Ic;Rossmann-like_a/b/a_fold;Trp-tRNA-ligase;Trp-tRNA-ligase_bac-type	tRNA ligase	0.862538	0.71867	0.678214	0.712873	0.743074	0.000411523	0.00179535	-	-	No	RBP	RBP	-	-	RBP	-
SPy_2209	SPy_2209	Q99XH3	DUF161;DUF2179	DUF161;DUF2179	-	0.795861	2.82299	2.88892	6.62878	3.28414	0.0315982	0.0588622	-	-	No	no_homolog	no_homolog	no_homolog	no_homolog	no_homolog	no_homolog
SPy_2210	ykpA	Q99XH2	ABC_tran	AAA+_ATPase;ABC_transporter-like;ABC_transporter_CS;P-loop_NTPase	-	0.176818	0.302611	0.34371	0.455694	0.319708	0.0150852	0.0314399	289L	-	No	RBP	RBP	RBP	RBP	-	-
SPy_2211	SPy_2211	Q99XH1	YfhO	Uncharacterised_YfhO	-	-	-	-	-	-	-	-	-	-	No	no_homolog	no_homolog	no_homolog	no_homolog	no_homolog	no_homolog
SPy_2215	rlmH	Q99XH0	SPOUT_MTase	Alpha/beta_knot_MTases;RlmH;SPOUT_MeTrfase;tRNA_m1G_MTases_N	RNA modification	-	-	-	-	-	-	-	-	-	No	-	-	-	-	-	-
SPy_2216	htrA	Q99XG9	PDZ_2	PDZ;Peptidase_S1C;Trypsin-like_Pept_dom	-	0.937907	0.961119	0.953667	1.27947	1.03304	0.000316051	0.00149503	-	-	No	-	RBP	-	-	-	RBP
SPy_2217	spo0J	Q99XG8	KorB;ParBc	KorB_domain;ParB/RepB/Spo0J;ParB/Sulfiredoxin_dom	-	1.2899	0.676773	0.868074	-0.0823931	0.688089	0.0497597	0.0855055	-	-	No	-	-	-	-	-	RBP
SPy_2180	SPy_2180	Q99XJ3	DDE_Tnp_1	Transposase_11	-	-	-	-	-	-	-	-	-	No
SPy_2181	SPy_2181	Q99XJ2	DUF1021	Veg	-	-	-	-	-	-	-	-	-	No
SPy_2182	holB	Q99XJ1	DnaB;DnaB_C	DNA_helicase_DnaB;DNA_helicase_DnaB-like_C;DNA_helicase_DnaB-like_N;DNA_helicase_N/primase_C;P-loop_NTPase	-	-	-	-	-	-	-	-	-	No
SPy_2183	rplI	P66322	Ribosomal_L9_C;Ribosomal_L9_N	Ribosomal_L9;Ribosomal_L9/RNase_H1_N;Ribosomal_L9_bac/chp;Ribosomal_L9_C;Ribosomal_L9_N	Ribosomal protein	4.81076	5.66748	4.63916	4.85265	4.99251	1.17e-05	0.000255907	22P; 24G; 25Y; 27Q; 28N; 29F; 46E; 87P; 88D; 89G; 91T; 92F; 93G; 116H; 118V; 121H	No
SPy_2184	SPy_2184	Q99XI9	DHH;DHHA1	DDH_dom;DHHA1_dom;PAS;Signal_transd_YybT	-	0.367467	-0.219813	0.77526	0.479862	0.350694	0.132679	0.195993	-	No
SPy_2185	mnmG	Q99XI8	GIDA;GIDA_assoc_3	GidA;GidA-assoc_3;GIDA-rel;GIDA-rel_CS	RNA modification	2.08286	1.76543	1.43806	1.89156	1.79448	0.000127429	0.000795726	299F	No
SPy_2186	SPy_2186	Q99XI7	NUDIX	NUDIX_hydrolase_CS;NUDIX_hydrolase_dom;NUDIX_hydrolase_dom-like	-	-	-	-	-	-	-	-	-	No
SPy_2188	mnmA	P58075	tRNA_Me_trans	Adenine_a_hdrlase_dom;Rossmann-like_a/b/a_fold;tRNA-specific_2-thiouridylase	RNA modification	0.511424	1.19609	0.620197	1.05625	0.84599	0.0047581	0.0122144	200C	No
SPy_2189	sdhB	Q99XI6	ACT;SDH_beta	ACT_dom;ASB_dom;Fe-S_L-Ser_bsu;Ser_deHydtase_bsu	-	0.696167	0.873957	1.03248	2.10731	1.17748	0.0119338	0.025831	-	No
SPy_2190	sdhA	Q99XI5	SDH_alpha	Ser_deHydtase-like_asu;Ser_deHydtase_asu	-	-0.874421	-	-0.287733	6.62878	-	0.407823	0.498384	-	No
SPy_2191	SPy_2191	Q99XI4	SLT	Lysozyme-like_dom;TGlycosylase-like_SLT	-	-	-	-	-	-	-	-	-	No
SPy_2193	SPy_2193	Q99XI3	CbiQ	ABC/ECF_trnsptr_transmembrane;EcfT	-	-	-	-	-	-	-	-	-	No
SPy_2194	ecfA2	Q99XI2	ABC_tran	AAA+_ATPase;ABC_transporter-like;ABC_transporter_CS;ABC_transpr_CbiO/EcfA_su;P-loop_NTPase	-	-0.195021	0.23054	0.00978528	0.120922	0.0415565	0.6982	0.761346	-	No
SPy_2195	ecfA1	P0C0E8	ABC_tran	AAA+_ATPase;ABC_transporter-like;ABC_transporter_CS;ABC_transpr_CbiO/EcfA_su;P-loop_NTPase	-	0.862538	0.72926	1.63721	0.118433	0.83686	0.0350704	0.0641941	273C	No
SPy_2196	pgsA	Q99XI0	CDP-OH_P_transf	CDP-OH_P_trans;Phosphatidylglycerol_P_synth	-	-0.0752692	0.235014	-0.328294	0.156945	-0.00290097	0.982563	0.994563	-	No
SPy_2197	SPy_2197	Q99XH9	HTH_25	Lambda_DNA-bd_dom	-	2.36404	1.83685	2.33586	1.91636	2.11328	6.84e-05	0.000578109	-	No
SPy_2198	SPy_2198	Q99XH8	Peptidase_M16;Peptidase_M16_C	Metalloenz_LuxS/M16;Pept_M16_dom;Pept_M16_N;Peptidase_M16_C	-	-	-	-	-	-	-	-	-	No
SPy_2199	SPy_2199	Q99XH7	Peptidase_M16_C	Metalloenz_LuxS/M16;Pept_M16_dom;Peptidase_M16_C	-	0.658792	-0.0690285	-0.676591	-6.65894	-1.68644	0.299739	0.388875	-	No
SPy_2200	hasA	P0C0H1	Glycos_transf_2	Glyco_trans_2-like;HAS/NodC;Nucleotide-diphossugar_trans	-	-	-	-	-	-	-	-	-	No
SPy_2201	hasB	P0C0F5	UDPG_MGDP_dh;UDPG_MGDP_dh_C;UDPG_MGDP_dh_N	6-PGluconate_DH_C-like;6PGD_dom_2;NAD(P)-bd_dom;UDP-Glc/GDP-Man;UDP-Glc/GDP-Man_DH_C;UDP-Glc/GDP-Man_DH_dimer;UDP-Glc/GDP-Man_DH_N;UDPglc_DH_bac	-	-	-	-	-	-	-	-	-	No
SPy_2202	hasC1	P0C0I9	NTP_transferase	GalU_uridylyltTrfase_bac/arc;NTP_transferase;Nucleotide-diphossugar_trans	-	-	-	-	-	-	-	-	-	No
SPy_2203	SPy_2203	Q99XH6		RNA-bd_S4-rel_YaaA;S4_RNA-bd	Other RBP	5.17249	4.95325	3.9819	3.85482	4.49062	7.66e-05	0.000610942	-	No
SPy_2204	recF	P0C0D1	SMC_N	DNA-binding_RecF;DNA-binding_RecF_CS;P-loop_NTPase;RecF/RecN/SMC_N	-	1.44679	1.08602	1.38317	1.4495	1.34137	0.00012193	0.000777764	-	No
SPy_2205		P0C0G9	Sugar_transport	L-rhamnose-proton_sym_RhaT;Sugar_transport	-	-	-	-	-	-	-	-	-	No
SPy_2206	guaB	P0C0H7	CBS;IMPDH	Aldolase_TIM;CBS_dom;IMP_DH;IMP_DH/GMP_Rdtase_CS;IMP_DH_GMPRt	-	-0.0322097	0.0659764	0.157555	-0.195021	-0.00092484	0.992301	0.999665	-	No
SPy_2207	trpS	Q99XH4	tRNA-synt_1b	aa-tRNA-synth_I_CS;aa-tRNA-synth_Ic;Rossmann-like_a/b/a_fold;Trp-tRNA-ligase;Trp-tRNA-ligase_bac-type	tRNA ligase	0.862538	0.71867	0.678214	0.712873	0.743074	0.000411523	0.00179535	-	No
SPy_2209	SPy_2209	Q99XH3	DUF161;DUF2179	DUF161;DUF2179	-	0.795861	2.82299	2.88892	6.62878	3.28414	0.0315982	0.0588622	-	No
SPy_2210	SPy_2210	Q99XH2	ABC_tran	AAA+_ATPase;ABC_transporter-like;ABC_transporter_CS;P-loop_NTPase	-	0.176818	0.302611	0.34371	0.455694	0.319708	0.0150852	0.0314399	289L	No
SPy_2211	SPy_2211	Q99XH1	YfhO	Uncharacterised_YfhO	-	-	-	-	-	-	-	-	-	No
SPy_2215	rlmH	Q99XH0	SPOUT_MTase	Alpha/beta_knot_MTases;RlmH;SPOUT_MeTrfase;tRNA_m1G_MTases_N	RNA modification	-	-	-	-	-	-	-	-	No
SPy_2216	htrA	Q99XG9	PDZ_2	PDZ;Peptidase_S1C;Trypsin-like_Pept_dom	-	0.937907	0.961119	0.953667	1.27947	1.03304	0.000316051	0.00149503	-	No
SPy_2217	spoJ	Q99XG8	KorB;ParBc	KorB_domain;ParB/RepB/Spo0J;ParB/Sulfiredoxin_dom	-	1.2899	0.676773	0.868074	-0.0823931	0.688089	0.0497597	0.0855055	-	No
