# Supplementary material for: RNA-binding protein YebC enhances translation of proline-rich amino acid stretches in bacteria
Source: Nat Commun. 2025 Jul 7;16:6262. doi: 10.1038/s41467-025-60687-4 (PMC12234827; doi:10.1038/s41467-025-60687-4)
Supplement: Supplementary file 4 — Supplementary Dataset 2 [file 41467_2025_60687_MOESM4_ESM.xlsx]

## Sheet: Description
Supplementary data 2: Annotated RBPs in S. pyogenes.
Locus_tag	Locus tag
Gene_name	Gene name
UniProt	UniProt ID
RBP_type	The functional type of annotated RBPs
Pfam	Pfam annotation
Interpro	Interpro annotation

## Sheet: SD-2
Locus_tag	Gene_name	UniProt	RBP_type	Pfam	Interpro
SPy_0007	pth	Q9A206	Translation	Pept_tRNA_hydro	Pept_tRNA_hydro;Pept_tRNA_hydro_CS
SPy_0009	SPy_0009	Q9A204	Other RBP	S4	RNAbp_HP1423;S4_RNA-bd
SPy_0047	rpsJ	P66341	Ribosomal protein	Ribosomal_S10	Ribosomal_S10;Ribosomal_S10_CS;Ribosomal_S10_dom
SPy_0049	rplC	Q9A1X4	Ribosomal protein	Ribosomal_L3	Ribosomal_L3;Ribosomal_L3_bac/org-type;Ribosomal_L3_CS;Transl_B-barrel
SPy_0050	rplD	P0C0D6	Ribosomal protein	Ribosomal_L4	Ribosomal_L4/L1e;Ribosomal_L4_dom;Ribosomal_uL4/L1e
SPy_0051	rplW	Q9A1X2	Ribosomal protein	Ribosomal_L23	Nucleotide-bd_a/b_plait;Ribosomal_L23/L15e_core_dom;Ribosomal_L23/L25_CS;Ribosomal_L25/23
SPy_0052	rplB	P60434	Ribosomal protein	Ribosomal_L2;Ribosomal_L2_C	NA-bd_OB-fold;Rbsml_prot_L2_RNA-bd_dom;Rib_L2_dom2;Ribosomal_L2;Ribosomal_L2_bac/org-type;Ribosomal_L2_C;Ribosomal_L2_CS;Ribosomal_L2_dom3;Translation_prot_SH3-like
SPy_0053	rpsS	P66496	Ribosomal protein	Ribosomal_S19	Ribosomal_S19;Ribosomal_S19_bac-type;Ribosomal_S19_CS;Ribosomal_S19_SF
SPy_0055	rplV	P0C0D4	Ribosomal protein	Ribosomal_L22	Ribosomal_L22;Ribosomal_L22/L17_CS;Ribosomal_L22_bac/chlpt-type
SPy_0056	rpsC	P66555	Ribosomal protein	KH_2;Ribosomal_S3_C	KH_dom;KH_dom-like_a/b;KH_dom_type_2;KH_prok-type;Ribosomal_S3_bac;Ribosomal_S3_C;Ribosomal_S3_CS
SPy_0057	rplP	Q9A1W7	Ribosomal protein	Ribosomal_L16	Ribosomal_L10e/L16;Ribosomal_L16;Ribosomal_L16_CS
SPy_0059	rpmC	P66176	Ribosomal protein	Ribosomal_L29	Ribosomal_L29;Ribosomal_L29_CS
SPy_0060	rpsQ	Q9A1W5	Ribosomal protein	Ribosomal_S17	NA-bd_OB-fold;Ribosomal_S17;Ribosomal_S17_bac-type;Ribosomal_S17_CS
SPy_0061	rplN	Q9A1W4	Ribosomal protein	Ribosomal_L14	Ribosomal_L14_bac-type;Ribosomal_L14_CS;Ribosomal_L14_dom;Ribosomal_L14b/L23e
SPy_0062	rplX	Q9A1W3	Ribosomal protein	KOW	KOW;Rib_L2_dom2;Ribosomal_L24;Ribosomal_L24/26_CS;Translation_prot_SH3-like
SPy_0063	rplE	Q9A1W2	Ribosomal protein	Ribosomal_L5;Ribosomal_L5_C	Ribosomal_L5;Ribosomal_L5_bac-type;Ribosomal_L5_CS;Ribosomal_L5_domain
SPy_0064	rpsZ	P66421	Ribosomal protein	Ribosomal_S14	Ribosomal_S14;Ribosomal_S14_CS;Ribosomal_S14_Z
SPy_0065	rpsH	P66634	Ribosomal protein	Ribosomal_S8	Ribosomal_S8
SPy_0066	rplF	Q9A1V9	Ribosomal protein	Ribosomal_L6	Ribosomal_L6;Ribosomal_L6_a/b-dom;Ribosomal_L6_bac-type;Ribosomal_L6_CS
SPy_0067	rplR	Q9A1V8	Ribosomal protein	Ribosomal_L18p	Ribosomal_L18/L5;Ribosomal_L18_bac-type
SPy_0069	rpsE	P66583	Ribosomal protein	Ribosomal_S5;Ribosomal_S5_C	dsRNA-bd_dom;Ribosomal_S5;Ribosomal_S5_bac-type;Ribosomal_S5_C;Ribosomal_S5_D2-typ_fold;Ribosomal_S5_D2-typ_fold_subgr;Ribosomal_S5_N;Ribosomal_S5_N_CS
SPy_0071	rpmD	Q9A1V6	Ribosomal protein	Ribosomal_L30	Ribosomal_L30_bac-type;Ribosomal_L30_CS;Ribosomal_L30_ferredoxin-like
SPy_0072	rplO	Q9A1V5	Ribosomal protein	Ribosomal_L18e	Ribosomal_L15;Ribosomal_L15_bac-type;Ribosomal_L15_CS;Ribosomal_L18e/L15P
SPy_0075	infA	P65123	Translation	eIF-1a	NA-bd_OB-fold;RNA-binding_domain_S1_IF1;S1_dom;TIF_IF1
SPy_0076	rpmJ	P66303	Ribosomal protein	Ribosomal_L36	Ribosomal_L36
SPy_0077	rpsM	P66394	Ribosomal protein	Ribosomal_S13	30s_Rbsml_prot_S13_C;Ribosomal_S13;Ribosomal_S13-like_H2TH;Ribosomal_S13_bac-type;Ribosomal_S13_CS
SPy_0078	rpsK	Q9A1V0	Ribosomal protein	Ribosomal_S11	Ribosomal_S11;Ribosomal_S11_bac-type;Ribosomal_S11_CS
SPy_0080	rpoA	P66710	RNA polymerase	RNA_pol_A_bac;RNA_pol_A_CTD;RNA_pol_L	DNA-dir_RNA_pol_insert;DNA-dir_RNA_pol_RpoA/D/Rpb3;DNA-dir_RpoA;RBP11-like_dimer;RNAP_asu_C
SPy_0096	tyrS	Q9A1U3	tRNA ligase	S4;tRNA-synt_1b	aa-tRNA-synth_I_CS;aa-tRNA-synth_Ic;Rossmann-like_a/b/a_fold;S4_RNA-bd;Tyr-tRNA-ligase;Tyr-tRNA-ligase_bac-type;Tyr-tRNA-ligase_bac_1
SPy_0098	rpoB	Q9A1U1	RNA polymerase	RNA_pol_Rpb2_1;RNA_pol_Rpb2_2;RNA_pol_Rpb2_3;RNA_pol_Rpb2_45;RNA_pol_Rpb2_6;RNA_pol_Rpb2_7	DNA-dir_RNA_pol_bsu;DNA-dir_RNA_pol_bsu_external_1;DNA-dir_RNA_pol_su2;DNA-dir_RNA_pol_su2_6;RNA_pol_bsu_CS;RNA_pol_bsu_protrusion;RNA_pol_Rpb2_2;RNA_pol_Rpb2_3;RNA_pol_Rpb2_7;RNA_pol_RPB2_OB-fold
SPy_0099	rpoC	P0C0E0	RNA polymerase	RNA_pol_Rpb1_1;RNA_pol_Rpb1_2;RNA_pol_Rpb1_3;RNA_pol_Rpb1_4;RNA_pol_Rpb1_5	DNA-dir_RpoC_beta_prime;RNA_pol_asu;RNA_pol_N;RNA_pol_Rpb1_1;RNA_pol_Rpb1_3;RNA_pol_Rpb1_4;RNA_pol_Rpb1_5
SPy_0122	SPy_0122	Q7DAN3	RNA modification	Dus	Aldolase_TIM;tRNA-dHydroUridine_Synthase_C;tRNA_dU_NifR3;tRNA_hU_synthase;tRNA_hU_synthase_CS
SPy_0164	nusG	P68893	Other RBP	KOW;NusG	KOW;NGN_dom;Rib_L2_dom2;Transcrpt_antiterm_NusG;Translation_prot_SH3-like
SPy_0173	leuS	Q9A1P0	tRNA ligase	Anticodon_1;tRNA-synt_1;tRNA-synt_1_2;tRNA-synt_1g	aa-tRNA-synth_I_CS;aa-tRNA-synth_Ia;Leu-tRNA-ligase;Leu_tRNA-synth_edit;M/V/L/I-tRNA-synth_anticd-bd;Methionyl/Leucyl_tRNA_Synth;Rossmann-like_a/b/a_fold;tRNAsynth_1a_anticodon-bd;Val/Leu/Ile-tRNA-synth_edit
SPy_0239	gltX	P67023	tRNA ligase	tRNA-synt_1c	aa-tRNA-synth_I_codon-bd;aa-tRNA-synth_I_codon-bd_sub2;aa-tRNA-synth_I_CS;Glu-tRNA-ligase_bac/mito;Glu/Gln-tRNA-synth;Glu/Gln-tRNA-synth_Ib_a-bdl;Glu/Gln-tRNA-synth_Ib_cat-dom;Rossmann-like_a/b/a_fold
SPy_0246	rnpA	Q9A1J4	RNase	Ribonuclease_P	Ribosomal_S5_D2-typ_fold;Ribosomal_S5_D2-typ_fold_subgr;RNase_P;RNase_P_CS
SPy_0248	SPy_0248	Q9A1J2	Other RBP	R3H	R3H_ss-bd
SPy_0250	rpmH	P66258	Ribosomal protein	Ribosomal_L34	Ribosomal_L34;Ribosomal_L34_CS
SPy_0260	tatD	Q9A1I2	RNase	TatD_DNase	DNase_TatD-rel_CS;DNase_TatD-type;TatD_family
SPy_0261	rnmV	Q9A1I1	RNase	DUF4093;Toprim	RNase_M5;RNase_M5_C;Toprim_domain
SPy_0262	rsmA	Q9A1I0	RNA modification	RrnaAD	KsgA/Erm;rRNA_Ade_diMease-like;rRNA_Ade_Mease_Trfase_CS;rRNA_Ade_methylase_Trfase_N;rRNA_adenine_dimethylase;SAM-dependent_MTases
SPy_0263	rsgA	Q9A1H9	Ribosome biogenesis	DUF258	EngC_GTPase;G_CP_dom;NA-bd_OB-fold;P-loop_NTPase;Ribosome_biogen_GTPase_RsgA
SPy_0267	yhaM	Q9A1H5	RNase	HD;tRNA_anti-codon	HD/PDEase_dom;HD_domain;NA-bd_OB-fold;NA-bd_OB_tRNA
SPy_0271	rpsL	P66376	Ribosomal protein	Ribosom_S12_S23	NA-bd_OB-fold;Ribosomal_S12/S23;Ribosomal_S12_bac
SPy_0272	rpsG	P66619	Ribosomal protein	Ribosomal_S7	Ribosomal_S5/S7;Ribosomal_S7_bac/org-type;Ribosomal_S7_CS;Ribosomal_S7_dom
SPy_0273	fus	P69946	Translation	EFG_C;EFG_II;EFG_IV;GTP_EFTU;GTP_EFTU_D2	EF_GTP-bd_dom;EFG_III-V;EFG_V;P-loop_NTPase;Ribosomal_S5_D2-typ_fold;Ribosomal_S5_D2-typ_fold_subgr;Small_GTP-bd_dom;Transl_B-barrel;Transl_elong_EFG/EF2;Transl_elong_EFG/EF2_IV;Transl_elong_EFTu/EF1A_2
SPy_0306	SPy_0306	Q9A1F4	Ribosome biogenesis	MMR_HSR1	G_CP_dom;GTP-bd_ribosome_bgen_YqeH;GTP_binding_domain;P-loop_NTPase
SPy_0307	SPy_0307	Q9A1F3	Other RBP	CRS1_YhbY	RNA-binding_CRM;RNA-binding_YhbY
SPy_0314		Q9A1E8	RNA modification	HIGH_NTase1	Rossmann-like_a/b/a_fold;UPF0348
SPy_0329	rsmG	Q9A1D7	RNA modification	GidB	rRNA_ssu_MeTfrase_G;SAM-dependent_MTases
SPy_0341	der	P64064	Ribosome biogenesis	MMR_HSR1	GTP-bd_EngA;GTP_binding_domain;KH_dom-like_a/b;P-loop_NTPase;Small_GTP-bd_dom
SPy_0349	greA	P64285	Other RBP	GreA_GreB;GreA_GreB_N	TF_GreA/GreB_CS;Tscrpt_elong_fac_GreA;Tscrpt_elong_fac_GreA/B;Tscrpt_elong_fac_GreA/B_C;Tscrpt_elong_fac_GreA/B_fam;Tscrpt_elong_fac_GreA/B_N
SPy_0356	SPy_0356	Q9A1C1	RNA modification	SpoU_methylase;SpoU_sub_bind	Alpha/beta_knot_MTases;L30e-like;SpoU_MeTrfase;SpoU_subst-bd;tRNA_m1G_MTases_N
SPy_0369	SPy_0369	Q9A1B0	RNA modification	PseudoU_synth_2;S4	PsdUridine_synth_cat_dom;PsdUridine_synth_RsuA/RluB/E/F;PsdUridine_synth_RsuA/RluB_CS;PsdUridine_synth_RsuA/RluD;S4_RNA-bd
SPy_0371	SPy_0371	Q9A1A9	RNA modification	SpoU_methylase	Alpha/beta_knot_MTases;SpoU_MeTrfase;tRNA_cyt/urid_MeTfrase;tRNA_m1G_MTases_N
SPy_0377	SPy_0377	Q9A1A5	RNA modification	rRNA_methylase	rRNA_methylase;SAM-dependent_MTases
SPy_0406	rsmI	Q9A186	RNA modification	TP_methylase	4pyrrol_Mease;4pyrrole_Mease_sub1;4pyrrole_Mease_sub2;rRNA_ssu_MeTfrase_I;SAM_MeTrfase_RsmI_CS
SPy_0422	metG	Q9A178	tRNA ligase	tRNA-synt_1g;tRNA_bind	Met-tRNA-synth_bsu_C;Met-tRNA_synth;Met-tRNA_synth_2;Methionyl/Leucyl_tRNA_Synth;NA-bd_OB-fold;Rossmann-like_a/b/a_fold;tRNA-bd_dom;tRNAsynth_1a_anticodon-bd
SPy_0460	rplK	P66058	Ribosomal protein	Ribosomal_L11;Ribosomal_L11_N	Ribosomal_L11/L12;Ribosomal_L11_bac-typ;Ribosomal_L11_C;Ribosomal_L11_CS;Ribosomal_L11_N
SPy_0461	rplA	P66097	Ribosomal protein	Ribosomal_L1	Ribosom_L1_bac-type;Ribosomal_L1;Ribosomal_L1-like;Ribosomal_L1/biogenesis;Ribosomal_L1_2-a/b-sand;Ribosomal_L1_3-a/b-sand;Ribosomal_L1_CS
SPy_0463	frr	P68903	Translation	RRF	Ribosome_recyc_fac;Ribosome_recyc_fac_dom
SPy_0473	ybeY	P67140	RNase	UPF0054	MetalPrtase_cat_dom_prd;YbeY;YbeY_CS
SPy_0476	era	P0C0B9	Ribosome biogenesis	KH_2;MMR_HSR1	G_ERA_dom;GTP-bd_Era;GTP_binding_domain;KH_dom-like_a/b;KH_dom_type_2;KH_prok-type;P-loop_NTPase;Small_GTP-bd_dom
SPy_0501.1	rpmG1	Q490D8	Ribosomal protein	Ribosomal_L33	Ribosomal_L33;Ribosomal_zn-bd
SPy_0503	rnr	Q9A127	RNase	OB_RNB;S1	NA-bd_OB-fold;Rbsml_prot_S1_RNA-bd_dom;RNase_B_OB_dom;RNase_II/R_CS;RNase_II/RNase_R;RNase_R;S1_dom
SPy_0504	smpB	Q9A126	Translation	SmpB	SmpB;SsrA-bd_prot;SsrA-bd_prot_CS
SPy_0517	thrS	Q9A115	tRNA ligase	HGTP_anticodon;TGS;tRNA-synt_2b;tRNA_SAD	aa-tRNA-synt_IIb_cons-dom;aa-tRNA-synth_II;Anticodon-bd;Beta-grasp_dom;TGS;TGS-like;Thr-tRNA-ligase_IIa;Thr/Ala-tRNA-synth_IIc_edit;tRNA_SAD
SPy_0531	rnc	P66670	Ribosomal protein	dsrm;Ribonucleas_3_3	dsRNA-bd_dom;RNase_III;RNase_III_dom
SPy_0559	asnS	Q9A0Y2	tRNA ligase	tRNA-synt_2	aa-tRNA-synt_II;aa-tRNA-synt_II-like;aa-tRNA-synth_II;Asn-tRNA-ligase
SPy_0571	licT	Q9A0X5	Other RBP	CAT_RBD;PRD	CAT_RNA-bd_dom;PRD;Transcrpt_antitermin_CS
SPy_0595	lysS	Q9A0V7	tRNA ligase	tRNA-synt_2;tRNA_anti-codon	aa-tRNA-synt_II;aa-tRNA-synt_II-like;aa-tRNA-synth_II;Lys-tRNA-ligase_II;Lys-tRNA-synth_II_C;NA-bd_OB-fold;NA-bd_OB_tRNA
SPy_0611	tuf	P69952	Translation	GTP_EFTU;GTP_EFTU_D2;GTP_EFTU_D3	EF_GTP-bd_dom;P-loop_NTPase;Small_GTP-bd_dom;Transl_B-barrel;Transl_elong_EF1A/Init_IF2_C;Transl_elong_EFTu/EF1A_2;Transl_elong_EFTu/EF1A_bac/org;Transl_elong_EFTu/EF1A_C
SPy_0643	prfB	Q9A0S5	Translation	PCRF;RF-1	dsRNA-bd_dom;PCRF;Pep_chain_release_fac_I_II;Peptide_chain_release_fac2_bac;PrfB
SPy_0651	asnS	P67575	tRNA ligase	tRNA-synt_2;tRNA_anti-codon	aa-tRNA-synt_II;aa-tRNA-synt_II-like;aa-tRNA-synth_II;Asn-tRNA-ligase;Asp/Asn-tRNA-synth_IIb;NA-bd_OB-fold;NA-bd_OB_tRNA
SPy_0717	rpmE2	P66202	Ribosomal protein	Ribosomal_L31	Ribosomal_L31;Ribosomal_L31_B
SPy_0724	rplS	P66084	Ribosomal protein	Ribosomal_L19	Ribosomal_L19;Ribosomal_L19_CS;Translation_prot_SH3-like
SPy_0768	pheS	Q9A0I1	tRNA ligase	Phe_tRNA-synt_N;tRNA-synt_2d	aa-tRNA-synth_II;Phe-tRNA-synth_IIc_asu;Phe-tRNA_ligase_II_N;Phe_tRNA_ligase_alpha1_bac;Phenylalanyl-tRNA_Synthase;tRNA-bd_arm
SPy_0769	pheT	Q9A0I0	tRNA ligase	B3_4;B5;FDX-ACB;tRNA_bind	B3/B4_tRNA-bd;DNA-bd_dom_put;NA-bd_OB-fold;Phe-tRNA-ligase_IIc_bsu;Phe-tRNA_synthase_B3/B4;PheS_beta_Fdx_antiC-bd;tRNA-bd_dom;tRNA_synthase_B5-dom
SPy_0779	rpsU	P66526	Ribosomal protein	Ribosomal_S21	Ribosomal_S21;Ribosomal_S21_CS
SPy_0782	rpoD	Q9A0G8	RNA polymerase	Sigma70_r1_1;Sigma70_r1_2;Sigma70_r2;Sigma70_r3;Sigma70_r4	RNA_pol_sigma-70_dom;RNA_pol_sigma70;RNA_pol_sigma70_r1_2;RNA_pol_sigma70_r2;RNA_pol_sigma70_r3;RNA_pol_sigma70_r4;RNA_pol_sigma_70_r1_1;RNA_pol_sigma_r2;RNA_pol_sigma_r3_r4;RNA_pol_sigma_RpoD_C;Sigma70_RpoD;WHTH_DNA-bd_dom
SPy_0804	infC	P65146	Translation	IF3_C;IF3_N	Translation_initiation_fac3_CS;Translation_initiation_fac_3;Translation_initiation_fac_3_C;Translation_initiation_fac_3_N
SPy_0805	rpmI	P66280	Ribosomal protein	Ribosomal_L35p	Ribosomal_L35;Ribosomal_L35_CS;Ribosomal_L35_non-mt
SPy_0806	rplT	P66114	Ribosomal protein	Ribosomal_L20	Ribosomal_L20
SPy_0817	thiI	Q9A0D8	RNA modification	ThiI;THUMP	Rossmann-like_a/b/a_fold;ThiI_AANH;THUMP;tRNA_STrfase
SPy_0819	rplU	Q9A0D6	Ribosomal protein	Ribosomal_L21p	L21p-like;Ribosomal_L21;Ribosomal_L21_CS
SPy_0822	rpmA	P66137	Ribosomal protein	Ribosomal_L27	Ribosomal_L27;Ribosomal_L27_CS
SPy_0827	SPy_0827	Q9A0D1	RNA modification	PseudoU_synth_2;S4	PsdUridine_synth_cat_dom;PsdUridine_synth_RluC/D;PsdUridine_synth_RluC/D_CS;PsdUridine_synth_RsuA/RluD;S4_RNA-bd
SPy_0830	pyrR	Q9A0D0	Other RBP	Pribosyltran	PRibTrfase_dom;PRTase-like;PyrR
SPy_0840	rpsP	P66446	Ribosomal protein	Ribosomal_S16	Ribosomal_S16;Ribosomal_S16_dom
SPy_0841	SPy_0841	Q9A0C1	Other RBP		KH_prok-type;UPF0109
SPy_0847	rimM	P58183	Ribosome biogenesis	PRC;RimM	16S_RimM;PRC-brl_dom;PRC_barrel-like;RimM;Transl_B-barrel
SPy_0866	cca	Q9A0A5	RNA modification	PolyA_pol	CCA-adding_enz_firmicutes;PolA_pol_head_dom
SPy_0886	engB	Q9A088	Ribosome biogenesis	MMR_HSR1	G_ENGB_dom;GTP-bd_ribosome_bio_YsxC;GTP_binding_domain;P-loop_NTPase;Small_GTP-bd_dom
SPy_0913	rpsA	Q9A066	Ribosomal protein	S1	NA-bd_OB-fold;Rbsml_prot_S1_RNA-bd_dom;Ribosomal_S1;S1_dom
SPy_0924	rnz	P60199	RNase		Beta-lactamas-like;RNase_Z/BN
SPy_0930	SPy_0930	Q9A050	RNA modification	DUF633	SAM-dependent_MTases;TrmK
SPy_1020	rnj	Q99ZY2	RNase	Lactamase_B;RMMBL	Beta-lactamas-like;RMMBL;RNase_J;RNase_J_bac
SPy_1046	cas9	Q99ZW2	RNase	HNH_4	Cas9;CRISPR-rel_HNH_dom;HNH_nuc
SPy_1053	lepA	Q99ZV8	Translation	EFG_C;EFG_II;GTP_EFTU;GTP_EFTU_D2;LepA_C	EF-4;EF_GTP-bd_dom;EFG_III-V;EFG_V;LepA_GTP-bd_C;P-loop_NTPase;Small_GTP-bd_dom;Transl_B-barrel;Transl_elong_EFTu/EF1A_2
SPy_1072	rplJ	P68900	Ribosomal protein	Ribosomal_L10	Ribosomal_L10;Ribosomal_L10_eubac_CS;Ribosomal_L10P
SPy_1073	rplL	P66063	Ribosomal protein	Ribosomal_L12	Ribosomal_L7/12;Ribosomal_L7/12_C/ClpS-like;Ribosomal_L7/L12_C;Ribosomal_L7/L12_oligo
SPy_1127	SPy_1127	Q99ZQ6	RNA modification	PseudoU_synth_2	PsdUridine_synth_cat_dom;PsdUridine_synth_RluC/D;PsdUridine_synth_RluC/D_CS;PsdUridine_synth_RsuA/RluD
SPy_1141	prfA	Q99ZP5	Translation	PCRF;RF-1	dsRNA-bd_dom;PCRF;Pep_chain_release_fac_I_II;PrfA
SPy_1143	SPy_1143	Q99ZP3	RNA modification	Sua5_yciO_yrdC	DHBP_synth_RibB-like_a/b_dom;YrdC-like_dom
SPy_1162	rnhB	Q99ZM6	RNase	RNase_HII	RNase_HII;RNase_HII/HIII;RNase_HII/HIII_dom;RNaseH-like_dom
SPy_1173	trmFO	Q99ZL9	RNA modification	GIDA	Folate-dep_Ribothymidyl_synth;GIDA-rel;GIDA-rel_CS
SPy_1200	ffh	Q99ZK1	Translation	SRP54;SRP54_N;SRP_SPB	AAA+_ATPase;P-loop_NTPase;Signal_recog_particl_SRP54_hlx;Signal_recog_particle_SRP54_M;SRP54;SRP54_GTPase_dom;SRP_Ffh
SPy_1232	SPy_1232	Q99ZH2	RNA modification	MTS	SAM-dependent_MTases;Small_mtfrase_dom
SPy_1234	rpsT	P66509	Ribosomal protein	Ribosomal_S20p	Ribosomal_S20
SPy_1251	truB	P65858	RNA modification	TruB_N	PsdUridine_synth;PsdUridine_synth_cat_dom;tRNA_psdUridine_synth_TruB
SPy_1333	obg	Q99Z94	Ribosome biogenesis	DUF1967;GTP1_OBG;MMR_HSR1	GTP-bd_Obg/CgtA;GTP-bd_prot_GTP1/OBG_C;GTP1-OBG_CS;GTP1_OBG_dom;GTP_binding_domain;P-loop_NTPase;Small_GTP-bd_dom
SPy_1337	rsuA	Q99Z92	RNA modification	PseudoU_synth_2;S4	PsdUridine_synth_cat_dom;PsdUridine_synth_RsuA/RluB/E/F;PsdUridine_synth_RsuA/RluB_CS;PsdUridine_synth_RsuA/RluD;S4_RNA-bd
SPy_1346		Q99Z86	RNA modification	TRAM;tRNA_U5-meth_tr	23S_rRNA_MeTrfase_RlmD;MeTrfase_TrmA_AS;MeTrfase_TrmA_CS;NA-bd_OB-fold;SAM-dependent_MTases;TRAM_dom;U5_MeTrfase_fam
SPy_1389	alaS	Q99Z57	tRNA ligase	DHHA1;tRNA-synt_2c;tRNA_SAD	Ala-tRNA-lgiase_IIc;Ala-tRNA-ligase_IIc_anticod-bd;Ala-tRNA-synth_IIc_core;Ala-tRNA-synth_IIc_N;Ala_tRNA_ligase_euk/bac;DHHA1_dom;Thr/Ala-tRNA-synth_IIc_edit;Transl_B-barrel;tRNA_SAD
SPy_1398	SPy_1398	Q99Z51	RNA modification	PseudoU_synth_2;S4	PsdUridine_synth_cat_dom;PsdUridine_synth_RsuA/RluB_CS;PsdUridine_synth_RsuA/RluD;S4_RNA-bd
SPy_1415	deaD	Q99Z38	Other RBP	DEAD;Helicase_C	DEAD/DEAH_box_helicase_dom;DEAD_helicase_CshA;Helicase_ATP-bd;Helicase_C;P-loop_NTPase;RNA-helicase_DEAD-box_CS;RNA_helicase_DEAD_Q_motif
SPy_1416	prfC	P66021	Translation	EFG_II;GTP_EFTU;GTP_EFTU_D2	EF_GTP-bd_dom;EFG_III-V;P-loop_NTPase;PrfC;Small_GTP-bd_dom;Transl_B-barrel;Transl_elong_EFTu/EF1A_2
SPy_1497	hlyA1	Q99YX6	RNA modification	FtsJ;S4	Haemolysin_A/TlyA;rRNA_MeTrfase_FtsJ_dom;S4_RNA-bd;SAM-dependent_MTases
SPy_1513	ileS	Q99YW3	tRNA ligase	Anticodon_1;tRNA-synt_1	aa-tRNA-synth_I_CS;aa-tRNA-synth_Ia;Ile-tRNA-ligase;Ile-tRNA-ligase_type1;M/V/L/I-tRNA-synth_anticd-bd;Rossmann-like_a/b/a_fold;tRNAsynth_1a_anticodon-bd;Val/Leu/Ile-tRNA-synth_edit
SPy_1515	SPy_1515	Q99YW1	Other RBP	S4	S4_RNA-bd
SPy_1533	rlmN	Q99YU5	RNA modification	Radical_SAM	Aldolase_TIM;Elp3/MiaB/NifB;RNA_MTrfase_RlmN;rRNA_lsu_MTrfase_RlmN/Cfr;rSAM
SPy_1538	SPy_1538	Q99YU1	RNA modification	Cons_hypoth95	DNA_methylase_N6_adenine_CS;RNA_MeTrfase_RsmD;SAM-dependent_MTases
SPy_1551	SPy_1551	Q99YT4	Other RBP	B3_4	B3/B4_tRNA-bd;Phe-tRNA_synthase_B3/B4
SPy_1568	valS	Q99YS1	tRNA ligase	Anticodon_1;tRNA-synt_1;Val_tRNA-synt_C	aa-tRNA-synth_I_CS;aa-tRNA-synth_Ia;M/V/L/I-tRNA-synth_anticd-bd;Rossmann-like_a/b/a_fold;tRNA-bd_arm;tRNAsynth_1a_anticodon-bd;Val-tRNA_synth_tRNA-bd;Val/Leu/Ile-tRNA-synth_edit;Valyl-tRNA_ligase
SPy_1606		Q99YP3	RNA modification	TRAM;tRNA_U5-meth_tr	23S_rRNA_MeTrfase_RlmD;MeTrfase_TrmA_AS;MeTrfase_TrmA_CS;NA-bd_OB-fold;SAM-dependent_MTases;TRAM_dom;U5_MeTrfase_fam
SPy_1613	SPy_1613	Q99YN9	Ribosomal protein	Ribosomal_S30AE	Ribosomal_S30Ae/sigma54_mod
SPy_1627	sunL	Q99YM8	RNA modification	Nol1_Nop2_Fmu;NusB	Fmu/NOL1/Nop2p_CS;MeTrfase_RsmB/NOP2;NusB_RsmB_TIM44;RCMT;rRNA_ssu_MeTfrase_B;SAM-dependent_MTases
SPy_1628	fmt	Q99YM7	tRNA ligase	Formyl_trans_C;Formyl_trans_N	Fmt;Formyl_trans_C;Formyl_transf_N;Formyl_transferase_C-like;GART_AS;Met_tRNA_Form_TA-like
SPy_1630	rpoZ	P68840	RNA polymerase	RNA_pol_Rpb6	DNA-dir_RNA_pol_omega;Pol_omega/K/RPB6;RNAP_RPB6_omega
SPy_1633	rny	P67284	RNase	DUF3552;HD;KH_1	HD/PDEase_dom;HD_domain;HDIG_dom;KH_dom;KH_dom_type_1;Ribonuclease_Y;RNase_Y_N
SPy_1644	SPy_1644	Q99YL5	RNA modification	THUMP;UPF0020	DNA_methylase_N6_adenine_CS;RNA_methylase_dom;SAM-dependent_MTases;THUMP
SPy_1659	SPy_1659	Q99YK3	Other RBP	DEAD;Helicase_C	CshB;DEAD/DEAH_box_helicase_dom;Helicase_ATP-bd;Helicase_C;P-loop_NTPase;RNA_helicase_DEAD_Q_motif
SPy_1666	rsmH	P65431	RNA modification	Methyltransf_5	RsmH;SAM-dep_MeTrfase_MraW_recog;SAM-dependent_MTases
SPy_1688	glyS	Q99YI4	tRNA ligase	tRNA_synt_2f	Gly-tRNA-synth_bsu;Gly-tRNA-synth_heterodimer
SPy_1689	glyQ	Q99YI3	tRNA ligase	tRNA-synt_2e	Gly-tRNA-synth_heterodimer;Gly-tRNA_ligase_asu
SPy_1719	rbfA	P65971	Ribosome biogenesis	RBFA	KH_dom-like_a/b;Ribosome-bd_facA;Ribosome-bd_facA_dom;Ribosome-bd_factorA_CS
SPy_1721	infB	Q99YG1	Translation	GTP_EFTU;GTP_EFTU_D2;IF-2;IF2_N	EF_GTP-bd_dom;IF2_N;P-loop_NTPase;Small_GTP-bd_dom;Small_GTPase;TF_IF2_bacterial-like;TIF_IF2;TIF_IF2_dom3;Transl_B-barrel;Transl_elong_EFTu/EF1A_2
SPy_1724	nusA	Q99YF8	Other RBP	KH_5;NusA_N;S1	KH_dom;KH_dom-like_a/b;KH_dom_NusA-like;KH_dom_type_1;KH_prok-type;NA-bd_OB-fold;NusA_bac;Rbsml_prot_S1_RNA-bd_dom;S1_dom;TF_NusA_N;Tscrpt_termination_fac_NusA
SPy_1725	rimP	P59819	Ribosome biogenesis	DUF150	Ribosome_maturation_RimP;RimP_C;RimP_N
SPy_1726	trmB	P67504	RNA modification	Methyltransf_4	SAM-dependent_MTases;tRNA_(Gua-N-7)_MeTrfase_Trmb
SPy_1742	serS	Q99YE2	tRNA ligase	Seryl_tRNA_N;tRNA-synt_2b	aa-tRNA-synt_IIb_cons-dom;aa-tRNA-synth_II;Ser-tRNA-ligase_type_1;Ser-tRNA-synth_1_N;tRNA-bd_arm
SPy_1770	gatB	Q99YC1	tRNA ligase	GatB_N;GatB_Yqey	Apn/Gln-ADT_bsu;Asn/Gln-tRNA_amidoTrfase_suB/E;Asn/Gln-tRNA_Trfase_suB/E_cat;Asn/Gln_amidotransferase;Asn/Gln_tRNA_amidoTrfrase-rel;Gln-tRNA_amidoTrfase_suB_CS
SPy_1771	gatA	Q99YC0	tRNA ligase	Amidase	Amidase;Amidase_CS;Amidase_dom;GatA
SPy_1772	gatC	P68890	tRNA ligase	Glu-tRNAGln	Asp/Glu-ADT_csu
SPy_1818	nusB	Q99Y88	Other RBP	NusB	NusB_fam;NusB_RsmB_TIM44
SPy_1821	efp	P68773	Translation	EFP;EFP_N;Elong-fact-P_C	Elong-fact-P_C;NA-bd_OB-fold;Rib_L2_dom2;Transl_elong_fac_P/YeiP;Transl_elong_KOW-like;Transl_elong_P/YeiP_cen;Transl_elong_P/YeiP_CS;Transl_elongation_fac_P;Translation_prot_SH3-like
SPy_1829	rpsR	P66475	Ribosomal protein	Ribosomal_S18	Ribosomal_S18;Ribosomal_S18_CS
SPy_1831	rpsF	P66599	Ribosomal protein	Ribosomal_S6	Ribosomal_S6;Ribosomal_S6_plastid/chlpt;Transl_elong_EF1B/ribosomal_S6
SPy_1841	rnhC	P66677	RNase	DUF3378;RNase_HII	RNase_HII/HIII;RNase_HII/HIII_dom;RNase_HIII;RNase_HIII_N;RNaseH-like_dom
SPy_1871	rpsN	P66424	Ribosomal protein	Ribosomal_S14	Ribosomal_S14;Ribosomal_S14_bac/plaastid
SPy_1874	SPy_1874	Q99Y44	RNA modification	Peptidase_M22	Gcp-like_dom;T6A_YeaZ
SPy_1876	rnj	Q99Y42	RNase	Lactamase_B;RMMBL	Beta-lactamas-like;RMMBL;RNase_J;RNase_J_bac;RNase_J_CS
SPy_1888	rpmB	P66157	Ribosomal protein	Ribosomal_L28	Ribosomal_L28
SPy_1895	rpoE	P66719	RNA polymerase	HARE-HTH	DNA-dir_RNA_pol_delta/Asxl;RpoE
SPy_1901	truA	P65850	RNA modification	PseudoU_synth_1	PsdUridine_synth_cat_dom;PsdUridine_synth_TruA;PsdUridine_synth_TruA_a/b_dom;PsdUridine_synth_TruA_C;PsdUridine_synth_TruA_N
SPy_1931	rpsI	P66648	Ribosomal protein	Ribosomal_S9	Ribosomal_S5_D2-typ_fold;Ribosomal_S5_D2-typ_fold_subgr;Ribosomal_S9;Ribosomal_S9_bac/plastid;Ribosomal_S9_CS
SPy_1932	rplM	Q99Y07	Ribosomal protein	Ribosomal_L13	Ribosomal_L13;Ribosomal_L13_bac-type;Ribosomal_L13_CS;Ribosomal_L13_dom
SPy_1938	SPy_1938	Q99Y02	RNA modification	SpoU_methylase;SpoU_sub_bind	Alpha/beta_knot_MTases;L30e-like;rRNA_MeTrfase_TrmH;SpoU_MeTrfase;SpoU_subst-bd;tRNA_m1G_MTases_N
SPy_1940	mrnC	Q99Y00	RNase	Ribonuclease_3	Mini3_fam;RNase_III_dom
SPy_1941	cysS	Q99XZ9	tRNA ligase	DALR_2;tRNA-synt_1e	Cys-tRNA-ligase;Cys-tRNA-synt_Ia_DALR;Cys-tRNA/MSH_ligase;Rossmann-like_a/b/a_fold;tRNAsynth_1a_anticodon-bd
SPy_1946	pnp	Q99XZ5	RNase	KH_1;PNPase;RNase_PH;RNase_PH_C;S1	ExoRNase_PH_dom1;ExoRNase_PH_dom2;KH_dom;KH_dom_type_1;NA-bd_OB-fold;PNPase;PNPase/RNase_PH_dom;PNPase_PH_RNA-bd_bac/org-type;Rbsml_prot_S1_RNA-bd_dom;Ribosomal_S5_D2-typ_fold;S1_dom
SPy_1955	rpsO	Q99XZ0	Ribosomal protein	Ribosomal_S15	Ribosomal_S15;Ribosomal_S15_bac-type;S15_NS1_RNA-bd
SPy_1962	proS	Q99XY4	tRNA ligase	HGTP_anticodon;tRNA-synt_2b;tRNA_edit	aa-tRNA-synt_IIb_cons-dom;aa-tRNA-synth_II;Anticodon-bd;Pro-tRNA-ligase_IIa;Pro-tRNA-synth_IIa_bac-type;Pro-tRNA-Synthase_IIa_type1;YbaK/aa-tRNA-synth-assoc-dom
SPy_1980	dtd	P63999	Other RBP	Tyr_Deacylase	Daa-tRNA_deacyls_DTD;DTD-like_dom
SPy_2043	mf	Q7DAK9	RNase	Endonuclease_NS	DNA/RNA_non-sp_Endonuclease
SPy_2058.1	rpmG2	Q48WA5	Ribosomal protein	Ribosomal_L33	Ribosomal_L33;Ribosomal_zn-bd
SPy_2063	SPy_2063	Q99XS3	RNA modification	PseudoU_synth_2	PsdUridine_synth_cat_dom;PsdUridine_synth_RluC/D;PsdUridine_synth_RluC/D_CS;PsdUridine_synth_RsuA/RluD
SPy_2077	cspA	P0C0F1	Other RBP	CSD	Cold-shock_CS;Cold_shock_CspA;Cold_shock_prot;CSP_DNA-bd;NA-bd_OB-fold
SPy_2092	rpsB	P68901	Ribosomal protein	Ribosomal_S2	Ribosomal_S2;Ribosomal_S2_bac/mit/plastid;Ribosomal_S2_CS;Ribosomal_S2_flav_dom
SPy_2093	tsf	Q99XQ7	Translation	EF_TS;UBA	Transl_elong_EFTs/EF1B;Transl_elong_EFTs/EF1B_dimer;Transl_elong_Ts_CS;UBA-like;UBA/Ts_N
SPy_2151	argS	Q99XL5	tRNA ligase	Arg_tRNA_synt_N;DALR_1;tRNA-synt_1d	Arg-tRNA-ligase;Arg-tRNA-synth_N;DALR_anticod-bd;Rossmann-like_a/b/a_fold;tRNAsynth_1a_anticodon-bd
SPy_2156	aspS	Q99XL0	tRNA ligase	GAD;tRNA-synt_2;tRNA_anti-codon	aa-tRNA-synt_II;aa-tRNA-synt_II-like;aa-tRNA-synth_II;Asp-tRNA-ligase_bac/mit;Asp/Asn-tRNA-synth_IIb;GAD-like;GAD_dom;NA-bd_OB-fold;NA-bd_OB_tRNA
SPy_2157	hisS	Q99XK9	tRNA ligase	HGTP_anticodon	aa-tRNA-synth_II;Anticodon-bd;His-tRNA-ligase;HisRS/HisZ
SPy_2159	rpmF	Q99XK8	Ribosomal protein	Ribosomal_L32p	Ribosomal_L32p;Ribosomal_zn-bd
SPy_2160	rpmG3	P66235	Ribosomal protein	Ribosomal_L33	Ribosomal_L33;Ribosomal_L33_CS;Ribosomal_zn-bd
SPy_2178	rpsD	P66567	Ribosomal protein	Ribosomal_S4;S4	Ribosomal_S4/S9;Ribosomal_S4/S9_N;Ribosomal_S4_bac-type;Ribosomal_S4_CS;S4_RNA-bd
SPy_2183	rplI	P66322	Ribosomal protein	Ribosomal_L9_C;Ribosomal_L9_N	Ribosomal_L9;Ribosomal_L9/RNase_H1_N;Ribosomal_L9_bac/chp;Ribosomal_L9_C;Ribosomal_L9_N
SPy_2185	mnmG	Q99XI8	RNA modification	GIDA;GIDA_assoc_3	GidA;GidA-assoc_3;GIDA-rel;GIDA-rel_CS
SPy_2188	mnmA	P58075	RNA modification	tRNA_Me_trans	Adenine_a_hdrlase_dom;Rossmann-like_a/b/a_fold;tRNA-specific_2-thiouridylase
SPy_2203	SPy_2203	Q99XH6	Other RBP		RNA-bd_S4-rel_YaaA;S4_RNA-bd
SPy_2207	trpS	Q99XH4	tRNA ligase	tRNA-synt_1b	aa-tRNA-synth_I_CS;aa-tRNA-synth_Ic;Rossmann-like_a/b/a_fold;Trp-tRNA-ligase;Trp-tRNA-ligase_bac-type
SPy_2215	rlmH	Q99XH0	RNA modification	SPOUT_MTase	Alpha/beta_knot_MTases;RlmH;SPOUT_MeTrfase;tRNA_m1G_MTases_N
