# Supplementary material for: RNA-binding protein YebC enhances translation of proline-rich amino acid stretches in bacteria
Source: Nat Commun. 2025 Jul 7;16:6262. doi: 10.1038/s41467-025-60687-4 (PMC12234827; doi:10.1038/s41467-025-60687-4)
Supplement: Supplementary file 6 — Supplementary Dataset 4 [file 41467_2025_60687_MOESM6_ESM.xlsx]

## Sheet: Description
Supplementary data 4: Clusters of cross-linked nucleotides in iCLIP2 experiment.
CL cluster	The name of the cluster; includes the locus, where it is located, the genome coordinates and strand.
Sample	iCLIP sample name
Location	Location of the clusters
TPM sum	Sum of transcripts per million (TPM) for the cross-linked nucleotides

## Sheet: SD-4
CL cluster	Sample	Location	TPM sum
SPY_RS00010_(2689..2719)+	yebc_uv_1	protein_coding	8.99372
SPY_RS00020_(4131..4161)+	yebc_uv_1	protein_coding	3.16446
SPY_RS00050_(10989..11019)+	yebc_uv_1	protein_coding	3.91393
SPY_RS00055_(12319..12349)+	yebc_uv_1	protein_coding	7.82787
ncRNA_(16943..16973)+	yebc_uv_1	intergenic	66.6201
SPY_RS00070_(17263..17293)+	yebc_uv_1	rRNA	8401.13
SPY_RS00080_(19116..19146)+	yebc_uv_1	rRNA	19903.2
SPY_RS00080_(19702..19732)+	yebc_uv_1	rRNA	8881.13
SPY_RS00080_(21475..21505)+	yebc_uv_1	rRNA	227896
SPY_RS00105_(22448..22478)+	yebc_uv_1	tRNA	1296.59
SPY_RS00130_(22893..22923)+	yebc_uv_1	tRNA	6700.99
ncRNA_(23037..23067)+	yebc_uv_1	intergenic	76.6964
SPY_RS00135_(23058..23088)+	yebc_uv_1	rRNA	67.7027
ncRNA_(28009..28039)+	yebc_uv_1	intergenic	2641.07
SPY_RS00160_(28241..28271)+	yebc_uv_1	tRNA	1083.16
SPY_RS00170_(28450..28480)+	yebc_uv_1	tRNA	2352.69
SPY_RS00175_(28532..28562)+	yebc_uv_1	tRNA	7775.74
SPY_RS00180_(28615..28645)+	yebc_uv_1	tRNA	5064.3
SPY_RS00190_(28801..28831)+	yebc_uv_1	tRNA	1539.26
SPY_RS00200_(28997..29027)+	yebc_uv_1	tRNA	6315.09
SPY_RS00215_(32101..32131)+	yebc_uv_1	protein_coding	3.58083
SPY_RS00215_(32200..32230)+	yebc_uv_1	protein_coding	3.41428
SPY_RS00215_(32342..32372)+	yebc_uv_1	protein_coding	9.90975
SPY_RS00215_(32743..32773)+	yebc_uv_1	protein_coding	5.07979
SPY_RS00220_(33289..33319)+	yebc_uv_1	protein_coding	6.41219
SPY_RS00230_(35172..35202)+	yebc_uv_1	protein_coding	4.24703
SPY_RS00235_(35625..35655)+	yebc_uv_1	protein_coding	4.41358
SPY_RS00240_(38335..38365)+	yebc_uv_1	protein_coding	5.49616
SPY_RS00240_(39040..39070)+	yebc_uv_1	protein_coding	3.91393
SPY_RS00240_(39541..39571)+	yebc_uv_1	protein_coding	3.08118
SPY_RS00245_(40237..40267)+	yebc_uv_1	protein_coding	3.08118
SPY_RS00245_(41123..41153)+	yebc_uv_1	protein_coding	5.49616
SPY_RS00250_(42035..42065)+	yebc_uv_1	protein_coding	4.33031
SPY_RS00250_(42519..42549)+	yebc_uv_1	protein_coding	5.07979
SPY_RS00255_(42844..42874)+	yebc_uv_1	protein_coding	8.57734
SPY_RS00255_(43271..43301)+	yebc_uv_1	protein_coding	4.24703
SPY_RS00260_(44279..44309)+	yebc_uv_1	protein_coding	4.66341
SPY_RS00280_(49063..49093)+	yebc_uv_1	protein_coding	3.24773
SPY_RS00290_(51333..51363)+	yebc_uv_1	protein_coding	8.16097
SPY_RS00290_(51587..51617)+	yebc_uv_1	protein_coding	4.58013
SPY_RS00290_(51735..51765)+	yebc_uv_1	protein_coding	3.16446
SPY_RS00290_(52377..52407)+	yebc_uv_1	protein_coding	4.99651
SPY_RS00315_(55839..55869)+	yebc_uv_1	protein_coding	3.41428
SPY_RS00315_(55854..55884)+	yebc_uv_1	protein_coding	3.74738
SPY_RS00315_(56820..56850)+	yebc_uv_1	protein_coding	4.49686
ncRNA_(57607..57637)+	yebc_uv_1	intergenic	18.4871
ncRNA_(63583..63613)+	yebc_uv_1	intergenic	9.4101
ncRNA_(64029..64059)+	yebc_uv_1	intergenic	17.0714
SPY_RS00340_(64639..64669)+	yebc_uv_1	protein_coding	15.739
SPY_RS00340_(64723..64753)+	yebc_uv_1	protein_coding	9.4101
SPY_RS00345_(65119..65149)+	yebc_uv_1	protein_coding	14.3233
SPY_RS00345_(65265..65295)+	yebc_uv_1	protein_coding	5.41289
SPY_RS00345_(65383..65413)+	yebc_uv_1	protein_coding	16.9049
SPY_RS00350_(65717..65747)+	yebc_uv_1	protein_coding	3.16446
SPY_RS00355_(65866..65896)+	yebc_uv_1	protein_coding	8.32752
SPY_RS00360_(66907..66937)+	yebc_uv_1	protein_coding	4.33031
SPY_RS00370_(67907..67937)+	yebc_uv_1	protein_coding	29.3129
SPY_RS00375_(68263..68293)+	yebc_uv_1	protein_coding	7.82787
SPY_RS00380_(68579..68609)+	yebc_uv_1	protein_coding	10.2428
SPY_RS00385_(68839..68869)+	yebc_uv_1	protein_coding	4.58013
SPY_RS00410_(71087..71117)+	yebc_uv_1	protein_coding	4.33031
SPY_RS00425_(72402..72432)+	yebc_uv_1	protein_coding	21.485
SPY_RS00430_(72934..72964)+	yebc_uv_1	protein_coding	15.739
ncRNA_(73176..73206)+	yebc_uv_1	intergenic	5.49616
SPY_RS00440_(74635..74665)+	yebc_uv_1	protein_coding	10.4094
SPY_RS00445_(75439..75469)+	yebc_uv_1	protein_coding	3.24773
SPY_RS00460_(76538..76568)+	yebc_uv_1	protein_coding	29.8958
SPY_RS00470_(78005..78035)+	yebc_uv_1	protein_coding	23.5669
SPY_RS00475_(78131..78161)+	yebc_uv_1	protein_coding	24.6495
ncRNA_(78459..78489)+	yebc_uv_1	intergenic	52.7965
ncRNA_(79161..79191)+	yebc_uv_1	intergenic	51.5473
ncRNA_(79256..79286)+	yebc_uv_1	intergenic	68.1191
SPY_RS00480_(79276..79306)+	yebc_uv_1	rRNA	60.4578
ncRNA_(84228..84258)+	yebc_uv_1	intergenic	2766.15
SPY_RS00505_(84460..84490)+	yebc_uv_1	tRNA	1522.6
SPY_RS00515_(84668..84698)+	yebc_uv_1	tRNA	638.054
SPY_RS00520_(84752..84782)+	yebc_uv_1	tRNA	7789.23
SPY_RS00525_(84835..84865)+	yebc_uv_1	tRNA	5073.46
SPY_RS00535_(85035..85065)+	yebc_uv_1	tRNA	3718.9
SPY_RS00540_(85117..85147)+	yebc_uv_1	tRNA	1956.3
SPY_RS00545_(85204..85234)+	yebc_uv_1	tRNA	5535.47
SPY_RS00550_(85283..85313)+	yebc_uv_1	tRNA	1744.03
SPY_RS00555_(85357..85387)+	yebc_uv_1	tRNA	1639.27
ncRNA_(93371..93401)+	yebc_uv_1	intergenic	52.7132
SPY_RS00600_(94117..94147)+	yebc_uv_1	protein_coding	4.41358
SPY_RS00600_(95113..95143)+	yebc_uv_1	protein_coding	3.99721
SPY_RS00600_(96049..96079)+	yebc_uv_1	protein_coding	6.57874
SPY_RS00605_(97439..97469)+	yebc_uv_1	protein_coding	5.66271
SPY_RS00605_(97720..97750)+	yebc_uv_1	protein_coding	10.4927
SPY_RS00605_(98772..98802)+	yebc_uv_1	protein_coding	10.7425
SPY_RS00605_(98780..98810)+	yebc_uv_1	protein_coding	11.9916
SPY_RS00650_(105864..105894)+	yebc_uv_1	protein_coding	4.49686
SPY_RS00655_(106883..106913)+	yebc_uv_1	protein_coding	9.82647
SPY_RS00655_(106891..106921)+	yebc_uv_1	protein_coding	9.07699
SPY_RS00685_(111387..111417)+	yebc_uv_1	protein_coding	3.74738
SPY_RS00715_(117113..117143)+	yebc_uv_1	protein_coding	3.58083
SPY_RS00715_(117121..117151)+	yebc_uv_1	protein_coding	3.74738
SPY_RS00715_(117125..117155)+	yebc_uv_1	protein_coding	3.58083
SPY_RS00715_(118450..118480)+	yebc_uv_1	protein_coding	5.82926
SPY_RS00720_(119267..119297)+	yebc_uv_1	protein_coding	4.24703
SPY_RS00725_(119807..119837)+	yebc_uv_1	protein_coding	4.33031
SPY_RS00730_(120731..120761)+	yebc_uv_1	protein_coding	7.57804
SPY_RS00730_(121376..121406)+	yebc_uv_1	protein_coding	3.33101
SPY_RS00735_(121500..121530)+	yebc_uv_1	protein_coding	3.24773
ncRNA_(145676..145706)+	yebc_uv_1	intergenic	5.16306
ncRNA_(145752..145782)+	yebc_uv_1	intergenic	3.58083
SPY_RS00860_(145907..145937)+	yebc_uv_1	protein_coding	7.74459
SPY_RS00860_(146101..146131)+	yebc_uv_1	protein_coding	5.66271
SPY_RS00860_(146525..146555)+	yebc_uv_1	protein_coding	3.58083
ncRNA_(147269..147299)+	yebc_uv_1	intergenic	4.24703
SPY_RS00870_(148989..149019)+	yebc_uv_1	protein_coding	3.74738
ncRNA_(157095..157125)+	yebc_uv_1	intergenic	10.5759
SPY_RS00910_(159215..159245)+	yebc_uv_1	protein_coding	3.24773
ncRNA_(168340..168370)+	yebc_uv_1	intergenic	7.57804
SPY_RS00955_(168794..168824)+	yebc_uv_1	protein_coding	3.24773
SPY_RS00955_(168933..168963)+	yebc_uv_1	protein_coding	6.66201
SPY_RS00955_(169006..169036)+	yebc_uv_1	protein_coding	3.16446
SPY_RS00955_(169527..169557)+	yebc_uv_1	protein_coding	11.9916
SPY_RS00960_(169737..169767)+	yebc_uv_1	protein_coding	7.07839
SPY_RS00965_(172045..172075)+	yebc_uv_1	protein_coding	3.66411
SPY_RS00965_(172312..172342)+	yebc_uv_1	protein_coding	6.57874
SPY_RS00965_(173291..173321)+	yebc_uv_1	protein_coding	3.58083
SPY_RS00985_(176687..176717)+	yebc_uv_1	protein_coding	4.08048
SPY_RS01030_(185381..185411)+	yebc_uv_1	protein_coding	3.58083
ncRNA_(185770..185800)+	yebc_uv_1	intergenic	10.6592
SPY_RS01045_(187313..187343)+	yebc_uv_1	protein_coding	3.66411
SPY_RS01070_(191760..191790)+	yebc_uv_1	protein_coding	5.24634
SPY_RS01070_(192503..192533)+	yebc_uv_1	protein_coding	3.08118
SPY_RS01070_(192689..192719)+	yebc_uv_1	protein_coding	3.08118
ncRNA_(193115..193145)+	yebc_uv_1	intergenic	3.99721
SPY_RS01125_(205634..205664)+	yebc_uv_1	protein_coding	4.91324
SPY_RS01135_(207710..207740)+	yebc_uv_1	protein_coding	5.99581
ncRNA_(208326..208356)+	yebc_uv_1	intergenic	3.41428
SPY_RS01140_(209253..209283)+	yebc_uv_1	protein_coding	3.41428
SPY_RS01140_(209529..209559)+	yebc_uv_1	protein_coding	3.74738
ncRNA_(209905..209935)+	yebc_uv_1	intergenic	3.08118
ncRNA_(209913..209943)+	yebc_uv_1	intergenic	3.24773
ncRNA_(213725..213755)+	yebc_uv_1	intergenic	41.3045
ncRNA_(213807..213837)+	yebc_uv_1	intergenic	202.026
SPY_RS01165_(214635..214665)+	yebc_uv_1	protein_coding	6.99512
SPY_RS01165_(215002..215032)+	yebc_uv_1	protein_coding	4.41358
SPY_RS01165_(215014..215044)+	yebc_uv_1	protein_coding	4.66341
SPY_RS01170_(216029..216059)+	yebc_uv_1	protein_coding	3.41428
SPY_RS01170_(216228..216258)+	yebc_uv_1	protein_coding	19.5697
SPY_RS01175_(216687..216717)+	yebc_uv_1	protein_coding	15.2394
SPY_RS01235_(227926..227956)+	yebc_uv_1	protein_coding	4.24703
SPY_RS01240_(228482..228512)+	yebc_uv_1	protein_coding	3.24773
SPY_RS01245_(229179..229209)+	yebc_uv_1	protein_coding	3.33101
SPY_RS01265_(235029..235059)+	yebc_uv_1	protein_coding	3.33101
SPY_RS01280_(239209..239239)+	yebc_uv_1	protein_coding	11.9916
ncRNA_(239469..239499)+	yebc_uv_1	intergenic	57.21
SPY_RS01285_(239815..239845)+	yebc_uv_1	protein_coding	57.7097
SPY_RS01285_(240237..240267)+	yebc_uv_1	protein_coding	80.9435
SPY_RS01285_(240242..240272)+	yebc_uv_1	protein_coding	84.6076
SPY_RS01285_(240246..240276)+	yebc_uv_1	protein_coding	84.441
SPY_RS01320_(247289..247319)+	yebc_uv_1	protein_coding	3.16446
SPY_RS01320_(247880..247910)+	yebc_uv_1	protein_coding	3.24773
SPY_RS01320_(248003..248033)+	yebc_uv_1	protein_coding	4.08048
SPY_RS01325_(249059..249089)+	yebc_uv_1	protein_coding	4.24703
SPY_RS01335_(250881..250911)+	yebc_uv_1	protein_coding	8.82717
SPY_RS01335_(251007..251037)+	yebc_uv_1	protein_coding	3.41428
SPY_RS01335_(251736..251766)+	yebc_uv_1	protein_coding	5.82926
SPY_RS01345_(253541..253571)+	yebc_uv_1	protein_coding	3.83066
SPY_RS01360_(257043..257073)+	yebc_uv_1	protein_coding	5.91254
SPY_RS01360_(258074..258104)+	yebc_uv_1	protein_coding	8.82717
SPY_RS01360_(258379..258409)+	yebc_uv_1	protein_coding	3.41428
SPY_RS01365_(259789..259819)+	yebc_uv_1	protein_coding	4.08048
SPY_RS01365_(260048..260078)+	yebc_uv_1	protein_coding	4.58013
SPY_RS01365_(260304..260334)+	yebc_uv_1	protein_coding	3.16446
SPY_RS01365_(260310..260340)+	yebc_uv_1	protein_coding	3.33101
SPY_RS01380_(262761..262791)+	yebc_uv_1	protein_coding	3.16446
ncRNA_(264226..264256)+	yebc_uv_1	intergenic	82.7755
ncRNA_(264327..264357)+	yebc_uv_1	intergenic	98.348
SPY_RS01390_(264341..264371)+	yebc_uv_1	rRNA	93.1849
ncRNA_(269296..269326)+	yebc_uv_1	intergenic	2622.84
SPY_RS01410_(269441..269471)+	yebc_uv_1	tRNA	7707.78
SPY_RS01430_(272267..272297)+	yebc_uv_1	protein_coding	7.32822
SPY_RS01435_(272921..272951)+	yebc_uv_1	protein_coding	6.66201
SPY_RS01435_(273433..273463)+	yebc_uv_1	protein_coding	7.41149
SPY_RS01445_(274667..274697)+	yebc_uv_1	protein_coding	15.5725
SPY_RS01450_(274976..275006)+	yebc_uv_1	protein_coding	6.32891
SPY_RS01460_(276097..276127)+	yebc_uv_1	protein_coding	3.58083
SPY_RS01470_(278965..278995)+	yebc_uv_1	protein_coding	4.91324
SPY_RS01475_(279409..279439)+	yebc_uv_1	protein_coding	5.99581
SPY_RS01475_(279429..279459)+	yebc_uv_1	protein_coding	6.32891
SPY_RS01475_(279742..279772)+	yebc_uv_1	protein_coding	3.33101
SPY_RS01490_(282817..282847)+	yebc_uv_1	protein_coding	3.08118
SPY_RS01500_(285405..285435)+	yebc_uv_1	protein_coding	8.99372
SPY_RS01500_(285514..285544)+	yebc_uv_1	protein_coding	3.99721
SPY_RS01500_(285836..285866)+	yebc_uv_1	protein_coding	4.08048
SPY_RS01500_(285990..286020)+	yebc_uv_1	protein_coding	8.07769
SPY_RS01520_(289373..289403)+	yebc_uv_1	protein_coding	3.08118
SPY_RS01525_(290483..290513)+	yebc_uv_1	protein_coding	4.41358
SPY_RS01525_(290545..290575)+	yebc_uv_1	protein_coding	4.99651
SPY_RS01540_(293019..293049)+	yebc_uv_1	protein_coding	4.33031
ncRNA_(294061..294091)+	yebc_uv_1	intergenic	4.24703
SPY_RS01545_(294540..294570)+	yebc_uv_1	protein_coding	3.08118
SPY_RS01555_(296035..296065)+	yebc_uv_1	protein_coding	5.24634
SPY_RS01570_(301718..301748)+	yebc_uv_1	protein_coding	3.58083
SPY_RS01585_(305701..305731)+	yebc_uv_1	protein_coding	5.16306
SPY_RS01590_(306073..306103)+	yebc_uv_1	protein_coding	3.49756
SPY_RS01590_(306079..306109)+	yebc_uv_1	protein_coding	3.83066
ncRNA_(306449..306479)+	yebc_uv_1	intergenic	4.99651
SPY_RS01610_(310152..310182)+	yebc_uv_1	protein_coding	8.07769
SPY_RS01620_(311281..311311)+	yebc_uv_1	protein_coding	4.24703
SPY_RS01620_(311641..311671)+	yebc_uv_1	protein_coding	3.41428
SPY_RS01620_(311876..311906)+	yebc_uv_1	protein_coding	7.32822
SPY_RS01635_(314065..314095)+	yebc_uv_1	protein_coding	6.74529
SPY_RS01685_(320453..320483)+	yebc_uv_1	protein_coding	4.33031
SPY_RS01700_(322783..322813)+	yebc_uv_1	protein_coding	10.4094
SPY_RS01700_(323153..323183)+	yebc_uv_1	protein_coding	4.08048
SPY_RS01705_(324723..324753)+	yebc_uv_1	protein_coding	3.16446
SPY_RS01710_(325582..325612)+	yebc_uv_1	protein_coding	4.08048
SPY_RS01710_(325592..325622)+	yebc_uv_1	protein_coding	4.58013
SPY_RS01710_(325596..325626)+	yebc_uv_1	protein_coding	3.83066
ncRNA_(334711..334741)+	yebc_uv_1	intergenic	3.33101
SPY_RS01755_(334796..334826)+	yebc_uv_1	protein_coding	7.24494
SPY_RS01755_(335187..335217)+	yebc_uv_1	protein_coding	5.07979
SPY_RS01755_(335364..335394)+	yebc_uv_1	protein_coding	17.8209
SPY_RS01755_(335370..335400)+	yebc_uv_1	protein_coding	19.5697
SPY_RS01765_(336899..336929)+	yebc_uv_1	protein_coding	3.08118
SPY_RS01770_(337111..337141)+	yebc_uv_1	protein_coding	4.58013
SPY_RS01785_(339544..339574)+	yebc_uv_1	protein_coding	3.66411
SPY_RS01895_(366446..366476)+	yebc_uv_1	protein_coding	4.41358
SPY_RS01900_(368045..368075)+	yebc_uv_1	protein_coding	3.74738
SPY_RS01905_(368747..368777)+	yebc_uv_1	protein_coding	3.41428
SPY_RS01915_(369401..369431)+	yebc_uv_1	protein_coding	3.49756
SPY_RS01930_(371587..371617)+	yebc_uv_1	protein_coding	3.33101
ncRNA_(378214..378244)+	yebc_uv_1	intergenic	3.49756
SPY_RS01965_(378935..378965)+	yebc_uv_1	protein_coding	6.24564
SPY_RS01965_(379339..379369)+	yebc_uv_1	protein_coding	3.08118
SPY_RS01970_(379969..379999)+	yebc_uv_1	protein_coding	3.16446
SPY_RS01975_(380761..380791)+	yebc_uv_1	protein_coding	3.83066
SPY_RS01980_(381521..381551)+	yebc_uv_1	protein_coding	3.08118
SPY_RS02020_(388895..388925)+	yebc_uv_1	protein_coding	3.49756
ncRNA_(392979..393009)+	yebc_uv_1	intergenic	80.3605
SPY_RS02110_(401625..401655)+	yebc_uv_1	protein_coding	3.08118
ncRNA_(402095..402125)+	yebc_uv_1	intergenic	3.49756
SPY_RS02115_(402209..402239)+	yebc_uv_1	protein_coding	3.16446
SPY_RS02115_(402280..402310)+	yebc_uv_1	protein_coding	5.49616
SPY_RS02125_(403744..403774)+	yebc_uv_1	protein_coding	4.91324
SPY_RS02185_(415160..415190)+	yebc_uv_1	protein_coding	5.41289
SPY_RS02185_(415272..415302)+	yebc_uv_1	protein_coding	5.82926
SPY_RS02185_(415276..415306)+	yebc_uv_1	protein_coding	6.07909
SPY_RS02190_(415609..415639)+	yebc_uv_1	protein_coding	3.58083
SPY_RS02190_(415617..415647)+	yebc_uv_1	protein_coding	3.49756
SPY_RS02190_(415999..416029)+	yebc_uv_1	protein_coding	9.4101
SPY_RS02240_(427367..427397)+	yebc_uv_1	protein_coding	7.57804
SPY_RS02240_(427702..427732)+	yebc_uv_1	protein_coding	3.58083
SPY_RS02240_(427863..427893)+	yebc_uv_1	protein_coding	3.91393
SPY_RS02240_(428007..428037)+	yebc_uv_1	protein_coding	3.99721
SPY_RS02245_(428913..428943)+	yebc_uv_1	protein_coding	4.74669
SPY_RS02280_(437455..437485)+	yebc_uv_1	protein_coding	64.7048
SPY_RS02280_(437457..437487)+	yebc_uv_1	protein_coding	67.5362
SPY_RS02280_(437460..437490)+	yebc_uv_1	protein_coding	65.6208
SPY_RS02310_(444709..444739)+	yebc_uv_1	protein_coding	93.6846
SPY_RS02310_(444711..444741)+	yebc_uv_1	protein_coding	94.1842
SPY_RS02380_(452931..452961)+	yebc_uv_1	protein_coding	3.91393
SPY_RS09355_(454931..454961)+	yebc_uv_1	protein_coding	3.49756
ncRNA_(455344..455374)+	yebc_uv_1	intergenic	19.5697
SPY_RS02405_(457722..457752)+	yebc_uv_1	protein_coding	3.24773
SPY_RS02415_(459697..459727)+	yebc_uv_1	protein_coding	3.58083
ncRNA_(471429..471459)+	yebc_uv_1	intergenic	188.535
SPY_RS02465_(472061..472091)+	yebc_uv_1	protein_coding	4.91324
SPY_RS02465_(472163..472193)+	yebc_uv_1	protein_coding	5.49616
SPY_RS02465_(472342..472372)+	yebc_uv_1	protein_coding	5.57944
SPY_RS02470_(472889..472919)+	yebc_uv_1	protein_coding	5.16306
SPY_RS02470_(472903..472933)+	yebc_uv_1	protein_coding	4.82996
SPY_RS02480_(474234..474264)+	yebc_uv_1	protein_coding	4.49686
ncRNA_(480611..480641)+	yebc_uv_1	intergenic	3.41428
SPY_RS02540_(484749..484779)+	yebc_uv_1	protein_coding	3.08118
SPY_RS02555_(488313..488343)+	yebc_uv_1	protein_coding	3.99721
SPY_RS02555_(488321..488351)+	yebc_uv_1	protein_coding	3.49756
SPY_RS02555_(490189..490219)+	yebc_uv_1	protein_coding	4.08048
SPY_RS02555_(490364..490394)+	yebc_uv_1	protein_coding	4.24703
SPY_RS02565_(493022..493052)+	yebc_uv_1	protein_coding	62.8728
SPY_RS02600_(500637..500667)+	yebc_uv_1	protein_coding	3.16446
SPY_RS02600_(500642..500672)+	yebc_uv_1	protein_coding	3.16446
SPY_RS02600_(502271..502301)+	yebc_uv_1	protein_coding	3.41428
SPY_RS02600_(502490..502520)+	yebc_uv_1	protein_coding	3.74738
SPY_RS02670_(517024..517054)+	yebc_uv_1	protein_coding	3.99721
SPY_RS02680_(518058..518088)+	yebc_uv_1	protein_coding	4.91324
SPY_RS02710_(526180..526210)+	yebc_uv_1	protein_coding	4.82996
SPY_RS02710_(526188..526218)+	yebc_uv_1	protein_coding	4.24703
SPY_RS02965_(570785..570815)+	yebc_uv_1	protein_coding	4.08048
SPY_RS02965_(571816..571846)+	yebc_uv_1	protein_coding	3.91393
SPY_RS02980_(575215..575245)+	yebc_uv_1	protein_coding	6.66201
ncRNA_(577435..577465)+	yebc_uv_1	intergenic	4.33031
SPY_RS03005_(578855..578885)+	yebc_uv_1	protein_coding	3.91393
ncRNA_(579679..579709)+	yebc_uv_1	intergenic	11.1589
SPY_RS03010_(579931..579961)+	yebc_uv_1	protein_coding	3.49756
SPY_RS03015_(580358..580388)+	yebc_uv_1	tRNA	613.155
SPY_RS03025_(581119..581149)+	yebc_uv_1	protein_coding	7.57804
SPY_RS03030_(581867..581897)+	yebc_uv_1	protein_coding	3.49756
SPY_RS03030_(582147..582177)+	yebc_uv_1	protein_coding	6.24564
SPY_RS03030_(582771..582801)+	yebc_uv_1	protein_coding	4.33031
SPY_RS03030_(583105..583135)+	yebc_uv_1	protein_coding	3.58083
ncRNA_(583621..583651)+	yebc_uv_1	intergenic	4.24703
ncRNA_(583706..583736)+	yebc_uv_1	intergenic	5.41289
ncRNA_(583831..583861)+	yebc_uv_1	intergenic	3.08118
SPY_RS03035_(584192..584222)+	yebc_uv_1	protein_coding	6.07909
SPY_RS03035_(585509..585539)+	yebc_uv_1	protein_coding	5.07979
ncRNA_(614607..614637)+	yebc_uv_1	intergenic	3.49756
SPY_RS03150_(616277..616307)+	yebc_uv_1	protein_coding	10.7425
SPY_RS03150_(616435..616465)+	yebc_uv_1	protein_coding	8.16097
SPY_RS03155_(616683..616713)+	yebc_uv_1	protein_coding	5.66271
SPY_RS03155_(616917..616947)+	yebc_uv_1	protein_coding	6.91184
SPY_RS03155_(617095..617125)+	yebc_uv_1	protein_coding	5.49616
SPY_RS03155_(617895..617925)+	yebc_uv_1	protein_coding	4.74669
SPY_RS03165_(619435..619465)+	yebc_uv_1	protein_coding	6.74529
SPY_RS03165_(619635..619665)+	yebc_uv_1	protein_coding	5.57944
SPY_RS03165_(620444..620474)+	yebc_uv_1	protein_coding	5.66271
SPY_RS03170_(620937..620967)+	yebc_uv_1	protein_coding	12.2415
ncRNA_(621151..621181)+	yebc_uv_1	intergenic	5.74599
SPY_RS03180_(621861..621891)+	yebc_uv_1	protein_coding	10.7425
SPY_RS03180_(622385..622415)+	yebc_uv_1	protein_coding	3.99721
ncRNA_(623718..623748)+	yebc_uv_1	intergenic	4.74669
SPY_RS03200_(625641..625671)+	yebc_uv_1	protein_coding	5.16306
SPY_RS03215_(629406..629436)+	yebc_uv_1	protein_coding	3.08118
SPY_RS03255_(640191..640221)+	yebc_uv_1	protein_coding	3.83066
SPY_RS03255_(641151..641181)+	yebc_uv_1	protein_coding	3.08118
ncRNA_(644790..644820)+	yebc_uv_1	intergenic	3.41428
SPY_RS03280_(646441..646471)+	yebc_uv_1	protein_coding	3.08118
SPY_RS03290_(647859..647889)+	yebc_uv_1	protein_coding	3.41428
SPY_RS03295_(648996..649026)+	yebc_uv_1	protein_coding	3.83066
SPY_RS03295_(649445..649475)+	yebc_uv_1	protein_coding	3.58083
SPY_RS03300_(651286..651316)+	yebc_uv_1	protein_coding	3.91393
SPY_RS03310_(654382..654412)+	yebc_uv_1	protein_coding	4.08048
SPY_RS03310_(654393..654423)+	yebc_uv_1	protein_coding	4.24703
SPY_RS03310_(654745..654775)+	yebc_uv_1	protein_coding	3.58083
SPY_RS03310_(654925..654955)+	yebc_uv_1	protein_coding	3.83066
SPY_RS03310_(654941..654971)+	yebc_uv_1	protein_coding	4.08048
SPY_RS03325_(658015..658045)+	yebc_uv_1	protein_coding	3.58083
SPY_RS03340_(660012..660042)+	yebc_uv_1	protein_coding	4.49686
SPY_RS03345_(660219..660249)+	yebc_uv_1	protein_coding	6.07909
ncRNA_(662714..662744)+	yebc_uv_1	intergenic	4.74669
SPY_RS03375_(666380..666410)+	yebc_uv_1	protein_coding	5.07979
SPY_RS03380_(666751..666781)+	yebc_uv_1	protein_coding	4.41358
SPY_RS03390_(668570..668600)+	yebc_uv_1	protein_coding	4.66341
SPY_RS03405_(672125..672155)+	yebc_uv_1	protein_coding	4.08048
SPY_RS03415_(674611..674641)+	yebc_uv_1	protein_coding	3.08118
SPY_RS03430_(676895..676925)+	yebc_uv_1	protein_coding	7.66132
SPY_RS03430_(676955..676985)+	yebc_uv_1	protein_coding	9.7432
SPY_RS03435_(677232..677262)+	yebc_uv_1	protein_coding	19.4031
SPY_RS03460_(681233..681263)+	yebc_uv_1	protein_coding	5.82926
SPY_RS03460_(681913..681943)+	yebc_uv_1	protein_coding	6.32891
SPY_RS03475_(686313..686343)+	yebc_uv_1	protein_coding	3.08118
SPY_RS03490_(691005..691035)+	yebc_uv_1	protein_coding	5.49616
SPY_RS03495_(692424..692454)+	yebc_uv_1	protein_coding	3.08118
ncRNA_(693469..693499)+	yebc_uv_1	intergenic	13.1575
SPY_RS03575_(709281..709311)+	yebc_uv_1	protein_coding	3.91393
ncRNA_(717761..717791)+	yebc_uv_1	intergenic	4.08048
ncRNA_(717857..717887)+	yebc_uv_1	intergenic	4.16376
SPY_RS03645_(722186..722216)+	yebc_uv_1	protein_coding	6.74529
SPY_RS03665_(726761..726791)+	yebc_uv_1	protein_coding	3.49756
SPY_RS03680_(731031..731061)+	yebc_uv_1	protein_coding	3.74738
SPY_RS03685_(731389..731419)+	yebc_uv_1	protein_coding	3.49756
SPY_RS03690_(732945..732975)+	yebc_uv_1	protein_coding	4.99651
SPY_RS03695_(733587..733617)+	yebc_uv_1	protein_coding	6.32891
SPY_RS03700_(734393..734423)+	yebc_uv_1	protein_coding	3.66411
ncRNA_(734731..734761)+	yebc_uv_1	intergenic	3.16446
SPY_RS03705_(735099..735129)+	yebc_uv_1	protein_coding	3.66411
SPY_RS03705_(735279..735309)+	yebc_uv_1	protein_coding	3.66411
SPY_RS03705_(736466..736496)+	yebc_uv_1	protein_coding	3.74738
SPY_RS03705_(736671..736701)+	yebc_uv_1	protein_coding	3.83066
SPY_RS03715_(738006..738036)+	yebc_uv_1	protein_coding	5.66271
SPY_RS03720_(739361..739391)+	yebc_uv_1	protein_coding	3.99721
SPY_RS03730_(741616..741646)+	yebc_uv_1	protein_coding	3.24773
SPY_RS03745_(744207..744237)+	yebc_uv_1	protein_coding	5.66271
SPY_RS03765_(748124..748154)+	yebc_uv_1	protein_coding	8.41079
SPY_RS03765_(748527..748557)+	yebc_uv_1	protein_coding	3.41428
SPY_RS03795_(755803..755833)+	yebc_uv_1	protein_coding	3.49756
SPY_RS03795_(756273..756303)+	yebc_uv_1	protein_coding	3.41428
SPY_RS03795_(756789..756819)+	yebc_uv_1	protein_coding	12.4913
SPY_RS03800_(757183..757213)+	yebc_uv_1	protein_coding	3.66411
SPY_RS03800_(757441..757471)+	yebc_uv_1	protein_coding	3.58083
SPY_RS03800_(757655..757685)+	yebc_uv_1	protein_coding	3.58083
SPY_RS03800_(757727..757757)+	yebc_uv_1	protein_coding	4.82996
SPY_RS03805_(758174..758204)+	yebc_uv_1	protein_coding	3.58083
SPY_RS03810_(758357..758387)+	yebc_uv_1	tRNA	3682.26
SPY_RS03815_(758489..758519)+	yebc_uv_1	tRNA	3428.77
SPY_RS03825_(760001..760031)+	yebc_uv_1	tRNA	1486.71
SPY_RS03835_(761179..761209)+	yebc_uv_1	protein_coding	3.33101
ncRNA_(771093..771123)+	yebc_uv_1	intergenic	3.08118
SPY_RS03890_(771177..771207)+	yebc_uv_1	protein_coding	3.33101
SPY_RS03895_(771729..771759)+	yebc_uv_1	protein_coding	3.24773
SPY_RS03900_(772577..772607)+	yebc_uv_1	protein_coding	5.16306
SPY_RS03920_(775879..775909)+	yebc_uv_1	protein_coding	5.32961
SPY_RS03920_(775886..775916)+	yebc_uv_1	protein_coding	5.49616
SPY_RS03920_(776233..776263)+	yebc_uv_1	protein_coding	5.24634
SPY_RS03930_(777501..777531)+	yebc_uv_1	protein_coding	3.66411
SPY_RS03930_(777510..777540)+	yebc_uv_1	protein_coding	3.74738
SPY_RS03930_(778306..778336)+	yebc_uv_1	protein_coding	8.57734
ncRNA_(778529..778559)+	yebc_uv_1	intergenic	4.66341
ncRNA_(779822..779852)+	yebc_uv_1	intergenic	79.278
SPY_RS04045_(791785..791815)+	yebc_uv_1	protein_coding	5.24634
ncRNA_(820883..820913)+	yebc_uv_1	intergenic	4.16376
SPY_RS04250_(829125..829155)+	yebc_uv_1	protein_coding	3.91393
SPY_RS04255_(830017..830047)+	yebc_uv_1	protein_coding	4.41358
SPY_RS04255_(830134..830164)+	yebc_uv_1	protein_coding	3.49756
SPY_RS04260_(831512..831542)+	yebc_uv_1	protein_coding	6.41219
SPY_RS04270_(832428..832458)+	yebc_uv_1	protein_coding	3.58083
SPY_RS04270_(832533..832563)+	yebc_uv_1	protein_coding	4.58013
SPY_RS04270_(832693..832723)+	yebc_uv_1	protein_coding	5.49616
SPY_RS04270_(833034..833064)+	yebc_uv_1	protein_coding	4.41358
SPY_RS04270_(833598..833628)+	yebc_uv_1	protein_coding	4.08048
ncRNA_(834526..834556)+	yebc_uv_1	intergenic	7.41149
SPY_RS04275_(834643..834673)+	yebc_uv_1	protein_coding	10.4094
SPY_RS04275_(835238..835268)+	yebc_uv_1	protein_coding	43.9693
SPY_RS04280_(835758..835788)+	yebc_uv_1	protein_coding	8.99372
SPY_RS04280_(836063..836093)+	yebc_uv_1	protein_coding	5.24634
ncRNA_(836703..836733)+	yebc_uv_1	intergenic	17.0714
SPY_RS04285_(838089..838119)+	yebc_uv_1	protein_coding	17.4045
ncRNA_(838259..838289)+	yebc_uv_1	intergenic	6.49546
ncRNA_(838325..838355)+	yebc_uv_1	intergenic	7.57804
ncRNA_(838387..838417)+	yebc_uv_1	intergenic	51.2142
SPY_RS04290_(839038..839068)+	yebc_uv_1	protein_coding	8.24424
SPY_RS04330_(849827..849857)+	yebc_uv_1	protein_coding	3.16446
SPY_RS04340_(851564..851594)+	yebc_uv_1	protein_coding	3.24773
ncRNA_(860853..860883)+	yebc_uv_1	intergenic	11.0756
SPY_RS04385_(862895..862925)+	yebc_uv_1	protein_coding	3.08118
SPY_RS04385_(862904..862934)+	yebc_uv_1	protein_coding	3.33101
SPY_RS04400_(866099..866129)+	yebc_uv_1	protein_coding	4.49686
ncRNA_(866735..866765)+	yebc_uv_1	intergenic	3.49756
SPY_RS04470_(879609..879639)+	yebc_uv_1	protein_coding	3.33101
SPY_RS04470_(879940..879970)+	yebc_uv_1	protein_coding	3.83066
SPY_RS04470_(880147..880177)+	yebc_uv_1	protein_coding	4.41358
SPY_RS04470_(880593..880623)+	yebc_uv_1	protein_coding	3.16446
ncRNA_(882465..882495)+	yebc_uv_1	intergenic	36.4745
SPY_RS09400_(892755..892785)+	yebc_uv_1	pseudogene	3.08118
SPY_RS09400_(892769..892799)+	yebc_uv_1	pseudogene	3.08118
SPY_RS09400_(892910..892940)+	yebc_uv_1	pseudogene	3.24773
ncRNA_(893955..893985)+	yebc_uv_1	intergenic	3.24773
ncRNA_(893971..894001)+	yebc_uv_1	intergenic	3.66411
ncRNA_(896671..896701)+	yebc_uv_1	intergenic	14.9063
SPY_RS04580_(896734..896764)+	yebc_uv_1	protein_coding	11.3254
SPY_RS04580_(897249..897279)+	yebc_uv_1	protein_coding	14.6564
SPY_RS04580_(897553..897583)+	yebc_uv_1	protein_coding	5.74599
SPY_RS04580_(897829..897859)+	yebc_uv_1	protein_coding	5.16306
SPY_RS04590_(898717..898747)+	yebc_uv_1	protein_coding	4.74669
SPY_RS04590_(898729..898759)+	yebc_uv_1	protein_coding	4.66341
SPY_RS04590_(898792..898822)+	yebc_uv_1	protein_coding	9.07699
SPY_RS04600_(900097..900127)+	yebc_uv_1	protein_coding	3.08118
SPY_RS04660_(912396..912426)+	yebc_uv_1	protein_coding	3.16446
SPY_RS04660_(912403..912433)+	yebc_uv_1	protein_coding	3.74738
SPY_RS04670_(915833..915863)+	yebc_uv_1	protein_coding	3.24773
SPY_RS04725_(924286..924316)+	yebc_uv_1	protein_coding	3.66411
ncRNA_(924907..924937)+	yebc_uv_1	intergenic	4.74669
SPY_RS04740_(927778..927808)+	yebc_uv_1	protein_coding	3.24773
SPY_RS04740_(927790..927820)+	yebc_uv_1	protein_coding	3.08118
ncRNA_(930739..930769)+	yebc_uv_1	intergenic	11.4087
SPY_RS04755_(931353..931383)+	yebc_uv_1	protein_coding	3.08118
SPY_RS04760_(931592..931622)+	yebc_uv_1	protein_coding	3.99721
SPY_RS04760_(932202..932232)+	yebc_uv_1	protein_coding	5.82926
SPY_RS04760_(932705..932735)+	yebc_uv_1	protein_coding	3.74738
SPY_RS04765_(933721..933751)+	yebc_uv_1	protein_coding	10.7425
SPY_RS04775_(934413..934443)+	yebc_uv_1	protein_coding	4.24703
SPY_RS04775_(934639..934669)+	yebc_uv_1	protein_coding	7.16167
SPY_RS04780_(935375..935405)+	yebc_uv_1	protein_coding	8.16097
SPY_RS04790_(937092..937122)+	yebc_uv_1	protein_coding	3.24773
SPY_RS04795_(937461..937491)+	yebc_uv_1	protein_coding	6.82856
SPY_RS04800_(937914..937944)+	yebc_uv_1	protein_coding	5.66271
SPY_RS04805_(939026..939056)+	yebc_uv_1	protein_coding	3.24773
SPY_RS04825_(945453..945483)+	yebc_uv_1	protein_coding	14.9895
SPY_RS04835_(947837..947867)+	yebc_uv_1	protein_coding	3.16446
SPY_RS04835_(948859..948889)+	yebc_uv_1	protein_coding	6.91184
SPY_RS04885_(958465..958495)+	yebc_uv_1	protein_coding	3.33101
SPY_RS04905_(961777..961807)+	yebc_uv_1	protein_coding	3.08118
SPY_RS04915_(963365..963395)+	yebc_uv_1	protein_coding	4.08048
SPY_RS05130_(1008797..1008827)+	yebc_uv_1	protein_coding	3.91393
SPY_RS05170_(1017845..1017875)+	yebc_uv_1	protein_coding	17.6543
ncRNA_(1062291..1062321)+	yebc_uv_1	intergenic	20.4024
SPY_RS05390_(1063640..1063670)+	yebc_uv_1	protein_coding	3.08118
SPY_RS05390_(1064171..1064201)+	yebc_uv_1	protein_coding	9.16027
SPY_RS05400_(1065017..1065047)+	yebc_uv_1	tmRNA	240.415
SPY_RS05510_(1093597..1093627)+	yebc_uv_1	protein_coding	3.33101
SPY_RS05730_(1142587..1142617)+	yebc_uv_1	protein_coding	3.24773
SPY_RS05735_(1144413..1144443)+	yebc_uv_1	protein_coding	3.91393
SPY_RS05735_(1144663..1144693)+	yebc_uv_1	protein_coding	4.82996
SPY_RS05735_(1145091..1145121)+	yebc_uv_1	protein_coding	3.24773
SPY_RS05945_(1189850..1189880)+	yebc_uv_1	protein_coding	3.24773
ncRNA_(1212741..1212771)+	yebc_uv_1	intergenic	3.49756
ncRNA_(1219333..1219363)+	yebc_uv_1	intergenic	4.41358
SPY_RS06210_(1227330..1227360)+	yebc_uv_1	protein_coding	3.08118
SPY_RS06270_(1238882..1238912)+	yebc_uv_1	protein_coding	4.33031
SPY_RS06270_(1239236..1239266)+	yebc_uv_1	protein_coding	9.32682
SPY_RS06270_(1239310..1239340)+	yebc_uv_1	protein_coding	3.24773
SPY_RS06270_(1240397..1240427)+	yebc_uv_1	protein_coding	4.49686
SPY_RS06270_(1240679..1240709)+	yebc_uv_1	protein_coding	3.41428
ncRNA_(1241561..1241591)+	yebc_uv_1	intergenic	3.58083
SPY_RS06280_(1241863..1241893)+	yebc_uv_1	protein_coding	3.16446
SPY_RS06280_(1241872..1241902)+	yebc_uv_1	protein_coding	3.16446
SPY_RS06670_(1328957..1328987)+	yebc_uv_1	protein_coding	5.91254
SPY_RS06670_(1329213..1329243)+	yebc_uv_1	protein_coding	10.5759
SPY_RS06745_(1340049..1340079)+	yebc_uv_1	protein_coding	4.82996
SPY_RS06795_(1349829..1349859)+	yebc_uv_1	protein_coding	3.58083
SPY_RS06880_(1366653..1366683)+	yebc_uv_1	protein_coding	3.66411
SPY_RS06880_(1367004..1367034)+	yebc_uv_1	protein_coding	4.33031
SPY_RS06885_(1368102..1368132)+	yebc_uv_1	protein_coding	3.33101
SPY_RS06885_(1368167..1368197)+	yebc_uv_1	protein_coding	4.49686
SPY_RS06885_(1368349..1368379)+	yebc_uv_1	protein_coding	3.16446
ncRNA_(1410431..1410461)+	yebc_uv_1	intergenic	4.82996
ncRNA_(1439760..1439790)+	yebc_uv_1	intergenic	5.24634
SPY_RS07240_(1439893..1439923)+	yebc_uv_1	protein_coding	5.91254
SPY_RS07240_(1439899..1439929)+	yebc_uv_1	protein_coding	5.41289
SPY_RS07240_(1440773..1440803)+	yebc_uv_1	protein_coding	4.99651
ncRNA_(1440874..1440904)+	yebc_uv_1	intergenic	3.74738
SPY_RS07245_(1441628..1441658)+	yebc_uv_1	protein_coding	4.24703
SPY_RS07245_(1441692..1441722)+	yebc_uv_1	protein_coding	6.24564
SPY_RS07250_(1441900..1441930)+	yebc_uv_1	protein_coding	11.9084
SPY_RS07250_(1442221..1442251)+	yebc_uv_1	protein_coding	12.0749
SPY_RS07250_(1442225..1442255)+	yebc_uv_1	protein_coding	10.909
SPY_RS07250_(1442564..1442594)+	yebc_uv_1	protein_coding	5.99581
ncRNA_(1442781..1442811)+	yebc_uv_1	intergenic	3.49756
SPY_RS07275_(1447545..1447575)+	yebc_uv_1	protein_coding	4.99651
ncRNA_(1463401..1463431)+	yebc_uv_1	intergenic	3.66411
SPY_RS07575_(1517570..1517600)+	yebc_uv_1	protein_coding	3.41428
SPY_RS07575_(1517577..1517607)+	yebc_uv_1	protein_coding	3.08118
SPY_RS07580_(1518190..1518220)+	yebc_uv_1	protein_coding	3.16446
SPY_RS07655_(1531114..1531144)+	yebc_uv_1	protein_coding	5.66271
SPY_RS07665_(1532897..1532927)+	yebc_uv_1	protein_coding	4.16376
SPY_RS07665_(1533715..1533745)+	yebc_uv_1	protein_coding	3.41428
SPY_RS07665_(1535042..1535072)+	yebc_uv_1	protein_coding	5.74599
SPY_RS07700_(1542847..1542877)+	yebc_uv_1	protein_coding	3.49756
SPY_RS07735_(1548967..1548997)+	yebc_uv_1	protein_coding	5.32961
SPY_RS07775_(1555523..1555553)+	yebc_uv_1	protein_coding	5.32961
SPY_RS07785_(1556201..1556231)+	yebc_uv_1	protein_coding	7.66132
SPY_RS07785_(1556207..1556237)+	yebc_uv_1	protein_coding	8.32752
SPY_RS07785_(1556335..1556365)+	yebc_uv_1	protein_coding	3.91393
SPY_RS07785_(1556421..1556451)+	yebc_uv_1	protein_coding	6.57874
SPY_RS07785_(1556427..1556457)+	yebc_uv_1	protein_coding	6.07909
SPY_RS07860_(1572617..1572647)+	yebc_uv_1	protein_coding	4.91324
SPY_RS07930_(1587351..1587381)+	yebc_uv_1	protein_coding	4.24703
SPY_RS07935_(1588687..1588717)+	yebc_uv_1	protein_coding	3.58083
SPY_RS07995_(1602277..1602307)+	yebc_uv_1	protein_coding	3.91393
SPY_RS08310_(1666997..1667027)+	yebc_uv_1	protein_coding	5.32961
SPY_RS08345_(1674808..1674838)+	yebc_uv_1	protein_coding	7.57804
SPY_RS08425_(1696551..1696581)+	yebc_uv_1	protein_coding	3.33101
SPY_RS08450_(1701500..1701530)+	yebc_uv_1	protein_coding	4.49686
SPY_RS08450_(1701604..1701634)+	yebc_uv_1	protein_coding	7.82787
SPY_RS08475_(1706457..1706487)+	yebc_uv_1	protein_coding	4.99651
SPY_RS08590_(1730142..1730172)+	yebc_uv_1	protein_coding	21.9846
SPY_RS08590_(1730788..1730818)+	yebc_uv_1	protein_coding	15.1561
ncRNA_(1747327..1747357)+	yebc_uv_1	intergenic	3.41428
ncRNA_(1748381..1748411)+	yebc_uv_1	intergenic	31.3947
ncRNA_(1774703..1774733)+	yebc_uv_1	intergenic	11.0756
ncRNA_(1786654..1786684)+	yebc_uv_1	intergenic	49.7986
SPY_RS08880_(1791819..1791849)+	yebc_uv_1	protein_coding	3.33101
ncRNA_(1799029..1799059)+	yebc_uv_1	intergenic	7.66132
SPY_RS09130_(1843479..1843509)+	yebc_uv_1	protein_coding	4.91324
SPY_RS09130_(1843791..1843821)+	yebc_uv_1	protein_coding	3.58083
SPY_RS09130_(1844309..1844339)+	yebc_uv_1	protein_coding	4.49686
SPY_RS09130_(1844366..1844396)+	yebc_uv_1	protein_coding	4.24703
SPY_RS09130_(1844720..1844750)+	yebc_uv_1	protein_coding	5.32961
SPY_RS09130_(1844787..1844817)+	yebc_uv_1	protein_coding	3.99721
SPY_RS09130_(1844799..1844829)+	yebc_uv_1	protein_coding	3.83066
SPY_RS00710_(115715..115745)-	yebc_uv_1	protein_coding	8.91044
SPY_RS00710_(115720..115750)-	yebc_uv_1	protein_coding	9.82647
ncRNA_(116576..116606)-	yebc_uv_1	intergenic	14.4066
ncRNA_(116589..116619)-	yebc_uv_1	intergenic	13.6571
SPY_RS00765_(127145..127175)-	yebc_uv_1	protein_coding	7.32822
SPY_RS01025_(183932..183962)-	yebc_uv_1	protein_coding	3.49756
SPY_RS01090_(198189..198219)-	yebc_uv_1	protein_coding	6.57874
SPY_RS01300_(243122..243152)-	yebc_uv_1	protein_coding	3.41428
SPY_RS01365_(259679..259709)-	yebc_uv_1	protein_coding	5.99581
SPY_RS01505_(286523..286553)-	yebc_uv_1	protein_coding	3.58083
ncRNA_(288337..288367)-	yebc_uv_1	intergenic	4.82996
SPY_RS01595_(307821..307851)-	yebc_uv_1	protein_coding	4.74669
SPY_RS02075_(396110..396140)-	yebc_uv_1	protein_coding	3.24773
SPY_RS02145_(407737..407767)-	yebc_uv_1	protein_coding	3.49756
SPY_RS02145_(408023..408053)-	yebc_uv_1	protein_coding	3.49756
SPY_RS02150_(408430..408460)-	yebc_uv_1	protein_coding	8.24424
SPY_RS02150_(408448..408478)-	yebc_uv_1	protein_coding	9.16027
SPY_RS02150_(408453..408483)-	yebc_uv_1	protein_coding	8.49407
SPY_RS02175_(412853..412883)-	yebc_uv_1	protein_coding	3.74738
SPY_RS02175_(413195..413225)-	yebc_uv_1	protein_coding	3.08118
SPY_RS02435_(465507..465537)-	yebc_uv_1	protein_coding	3.49756
ncRNA_(468245..468275)-	yebc_uv_1	intergenic	5.57944
ncRNA_(468259..468289)-	yebc_uv_1	intergenic	5.16306
ncRNA_(477701..477731)-	yebc_uv_1	intergenic	3.33101
SPY_RS02505_(478669..478699)-	yebc_uv_1	protein_coding	3.16446
SPY_RS02505_(478791..478821)-	yebc_uv_1	protein_coding	5.49616
ncRNA_(480679..480709)-	yebc_uv_1	intergenic	3.08118
SPY_RS02530_(483267..483297)-	yebc_uv_1	protein_coding	3.33101
SPY_RS02575_(494637..494667)-	yebc_uv_1	protein_coding	3.58083
SPY_RS02575_(494887..494917)-	yebc_uv_1	protein_coding	4.74669
SPY_RS02575_(495045..495075)-	yebc_uv_1	protein_coding	3.91393
SPY_RS02575_(495527..495557)-	yebc_uv_1	protein_coding	4.49686
SPY_RS02580_(496365..496395)-	yebc_uv_1	protein_coding	3.49756
ncRNA_(544291..544321)-	yebc_uv_1	intergenic	7.49477
SPY_RS03080_(600455..600485)-	yebc_uv_1	protein_coding	4.74669
SPY_RS03130_(614141..614171)-	yebc_uv_1	protein_coding	10.2428
ncRNA_(639636..639666)-	yebc_uv_1	intergenic	3.08118
SPY_RS03250_(639817..639847)-	yebc_uv_1	protein_coding	23.6502
SPY_RS03370_(663003..663033)-	yebc_uv_1	protein_coding	3.33101
SPY_RS03370_(663096..663126)-	yebc_uv_1	protein_coding	3.08118
SPY_RS03370_(663323..663353)-	yebc_uv_1	protein_coding	3.49756
SPY_RS03370_(663577..663607)-	yebc_uv_1	protein_coding	3.58083
SPY_RS03370_(663649..663679)-	yebc_uv_1	protein_coding	8.16097
SPY_RS03370_(663655..663685)-	yebc_uv_1	protein_coding	8.07769
SPY_RS03370_(664226..664256)-	yebc_uv_1	protein_coding	4.08048
SPY_RS03370_(664671..664701)-	yebc_uv_1	protein_coding	3.91393
SPY_RS03370_(665099..665129)-	yebc_uv_1	protein_coding	3.99721
SPY_RS03675_(729175..729205)-	yebc_uv_1	protein_coding	5.16306
SPY_RS03675_(729191..729221)-	yebc_uv_1	protein_coding	6.07909
ncRNA_(764121..764151)-	yebc_uv_1	intergenic	12.0749
ncRNA_(779943..779973)-	yebc_uv_1	intergenic	381.15
ncRNA_(783301..783331)-	yebc_uv_1	intergenic	3.08118
ncRNA_(792441..792471)-	yebc_uv_1	intergenic	11.3254
ncRNA_(800341..800371)-	yebc_uv_1	intergenic	1617.79
SPY_RS04315_(846657..846687)-	yebc_uv_1	protein_coding	3.33101
SPY_RS04675_(916618..916648)-	yebc_uv_1	protein_coding	9.49337
SPY_RS04680_(916759..916789)-	yebc_uv_1	protein_coding	5.24634
SPY_RS04680_(917306..917336)-	yebc_uv_1	protein_coding	5.16306
SPY_RS04685_(917507..917537)-	yebc_uv_1	protein_coding	3.58083
SPY_RS04685_(917569..917599)-	yebc_uv_1	protein_coding	9.4101
SPY_RS04685_(917687..917717)-	yebc_uv_1	protein_coding	8.82717
ncRNA_(918205..918235)-	yebc_uv_1	intergenic	3.83066
SPY_RS04690_(918321..918351)-	yebc_uv_1	protein_coding	3.49756
SPY_RS04690_(918420..918450)-	yebc_uv_1	protein_coding	3.16446
SPY_RS04695_(919344..919374)-	yebc_uv_1	protein_coding	3.58083
SPY_RS04700_(920259..920289)-	yebc_uv_1	protein_coding	3.41428
SPY_RS04700_(920350..920380)-	yebc_uv_1	protein_coding	7.32822
SPY_RS04700_(920631..920661)-	yebc_uv_1	protein_coding	6.49546
SPY_RS04995_(979141..979171)-	yebc_uv_1	protein_coding	3.74738
SPY_RS05065_(995750..995780)-	yebc_uv_1	protein_coding	3.16446
SPY_RS05070_(997379..997409)-	yebc_uv_1	protein_coding	4.99651
SPY_RS05070_(997439..997469)-	yebc_uv_1	protein_coding	5.49616
SPY_RS05070_(997519..997549)-	yebc_uv_1	protein_coding	19.7362
SPY_RS05075_(999199..999229)-	yebc_uv_1	protein_coding	7.99442
SPY_RS05075_(999319..999349)-	yebc_uv_1	protein_coding	5.49616
SPY_RS05075_(999425..999455)-	yebc_uv_1	protein_coding	4.99651
SPY_RS05090_(1001847..1001877)-	yebc_uv_1	protein_coding	4.74669
SPY_RS05090_(1002190..1002220)-	yebc_uv_1	protein_coding	3.91393
SPY_RS05095_(1002618..1002648)-	yebc_uv_1	protein_coding	4.49686
SPY_RS05100_(1003471..1003501)-	yebc_uv_1	protein_coding	7.16167
SPY_RS05135_(1010162..1010192)-	yebc_uv_1	protein_coding	3.33101
SPY_RS05140_(1011862..1011892)-	yebc_uv_1	protein_coding	5.24634
SPY_RS05185_(1020556..1020586)-	yebc_uv_1	protein_coding	7.41149
SPY_RS05185_(1021417..1021447)-	yebc_uv_1	protein_coding	4.08048
SPY_RS05185_(1021795..1021825)-	yebc_uv_1	protein_coding	3.08118
SPY_RS05185_(1022484..1022514)-	yebc_uv_1	protein_coding	3.16446
SPY_RS05185_(1022673..1022703)-	yebc_uv_1	protein_coding	3.08118
SPY_RS05195_(1023892..1023922)-	yebc_uv_1	protein_coding	4.49686
SPY_RS05195_(1024268..1024298)-	yebc_uv_1	protein_coding	3.41428
SPY_RS05200_(1025173..1025203)-	yebc_uv_1	protein_coding	7.66132
SPY_RS05205_(1025951..1025981)-	yebc_uv_1	protein_coding	6.07909
SPY_RS05205_(1025961..1025991)-	yebc_uv_1	protein_coding	6.57874
SPY_RS05205_(1026235..1026265)-	yebc_uv_1	protein_coding	4.33031
SPY_RS05210_(1026613..1026643)-	yebc_uv_1	protein_coding	3.16446
SPY_RS05215_(1028041..1028071)-	yebc_uv_1	protein_coding	3.33101
SPY_RS05220_(1028576..1028606)-	yebc_uv_1	protein_coding	4.41358
SPY_RS05230_(1030577..1030607)-	yebc_uv_1	protein_coding	8.57734
SPY_RS05235_(1030881..1030911)-	yebc_uv_1	protein_coding	13.7404
SPY_RS05240_(1031791..1031821)-	yebc_uv_1	protein_coding	3.08118
SPY_RS05275_(1039871..1039901)-	yebc_uv_1	protein_coding	195.613
SPY_RS05280_(1040290..1040320)-	yebc_uv_1	protein_coding	5.82926
SPY_RS05280_(1040362..1040392)-	yebc_uv_1	protein_coding	3.99721
SPY_RS05280_(1040573..1040603)-	yebc_uv_1	protein_coding	3.33101
SPY_RS05285_(1041087..1041117)-	yebc_uv_1	protein_coding	5.66271
SPY_RS05295_(1041997..1042027)-	yebc_uv_1	protein_coding	16.2387
SPY_RS05300_(1042473..1042503)-	yebc_uv_1	protein_coding	18.3205
ncRNA_(1043649..1043679)-	yebc_uv_1	intergenic	3.08118
SPY_RS05330_(1050163..1050193)-	yebc_uv_1	protein_coding	3.08118
SPY_RS05335_(1051128..1051158)-	yebc_uv_1	protein_coding	3.41428
SPY_RS05340_(1052063..1052093)-	yebc_uv_1	protein_coding	3.49756
SPY_RS05355_(1054267..1054297)-	yebc_uv_1	protein_coding	11.7418
SPY_RS05360_(1056099..1056129)-	yebc_uv_1	protein_coding	7.32822
SPY_RS05365_(1057594..1057624)-	yebc_uv_1	protein_coding	5.82926
SPY_RS05370_(1058725..1058755)-	yebc_uv_1	protein_coding	16.3219
SPY_RS05370_(1058804..1058834)-	yebc_uv_1	protein_coding	6.49546
SPY_RS05370_(1058823..1058853)-	yebc_uv_1	protein_coding	6.41219
SPY_RS05480_(1087310..1087340)-	yebc_uv_1	protein_coding	3.49756
SPY_RS05490_(1088586..1088616)-	yebc_uv_1	protein_coding	4.41358
SPY_RS05490_(1089047..1089077)-	yebc_uv_1	protein_coding	4.66341
SPY_RS05490_(1089119..1089149)-	yebc_uv_1	protein_coding	3.49756
SPY_RS05490_(1089131..1089161)-	yebc_uv_1	protein_coding	4.16376
ncRNA_(1106563..1106593)-	yebc_uv_1	intergenic	3.66411
SPY_RS05600_(1113887..1113917)-	yebc_uv_1	pseudogene	4.41358
SPY_RS05605_(1115301..1115331)-	yebc_uv_1	protein_coding	3.08118
SPY_RS05610_(1115573..1115603)-	yebc_uv_1	protein_coding	4.58013
SPY_RS05610_(1116666..1116696)-	yebc_uv_1	protein_coding	3.24773
SPY_RS05615_(1117075..1117105)-	yebc_uv_1	protein_coding	7.99442
SPY_RS05625_(1119007..1119037)-	yebc_uv_1	protein_coding	3.58083
SPY_RS05630_(1120695..1120725)-	yebc_uv_1	protein_coding	8.16097
SPY_RS05630_(1120703..1120733)-	yebc_uv_1	protein_coding	7.82787
SPY_RS05640_(1122537..1122567)-	yebc_uv_1	protein_coding	3.24773
SPY_RS05645_(1122973..1123003)-	yebc_uv_1	protein_coding	7.49477
SPY_RS05650_(1125063..1125093)-	yebc_uv_1	protein_coding	3.49756
SPY_RS05655_(1125325..1125355)-	yebc_uv_1	protein_coding	7.16167
SPY_RS05655_(1125665..1125695)-	yebc_uv_1	protein_coding	4.24703
SPY_RS05675_(1131883..1131913)-	yebc_uv_1	protein_coding	3.83066
SPY_RS05675_(1132074..1132104)-	yebc_uv_1	protein_coding	3.83066
SPY_RS05675_(1132328..1132358)-	yebc_uv_1	protein_coding	3.74738
SPY_RS05715_(1140671..1140701)-	yebc_uv_1	protein_coding	12.9077
SPY_RS05715_(1140795..1140825)-	yebc_uv_1	protein_coding	6.82856
SPY_RS05715_(1140911..1140941)-	yebc_uv_1	protein_coding	68.0358
SPY_RS05770_(1150155..1150185)-	yebc_uv_1	protein_coding	3.66411
SPY_RS05770_(1152252..1152282)-	yebc_uv_1	protein_coding	3.16446
ncRNA_(1152831..1152861)-	yebc_uv_1	intergenic	5.49616
SPY_RS05785_(1155462..1155492)-	yebc_uv_1	protein_coding	4.24703
ncRNA_(1159547..1159577)-	yebc_uv_1	intergenic	3.16446
SPY_RS05800_(1160285..1160315)-	yebc_uv_1	pseudogene	4.16376
SPY_RS05820_(1163721..1163751)-	yebc_uv_1	protein_coding	17.7376
SPY_RS05835_(1165061..1165091)-	yebc_uv_1	protein_coding	22.5676
SPY_RS05835_(1165066..1165096)-	yebc_uv_1	protein_coding	22.401
SPY_RS05835_(1165070..1165100)-	yebc_uv_1	protein_coding	22.401
SPY_RS05875_(1174521..1174551)-	yebc_uv_1	protein_coding	7.07839
SPY_RS05875_(1174528..1174558)-	yebc_uv_1	protein_coding	7.91114
SPY_RS05875_(1175149..1175179)-	yebc_uv_1	protein_coding	3.41428
SPY_RS05875_(1175219..1175249)-	yebc_uv_1	protein_coding	3.41428
SPY_RS05880_(1176759..1176789)-	yebc_uv_1	protein_coding	3.16446
SPY_RS05895_(1179964..1179994)-	yebc_uv_1	protein_coding	5.32961
SPY_RS05895_(1180548..1180578)-	yebc_uv_1	protein_coding	3.16446
SPY_RS05910_(1182777..1182807)-	yebc_uv_1	protein_coding	3.58083
SPY_RS05925_(1184919..1184949)-	yebc_uv_1	protein_coding	9.82647
SPY_RS06190_(1223523..1223553)-	yebc_uv_1	protein_coding	3.49756
SPY_RS06195_(1223951..1223981)-	yebc_uv_1	protein_coding	3.24773
SPY_RS06200_(1224727..1224757)-	yebc_uv_1	protein_coding	4.33031
SPY_RS06200_(1224956..1224986)-	yebc_uv_1	protein_coding	3.58083
SPY_RS06265_(1238128..1238158)-	yebc_uv_1	protein_coding	21.8181
SPY_RS06265_(1238277..1238307)-	yebc_uv_1	protein_coding	7.32822
SPY_RS06285_(1242145..1242175)-	yebc_uv_1	protein_coding	3.24773
SPY_RS06285_(1242604..1242634)-	yebc_uv_1	protein_coding	3.08118
ncRNA_(1245196..1245226)-	yebc_uv_1	intergenic	10.6592
SPY_RS06300_(1246863..1246893)-	yebc_uv_1	protein_coding	10.2428
SPY_RS06315_(1248629..1248659)-	yebc_uv_1	protein_coding	5.82926
SPY_RS06315_(1249083..1249113)-	yebc_uv_1	protein_coding	16.1554
ncRNA_(1251101..1251131)-	yebc_uv_1	intergenic	8.49407
SPY_RS06325_(1252129..1252159)-	yebc_uv_1	protein_coding	4.58013
SPY_RS06345_(1255749..1255779)-	yebc_uv_1	protein_coding	4.41358
SPY_RS06345_(1255809..1255839)-	yebc_uv_1	protein_coding	4.08048
SPY_RS06345_(1256483..1256513)-	yebc_uv_1	protein_coding	10.2428
ncRNA_(1259369..1259399)-	yebc_uv_1	intergenic	18.3205
ncRNA_(1259379..1259409)-	yebc_uv_1	intergenic	19.5697
SPY_RS06365_(1259383..1259413)-	yebc_uv_1	protein_coding	20.7355
SPY_RS06365_(1259503..1259533)-	yebc_uv_1	protein_coding	16.5718
ncRNA_(1260833..1260863)-	yebc_uv_1	intergenic	3.33101
ncRNA_(1264351..1264381)-	yebc_uv_1	intergenic	10.5759
SPY_RS06395_(1265705..1265735)-	yebc_uv_1	protein_coding	3.08118
SPY_RS06415_(1268984..1269014)-	yebc_uv_1	protein_coding	5.82926
ncRNA_(1283541..1283571)-	yebc_uv_1	intergenic	6.41219
ncRNA_(1295795..1295825)-	yebc_uv_1	intergenic	10.2428
SPY_RS06570_(1300909..1300939)-	yebc_uv_1	protein_coding	5.66271
SPY_RS06675_(1330475..1330505)-	yebc_uv_1	tRNA	457.264
SPY_RS06690_(1330769..1330799)-	yebc_uv_1	tRNA	1279.11
ncRNA_(1331209..1331239)-	yebc_uv_1	intergenic	2575.45
SPY_RS06725_(1336167..1336197)-	yebc_uv_1	rRNA	84.0247
ncRNA_(1336181..1336211)-	yebc_uv_1	intergenic	93.3515
ncRNA_(1336277..1336307)-	yebc_uv_1	intergenic	78.1954
ncRNA_(1336853..1336883)-	yebc_uv_1	intergenic	5.07979
ncRNA_(1336864..1336894)-	yebc_uv_1	intergenic	4.66341
SPY_RS06730_(1337453..1337483)-	yebc_uv_1	protein_coding	5.32961
SPY_RS06755_(1341451..1341481)-	yebc_uv_1	protein_coding	14.4066
SPY_RS06760_(1341915..1341945)-	yebc_uv_1	protein_coding	3.74738
SPY_RS06760_(1342257..1342287)-	yebc_uv_1	protein_coding	5.57944
SPY_RS06780_(1346833..1346863)-	yebc_uv_1	protein_coding	3.41428
SPY_RS06780_(1347265..1347295)-	yebc_uv_1	protein_coding	4.49686
SPY_RS06780_(1347440..1347470)-	yebc_uv_1	protein_coding	4.41358
SPY_RS06780_(1347549..1347579)-	yebc_uv_1	protein_coding	3.99721
SPY_RS06785_(1348023..1348053)-	yebc_uv_1	protein_coding	6.99512
SPY_RS06790_(1348444..1348474)-	yebc_uv_1	protein_coding	4.24703
SPY_RS06815_(1355481..1355511)-	yebc_uv_1	protein_coding	3.24773
SPY_RS06855_(1363027..1363057)-	yebc_uv_1	protein_coding	5.74599
SPY_RS06855_(1363375..1363405)-	yebc_uv_1	protein_coding	3.58083
SPY_RS06855_(1363659..1363689)-	yebc_uv_1	protein_coding	11.4087
SPY_RS06860_(1364175..1364205)-	yebc_uv_1	protein_coding	6.82856
SPY_RS06860_(1364244..1364274)-	yebc_uv_1	protein_coding	3.41428
SPY_RS06860_(1364303..1364333)-	yebc_uv_1	protein_coding	3.08118
ncRNA_(1369702..1369732)-	yebc_uv_1	intergenic	10.7425
SPY_RS06890_(1370854..1370884)-	yebc_uv_1	protein_coding	3.41428
SPY_RS06895_(1371737..1371767)-	yebc_uv_1	protein_coding	4.58013
SPY_RS06895_(1372083..1372113)-	yebc_uv_1	protein_coding	4.99651
SPY_RS06895_(1372097..1372127)-	yebc_uv_1	protein_coding	4.24703
SPY_RS06900_(1372840..1372870)-	yebc_uv_1	protein_coding	3.91393
SPY_RS06905_(1374131..1374161)-	yebc_uv_1	protein_coding	3.49756
SPY_RS06905_(1375061..1375091)-	yebc_uv_1	protein_coding	6.32891
SPY_RS06925_(1377517..1377547)-	yebc_uv_1	protein_coding	5.66271
SPY_RS06930_(1379052..1379082)-	yebc_uv_1	protein_coding	4.99651
SPY_RS06940_(1381774..1381804)-	yebc_uv_1	protein_coding	4.49686
SPY_RS07025_(1400877..1400907)-	yebc_uv_1	protein_coding	5.91254
ncRNA_(1401197..1401227)-	yebc_uv_1	intergenic	5.24634
SPY_RS07030_(1401621..1401651)-	yebc_uv_1	protein_coding	6.57874
SPY_RS07030_(1401749..1401779)-	yebc_uv_1	protein_coding	6.91184
SPY_RS07030_(1402033..1402063)-	yebc_uv_1	protein_coding	3.41428
SPY_RS07030_(1402885..1402915)-	yebc_uv_1	protein_coding	3.16446
SPY_RS07030_(1403051..1403081)-	yebc_uv_1	protein_coding	11.9084
ncRNA_(1403394..1403424)-	yebc_uv_1	intergenic	4.41358
SPY_RS07050_(1406710..1406740)-	yebc_uv_1	protein_coding	4.49686
SPY_RS07050_(1406719..1406749)-	yebc_uv_1	protein_coding	4.08048
SPY_RS07050_(1407011..1407041)-	yebc_uv_1	protein_coding	3.08118
SPY_RS07155_(1424861..1424891)-	yebc_uv_1	protein_coding	4.82996
SPY_RS07155_(1425771..1425801)-	yebc_uv_1	protein_coding	3.74738
SPY_RS07155_(1426951..1426981)-	yebc_uv_1	protein_coding	3.08118
SPY_RS07165_(1428007..1428037)-	yebc_uv_1	protein_coding	3.74738
SPY_RS07165_(1428186..1428216)-	yebc_uv_1	protein_coding	3.49756
SPY_RS07170_(1429253..1429283)-	yebc_uv_1	protein_coding	6.91184
SPY_RS07175_(1429694..1429724)-	yebc_uv_1	protein_coding	6.57874
ncRNA_(1430159..1430189)-	yebc_uv_1	intergenic	12.3247
SPY_RS07185_(1430437..1430467)-	yebc_uv_1	protein_coding	3.24773
SPY_RS07185_(1430441..1430471)-	yebc_uv_1	protein_coding	3.41428
SPY_RS07215_(1435328..1435358)-	yebc_uv_1	protein_coding	3.83066
SPY_RS07230_(1437901..1437931)-	yebc_uv_1	protein_coding	3.66411
ncRNA_(1438528..1438558)-	yebc_uv_1	intergenic	114.254
SPY_RS07270_(1446581..1446611)-	yebc_uv_1	protein_coding	12.3247
SPY_RS07275_(1446873..1446903)-	yebc_uv_1	protein_coding	7.41149
SPY_RS07275_(1447197..1447227)-	yebc_uv_1	protein_coding	6.16236
SPY_RS07275_(1447324..1447354)-	yebc_uv_1	protein_coding	11.7418
SPY_RS07275_(1447407..1447437)-	yebc_uv_1	protein_coding	4.91324
SPY_RS07285_(1448796..1448826)-	yebc_uv_1	protein_coding	3.74738
SPY_RS07290_(1449082..1449112)-	yebc_uv_1	protein_coding	16.7383
SPY_RS07290_(1449752..1449782)-	yebc_uv_1	protein_coding	25.6488
SPY_RS07315_(1453841..1453871)-	yebc_uv_1	protein_coding	10.7425
SPY_RS07325_(1455171..1455201)-	yebc_uv_1	protein_coding	34.7257
SPY_RS07330_(1456787..1456817)-	yebc_uv_1	protein_coding	3.08118
SPY_RS07335_(1458133..1458163)-	yebc_uv_1	protein_coding	11.0756
SPY_RS07345_(1460161..1460191)-	yebc_uv_1	protein_coding	6.66201
SPY_RS07345_(1460573..1460603)-	yebc_uv_1	protein_coding	7.07839
SPY_RS07375_(1464935..1464965)-	yebc_uv_1	protein_coding	3.58083
SPY_RS07375_(1465557..1465587)-	yebc_uv_1	protein_coding	3.08118
SPY_RS07380_(1466347..1466377)-	yebc_uv_1	protein_coding	3.33101
SPY_RS07405_(1470873..1470903)-	yebc_uv_1	protein_coding	3.83066
SPY_RS07405_(1470941..1470971)-	yebc_uv_1	protein_coding	3.33101
ncRNA_(1493321..1493351)-	yebc_uv_1	intergenic	5.82926
SPY_RS07490_(1493415..1493445)-	yebc_uv_1	protein_coding	8.82717
SPY_RS07505_(1496838..1496868)-	yebc_uv_1	protein_coding	5.07979
SPY_RS07505_(1498103..1498133)-	yebc_uv_1	protein_coding	3.33101
SPY_RS07505_(1498335..1498365)-	yebc_uv_1	protein_coding	13.7404
SPY_RS07545_(1510918..1510948)-	yebc_uv_1	protein_coding	5.91254
SPY_RS07555_(1511643..1511673)-	yebc_uv_1	protein_coding	4.49686
SPY_RS07570_(1515777..1515807)-	yebc_uv_1	protein_coding	5.07979
SPY_RS07595_(1519667..1519697)-	yebc_uv_1	protein_coding	6.66201
SPY_RS07595_(1519828..1519858)-	yebc_uv_1	protein_coding	10.3261
SPY_RS07615_(1522415..1522445)-	yebc_uv_1	protein_coding	27.8972
SPY_RS07630_(1526241..1526271)-	yebc_uv_1	protein_coding	3.58083
SPY_RS07685_(1538729..1538759)-	yebc_uv_1	protein_coding	5.07979
SPY_RS07685_(1538742..1538772)-	yebc_uv_1	protein_coding	4.91324
ncRNA_(1539506..1539536)-	yebc_uv_1	intergenic	9.82647
SPY_RS07745_(1549872..1549902)-	yebc_uv_1	protein_coding	3.91393
SPY_RS07755_(1552338..1552368)-	yebc_uv_1	protein_coding	3.33101
SPY_RS07755_(1552619..1552649)-	yebc_uv_1	protein_coding	4.16376
SPY_RS07765_(1554148..1554178)-	yebc_uv_1	protein_coding	3.16446
SPY_RS07770_(1554603..1554633)-	yebc_uv_1	protein_coding	3.33101
SPY_RS07770_(1554852..1554882)-	yebc_uv_1	protein_coding	7.91114
SPY_RS07775_(1555319..1555349)-	yebc_uv_1	protein_coding	6.99512
SPY_RS07790_(1558035..1558065)-	yebc_uv_1	protein_coding	3.99721
SPY_RS07790_(1558094..1558124)-	yebc_uv_1	protein_coding	3.08118
SPY_RS07790_(1558379..1558409)-	yebc_uv_1	protein_coding	3.49756
SPY_RS07810_(1562095..1562125)-	yebc_uv_1	protein_coding	5.99581
SPY_RS07810_(1562407..1562437)-	yebc_uv_1	protein_coding	3.83066
SPY_RS07810_(1562414..1562444)-	yebc_uv_1	protein_coding	4.08048
SPY_RS07810_(1562421..1562451)-	yebc_uv_1	protein_coding	3.83066
SPY_RS07810_(1562599..1562629)-	yebc_uv_1	protein_coding	8.66062
SPY_RS07815_(1563535..1563565)-	yebc_uv_1	protein_coding	5.07979
ncRNA_(1564220..1564250)-	yebc_uv_1	intergenic	4.41358
SPY_RS07820_(1564319..1564349)-	yebc_uv_1	protein_coding	6.99512
SPY_RS07820_(1565139..1565169)-	yebc_uv_1	protein_coding	4.82996
SPY_RS07820_(1565696..1565726)-	yebc_uv_1	protein_coding	22.9839
SPY_RS07820_(1565709..1565739)-	yebc_uv_1	protein_coding	20.9853
SPY_RS07825_(1566097..1566127)-	yebc_uv_1	protein_coding	4.49686
SPY_RS07825_(1566255..1566285)-	yebc_uv_1	protein_coding	3.24773
ncRNA_(1569201..1569231)-	yebc_uv_1	intergenic	3.08118
ncRNA_(1571105..1571135)-	yebc_uv_1	intergenic	40.3052
SPY_RS07855_(1571334..1571364)-	yebc_uv_1	protein_coding	3.74738
SPY_RS07860_(1572661..1572691)-	yebc_uv_1	protein_coding	3.41428
SPY_RS07860_(1573039..1573069)-	yebc_uv_1	protein_coding	6.99512
ncRNA_(1573284..1573314)-	yebc_uv_1	intergenic	3.66411
SPY_RS07875_(1575203..1575233)-	yebc_uv_1	protein_coding	5.24634
SPY_RS07900_(1577991..1578021)-	yebc_uv_1	tRNA	7677.14
ncRNA_(1578136..1578166)-	yebc_uv_1	intergenic	3187.77
ncRNA_(1583105..1583135)-	yebc_uv_1	intergenic	66.287
ncRNA_(1583211..1583241)-	yebc_uv_1	intergenic	58.6257
SPY_RS07930_(1585647..1585677)-	yebc_uv_1	protein_coding	3.41428
SPY_RS08050_(1609679..1609709)-	yebc_uv_1	protein_coding	16.5718
SPY_RS08065_(1611636..1611666)-	yebc_uv_1	protein_coding	3.33101
SPY_RS08065_(1611703..1611733)-	yebc_uv_1	protein_coding	3.74738
SPY_RS08065_(1611876..1611906)-	yebc_uv_1	protein_coding	7.49477
SPY_RS08075_(1612651..1612681)-	yebc_uv_1	protein_coding	3.08118
SPY_RS08075_(1613021..1613051)-	yebc_uv_1	protein_coding	3.66411
SPY_RS08090_(1616092..1616122)-	yebc_uv_1	protein_coding	3.58083
SPY_RS08105_(1618137..1618167)-	yebc_uv_1	protein_coding	3.49756
ncRNA_(1625698..1625728)-	yebc_uv_1	intergenic	3.74738
ncRNA_(1625760..1625790)-	yebc_uv_1	intergenic	3.58083
SPY_RS08150_(1627443..1627473)-	yebc_uv_1	protein_coding	6.32891
SPY_RS08160_(1629319..1629349)-	yebc_uv_1	protein_coding	3.66411
SPY_RS08160_(1630003..1630033)-	yebc_uv_1	protein_coding	3.24773
SPY_RS08175_(1637093..1637123)-	yebc_uv_1	protein_coding	3.16446
SPY_RS08185_(1638242..1638272)-	yebc_uv_1	protein_coding	4.24703
SPY_RS08185_(1638309..1638339)-	yebc_uv_1	protein_coding	12.7411
SPY_RS08240_(1654005..1654035)-	yebc_uv_1	protein_coding	4.49686
SPY_RS08255_(1658881..1658911)-	yebc_uv_1	protein_coding	3.16446
ncRNA_(1680533..1680563)-	yebc_uv_1	intergenic	6.24564
ncRNA_(1680535..1680565)-	yebc_uv_1	intergenic	6.16236
SPY_RS08365_(1682789..1682819)-	yebc_uv_1	protein_coding	3.49756
SPY_RS08370_(1684871..1684901)-	yebc_uv_1	protein_coding	7.91114
ncRNA_(1685274..1685304)-	yebc_uv_1	intergenic	6.74529
ncRNA_(1687015..1687045)-	yebc_uv_1	intergenic	3.24773
SPY_RS08400_(1691994..1692024)-	yebc_uv_1	protein_coding	3.08118
SPY_RS08400_(1692653..1692683)-	yebc_uv_1	protein_coding	3.58083
ncRNA_(1713057..1713087)-	yebc_uv_1	intergenic	7.57804
SPY_RS08520_(1713493..1713523)-	yebc_uv_1	protein_coding	6.99512
SPY_RS08525_(1714146..1714176)-	yebc_uv_1	protein_coding	3.91393
SPY_RS08525_(1714721..1714751)-	yebc_uv_1	protein_coding	3.24773
SPY_RS08555_(1723424..1723454)-	yebc_uv_1	protein_coding	6.41219
SPY_RS08555_(1723783..1723813)-	yebc_uv_1	protein_coding	3.83066
SPY_RS08565_(1726971..1727001)-	yebc_uv_1	protein_coding	3.58083
SPY_RS08580_(1728617..1728647)-	yebc_uv_1	tRNA	2046.4
SPY_RS08735_(1767172..1767202)-	yebc_uv_1	protein_coding	3.66411
SPY_RS08735_(1767233..1767263)-	yebc_uv_1	protein_coding	3.24773
SPY_RS08735_(1767410..1767440)-	yebc_uv_1	protein_coding	4.41358
ncRNA_(1767607..1767637)-	yebc_uv_1	intergenic	4.41358
ncRNA_(1775113..1775143)-	yebc_uv_1	intergenic	3.41428
ncRNA_(1784877..1784907)-	yebc_uv_1	intergenic	6.49546
SPY_RS08865_(1787611..1787641)-	yebc_uv_1	protein_coding	3.74738
SPY_RS08895_(1794183..1794213)-	yebc_uv_1	protein_coding	4.33031
SPY_RS08905_(1795653..1795683)-	yebc_uv_1	protein_coding	3.41428
SPY_RS08905_(1795868..1795898)-	yebc_uv_1	protein_coding	3.91393
SPY_RS08905_(1796777..1796807)-	yebc_uv_1	protein_coding	3.58083
ncRNA_(1811943..1811973)-	yebc_uv_1	intergenic	12.8244
SPY_RS09015_(1817120..1817150)-	yebc_uv_1	protein_coding	4.74669
SPY_RS09050_(1825692..1825722)-	yebc_uv_1	protein_coding	4.91324
SPY_RS09060_(1827907..1827937)-	yebc_uv_1	protein_coding	4.99651
SPY_RS09070_(1829109..1829139)-	yebc_uv_1	protein_coding	3.08118
SPY_RS09095_(1835688..1835718)-	yebc_uv_1	protein_coding	5.57944
SPY_RS09110_(1838095..1838125)-	yebc_uv_1	protein_coding	24.0665
SPY_RS09110_(1838388..1838418)-	yebc_uv_1	protein_coding	5.41289
SPY_RS09115_(1839158..1839188)-	yebc_uv_1	protein_coding	4.58013
SPY_RS09115_(1839293..1839323)-	yebc_uv_1	protein_coding	19.2366
SPY_RS09115_(1840067..1840097)-	yebc_uv_1	protein_coding	5.07979
SPY_RS09115_(1840597..1840627)-	yebc_uv_1	protein_coding	3.74738
SPY_RS09140_(1848158..1848188)-	yebc_uv_1	tRNA	3382.89
SPY_RS09145_(1848239..1848269)-	yebc_uv_1	tRNA	580.511
SPY_RS09145_(1848257..1848287)-	yebc_uv_1	tRNA	673.863
SPY_RS00005_(963..993)+	yebc_uv_2	protein_coding	4.7829
SPY_RS00010_(2166..2196)+	yebc_uv_2	protein_coding	3.43121
SPY_RS00010_(2579..2609)+	yebc_uv_2	protein_coding	3.32723
SPY_RS00020_(3545..3575)+	yebc_uv_2	protein_coding	3.32723
SPY_RS00020_(3701..3731)+	yebc_uv_2	protein_coding	4.05506
SPY_RS00020_(4165..4195)+	yebc_uv_2	protein_coding	3.43121
SPY_RS00020_(4449..4479)+	yebc_uv_2	protein_coding	5.82266
SPY_RS00030_(7279..7309)+	yebc_uv_2	protein_coding	4.67892
SPY_RS00055_(12247..12277)+	yebc_uv_2	protein_coding	3.95109
SPY_RS00055_(12328..12358)+	yebc_uv_2	protein_coding	16.5322
SPY_RS00060_(13245..13275)+	yebc_uv_2	protein_coding	3.84711
SPY_RS00060_(14059..14089)+	yebc_uv_2	protein_coding	13.8288
SPY_RS00060_(14499..14529)+	yebc_uv_2	protein_coding	6.96639
SPY_RS00060_(14637..14667)+	yebc_uv_2	protein_coding	15.3884
SPY_RS00065_(16441..16471)+	yebc_uv_2	protein_coding	6.86242
ncRNA_(16943..16973)+	yebc_uv_2	intergenic	77.3581
SPY_RS00070_(17267..17297)+	yebc_uv_2	rRNA	9482.09
SPY_RS00080_(19116..19146)+	yebc_uv_2	rRNA	17009.2
SPY_RS00080_(19702..19732)+	yebc_uv_2	rRNA	11844.5
SPY_RS00080_(21475..21505)+	yebc_uv_2	rRNA	209974
SPY_RS00105_(22449..22479)+	yebc_uv_2	tRNA	2417.03
SPY_RS00130_(22892..22922)+	yebc_uv_2	tRNA	9822.2
ncRNA_(22956..22986)+	yebc_uv_2	intergenic	76.1104
ncRNA_(23038..23068)+	yebc_uv_2	intergenic	49.3886
ncRNA_(28009..28039)+	yebc_uv_2	intergenic	1269.24
SPY_RS00160_(28241..28271)+	yebc_uv_2	tRNA	1456.7
SPY_RS00170_(28451..28481)+	yebc_uv_2	tRNA	3102.64
SPY_RS00175_(28537..28567)+	yebc_uv_2	tRNA	9769.9
SPY_RS00190_(28801..28831)+	yebc_uv_2	tRNA	2070.47
SPY_RS00200_(28999..29029)+	yebc_uv_2	tRNA	7344.34
SPY_RS00210_(30945..30975)+	yebc_uv_2	protein_coding	10.8135
SPY_RS00210_(31117..31147)+	yebc_uv_2	protein_coding	12.3731
SPY_RS00215_(32329..32359)+	yebc_uv_2	protein_coding	6.65446
SPY_RS00240_(36381..36411)+	yebc_uv_2	protein_coding	7.07037
SPY_RS00240_(36583..36613)+	yebc_uv_2	protein_coding	3.63916
SPY_RS00240_(37049..37079)+	yebc_uv_2	protein_coding	4.47097
SPY_RS00240_(37445..37475)+	yebc_uv_2	protein_coding	5.30278
SPY_RS00240_(37672..37702)+	yebc_uv_2	protein_coding	3.11928
SPY_RS00240_(38542..38572)+	yebc_uv_2	protein_coding	4.7829
SPY_RS00240_(38817..38847)+	yebc_uv_2	protein_coding	4.67892
SPY_RS00240_(39683..39713)+	yebc_uv_2	protein_coding	3.74314
SPY_RS00245_(40629..40659)+	yebc_uv_2	protein_coding	10.8135
SPY_RS00250_(41795..41825)+	yebc_uv_2	protein_coding	3.0153
SPY_RS00250_(42391..42421)+	yebc_uv_2	protein_coding	8.52603
SPY_RS00260_(44599..44629)+	yebc_uv_2	protein_coding	3.0153
SPY_RS00260_(44759..44789)+	yebc_uv_2	protein_coding	4.57494
SPY_RS00260_(44871..44901)+	yebc_uv_2	protein_coding	5.09482
SPY_RS00270_(46611..46641)+	yebc_uv_2	protein_coding	4.05506
SPY_RS00270_(46721..46751)+	yebc_uv_2	protein_coding	4.57494
SPY_RS00270_(47592..47622)+	yebc_uv_2	protein_coding	5.30278
ncRNA_(47919..47949)+	yebc_uv_2	intergenic	3.53518
SPY_RS00280_(48574..48604)+	yebc_uv_2	protein_coding	7.59025
SPY_RS00280_(48855..48885)+	yebc_uv_2	protein_coding	7.90218
SPY_RS00280_(49154..49184)+	yebc_uv_2	protein_coding	8.94194
SPY_RS00285_(50227..50257)+	yebc_uv_2	protein_coding	3.22326
SPY_RS00285_(50691..50721)+	yebc_uv_2	protein_coding	7.90218
SPY_RS00285_(50809..50839)+	yebc_uv_2	protein_coding	3.11928
SPY_RS00290_(51813..51843)+	yebc_uv_2	protein_coding	4.67892
SPY_RS00290_(51947..51977)+	yebc_uv_2	protein_coding	4.47097
SPY_RS00290_(52381..52411)+	yebc_uv_2	protein_coding	10.5016
SPY_RS00290_(52393..52423)+	yebc_uv_2	protein_coding	10.9175
SPY_RS00300_(53945..53975)+	yebc_uv_2	protein_coding	4.05506
SPY_RS00300_(54249..54279)+	yebc_uv_2	protein_coding	5.1988
ncRNA_(57600..57630)+	yebc_uv_2	intergenic	20.4833
ncRNA_(63578..63608)+	yebc_uv_2	intergenic	9.35784
SPY_RS00335_(63703..63733)+	yebc_uv_2	protein_coding	8.63001
SPY_RS00335_(63951..63981)+	yebc_uv_2	protein_coding	8.83796
ncRNA_(64041..64071)+	yebc_uv_2	intergenic	17.6759
SPY_RS00340_(64391..64421)+	yebc_uv_2	protein_coding	5.71868
SPY_RS00340_(64717..64747)+	yebc_uv_2	protein_coding	14.4527
SPY_RS00340_(64800..64830)+	yebc_uv_2	protein_coding	6.65446
SPY_RS00345_(64945..64975)+	yebc_uv_2	protein_coding	19.9634
SPY_RS00345_(65118..65148)+	yebc_uv_2	protein_coding	22.2509
SPY_RS00350_(65700..65730)+	yebc_uv_2	protein_coding	4.36699
SPY_RS00350_(65773..65803)+	yebc_uv_2	protein_coding	10.8135
SPY_RS00355_(65866..65896)+	yebc_uv_2	protein_coding	12.6851
SPY_RS00360_(66845..66875)+	yebc_uv_2	protein_coding	8.00615
SPY_RS00365_(67379..67409)+	yebc_uv_2	protein_coding	5.71868
SPY_RS00370_(67462..67492)+	yebc_uv_2	protein_coding	13.5169
SPY_RS00375_(68149..68179)+	yebc_uv_2	protein_coding	6.44651
SPY_RS00380_(68563..68593)+	yebc_uv_2	protein_coding	10.2936
SPY_RS00380_(68628..68658)+	yebc_uv_2	protein_coding	14.6606
SPY_RS00380_(68645..68675)+	yebc_uv_2	protein_coding	14.7646
ncRNA_(68762..68792)+	yebc_uv_2	intergenic	5.92663
SPY_RS00395_(69776..69806)+	yebc_uv_2	protein_coding	3.0153
SPY_RS00405_(70431..70461)+	yebc_uv_2	protein_coding	19.9634
SPY_RS00415_(71473..71503)+	yebc_uv_2	protein_coding	5.82266
SPY_RS00415_(71487..71517)+	yebc_uv_2	protein_coding	6.23856
SPY_RS00415_(71595..71625)+	yebc_uv_2	protein_coding	20.6912
SPY_RS00430_(72873..72903)+	yebc_uv_2	protein_coding	3.43121
SPY_RS00430_(72935..72965)+	yebc_uv_2	protein_coding	33.1683
ncRNA_(73177..73207)+	yebc_uv_2	intergenic	6.44651
SPY_RS00435_(73373..73403)+	yebc_uv_2	protein_coding	13.6209
SPY_RS00435_(73467..73497)+	yebc_uv_2	protein_coding	8.11013
SPY_RS00435_(73473..73503)+	yebc_uv_2	protein_coding	7.3823
SPY_RS00435_(73667..73697)+	yebc_uv_2	protein_coding	3.84711
SPY_RS00440_(73929..73959)+	yebc_uv_2	protein_coding	5.51073
SPY_RS00440_(73987..74017)+	yebc_uv_2	protein_coding	8.11013
SPY_RS00440_(74517..74547)+	yebc_uv_2	protein_coding	8.73398
SPY_RS00440_(74636..74666)+	yebc_uv_2	protein_coding	13.6209
SPY_RS00440_(74987..75017)+	yebc_uv_2	protein_coding	16.5322
SPY_RS00445_(75254..75284)+	yebc_uv_2	protein_coding	6.44651
ncRNA_(75849..75879)+	yebc_uv_2	intergenic	15.7004
SPY_RS00470_(77499..77529)+	yebc_uv_2	protein_coding	35.0399
SPY_RS00470_(77799..77829)+	yebc_uv_2	protein_coding	6.13458
SPY_RS00470_(77999..78029)+	yebc_uv_2	protein_coding	46.8932
SPY_RS00475_(78129..78159)+	yebc_uv_2	protein_coding	66.5446
ncRNA_(79161..79191)+	yebc_uv_2	intergenic	60.9299
ncRNA_(79256..79286)+	yebc_uv_2	intergenic	33.3763
SPY_RS00480_(79273..79303)+	yebc_uv_2	rRNA	29.4252
ncRNA_(84228..84258)+	yebc_uv_2	intergenic	1320.81
SPY_RS00505_(84461..84491)+	yebc_uv_2	tRNA	2032.94
SPY_RS00515_(84669..84699)+	yebc_uv_2	tRNA	928.922
SPY_RS00520_(84757..84787)+	yebc_uv_2	tRNA	9746.92
SPY_RS00535_(85040..85070)+	yebc_uv_2	tRNA	4987.94
SPY_RS00540_(85117..85147)+	yebc_uv_2	tRNA	2425.55
SPY_RS00545_(85205..85235)+	yebc_uv_2	tRNA	5802.07
SPY_RS00550_(85285..85315)+	yebc_uv_2	tRNA	3000.96
SPY_RS00565_(86558..86588)+	yebc_uv_2	pseudogene	3.95109
SPY_RS00575_(87925..87955)+	yebc_uv_2	protein_coding	3.32723
SPY_RS00575_(88075..88105)+	yebc_uv_2	protein_coding	5.6147
SPY_RS00580_(88485..88515)+	yebc_uv_2	protein_coding	3.0153
SPY_RS00580_(88569..88599)+	yebc_uv_2	protein_coding	3.84711
SPY_RS00580_(88939..88969)+	yebc_uv_2	protein_coding	3.43121
SPY_RS00580_(89021..89051)+	yebc_uv_2	protein_coding	7.90218
SPY_RS00580_(89081..89111)+	yebc_uv_2	protein_coding	7.27832
SPY_RS00595_(92221..92251)+	yebc_uv_2	protein_coding	3.43121
SPY_RS00600_(93672..93702)+	yebc_uv_2	protein_coding	4.99085
SPY_RS00600_(93733..93763)+	yebc_uv_2	protein_coding	4.67892
SPY_RS00600_(93805..93835)+	yebc_uv_2	protein_coding	4.88687
SPY_RS00600_(94139..94169)+	yebc_uv_2	protein_coding	4.57494
SPY_RS00600_(94801..94831)+	yebc_uv_2	protein_coding	6.13458
SPY_RS00600_(95556..95586)+	yebc_uv_2	protein_coding	4.05506
SPY_RS00600_(95869..95899)+	yebc_uv_2	protein_coding	5.82266
SPY_RS00600_(96153..96183)+	yebc_uv_2	protein_coding	3.84711
SPY_RS00600_(96390..96420)+	yebc_uv_2	protein_coding	5.92663
SPY_RS00600_(96395..96425)+	yebc_uv_2	protein_coding	7.07037
SPY_RS00600_(96716..96746)+	yebc_uv_2	protein_coding	3.84711
SPY_RS00605_(97443..97473)+	yebc_uv_2	protein_coding	12.2692
SPY_RS00605_(97617..97647)+	yebc_uv_2	protein_coding	4.7829
SPY_RS00605_(98371..98401)+	yebc_uv_2	protein_coding	9.87772
SPY_RS00605_(98783..98813)+	yebc_uv_2	protein_coding	8.63001
SPY_RS00605_(98787..98817)+	yebc_uv_2	protein_coding	8.00615
SPY_RS00605_(98918..98948)+	yebc_uv_2	protein_coding	6.86242
SPY_RS00605_(99427..99457)+	yebc_uv_2	protein_coding	5.92663
SPY_RS00605_(100105..100135)+	yebc_uv_2	protein_coding	21.523
SPY_RS00605_(100310..100340)+	yebc_uv_2	protein_coding	3.22326
SPY_RS00605_(100659..100689)+	yebc_uv_2	protein_coding	9.66977
SPY_RS00610_(101255..101285)+	yebc_uv_2	protein_coding	4.67892
SPY_RS00645_(104961..104991)+	yebc_uv_2	protein_coding	4.67892
SPY_RS00655_(106363..106393)+	yebc_uv_2	protein_coding	9.14989
SPY_RS00655_(106472..106502)+	yebc_uv_2	protein_coding	4.7829
SPY_RS00655_(106485..106515)+	yebc_uv_2	protein_coding	4.88687
SPY_RS00655_(106603..106633)+	yebc_uv_2	protein_coding	3.43121
SPY_RS00655_(107025..107055)+	yebc_uv_2	protein_coding	6.75844
ncRNA_(107407..107437)+	yebc_uv_2	intergenic	3.95109
SPY_RS00660_(107611..107641)+	yebc_uv_2	protein_coding	6.13458
SPY_RS00710_(115676..115706)+	yebc_uv_2	protein_coding	4.05506
SPY_RS00715_(116789..116819)+	yebc_uv_2	protein_coding	4.15904
SPY_RS00715_(116989..117019)+	yebc_uv_2	protein_coding	5.40675
SPY_RS00715_(118179..118209)+	yebc_uv_2	protein_coding	3.0153
SPY_RS00715_(118187..118217)+	yebc_uv_2	protein_coding	3.11928
SPY_RS00720_(119458..119488)+	yebc_uv_2	protein_coding	6.23856
SPY_RS00725_(120215..120245)+	yebc_uv_2	protein_coding	3.22326
SPY_RS00725_(120504..120534)+	yebc_uv_2	protein_coding	3.32723
SPY_RS00730_(120845..120875)+	yebc_uv_2	protein_coding	3.32723
SPY_RS00825_(137915..137945)+	yebc_uv_2	protein_coding	3.0153
ncRNA_(145817..145847)+	yebc_uv_2	intergenic	3.0153
SPY_RS00860_(145899..145929)+	yebc_uv_2	protein_coding	8.00615
SPY_RS00860_(146113..146143)+	yebc_uv_2	protein_coding	3.63916
SPY_RS00860_(146527..146557)+	yebc_uv_2	protein_coding	9.35784
SPY_RS00860_(146814..146844)+	yebc_uv_2	protein_coding	4.05506
SPY_RS00860_(147105..147135)+	yebc_uv_2	protein_coding	8.52603
SPY_RS00865_(147549..147579)+	yebc_uv_2	protein_coding	6.23856
SPY_RS00910_(157111..157141)+	yebc_uv_2	protein_coding	3.63916
SPY_RS00910_(157333..157363)+	yebc_uv_2	protein_coding	6.44651
SPY_RS00915_(160117..160147)+	yebc_uv_2	protein_coding	41.2785
SPY_RS00945_(166501..166531)+	yebc_uv_2	protein_coding	5.1988
SPY_RS00955_(168555..168585)+	yebc_uv_2	protein_coding	3.63916
SPY_RS00955_(168921..168951)+	yebc_uv_2	protein_coding	8.83796
SPY_RS00960_(169739..169769)+	yebc_uv_2	protein_coding	9.87772
SPY_RS00960_(170201..170231)+	yebc_uv_2	protein_coding	3.95109
SPY_RS00960_(170327..170357)+	yebc_uv_2	protein_coding	4.26302
SPY_RS00960_(170529..170559)+	yebc_uv_2	protein_coding	3.22326
SPY_RS00960_(170869..170899)+	yebc_uv_2	protein_coding	4.36699
SPY_RS00965_(172248..172278)+	yebc_uv_2	protein_coding	19.7554
SPY_RS00965_(172747..172777)+	yebc_uv_2	protein_coding	5.09482
SPY_RS00985_(176277..176307)+	yebc_uv_2	protein_coding	3.0153
SPY_RS00990_(177741..177771)+	yebc_uv_2	protein_coding	3.0153
ncRNA_(177881..177911)+	yebc_uv_2	intergenic	6.65446
SPY_RS01000_(178247..178277)+	yebc_uv_2	pseudogene	4.47097
ncRNA_(184501..184531)+	yebc_uv_2	intergenic	4.15904
SPY_RS01030_(184793..184823)+	yebc_uv_2	protein_coding	3.0153
ncRNA_(185773..185803)+	yebc_uv_2	intergenic	10.8135
SPY_RS01045_(187267..187297)+	yebc_uv_2	protein_coding	4.36699
SPY_RS01070_(191759..191789)+	yebc_uv_2	protein_coding	4.36699
SPY_RS01070_(191885..191915)+	yebc_uv_2	protein_coding	5.6147
SPY_RS01070_(192099..192129)+	yebc_uv_2	protein_coding	5.40675
SPY_RS01070_(192273..192303)+	yebc_uv_2	protein_coding	10.6056
SPY_RS01070_(192412..192442)+	yebc_uv_2	protein_coding	3.0153
SPY_RS01070_(192569..192599)+	yebc_uv_2	protein_coding	6.75844
SPY_RS01070_(192861..192891)+	yebc_uv_2	protein_coding	8.73398
ncRNA_(196843..196873)+	yebc_uv_2	intergenic	5.1988
SPY_RS01110_(202955..202985)+	yebc_uv_2	protein_coding	3.0153
SPY_RS01110_(203541..203571)+	yebc_uv_2	protein_coding	4.57494
SPY_RS01125_(205633..205663)+	yebc_uv_2	protein_coding	5.6147
SPY_RS01125_(206045..206075)+	yebc_uv_2	protein_coding	3.22326
SPY_RS01135_(207713..207743)+	yebc_uv_2	protein_coding	10.3976
SPY_RS01140_(208649..208679)+	yebc_uv_2	protein_coding	3.84711
SPY_RS01140_(209109..209139)+	yebc_uv_2	protein_coding	12.6851
ncRNA_(209889..209919)+	yebc_uv_2	intergenic	5.71868
ncRNA_(213807..213837)+	yebc_uv_2	intergenic	171.248
SPY_RS01160_(214367..214397)+	yebc_uv_2	protein_coding	3.22326
SPY_RS01165_(214691..214721)+	yebc_uv_2	protein_coding	6.44651
SPY_RS01165_(215011..215041)+	yebc_uv_2	protein_coding	4.15904
SPY_RS01165_(215096..215126)+	yebc_uv_2	protein_coding	3.32723
SPY_RS01170_(216140..216170)+	yebc_uv_2	protein_coding	11.6453
SPY_RS01175_(216685..216715)+	yebc_uv_2	protein_coding	8.63001
SPY_RS01175_(216688..216718)+	yebc_uv_2	protein_coding	9.25386
SPY_RS01175_(216691..216721)+	yebc_uv_2	protein_coding	8.42206
SPY_RS01215_(224459..224489)+	yebc_uv_2	protein_coding	8.63001
SPY_RS01220_(225359..225389)+	yebc_uv_2	protein_coding	4.05506
SPY_RS01220_(225371..225401)+	yebc_uv_2	protein_coding	4.05506
SPY_RS01235_(227975..228005)+	yebc_uv_2	protein_coding	3.0153
SPY_RS01235_(228210..228240)+	yebc_uv_2	protein_coding	5.6147
SPY_RS01250_(230461..230491)+	yebc_uv_2	protein_coding	5.40675
SPY_RS01255_(231437..231467)+	yebc_uv_2	protein_coding	3.95109
ncRNA_(231999..232029)+	yebc_uv_2	intergenic	3.0153
SPY_RS01260_(232229..232259)+	yebc_uv_2	protein_coding	6.75844
SPY_RS01260_(232444..232474)+	yebc_uv_2	protein_coding	6.75844
SPY_RS01260_(232707..232737)+	yebc_uv_2	protein_coding	5.6147
SPY_RS01260_(232725..232755)+	yebc_uv_2	protein_coding	5.82266
SPY_RS01265_(233403..233433)+	yebc_uv_2	protein_coding	3.22326
SPY_RS01265_(233674..233704)+	yebc_uv_2	protein_coding	3.11928
SPY_RS01275_(236369..236399)+	yebc_uv_2	protein_coding	15.0765
ncRNA_(236896..236926)+	yebc_uv_2	intergenic	19.9634
SPY_RS01280_(237417..237447)+	yebc_uv_2	protein_coding	35.1439
SPY_RS01280_(239214..239244)+	yebc_uv_2	protein_coding	8.83796
SPY_RS01285_(240238..240268)+	yebc_uv_2	protein_coding	83.5967
SPY_RS01285_(240247..240277)+	yebc_uv_2	protein_coding	87.1319
ncRNA_(240578..240608)+	yebc_uv_2	intergenic	47.2051
SPY_RS01305_(245273..245303)+	yebc_uv_2	protein_coding	3.11928
SPY_RS01310_(246049..246079)+	yebc_uv_2	protein_coding	6.34254
SPY_RS01315_(247238..247268)+	yebc_uv_2	protein_coding	3.11928
SPY_RS01320_(247616..247646)+	yebc_uv_2	protein_coding	3.95109
SPY_RS01320_(248314..248344)+	yebc_uv_2	protein_coding	3.32723
ncRNA_(248493..248523)+	yebc_uv_2	intergenic	3.63916
SPY_RS01325_(249157..249187)+	yebc_uv_2	protein_coding	5.09482
SPY_RS01330_(249895..249925)+	yebc_uv_2	protein_coding	5.51073
SPY_RS01330_(250138..250168)+	yebc_uv_2	protein_coding	4.15904
SPY_RS01330_(250145..250175)+	yebc_uv_2	protein_coding	3.74314
SPY_RS01330_(250369..250399)+	yebc_uv_2	protein_coding	3.22326
SPY_RS01330_(250432..250462)+	yebc_uv_2	protein_coding	4.36699
SPY_RS01335_(251021..251051)+	yebc_uv_2	protein_coding	7.27832
SPY_RS01335_(251217..251247)+	yebc_uv_2	protein_coding	3.11928
SPY_RS01335_(251731..251761)+	yebc_uv_2	protein_coding	5.71868
SPY_RS01335_(251885..251915)+	yebc_uv_2	protein_coding	3.0153
SPY_RS01340_(252110..252140)+	yebc_uv_2	protein_coding	3.84711
SPY_RS01340_(252194..252224)+	yebc_uv_2	protein_coding	3.11928
SPY_RS01340_(252202..252232)+	yebc_uv_2	protein_coding	3.11928
SPY_RS01340_(252308..252338)+	yebc_uv_2	protein_coding	3.84711
SPY_RS01345_(252613..252643)+	yebc_uv_2	protein_coding	10.7095
SPY_RS01345_(252673..252703)+	yebc_uv_2	protein_coding	10.9175
SPY_RS01345_(252737..252767)+	yebc_uv_2	protein_coding	3.11928
SPY_RS01345_(253025..253055)+	yebc_uv_2	protein_coding	3.43121
SPY_RS01345_(253179..253209)+	yebc_uv_2	protein_coding	3.22326
SPY_RS01360_(256922..256952)+	yebc_uv_2	protein_coding	3.32723
SPY_RS01360_(257261..257291)+	yebc_uv_2	protein_coding	3.11928
SPY_RS01360_(258391..258421)+	yebc_uv_2	protein_coding	3.32723
SPY_RS01370_(260964..260994)+	yebc_uv_2	protein_coding	5.1988
SPY_RS01375_(261914..261944)+	yebc_uv_2	protein_coding	5.30278
SPY_RS01380_(262700..262730)+	yebc_uv_2	protein_coding	3.74314
SPY_RS01380_(262770..262800)+	yebc_uv_2	protein_coding	8.73398
ncRNA_(264227..264257)+	yebc_uv_2	intergenic	102.312
ncRNA_(264321..264351)+	yebc_uv_2	intergenic	59.5782
ncRNA_(269296..269326)+	yebc_uv_2	intergenic	1181.9
ncRNA_(272113..272143)+	yebc_uv_2	intergenic	3.43121
SPY_RS01430_(272262..272292)+	yebc_uv_2	protein_coding	6.34254
SPY_RS01435_(272925..272955)+	yebc_uv_2	protein_coding	3.63916
SPY_RS01435_(272932..272962)+	yebc_uv_2	protein_coding	3.22326
SPY_RS01435_(273321..273351)+	yebc_uv_2	protein_coding	8.52603
SPY_RS01435_(273331..273361)+	yebc_uv_2	protein_coding	8.00615
SPY_RS01435_(273647..273677)+	yebc_uv_2	protein_coding	4.57494
SPY_RS01435_(273651..273681)+	yebc_uv_2	protein_coding	5.1988
SPY_RS01445_(274283..274313)+	yebc_uv_2	protein_coding	3.0153
SPY_RS01445_(274343..274373)+	yebc_uv_2	protein_coding	3.0153
SPY_RS01445_(274401..274431)+	yebc_uv_2	protein_coding	3.22326
SPY_RS01445_(274575..274605)+	yebc_uv_2	protein_coding	4.47097
SPY_RS01445_(274579..274609)+	yebc_uv_2	protein_coding	4.67892
SPY_RS01450_(274982..275012)+	yebc_uv_2	protein_coding	6.34254
SPY_RS01450_(275069..275099)+	yebc_uv_2	protein_coding	3.74314
SPY_RS01470_(278977..279007)+	yebc_uv_2	protein_coding	4.26302
SPY_RS01470_(279051..279081)+	yebc_uv_2	protein_coding	3.43121
SPY_RS01475_(279651..279681)+	yebc_uv_2	protein_coding	4.47097
SPY_RS01475_(280073..280103)+	yebc_uv_2	protein_coding	4.05506
SPY_RS01480_(280512..280542)+	yebc_uv_2	protein_coding	3.32723
SPY_RS01500_(285817..285847)+	yebc_uv_2	protein_coding	3.11928
SPY_RS01500_(285991..286021)+	yebc_uv_2	protein_coding	9.66977
SPY_RS01500_(286149..286179)+	yebc_uv_2	protein_coding	3.95109
SPY_RS01525_(290149..290179)+	yebc_uv_2	protein_coding	4.15904
SPY_RS01525_(290209..290239)+	yebc_uv_2	protein_coding	16.9481
SPY_RS01525_(290483..290513)+	yebc_uv_2	protein_coding	8.63001
SPY_RS01525_(290547..290577)+	yebc_uv_2	protein_coding	6.96639
SPY_RS01525_(290747..290777)+	yebc_uv_2	protein_coding	4.05506
SPY_RS01530_(291104..291134)+	yebc_uv_2	protein_coding	3.11928
ncRNA_(291572..291602)+	yebc_uv_2	intergenic	3.22326
SPY_RS01540_(293467..293497)+	yebc_uv_2	protein_coding	4.15904
ncRNA_(294061..294091)+	yebc_uv_2	intergenic	6.44651
SPY_RS01550_(295283..295313)+	yebc_uv_2	protein_coding	3.32723
SPY_RS01555_(295996..296026)+	yebc_uv_2	protein_coding	4.88687
SPY_RS01555_(296345..296375)+	yebc_uv_2	protein_coding	3.22326
SPY_RS01560_(297352..297382)+	yebc_uv_2	protein_coding	3.11928
SPY_RS01560_(297581..297611)+	yebc_uv_2	protein_coding	9.9817
SPY_RS01565_(299399..299429)+	yebc_uv_2	protein_coding	3.22326
SPY_RS01565_(299623..299653)+	yebc_uv_2	protein_coding	3.11928
SPY_RS01565_(300249..300279)+	yebc_uv_2	protein_coding	3.0153
SPY_RS01565_(301002..301032)+	yebc_uv_2	protein_coding	3.32723
SPY_RS01570_(302276..302306)+	yebc_uv_2	protein_coding	7.27832
SPY_RS01575_(302399..302429)+	yebc_uv_2	protein_coding	6.75844
SPY_RS01575_(302602..302632)+	yebc_uv_2	protein_coding	4.67892
SPY_RS01585_(304581..304611)+	yebc_uv_2	protein_coding	4.47097
SPY_RS01585_(305547..305577)+	yebc_uv_2	protein_coding	3.11928
SPY_RS01585_(305701..305731)+	yebc_uv_2	protein_coding	5.51073
SPY_RS01585_(305712..305742)+	yebc_uv_2	protein_coding	6.03061
ncRNA_(305915..305945)+	yebc_uv_2	intergenic	4.15904
SPY_RS01590_(306075..306105)+	yebc_uv_2	protein_coding	3.53518
SPY_RS01590_(306392..306422)+	yebc_uv_2	protein_coding	3.22326
ncRNA_(306447..306477)+	yebc_uv_2	intergenic	9.25386
ncRNA_(306453..306483)+	yebc_uv_2	intergenic	8.63001
SPY_RS01610_(310153..310183)+	yebc_uv_2	protein_coding	10.1896
SPY_RS01615_(310743..310773)+	yebc_uv_2	protein_coding	3.43121
SPY_RS01620_(311370..311400)+	yebc_uv_2	protein_coding	6.44651
SPY_RS01620_(311475..311505)+	yebc_uv_2	protein_coding	3.0153
SPY_RS01620_(311878..311908)+	yebc_uv_2	protein_coding	11.0215
SPY_RS01630_(313097..313127)+	yebc_uv_2	protein_coding	4.88687
SPY_RS01635_(314065..314095)+	yebc_uv_2	protein_coding	53.0278
ncRNA_(318435..318465)+	yebc_uv_2	intergenic	137.768
ncRNA_(319066..319096)+	yebc_uv_2	intergenic	3.0153
ncRNA_(319313..319343)+	yebc_uv_2	intergenic	145.15
SPY_RS01685_(320232..320262)+	yebc_uv_2	protein_coding	5.09482
ncRNA_(320609..320639)+	yebc_uv_2	intergenic	14.3487
ncRNA_(320784..320814)+	yebc_uv_2	intergenic	8.63001
SPY_RS01690_(320977..321007)+	yebc_uv_2	protein_coding	5.6147
SPY_RS01690_(321625..321655)+	yebc_uv_2	protein_coding	4.88687
SPY_RS01700_(322787..322817)+	yebc_uv_2	protein_coding	8.52603
SPY_RS01700_(323155..323185)+	yebc_uv_2	protein_coding	4.99085
SPY_RS01705_(324430..324460)+	yebc_uv_2	protein_coding	9.25386
SPY_RS01710_(325093..325123)+	yebc_uv_2	protein_coding	7.48627
SPY_RS01710_(325106..325136)+	yebc_uv_2	protein_coding	7.90218
SPY_RS01710_(325189..325219)+	yebc_uv_2	protein_coding	4.57494
SPY_RS01715_(325909..325939)+	yebc_uv_2	protein_coding	8.73398
SPY_RS01715_(326271..326301)+	yebc_uv_2	protein_coding	4.47097
ncRNA_(335754..335784)+	yebc_uv_2	intergenic	6.03061
SPY_RS01760_(335964..335994)+	yebc_uv_2	protein_coding	6.96639
SPY_RS01760_(336083..336113)+	yebc_uv_2	protein_coding	3.43121
ncRNA_(336332..336362)+	yebc_uv_2	intergenic	4.88687
SPY_RS01775_(338109..338139)+	yebc_uv_2	protein_coding	5.09482
SPY_RS01785_(339153..339183)+	yebc_uv_2	protein_coding	3.0153
SPY_RS01790_(340103..340133)+	yebc_uv_2	protein_coding	5.30278
SPY_RS01825_(350930..350960)+	yebc_uv_2	protein_coding	3.53518
SPY_RS01825_(350947..350977)+	yebc_uv_2	protein_coding	3.63916
SPY_RS01825_(351839..351869)+	yebc_uv_2	protein_coding	3.11928
SPY_RS01860_(359502..359532)+	yebc_uv_2	protein_coding	17.0521
SPY_RS01875_(362494..362524)+	yebc_uv_2	protein_coding	4.36699
SPY_RS01875_(362599..362629)+	yebc_uv_2	protein_coding	4.26302
SPY_RS01890_(364777..364807)+	yebc_uv_2	protein_coding	4.05506
ncRNA_(365311..365341)+	yebc_uv_2	intergenic	4.15904
SPY_RS01900_(367529..367559)+	yebc_uv_2	protein_coding	3.32723
SPY_RS01900_(367659..367689)+	yebc_uv_2	protein_coding	5.71868
SPY_RS01900_(368038..368068)+	yebc_uv_2	protein_coding	4.7829
SPY_RS01905_(368895..368925)+	yebc_uv_2	protein_coding	3.53518
SPY_RS01915_(369549..369579)+	yebc_uv_2	protein_coding	4.26302
SPY_RS01915_(369563..369593)+	yebc_uv_2	protein_coding	3.74314
SPY_RS01930_(371605..371635)+	yebc_uv_2	protein_coding	5.82266
SPY_RS01940_(374023..374053)+	yebc_uv_2	protein_coding	3.63916
SPY_RS01940_(374035..374065)+	yebc_uv_2	protein_coding	4.05506
SPY_RS01950_(377208..377238)+	yebc_uv_2	protein_coding	3.53518
ncRNA_(378218..378248)+	yebc_uv_2	intergenic	4.36699
SPY_RS01965_(378933..378963)+	yebc_uv_2	protein_coding	7.17434
SPY_RS01965_(379425..379455)+	yebc_uv_2	protein_coding	3.95109
ncRNA_(379547..379577)+	yebc_uv_2	intergenic	3.53518
SPY_RS01970_(379973..380003)+	yebc_uv_2	protein_coding	3.53518
SPY_RS01970_(380141..380171)+	yebc_uv_2	protein_coding	4.99085
SPY_RS01970_(380146..380176)+	yebc_uv_2	protein_coding	4.67892
SPY_RS01970_(380319..380349)+	yebc_uv_2	protein_coding	14.5566
ncRNA_(381168..381198)+	yebc_uv_2	intergenic	10.8135
SPY_RS01980_(381339..381369)+	yebc_uv_2	protein_coding	3.11928
SPY_RS01995_(383392..383422)+	yebc_uv_2	protein_coding	3.22326
SPY_RS02000_(384577..384607)+	yebc_uv_2	protein_coding	4.26302
SPY_RS02000_(384664..384694)+	yebc_uv_2	protein_coding	3.84711
SPY_RS02000_(384675..384705)+	yebc_uv_2	protein_coding	4.36699
SPY_RS02000_(386010..386040)+	yebc_uv_2	protein_coding	3.22326
SPY_RS02030_(390241..390271)+	yebc_uv_2	protein_coding	3.84711
ncRNA_(392983..393013)+	yebc_uv_2	intergenic	116.141
ncRNA_(400337..400367)+	yebc_uv_2	intergenic	4.67892
SPY_RS02110_(400719..400749)+	yebc_uv_2	protein_coding	3.43121
SPY_RS02115_(402541..402571)+	yebc_uv_2	protein_coding	3.0153
SPY_RS02115_(402611..402641)+	yebc_uv_2	protein_coding	4.57494
SPY_RS02180_(413477..413507)+	yebc_uv_2	protein_coding	3.74314
SPY_RS02185_(415274..415304)+	yebc_uv_2	protein_coding	10.2936
SPY_RS02190_(416321..416351)+	yebc_uv_2	protein_coding	5.40675
SPY_RS02195_(418563..418593)+	yebc_uv_2	protein_coding	3.0153
SPY_RS02195_(418743..418773)+	yebc_uv_2	protein_coding	4.05506
SPY_RS02195_(419196..419226)+	yebc_uv_2	protein_coding	5.40675
SPY_RS02230_(425838..425868)+	yebc_uv_2	protein_coding	3.22326
SPY_RS02235_(426517..426547)+	yebc_uv_2	protein_coding	3.11928
SPY_RS02235_(426721..426751)+	yebc_uv_2	protein_coding	3.43121
SPY_RS02235_(426745..426775)+	yebc_uv_2	protein_coding	3.74314
SPY_RS02240_(428336..428366)+	yebc_uv_2	protein_coding	4.36699
SPY_RS02245_(428813..428843)+	yebc_uv_2	protein_coding	5.09482
SPY_RS02245_(428952..428982)+	yebc_uv_2	protein_coding	3.11928
SPY_RS02255_(433285..433315)+	yebc_uv_2	protein_coding	4.88687
SPY_RS02255_(433716..433746)+	yebc_uv_2	protein_coding	3.11928
SPY_RS02260_(434275..434305)+	yebc_uv_2	protein_coding	3.74314
ncRNA_(440923..440953)+	yebc_uv_2	intergenic	67.8963
SPY_RS02300_(440929..440959)+	yebc_uv_2	protein_coding	67.2725
SPY_RS02300_(441269..441299)+	yebc_uv_2	protein_coding	114.062
SPY_RS09345_(445358..445388)+	yebc_uv_2	pseudogene	4.88687
SPY_RS09345_(445419..445449)+	yebc_uv_2	pseudogene	4.7829
SPY_RS09345_(445939..445969)+	yebc_uv_2	pseudogene	3.0153
SPY_RS02345_(448671..448701)+	yebc_uv_2	protein_coding	4.26302
SPY_RS02375_(451517..451547)+	yebc_uv_2	protein_coding	5.71868
SPY_RS02385_(453271..453301)+	yebc_uv_2	protein_coding	5.1988
SPY_RS02385_(453435..453465)+	yebc_uv_2	protein_coding	4.88687
SPY_RS02385_(453775..453805)+	yebc_uv_2	protein_coding	3.22326
SPY_RS02385_(453785..453815)+	yebc_uv_2	protein_coding	3.0153
SPY_RS09355_(455153..455183)+	yebc_uv_2	protein_coding	3.0153
ncRNA_(455347..455377)+	yebc_uv_2	intergenic	16.9481
SPY_RS02400_(456507..456537)+	yebc_uv_2	pseudogene	4.05506
SPY_RS02405_(457725..457755)+	yebc_uv_2	protein_coding	3.53518
SPY_RS02410_(458565..458595)+	yebc_uv_2	protein_coding	4.57494
SPY_RS02420_(461399..461429)+	yebc_uv_2	protein_coding	4.05506
ncRNA_(471429..471459)+	yebc_uv_2	intergenic	167.193
ncRNA_(471627..471657)+	yebc_uv_2	intergenic	3.95109
SPY_RS02465_(472053..472083)+	yebc_uv_2	protein_coding	7.69422
SPY_RS02465_(472067..472097)+	yebc_uv_2	protein_coding	6.55049
SPY_RS02465_(472420..472450)+	yebc_uv_2	protein_coding	4.05506
SPY_RS02465_(472424..472454)+	yebc_uv_2	protein_coding	3.84711
SPY_RS02470_(472917..472947)+	yebc_uv_2	protein_coding	4.36699
SPY_RS02480_(474007..474037)+	yebc_uv_2	protein_coding	3.22326
ncRNA_(474329..474359)+	yebc_uv_2	intergenic	9.77374
SPY_RS02495_(476926..476956)+	yebc_uv_2	protein_coding	3.95109
SPY_RS02535_(484495..484525)+	yebc_uv_2	protein_coding	4.26302
SPY_RS02540_(484752..484782)+	yebc_uv_2	protein_coding	3.74314
SPY_RS02560_(491066..491096)+	yebc_uv_2	protein_coding	3.11928
ncRNA_(492111..492141)+	yebc_uv_2	intergenic	12.5811
SPY_RS02570_(493715..493745)+	yebc_uv_2	protein_coding	9.56579
SPY_RS02600_(500465..500495)+	yebc_uv_2	protein_coding	5.1988
SPY_RS02600_(500745..500775)+	yebc_uv_2	protein_coding	4.26302
SPY_RS02600_(500937..500967)+	yebc_uv_2	protein_coding	6.55049
SPY_RS02600_(500998..501028)+	yebc_uv_2	protein_coding	4.88687
SPY_RS02600_(501119..501149)+	yebc_uv_2	protein_coding	5.09482
SPY_RS02600_(501277..501307)+	yebc_uv_2	protein_coding	3.84711
SPY_RS02600_(502111..502141)+	yebc_uv_2	protein_coding	4.67892
SPY_RS02600_(502498..502528)+	yebc_uv_2	protein_coding	3.32723
SPY_RS02600_(502612..502642)+	yebc_uv_2	protein_coding	6.86242
SPY_RS02600_(502812..502842)+	yebc_uv_2	protein_coding	9.66977
SPY_RS02630_(508365..508395)+	yebc_uv_2	protein_coding	5.09482
SPY_RS02670_(516401..516431)+	yebc_uv_2	protein_coding	3.22326
SPY_RS02670_(516584..516614)+	yebc_uv_2	protein_coding	3.0153
SPY_RS02670_(516843..516873)+	yebc_uv_2	protein_coding	10.5016
SPY_RS02670_(517021..517051)+	yebc_uv_2	protein_coding	7.17434
SPY_RS02670_(517079..517109)+	yebc_uv_2	protein_coding	3.22326
SPY_RS02675_(517221..517251)+	yebc_uv_2	protein_coding	8.83796
SPY_RS02675_(517716..517746)+	yebc_uv_2	protein_coding	5.51073
SPY_RS02680_(518261..518291)+	yebc_uv_2	protein_coding	3.63916
SPY_RS02680_(518467..518497)+	yebc_uv_2	protein_coding	5.30278
ncRNA_(518843..518873)+	yebc_uv_2	intergenic	3.95109
SPY_RS02700_(520881..520911)+	yebc_uv_2	protein_coding	18.2998
SPY_RS02700_(521307..521337)+	yebc_uv_2	protein_coding	12.893
SPY_RS02700_(523280..523310)+	yebc_uv_2	protein_coding	3.11928
ncRNA_(526657..526687)+	yebc_uv_2	intergenic	3.84711
SPY_RS02725_(529085..529115)+	yebc_uv_2	protein_coding	3.84711
ncRNA_(531084..531114)+	yebc_uv_2	intergenic	82.453
SPY_RS02740_(532077..532107)+	yebc_uv_2	protein_coding	23.6026
SPY_RS02905_(557217..557247)+	yebc_uv_2	protein_coding	3.74314
SPY_RS02955_(568630..568660)+	yebc_uv_2	protein_coding	3.22326
SPY_RS02965_(570655..570685)+	yebc_uv_2	protein_coding	5.51073
SPY_RS02965_(570721..570751)+	yebc_uv_2	protein_coding	4.99085
SPY_RS02965_(570787..570817)+	yebc_uv_2	protein_coding	3.0153
SPY_RS02965_(570799..570829)+	yebc_uv_2	protein_coding	3.22326
SPY_RS02970_(572045..572075)+	yebc_uv_2	protein_coding	3.74314
SPY_RS02970_(572373..572403)+	yebc_uv_2	protein_coding	3.95109
SPY_RS02970_(573563..573593)+	yebc_uv_2	protein_coding	3.32723
SPY_RS02980_(574951..574981)+	yebc_uv_2	protein_coding	3.43121
SPY_RS02995_(577598..577628)+	yebc_uv_2	protein_coding	5.82266
SPY_RS03005_(578488..578518)+	yebc_uv_2	protein_coding	3.22326
ncRNA_(579675..579705)+	yebc_uv_2	intergenic	9.04591
SPY_RS03010_(579773..579803)+	yebc_uv_2	protein_coding	55.9391
SPY_RS03010_(580009..580039)+	yebc_uv_2	protein_coding	35.9757
SPY_RS03010_(580019..580049)+	yebc_uv_2	protein_coding	36.2876
SPY_RS03015_(580359..580389)+	yebc_uv_2	tRNA	701.526
SPY_RS03030_(583165..583195)+	yebc_uv_2	protein_coding	3.11928
SPY_RS03030_(583241..583271)+	yebc_uv_2	protein_coding	7.17434
SPY_RS03030_(583427..583457)+	yebc_uv_2	protein_coding	3.84711
ncRNA_(583836..583866)+	yebc_uv_2	intergenic	5.40675
ncRNA_(583849..583879)+	yebc_uv_2	intergenic	5.09482
SPY_RS03035_(584199..584229)+	yebc_uv_2	protein_coding	6.23856
SPY_RS03035_(584638..584668)+	yebc_uv_2	protein_coding	4.47097
ncRNA_(587858..587888)+	yebc_uv_2	intergenic	64.985
ncRNA_(598901..598931)+	yebc_uv_2	intergenic	9.66977
SPY_RS03085_(602093..602123)+	yebc_uv_2	protein_coding	7.69422
SPY_RS03100_(604340..604370)+	yebc_uv_2	protein_coding	32.8564
ncRNA_(607141..607171)+	yebc_uv_2	intergenic	6.23856
ncRNA_(611183..611213)+	yebc_uv_2	intergenic	4.36699
SPY_RS03130_(613564..613594)+	yebc_uv_2	protein_coding	4.47097
ncRNA_(614221..614251)+	yebc_uv_2	intergenic	3.32723
ncRNA_(614607..614637)+	yebc_uv_2	intergenic	5.6147
SPY_RS03140_(615205..615235)+	yebc_uv_2	protein_coding	13.3089
SPY_RS03140_(615511..615541)+	yebc_uv_2	protein_coding	3.84711
ncRNA_(615568..615598)+	yebc_uv_2	intergenic	5.09482
SPY_RS03150_(616092..616122)+	yebc_uv_2	protein_coding	4.99085
SPY_RS03150_(616219..616249)+	yebc_uv_2	protein_coding	3.22326
SPY_RS03150_(616442..616472)+	yebc_uv_2	protein_coding	7.7982
SPY_RS03150_(616503..616533)+	yebc_uv_2	protein_coding	8.11013
SPY_RS03155_(617327..617357)+	yebc_uv_2	protein_coding	23.1866
SPY_RS03160_(618211..618241)+	yebc_uv_2	protein_coding	4.05506
SPY_RS03160_(618482..618512)+	yebc_uv_2	protein_coding	3.95109
SPY_RS03160_(618678..618708)+	yebc_uv_2	protein_coding	7.27832
SPY_RS03160_(618853..618883)+	yebc_uv_2	protein_coding	3.43121
SPY_RS03165_(619423..619453)+	yebc_uv_2	protein_coding	3.74314
SPY_RS03165_(620187..620217)+	yebc_uv_2	protein_coding	5.40675
SPY_RS03170_(620653..620683)+	yebc_uv_2	protein_coding	5.6147
SPY_RS03170_(620773..620803)+	yebc_uv_2	protein_coding	4.05506
SPY_RS03170_(620847..620877)+	yebc_uv_2	protein_coding	3.95109
ncRNA_(621149..621179)+	yebc_uv_2	intergenic	6.03061
SPY_RS03180_(622204..622234)+	yebc_uv_2	protein_coding	3.74314
SPY_RS03180_(622879..622909)+	yebc_uv_2	protein_coding	3.53518
SPY_RS03195_(624549..624579)+	yebc_uv_2	protein_coding	3.0153
SPY_RS03200_(627548..627578)+	yebc_uv_2	protein_coding	4.47097
SPY_RS03200_(627555..627585)+	yebc_uv_2	protein_coding	4.88687
SPY_RS03210_(628365..628395)+	yebc_uv_2	protein_coding	3.11928
SPY_RS03210_(628375..628405)+	yebc_uv_2	protein_coding	3.0153
SPY_RS03215_(628961..628991)+	yebc_uv_2	protein_coding	3.95109
SPY_RS03215_(629097..629127)+	yebc_uv_2	protein_coding	3.43121
SPY_RS03220_(629877..629907)+	yebc_uv_2	protein_coding	5.71868
SPY_RS03230_(631541..631571)+	yebc_uv_2	protein_coding	5.6147
SPY_RS03230_(632155..632185)+	yebc_uv_2	protein_coding	3.32723
SPY_RS03245_(639532..639562)+	yebc_uv_2	protein_coding	24.7463
SPY_RS03255_(640273..640303)+	yebc_uv_2	protein_coding	3.32723
SPY_RS03255_(640809..640839)+	yebc_uv_2	protein_coding	3.95109
SPY_RS03260_(642605..642635)+	yebc_uv_2	protein_coding	6.03061
SPY_RS03265_(643429..643459)+	yebc_uv_2	protein_coding	5.51073
SPY_RS03280_(646435..646465)+	yebc_uv_2	protein_coding	4.15904
SPY_RS03280_(646569..646599)+	yebc_uv_2	protein_coding	3.43121
SPY_RS03280_(646758..646788)+	yebc_uv_2	protein_coding	3.0153
SPY_RS03285_(646990..647020)+	yebc_uv_2	protein_coding	5.40675
SPY_RS03295_(649236..649266)+	yebc_uv_2	protein_coding	3.43121
SPY_RS03295_(649505..649535)+	yebc_uv_2	protein_coding	5.1988
SPY_RS03305_(651791..651821)+	yebc_uv_2	protein_coding	42.1103
ncRNA_(654245..654275)+	yebc_uv_2	intergenic	4.47097
SPY_RS03310_(654377..654407)+	yebc_uv_2	protein_coding	7.17434
SPY_RS03310_(654795..654825)+	yebc_uv_2	protein_coding	4.47097
SPY_RS03320_(656039..656069)+	yebc_uv_2	protein_coding	4.15904
SPY_RS03325_(657435..657465)+	yebc_uv_2	protein_coding	3.0153
SPY_RS03330_(658703..658733)+	yebc_uv_2	protein_coding	3.84711
SPY_RS03330_(659390..659420)+	yebc_uv_2	protein_coding	3.53518
SPY_RS03335_(659489..659519)+	yebc_uv_2	protein_coding	4.57494
SPY_RS03335_(659631..659661)+	yebc_uv_2	protein_coding	5.1988
SPY_RS03345_(660217..660247)+	yebc_uv_2	protein_coding	8.52603
SPY_RS03345_(660223..660253)+	yebc_uv_2	protein_coding	9.46182
SPY_RS03345_(660228..660258)+	yebc_uv_2	protein_coding	10.0857
SPY_RS03345_(660583..660613)+	yebc_uv_2	protein_coding	3.22326
SPY_RS03350_(661193..661223)+	yebc_uv_2	protein_coding	3.0153
ncRNA_(662901..662931)+	yebc_uv_2	intergenic	5.6147
SPY_RS03375_(665789..665819)+	yebc_uv_2	protein_coding	4.26302
SPY_RS03375_(666063..666093)+	yebc_uv_2	protein_coding	4.05506
SPY_RS03380_(666752..666782)+	yebc_uv_2	protein_coding	5.30278
SPY_RS03380_(666924..666954)+	yebc_uv_2	protein_coding	3.11928
SPY_RS03385_(667381..667411)+	yebc_uv_2	protein_coding	3.74314
SPY_RS03385_(668263..668293)+	yebc_uv_2	protein_coding	3.11928
SPY_RS03390_(668561..668591)+	yebc_uv_2	protein_coding	4.99085
ncRNA_(670403..670433)+	yebc_uv_2	intergenic	4.67892
SPY_RS03405_(672125..672155)+	yebc_uv_2	protein_coding	7.59025
SPY_RS03415_(674614..674644)+	yebc_uv_2	protein_coding	3.32723
SPY_RS03430_(676949..676979)+	yebc_uv_2	protein_coding	7.17434
SPY_RS03445_(678863..678893)+	yebc_uv_2	protein_coding	4.57494
SPY_RS03460_(681915..681945)+	yebc_uv_2	protein_coding	5.30278
SPY_RS03465_(683037..683067)+	yebc_uv_2	protein_coding	3.32723
SPY_RS03475_(684836..684866)+	yebc_uv_2	protein_coding	3.0153
SPY_RS03475_(686874..686904)+	yebc_uv_2	protein_coding	3.11928
SPY_RS03485_(689259..689289)+	yebc_uv_2	protein_coding	4.88687
SPY_RS03485_(689479..689509)+	yebc_uv_2	protein_coding	3.32723
SPY_RS03490_(691009..691039)+	yebc_uv_2	protein_coding	3.63916
ncRNA_(691237..691267)+	yebc_uv_2	intergenic	7.27832
SPY_RS03495_(691780..691810)+	yebc_uv_2	protein_coding	3.11928
SPY_RS03495_(692901..692931)+	yebc_uv_2	protein_coding	4.7829
SPY_RS03505_(693477..693507)+	yebc_uv_2	protein_coding	16.5322
SPY_RS03505_(693580..693610)+	yebc_uv_2	protein_coding	13.9328
SPY_RS03535_(700689..700719)+	yebc_uv_2	protein_coding	7.59025
SPY_RS03545_(702444..702474)+	yebc_uv_2	protein_coding	6.13458
SPY_RS03550_(703935..703965)+	yebc_uv_2	protein_coding	4.88687
SPY_RS03555_(704697..704727)+	yebc_uv_2	protein_coding	3.84711
ncRNA_(708219..708249)+	yebc_uv_2	intergenic	3.53518
ncRNA_(708233..708263)+	yebc_uv_2	intergenic	3.11928
SPY_RS03575_(709551..709581)+	yebc_uv_2	protein_coding	3.22326
SPY_RS03600_(712751..712781)+	yebc_uv_2	protein_coding	3.84711
SPY_RS03605_(713330..713360)+	yebc_uv_2	protein_coding	5.09482
SPY_RS03605_(713442..713472)+	yebc_uv_2	protein_coding	3.32723
SPY_RS03605_(713567..713597)+	yebc_uv_2	protein_coding	4.67892
SPY_RS03615_(716349..716379)+	yebc_uv_2	protein_coding	4.99085
SPY_RS03615_(716365..716395)+	yebc_uv_2	protein_coding	5.40675
SPY_RS09375_(717695..717725)+	yebc_uv_2	pseudogene	4.26302
SPY_RS03630_(718621..718651)+	yebc_uv_2	protein_coding	3.53518
SPY_RS03630_(720279..720309)+	yebc_uv_2	protein_coding	4.36699
SPY_RS03640_(721397..721427)+	yebc_uv_2	protein_coding	3.32723
SPY_RS03645_(722185..722215)+	yebc_uv_2	protein_coding	4.47097
SPY_RS03650_(723951..723981)+	yebc_uv_2	protein_coding	3.63916
SPY_RS03670_(728155..728185)+	yebc_uv_2	protein_coding	90.979
SPY_RS03680_(730386..730416)+	yebc_uv_2	protein_coding	3.53518
SPY_RS03680_(730671..730701)+	yebc_uv_2	protein_coding	3.0153
SPY_RS03685_(731313..731343)+	yebc_uv_2	protein_coding	3.95109
SPY_RS09200_(731800..731830)+	yebc_uv_2	protein_coding	4.47097
SPY_RS03690_(733049..733079)+	yebc_uv_2	protein_coding	8.94194
SPY_RS03695_(733271..733301)+	yebc_uv_2	protein_coding	4.05506
SPY_RS03695_(733745..733775)+	yebc_uv_2	protein_coding	6.44651
ncRNA_(733805..733835)+	yebc_uv_2	intergenic	9.46182
SPY_RS03700_(734129..734159)+	yebc_uv_2	protein_coding	3.53518
SPY_RS03705_(735087..735117)+	yebc_uv_2	protein_coding	9.14989
SPY_RS03705_(735175..735205)+	yebc_uv_2	protein_coding	4.05506
SPY_RS03705_(736133..736163)+	yebc_uv_2	protein_coding	4.7829
SPY_RS03705_(736207..736237)+	yebc_uv_2	protein_coding	4.05506
SPY_RS03705_(736452..736482)+	yebc_uv_2	protein_coding	5.51073
SPY_RS03710_(737601..737631)+	yebc_uv_2	protein_coding	7.48627
SPY_RS03710_(737859..737889)+	yebc_uv_2	protein_coding	3.22326
SPY_RS03715_(737989..738019)+	yebc_uv_2	protein_coding	5.92663
SPY_RS03715_(738634..738664)+	yebc_uv_2	protein_coding	4.05506
SPY_RS03720_(739511..739541)+	yebc_uv_2	protein_coding	4.57494
SPY_RS03725_(740074..740104)+	yebc_uv_2	protein_coding	3.32723
ncRNA_(740755..740785)+	yebc_uv_2	intergenic	7.07037
SPY_RS03730_(741557..741587)+	yebc_uv_2	protein_coding	5.82266
SPY_RS03745_(744215..744245)+	yebc_uv_2	protein_coding	6.96639
SPY_RS03765_(748253..748283)+	yebc_uv_2	protein_coding	4.88687
SPY_RS03765_(748319..748349)+	yebc_uv_2	protein_coding	3.43121
SPY_RS03765_(748528..748558)+	yebc_uv_2	protein_coding	6.86242
SPY_RS03770_(749187..749217)+	yebc_uv_2	protein_coding	4.47097
SPY_RS03775_(749505..749535)+	yebc_uv_2	protein_coding	3.63916
SPY_RS03790_(753275..753305)+	yebc_uv_2	protein_coding	8.00615
SPY_RS03790_(753340..753370)+	yebc_uv_2	protein_coding	3.84711
SPY_RS03790_(753612..753642)+	yebc_uv_2	protein_coding	3.43121
SPY_RS03795_(754379..754409)+	yebc_uv_2	protein_coding	3.0153
SPY_RS03795_(754469..754499)+	yebc_uv_2	protein_coding	5.09482
SPY_RS03795_(755187..755217)+	yebc_uv_2	protein_coding	4.36699
SPY_RS03795_(755431..755461)+	yebc_uv_2	protein_coding	3.63916
SPY_RS03795_(755901..755931)+	yebc_uv_2	protein_coding	3.43121
SPY_RS03795_(755911..755941)+	yebc_uv_2	protein_coding	3.32723
SPY_RS03795_(756128..756158)+	yebc_uv_2	protein_coding	3.74314
SPY_RS03795_(756447..756477)+	yebc_uv_2	protein_coding	3.32723
SPY_RS03795_(756799..756829)+	yebc_uv_2	protein_coding	18.4038
SPY_RS03800_(757455..757485)+	yebc_uv_2	protein_coding	3.53518
SPY_RS03800_(757641..757671)+	yebc_uv_2	protein_coding	4.99085
SPY_RS03800_(757653..757683)+	yebc_uv_2	protein_coding	5.40675
ncRNA_(758278..758308)+	yebc_uv_2	intergenic	5.82266
SPY_RS03810_(758361..758391)+	yebc_uv_2	tRNA	4988.66
SPY_RS03815_(758489..758519)+	yebc_uv_2	tRNA	5484.94
SPY_RS03820_(759047..759077)+	yebc_uv_2	protein_coding	9.9817
SPY_RS03820_(759399..759429)+	yebc_uv_2	protein_coding	19.0276
SPY_RS03820_(759404..759434)+	yebc_uv_2	protein_coding	19.3395
SPY_RS03825_(760005..760035)+	yebc_uv_2	tRNA	1527.51
SPY_RS03835_(761453..761483)+	yebc_uv_2	protein_coding	9.46182
SPY_RS03835_(761887..761917)+	yebc_uv_2	protein_coding	17.0521
SPY_RS03860_(764585..764615)+	yebc_uv_2	protein_coding	3.53518
SPY_RS03890_(771397..771427)+	yebc_uv_2	protein_coding	3.32723
SPY_RS03890_(771449..771479)+	yebc_uv_2	protein_coding	5.6147
SPY_RS03890_(771456..771486)+	yebc_uv_2	protein_coding	5.09482
ncRNA_(771676..771706)+	yebc_uv_2	intergenic	3.22326
SPY_RS03895_(772001..772031)+	yebc_uv_2	protein_coding	3.53518
SPY_RS03910_(774547..774577)+	yebc_uv_2	protein_coding	3.43121
SPY_RS03920_(776249..776279)+	yebc_uv_2	protein_coding	3.84711
SPY_RS03920_(776380..776410)+	yebc_uv_2	protein_coding	5.1988
SPY_RS03920_(776641..776671)+	yebc_uv_2	protein_coding	3.74314
ncRNA_(777269..777299)+	yebc_uv_2	intergenic	4.05506
SPY_RS03930_(777622..777652)+	yebc_uv_2	protein_coding	17.6759
SPY_RS03930_(777940..777970)+	yebc_uv_2	protein_coding	3.74314
SPY_RS03930_(778193..778223)+	yebc_uv_2	protein_coding	4.88687
SPY_RS03930_(778300..778330)+	yebc_uv_2	protein_coding	19.8594
ncRNA_(778544..778574)+	yebc_uv_2	intergenic	4.05506
ncRNA_(779825..779855)+	yebc_uv_2	intergenic	77.774
SPY_RS04045_(791785..791815)+	yebc_uv_2	protein_coding	3.63916
ncRNA_(800364..800394)+	yebc_uv_2	intergenic	7.48627
SPY_RS04225_(822325..822355)+	yebc_uv_2	protein_coding	3.32723
ncRNA_(826049..826079)+	yebc_uv_2	intergenic	15.5964
SPY_RS04250_(828725..828755)+	yebc_uv_2	protein_coding	3.74314
SPY_RS04250_(829150..829180)+	yebc_uv_2	protein_coding	3.74314
SPY_RS04255_(829387..829417)+	yebc_uv_2	protein_coding	6.75844
SPY_RS04255_(829747..829777)+	yebc_uv_2	protein_coding	3.0153
SPY_RS04255_(830009..830039)+	yebc_uv_2	protein_coding	11.9572
SPY_RS04255_(830232..830262)+	yebc_uv_2	protein_coding	4.36699
SPY_RS04255_(830517..830547)+	yebc_uv_2	protein_coding	6.23856
SPY_RS04255_(830595..830625)+	yebc_uv_2	protein_coding	5.6147
SPY_RS04260_(831615..831645)+	yebc_uv_2	protein_coding	4.47097
SPY_RS04265_(831994..832024)+	yebc_uv_2	protein_coding	5.51073
SPY_RS04270_(832980..833010)+	yebc_uv_2	protein_coding	4.36699
SPY_RS04270_(833626..833656)+	yebc_uv_2	protein_coding	3.95109
SPY_RS04270_(834103..834133)+	yebc_uv_2	protein_coding	4.47097
SPY_RS04270_(834237..834267)+	yebc_uv_2	protein_coding	6.34254
SPY_RS04275_(834865..834895)+	yebc_uv_2	protein_coding	10.9175
SPY_RS04275_(834876..834906)+	yebc_uv_2	protein_coding	12.3731
SPY_RS04275_(835243..835273)+	yebc_uv_2	protein_coding	41.0705
SPY_RS04275_(835343..835373)+	yebc_uv_2	protein_coding	6.03061
SPY_RS04275_(835351..835381)+	yebc_uv_2	protein_coding	6.23856
SPY_RS04280_(836064..836094)+	yebc_uv_2	protein_coding	8.63001
SPY_RS04280_(836495..836525)+	yebc_uv_2	protein_coding	10.9175
ncRNA_(836709..836739)+	yebc_uv_2	intergenic	8.83796
SPY_RS04285_(837187..837217)+	yebc_uv_2	protein_coding	7.48627
ncRNA_(838197..838227)+	yebc_uv_2	intergenic	13.101
ncRNA_(838329..838359)+	yebc_uv_2	intergenic	9.25386
ncRNA_(838383..838413)+	yebc_uv_2	intergenic	44.3978
SPY_RS04300_(842345..842375)+	yebc_uv_2	protein_coding	11.2294
SPY_RS04330_(849593..849623)+	yebc_uv_2	protein_coding	3.95109
ncRNA_(860852..860882)+	yebc_uv_2	intergenic	27.9695
ncRNA_(861037..861067)+	yebc_uv_2	intergenic	3.11928
ncRNA_(861057..861087)+	yebc_uv_2	intergenic	3.11928
ncRNA_(861125..861155)+	yebc_uv_2	intergenic	3.11928
ncRNA_(861211..861241)+	yebc_uv_2	intergenic	7.07037
ncRNA_(861225..861255)+	yebc_uv_2	intergenic	6.65446
SPY_RS04385_(862295..862325)+	yebc_uv_2	protein_coding	3.95109
SPY_RS04385_(863627..863657)+	yebc_uv_2	protein_coding	3.43121
SPY_RS04400_(865611..865641)+	yebc_uv_2	protein_coding	3.11928
ncRNA_(866735..866765)+	yebc_uv_2	intergenic	5.82266
SPY_RS04415_(868391..868421)+	yebc_uv_2	protein_coding	5.30278
SPY_RS04460_(878134..878164)+	yebc_uv_2	protein_coding	3.95109
SPY_RS04460_(878357..878387)+	yebc_uv_2	protein_coding	3.84711
SPY_RS04470_(879427..879457)+	yebc_uv_2	protein_coding	4.15904
SPY_RS04470_(879493..879523)+	yebc_uv_2	protein_coding	3.95109
SPY_RS04470_(880159..880189)+	yebc_uv_2	protein_coding	4.67892
SPY_RS04470_(880312..880342)+	yebc_uv_2	protein_coding	3.22326
SPY_RS04470_(880492..880522)+	yebc_uv_2	protein_coding	6.34254
ncRNA_(882465..882495)+	yebc_uv_2	intergenic	32.2326
SPY_RS04480_(882553..882583)+	yebc_uv_2	protein_coding	8.63001
SPY_RS04480_(882769..882799)+	yebc_uv_2	protein_coding	32.7524
SPY_RS04480_(882780..882810)+	yebc_uv_2	protein_coding	33.1683
ncRNA_(883631..883661)+	yebc_uv_2	intergenic	3.74314
SPY_RS09400_(893399..893429)+	yebc_uv_2	pseudogene	10.0857
SPY_RS09400_(893573..893603)+	yebc_uv_2	pseudogene	3.74314
SPY_RS04580_(897688..897718)+	yebc_uv_2	protein_coding	3.53518
SPY_RS04580_(897829..897859)+	yebc_uv_2	protein_coding	5.40675
SPY_RS04590_(898790..898820)+	yebc_uv_2	protein_coding	5.09482
SPY_RS04590_(898974..899004)+	yebc_uv_2	protein_coding	3.32723
SPY_RS04600_(899816..899846)+	yebc_uv_2	protein_coding	4.36699
SPY_RS04600_(899960..899990)+	yebc_uv_2	protein_coding	3.84711
SPY_RS04600_(900217..900247)+	yebc_uv_2	protein_coding	3.84711
SPY_RS04610_(901795..901825)+	yebc_uv_2	protein_coding	4.36699
SPY_RS04620_(903497..903527)+	yebc_uv_2	protein_coding	11.8533
ncRNA_(914727..914757)+	yebc_uv_2	intergenic	3.43121
SPY_RS04670_(915180..915210)+	yebc_uv_2	protein_coding	3.84711
SPY_RS04670_(915514..915544)+	yebc_uv_2	protein_coding	3.0153
SPY_RS04695_(918667..918697)+	yebc_uv_2	protein_coding	7.3823
SPY_RS04700_(919873..919903)+	yebc_uv_2	protein_coding	3.53518
SPY_RS04725_(924509..924539)+	yebc_uv_2	protein_coding	5.09482
SPY_RS04725_(924594..924624)+	yebc_uv_2	protein_coding	10.0857
ncRNA_(930752..930782)+	yebc_uv_2	intergenic	6.65446
SPY_RS04760_(932054..932084)+	yebc_uv_2	protein_coding	4.67892
SPY_RS04760_(932065..932095)+	yebc_uv_2	protein_coding	5.40675
SPY_RS04760_(932537..932567)+	yebc_uv_2	protein_coding	3.0153
SPY_RS04775_(934263..934293)+	yebc_uv_2	protein_coding	3.32723
SPY_RS04775_(934639..934669)+	yebc_uv_2	protein_coding	12.2692
SPY_RS04780_(935369..935399)+	yebc_uv_2	protein_coding	4.99085
SPY_RS04780_(935582..935612)+	yebc_uv_2	protein_coding	4.26302
SPY_RS04790_(936916..936946)+	yebc_uv_2	protein_coding	5.09482
SPY_RS04790_(937028..937058)+	yebc_uv_2	protein_coding	3.74314
SPY_RS04790_(937137..937167)+	yebc_uv_2	protein_coding	4.99085
SPY_RS04795_(937447..937477)+	yebc_uv_2	protein_coding	6.34254
SPY_RS04795_(937586..937616)+	yebc_uv_2	protein_coding	5.71868
SPY_RS04805_(939467..939497)+	yebc_uv_2	protein_coding	3.0153
SPY_RS04810_(940241..940271)+	yebc_uv_2	protein_coding	3.74314
SPY_RS04815_(940653..940683)+	yebc_uv_2	protein_coding	4.15904
SPY_RS04815_(941696..941726)+	yebc_uv_2	protein_coding	3.74314
SPY_RS04820_(942801..942831)+	yebc_uv_2	protein_coding	5.6147
ncRNA_(944034..944064)+	yebc_uv_2	intergenic	3.53518
SPY_RS04825_(945543..945573)+	yebc_uv_2	protein_coding	5.30278
SPY_RS04835_(947491..947521)+	yebc_uv_2	protein_coding	4.67892
SPY_RS04835_(948231..948261)+	yebc_uv_2	protein_coding	4.26302
SPY_RS04835_(948877..948907)+	yebc_uv_2	protein_coding	4.36699
SPY_RS04835_(949000..949030)+	yebc_uv_2	protein_coding	3.63916
SPY_RS04840_(949905..949935)+	yebc_uv_2	protein_coding	27.5536
SPY_RS04840_(949990..950020)+	yebc_uv_2	protein_coding	3.74314
SPY_RS04845_(950587..950617)+	yebc_uv_2	protein_coding	46.3733
ncRNA_(950846..950876)+	yebc_uv_2	intergenic	3.84711
ncRNA_(951090..951120)+	yebc_uv_2	intergenic	9.66977
SPY_RS04850_(951646..951676)+	yebc_uv_2	protein_coding	3.32723
SPY_RS04855_(951813..951843)+	yebc_uv_2	protein_coding	5.6147
SPY_RS04905_(961777..961807)+	yebc_uv_2	protein_coding	9.87772
SPY_RS04915_(964165..964195)+	yebc_uv_2	protein_coding	4.26302
SPY_RS04915_(964315..964345)+	yebc_uv_2	protein_coding	4.7829
SPY_RS04975_(974419..974449)+	yebc_uv_2	protein_coding	4.15904
SPY_RS05010_(982539..982569)+	yebc_uv_2	protein_coding	16.9481
SPY_RS05035_(987759..987789)+	yebc_uv_2	protein_coding	9.9817
SPY_RS05035_(988313..988343)+	yebc_uv_2	protein_coding	6.23856
SPY_RS05045_(991814..991844)+	yebc_uv_2	protein_coding	3.11928
SPY_RS05120_(1006695..1006725)+	yebc_uv_2	protein_coding	5.1988
SPY_RS05130_(1008243..1008273)+	yebc_uv_2	protein_coding	3.11928
SPY_RS05130_(1008987..1009017)+	yebc_uv_2	protein_coding	5.09482
SPY_RS05130_(1009008..1009038)+	yebc_uv_2	protein_coding	6.03061
SPY_RS05170_(1017843..1017873)+	yebc_uv_2	protein_coding	7.17434
ncRNA_(1022989..1023019)+	yebc_uv_2	intergenic	3.32723
SPY_RS05280_(1040458..1040488)+	yebc_uv_2	protein_coding	3.32723
ncRNA_(1040911..1040941)+	yebc_uv_2	intergenic	15.3884
SPY_RS05315_(1044079..1044109)+	yebc_uv_2	protein_coding	6.34254
SPY_RS05330_(1050011..1050041)+	yebc_uv_2	protein_coding	12.893
SPY_RS05345_(1052439..1052469)+	yebc_uv_2	protein_coding	3.22326
SPY_RS05345_(1052919..1052949)+	yebc_uv_2	protein_coding	11.4374
ncRNA_(1062289..1062319)+	yebc_uv_2	intergenic	14.6606
SPY_RS05385_(1063333..1063363)+	yebc_uv_2	protein_coding	4.57494
SPY_RS05390_(1063805..1063835)+	yebc_uv_2	protein_coding	3.22326
ncRNA_(1064183..1064213)+	yebc_uv_2	intergenic	21.0032
SPY_RS05415_(1069449..1069479)+	yebc_uv_2	protein_coding	4.7829
SPY_RS05510_(1094055..1094085)+	yebc_uv_2	protein_coding	3.11928
SPY_RS05510_(1094308..1094338)+	yebc_uv_2	protein_coding	3.53518
SPY_RS05545_(1102349..1102379)+	yebc_uv_2	protein_coding	3.11928
SPY_RS05635_(1121241..1121271)+	yebc_uv_2	protein_coding	4.05506
ncRNA_(1126583..1126613)+	yebc_uv_2	intergenic	3.63916
SPY_RS05700_(1135446..1135476)+	yebc_uv_2	protein_coding	3.63916
SPY_RS05700_(1135765..1135795)+	yebc_uv_2	protein_coding	6.75844
SPY_RS05705_(1137443..1137473)+	yebc_uv_2	protein_coding	5.71868
SPY_RS05725_(1141819..1141849)+	yebc_uv_2	protein_coding	3.11928
SPY_RS05730_(1142077..1142107)+	yebc_uv_2	protein_coding	3.32723
SPY_RS05730_(1142916..1142946)+	yebc_uv_2	protein_coding	4.99085
SPY_RS05730_(1143183..1143213)+	yebc_uv_2	protein_coding	3.95109
SPY_RS05730_(1143495..1143525)+	yebc_uv_2	protein_coding	4.26302
SPY_RS05730_(1143649..1143679)+	yebc_uv_2	protein_coding	3.0153
SPY_RS05730_(1143923..1143953)+	yebc_uv_2	protein_coding	8.2141
ncRNA_(1144093..1144123)+	yebc_uv_2	intergenic	8.83796
SPY_RS05735_(1144391..1144421)+	yebc_uv_2	protein_coding	3.22326
SPY_RS05735_(1145089..1145119)+	yebc_uv_2	protein_coding	4.57494
SPY_RS05740_(1145879..1145909)+	yebc_uv_2	protein_coding	11.4374
SPY_RS05770_(1150809..1150839)+	yebc_uv_2	protein_coding	4.88687
SPY_RS05810_(1161971..1162001)+	yebc_uv_2	protein_coding	3.84711
SPY_RS05815_(1162564..1162594)+	yebc_uv_2	protein_coding	5.71868
SPY_RS05815_(1163344..1163374)+	yebc_uv_2	protein_coding	3.11928
SPY_RS05820_(1163735..1163765)+	yebc_uv_2	protein_coding	46.6852
SPY_RS05850_(1169199..1169229)+	yebc_uv_2	protein_coding	5.71868
SPY_RS05860_(1170945..1170975)+	yebc_uv_2	protein_coding	8.42206
SPY_RS05870_(1172401..1172431)+	yebc_uv_2	protein_coding	7.69422
SPY_RS05900_(1181119..1181149)+	yebc_uv_2	protein_coding	17.468
SPY_RS05920_(1184480..1184510)+	yebc_uv_2	protein_coding	5.82266
ncRNA_(1185619..1185649)+	yebc_uv_2	intergenic	4.36699
SPY_RS05930_(1185923..1185953)+	yebc_uv_2	protein_coding	3.11928
SPY_RS05930_(1185988..1186018)+	yebc_uv_2	protein_coding	3.74314
SPY_RS05930_(1186069..1186099)+	yebc_uv_2	protein_coding	4.47097
SPY_RS05940_(1189296..1189326)+	yebc_uv_2	protein_coding	5.82266
SPY_RS05975_(1194007..1194037)+	yebc_uv_2	protein_coding	7.7982
SPY_RS06030_(1204207..1204237)+	yebc_uv_2	protein_coding	8.11013
SPY_RS06090_(1211977..1212007)+	yebc_uv_2	protein_coding	6.65446
SPY_RS06110_(1214461..1214491)+	yebc_uv_2	protein_coding	4.47097
SPY_RS06120_(1215284..1215314)+	yebc_uv_2	protein_coding	3.22326
SPY_RS06155_(1218967..1218997)+	yebc_uv_2	protein_coding	7.27832
ncRNA_(1219339..1219369)+	yebc_uv_2	intergenic	3.0153
SPY_RS06210_(1227330..1227360)+	yebc_uv_2	protein_coding	3.53518
SPY_RS06215_(1228643..1228673)+	yebc_uv_2	protein_coding	10.7095
SPY_RS06225_(1229727..1229757)+	yebc_uv_2	protein_coding	28.0735
ncRNA_(1238587..1238617)+	yebc_uv_2	intergenic	4.99085
SPY_RS06270_(1239378..1239408)+	yebc_uv_2	protein_coding	3.43121
SPY_RS06270_(1239439..1239469)+	yebc_uv_2	protein_coding	3.43121
SPY_RS06270_(1240001..1240031)+	yebc_uv_2	protein_coding	4.36699
SPY_RS06270_(1240639..1240669)+	yebc_uv_2	protein_coding	8.2141
SPY_RS06270_(1240739..1240769)+	yebc_uv_2	protein_coding	6.96639
SPY_RS06295_(1246141..1246171)+	yebc_uv_2	protein_coding	3.32723
SPY_RS06355_(1258933..1258963)+	yebc_uv_2	protein_coding	9.35784
SPY_RS06375_(1261543..1261573)+	yebc_uv_2	protein_coding	3.22326
SPY_RS06385_(1263399..1263429)+	yebc_uv_2	protein_coding	7.17434
ncRNA_(1276316..1276346)+	yebc_uv_2	intergenic	3.0153
ncRNA_(1276377..1276407)+	yebc_uv_2	intergenic	4.99085
SPY_RS06470_(1281569..1281599)+	yebc_uv_2	protein_coding	3.53518
SPY_RS06490_(1284741..1284771)+	yebc_uv_2	protein_coding	15.9083
SPY_RS06510_(1288861..1288891)+	yebc_uv_2	protein_coding	72.3673
ncRNA_(1289389..1289419)+	yebc_uv_2	intergenic	3.53518
SPY_RS06590_(1303463..1303493)+	yebc_uv_2	protein_coding	5.82266
SPY_RS06595_(1307865..1307895)+	yebc_uv_2	protein_coding	5.6147
ncRNA_(1327873..1327903)+	yebc_uv_2	intergenic	3.53518
SPY_RS06670_(1328975..1329005)+	yebc_uv_2	protein_coding	4.88687
SPY_RS06670_(1329050..1329080)+	yebc_uv_2	protein_coding	3.43121
SPY_RS06670_(1329213..1329243)+	yebc_uv_2	protein_coding	9.25386
SPY_RS06750_(1340618..1340648)+	yebc_uv_2	protein_coding	3.95109
SPY_RS06750_(1341337..1341367)+	yebc_uv_2	protein_coding	3.11928
SPY_RS06795_(1349829..1349859)+	yebc_uv_2	protein_coding	8.52603
SPY_RS06800_(1352827..1352857)+	yebc_uv_2	protein_coding	14.4527
SPY_RS06820_(1356319..1356349)+	yebc_uv_2	protein_coding	3.0153
SPY_RS06850_(1362056..1362086)+	yebc_uv_2	protein_coding	3.32723
ncRNA_(1362329..1362359)+	yebc_uv_2	intergenic	3.32723
SPY_RS06860_(1364388..1364418)+	yebc_uv_2	protein_coding	6.75844
SPY_RS06880_(1366716..1366746)+	yebc_uv_2	protein_coding	6.13458
SPY_RS06880_(1367001..1367031)+	yebc_uv_2	protein_coding	4.57494
SPY_RS06885_(1368247..1368277)+	yebc_uv_2	protein_coding	4.15904
SPY_RS06885_(1368337..1368367)+	yebc_uv_2	protein_coding	3.22326
SPY_RS06885_(1368412..1368442)+	yebc_uv_2	protein_coding	4.88687
SPY_RS06885_(1369217..1369247)+	yebc_uv_2	protein_coding	3.53518
SPY_RS06890_(1371061..1371091)+	yebc_uv_2	protein_coding	4.47097
ncRNA_(1373757..1373787)+	yebc_uv_2	intergenic	63.0095
SPY_RS06945_(1383207..1383237)+	yebc_uv_2	protein_coding	29.7371
SPY_RS06995_(1394197..1394227)+	yebc_uv_2	protein_coding	12.0612
SPY_RS07025_(1401043..1401073)+	yebc_uv_2	protein_coding	8.94194
ncRNA_(1403601..1403631)+	yebc_uv_2	intergenic	6.96639
SPY_RS07085_(1414615..1414645)+	yebc_uv_2	protein_coding	4.7829
SPY_RS07120_(1419526..1419556)+	yebc_uv_2	protein_coding	4.15904
SPY_RS07145_(1423901..1423931)+	yebc_uv_2	protein_coding	5.09482
ncRNA_(1429452..1429482)+	yebc_uv_2	intergenic	65.4009
SPY_RS07215_(1435425..1435455)+	yebc_uv_2	protein_coding	10.1896
SPY_RS07235_(1439501..1439531)+	yebc_uv_2	protein_coding	3.84711
SPY_RS07240_(1439992..1440022)+	yebc_uv_2	protein_coding	4.57494
SPY_RS07240_(1440080..1440110)+	yebc_uv_2	protein_coding	5.82266
SPY_RS07240_(1440144..1440174)+	yebc_uv_2	protein_coding	9.25386
SPY_RS07240_(1440547..1440577)+	yebc_uv_2	protein_coding	5.71868
SPY_RS07240_(1440680..1440710)+	yebc_uv_2	protein_coding	7.3823
SPY_RS07250_(1442555..1442585)+	yebc_uv_2	protein_coding	5.40675
SPY_RS07250_(1442615..1442645)+	yebc_uv_2	protein_coding	6.86242
ncRNA_(1443219..1443249)+	yebc_uv_2	intergenic	5.40675
SPY_RS07260_(1444554..1444584)+	yebc_uv_2	protein_coding	3.74314
SPY_RS07275_(1447546..1447576)+	yebc_uv_2	protein_coding	11.9572
SPY_RS07320_(1454433..1454463)+	yebc_uv_2	protein_coding	3.53518
SPY_RS07330_(1456050..1456080)+	yebc_uv_2	protein_coding	4.36699
SPY_RS07355_(1461847..1461877)+	yebc_uv_2	protein_coding	15.2845
ncRNA_(1463399..1463429)+	yebc_uv_2	intergenic	11.0215
SPY_RS07410_(1471505..1471535)+	yebc_uv_2	protein_coding	3.11928
SPY_RS07410_(1471851..1471881)+	yebc_uv_2	protein_coding	6.13458
SPY_RS07410_(1471915..1471945)+	yebc_uv_2	protein_coding	3.84711
SPY_RS07540_(1509669..1509699)+	yebc_uv_2	protein_coding	4.36699
ncRNA_(1519903..1519933)+	yebc_uv_2	intergenic	5.51073
SPY_RS07640_(1527105..1527135)+	yebc_uv_2	protein_coding	3.74314
SPY_RS07640_(1527603..1527633)+	yebc_uv_2	protein_coding	3.84711
SPY_RS07650_(1530133..1530163)+	yebc_uv_2	protein_coding	3.0153
SPY_RS07655_(1530965..1530995)+	yebc_uv_2	protein_coding	4.15904
SPY_RS07665_(1533003..1533033)+	yebc_uv_2	protein_coding	3.0153
SPY_RS07665_(1533168..1533198)+	yebc_uv_2	protein_coding	5.82266
SPY_RS07665_(1534013..1534043)+	yebc_uv_2	protein_coding	5.6147
SPY_RS07665_(1534827..1534857)+	yebc_uv_2	protein_coding	3.74314
SPY_RS07665_(1534884..1534914)+	yebc_uv_2	protein_coding	3.0153
SPY_RS07665_(1535050..1535080)+	yebc_uv_2	protein_coding	5.51073
SPY_RS07680_(1537267..1537297)+	yebc_uv_2	protein_coding	3.53518
SPY_RS07700_(1542681..1542711)+	yebc_uv_2	protein_coding	4.05506
SPY_RS07715_(1545471..1545501)+	yebc_uv_2	protein_coding	6.86242
SPY_RS07730_(1547329..1547359)+	yebc_uv_2	protein_coding	8.00615
SPY_RS07735_(1548964..1548994)+	yebc_uv_2	protein_coding	3.43121
SPY_RS07785_(1556213..1556243)+	yebc_uv_2	protein_coding	12.893
SPY_RS07785_(1556530..1556560)+	yebc_uv_2	protein_coding	4.7829
SPY_RS07785_(1556534..1556564)+	yebc_uv_2	protein_coding	4.15904
SPY_RS07785_(1556797..1556827)+	yebc_uv_2	protein_coding	5.82266
SPY_RS07795_(1559699..1559729)+	yebc_uv_2	protein_coding	5.09482
SPY_RS07810_(1562740..1562770)+	yebc_uv_2	protein_coding	159.291
ncRNA_(1571853..1571883)+	yebc_uv_2	intergenic	33.5842
SPY_RS07860_(1572617..1572647)+	yebc_uv_2	protein_coding	5.82266
SPY_RS07930_(1587371..1587401)+	yebc_uv_2	protein_coding	3.22326
SPY_RS07995_(1602277..1602307)+	yebc_uv_2	protein_coding	4.47097
ncRNA_(1614181..1614211)+	yebc_uv_2	intergenic	10.9175
SPY_RS08130_(1625045..1625075)+	yebc_uv_2	protein_coding	4.15904
SPY_RS08145_(1626653..1626683)+	yebc_uv_2	protein_coding	5.92663
SPY_RS08145_(1627035..1627065)+	yebc_uv_2	protein_coding	4.88687
SPY_RS08155_(1628234..1628264)+	yebc_uv_2	protein_coding	3.22326
ncRNA_(1635013..1635043)+	yebc_uv_2	intergenic	5.40675
SPY_RS08235_(1653385..1653415)+	yebc_uv_2	protein_coding	3.84711
SPY_RS08235_(1653390..1653420)+	yebc_uv_2	protein_coding	3.63916
ncRNA_(1653667..1653697)+	yebc_uv_2	intergenic	3.22326
SPY_RS08245_(1656559..1656589)+	yebc_uv_2	protein_coding	11.3334
SPY_RS08270_(1661883..1661913)+	yebc_uv_2	protein_coding	22.3548
SPY_RS08315_(1669092..1669122)+	yebc_uv_2	protein_coding	3.0153
SPY_RS08340_(1673523..1673553)+	yebc_uv_2	protein_coding	4.36699
SPY_RS08345_(1674807..1674837)+	yebc_uv_2	protein_coding	3.53518
SPY_RS08410_(1694519..1694549)+	yebc_uv_2	protein_coding	4.67892
ncRNA_(1700671..1700701)+	yebc_uv_2	intergenic	3.0153
SPY_RS08450_(1701591..1701621)+	yebc_uv_2	protein_coding	6.65446
ncRNA_(1701688..1701718)+	yebc_uv_2	intergenic	6.03061
SPY_RS08455_(1702369..1702399)+	yebc_uv_2	protein_coding	5.30278
ncRNA_(1704769..1704799)+	yebc_uv_2	intergenic	9.25386
SPY_RS08475_(1706457..1706487)+	yebc_uv_2	protein_coding	5.1988
SPY_RS08505_(1712548..1712578)+	yebc_uv_2	protein_coding	3.11928
SPY_RS08505_(1712677..1712707)+	yebc_uv_2	protein_coding	3.22326
SPY_RS08525_(1715925..1715955)+	yebc_uv_2	protein_coding	3.84711
SPY_RS08535_(1717911..1717941)+	yebc_uv_2	protein_coding	14.7646
SPY_RS08545_(1720947..1720977)+	yebc_uv_2	protein_coding	4.99085
SPY_RS08565_(1726019..1726049)+	yebc_uv_2	protein_coding	11.0215
SPY_RS08585_(1729169..1729199)+	yebc_uv_2	protein_coding	7.17434
SPY_RS08585_(1729441..1729471)+	yebc_uv_2	protein_coding	16.0123
SPY_RS08590_(1730142..1730172)+	yebc_uv_2	protein_coding	40.6546
SPY_RS08590_(1730301..1730331)+	yebc_uv_2	protein_coding	35.5598
SPY_RS08590_(1730795..1730825)+	yebc_uv_2	protein_coding	20.5872
SPY_RS08605_(1735474..1735504)+	yebc_uv_2	protein_coding	14.8686
SPY_RS08645_(1746823..1746853)+	yebc_uv_2	protein_coding	3.32723
SPY_RS08650_(1747391..1747421)+	yebc_uv_2	protein_coding	3.84711
SPY_RS08650_(1747490..1747520)+	yebc_uv_2	protein_coding	19.8594
ncRNA_(1748381..1748411)+	yebc_uv_2	intergenic	29.5292
ncRNA_(1774699..1774729)+	yebc_uv_2	intergenic	14.2447
ncRNA_(1775613..1775643)+	yebc_uv_2	intergenic	10.9175
SPY_RS09285_(1789763..1789793)+	yebc_uv_2	pseudogene	3.43121
SPY_RS08880_(1790870..1790900)+	yebc_uv_2	protein_coding	3.43121
SPY_RS08880_(1791111..1791141)+	yebc_uv_2	protein_coding	8.52603
SPY_RS08880_(1791327..1791357)+	yebc_uv_2	protein_coding	3.84711
SPY_RS08885_(1792597..1792627)+	yebc_uv_2	protein_coding	7.27832
SPY_RS08885_(1792658..1792688)+	yebc_uv_2	protein_coding	6.03061
ncRNA_(1793629..1793659)+	yebc_uv_2	intergenic	58.7464
SPY_RS08915_(1799160..1799190)+	yebc_uv_2	protein_coding	7.69422
SPY_RS08935_(1801279..1801309)+	yebc_uv_2	pseudogene	9.66977
SPY_RS08955_(1804535..1804565)+	yebc_uv_2	protein_coding	3.0153
SPY_RS08985_(1810929..1810959)+	yebc_uv_2	protein_coding	4.67892
ncRNA_(1813535..1813565)+	yebc_uv_2	intergenic	5.1988
SPY_RS09050_(1825884..1825914)+	yebc_uv_2	protein_coding	5.09482
SPY_RS09130_(1844585..1844615)+	yebc_uv_2	protein_coding	5.51073
SPY_RS09135_(1845121..1845151)+	yebc_uv_2	protein_coding	3.11928
SPY_RS09135_(1845728..1845758)+	yebc_uv_2	protein_coding	3.95109
SPY_RS09135_(1845740..1845770)+	yebc_uv_2	protein_coding	3.95109
SPY_RS09150_(1848493..1848523)+	yebc_uv_2	pseudogene	18.7157
SPY_RS00030_(8389..8419)-	yebc_uv_2	protein_coding	4.67892
SPY_RS00050_(11663..11693)-	yebc_uv_2	protein_coding	9.46182
SPY_RS00060_(13223..13253)-	yebc_uv_2	protein_coding	4.05506
ncRNA_(29397..29427)-	yebc_uv_2	intergenic	4.88687
ncRNA_(29485..29515)-	yebc_uv_2	intergenic	4.88687
SPY_RS00240_(37007..37037)-	yebc_uv_2	protein_coding	3.11928
SPY_RS00270_(47215..47245)-	yebc_uv_2	protein_coding	12.893
SPY_RS00320_(58955..58985)-	yebc_uv_2	protein_coding	3.63916
SPY_RS00320_(59397..59427)-	yebc_uv_2	protein_coding	5.82266
SPY_RS00445_(75551..75581)-	yebc_uv_2	protein_coding	11.4374
SPY_RS00695_(112799..112829)-	yebc_uv_2	protein_coding	5.40675
SPY_RS00700_(113463..113493)-	yebc_uv_2	protein_coding	3.22326
SPY_RS00700_(113524..113554)-	yebc_uv_2	protein_coding	3.74314
SPY_RS00700_(113531..113561)-	yebc_uv_2	protein_coding	4.26302
SPY_RS00700_(113536..113566)-	yebc_uv_2	protein_coding	3.95109
ncRNA_(114997..115027)-	yebc_uv_2	intergenic	11.4374
SPY_RS00710_(115632..115662)-	yebc_uv_2	protein_coding	7.59025
SPY_RS00710_(115717..115747)-	yebc_uv_2	protein_coding	17.156
SPY_RS00710_(115839..115869)-	yebc_uv_2	protein_coding	3.22326
SPY_RS00710_(116373..116403)-	yebc_uv_2	protein_coding	5.1988
ncRNA_(116567..116597)-	yebc_uv_2	intergenic	16.4282
SPY_RS00835_(140341..140371)-	yebc_uv_2	protein_coding	409.561
SPY_RS00875_(150775..150805)-	yebc_uv_2	protein_coding	3.32723
SPY_RS00880_(151315..151345)-	yebc_uv_2	pseudogene	17.26
SPY_RS00885_(151741..151771)-	yebc_uv_2	protein_coding	50.7403
ncRNA_(155505..155535)-	yebc_uv_2	intergenic	77.5661
SPY_RS00905_(156161..156191)-	yebc_uv_2	protein_coding	6.34254
SPY_RS00955_(168509..168539)-	yebc_uv_2	protein_coding	3.74314
ncRNA_(175823..175853)-	yebc_uv_2	intergenic	7.59025
SPY_RS00985_(176797..176827)-	yebc_uv_2	protein_coding	4.36699
SPY_RS01030_(185303..185333)-	yebc_uv_2	protein_coding	3.63916
SPY_RS01065_(190717..190747)-	yebc_uv_2	protein_coding	14.2447
SPY_RS01090_(197875..197905)-	yebc_uv_2	protein_coding	8.31808
SPY_RS01095_(198719..198749)-	yebc_uv_2	protein_coding	4.47097
SPY_RS01210_(223538..223568)-	yebc_uv_2	protein_coding	4.88687
SPY_RS01230_(226291..226321)-	yebc_uv_2	protein_coding	15.9083
SPY_RS01235_(227922..227952)-	yebc_uv_2	protein_coding	9.56579
SPY_RS01250_(230993..231023)-	yebc_uv_2	protein_coding	4.67892
SPY_RS01260_(232573..232603)-	yebc_uv_2	protein_coding	14.0368
SPY_RS01265_(234429..234459)-	yebc_uv_2	protein_coding	45.9574
SPY_RS01265_(234699..234729)-	yebc_uv_2	protein_coding	3.0153
SPY_RS01305_(244639..244669)-	yebc_uv_2	protein_coding	8.11013
SPY_RS01325_(248803..248833)-	yebc_uv_2	protein_coding	11.1254
SPY_RS01335_(251395..251425)-	yebc_uv_2	protein_coding	3.74314
SPY_RS01365_(259679..259709)-	yebc_uv_2	protein_coding	8.31808
SPY_RS01370_(260609..260639)-	yebc_uv_2	protein_coding	13.6209
SPY_RS01380_(262711..262741)-	yebc_uv_2	protein_coding	3.74314
SPY_RS01465_(277584..277614)-	yebc_uv_2	protein_coding	4.67892
SPY_RS01485_(282539..282569)-	yebc_uv_2	protein_coding	4.88687
SPY_RS01495_(284042..284072)-	yebc_uv_2	protein_coding	6.44651
SPY_RS01495_(284683..284713)-	yebc_uv_2	protein_coding	8.00615
SPY_RS01510_(288123..288153)-	yebc_uv_2	protein_coding	4.05506
SPY_RS01510_(288193..288223)-	yebc_uv_2	protein_coding	3.53518
SPY_RS01515_(288824..288854)-	yebc_uv_2	protein_coding	3.22326
SPY_RS01525_(290711..290741)-	yebc_uv_2	protein_coding	8.11013
SPY_RS01590_(306069..306099)-	yebc_uv_2	protein_coding	4.05506
SPY_RS01595_(307186..307216)-	yebc_uv_2	protein_coding	8.00615
SPY_RS01660_(317071..317101)-	yebc_uv_2	protein_coding	3.84711
SPY_RS01740_(331297..331327)-	yebc_uv_2	protein_coding	5.82266
SPY_RS01740_(331495..331525)-	yebc_uv_2	protein_coding	4.88687
ncRNA_(336175..336205)-	yebc_uv_2	intergenic	5.71868
SPY_RS01795_(340371..340401)-	yebc_uv_2	protein_coding	3.74314
SPY_RS01795_(340630..340660)-	yebc_uv_2	protein_coding	5.1988
ncRNA_(340973..341003)-	yebc_uv_2	intergenic	10.0857
SPY_RS01925_(370683..370713)-	yebc_uv_2	protein_coding	3.32723
SPY_RS01925_(371185..371215)-	yebc_uv_2	protein_coding	3.11928
[truncated: 6,839 more rows]
