# Supplementary material for: RNA-binding protein YebC enhances translation of proline-rich amino acid stretches in bacteria
Source: Nat Commun. 2025 Jul 7;16:6262. doi: 10.1038/s41467-025-60687-4 (PMC12234827; doi:10.1038/s41467-025-60687-4)
Supplement: Supplementary file 7 — Supplementary Dataset 5 [file 41467_2025_60687_MOESM7_ESM.xlsx]

## Sheet: Description
Supplementary data 5: Ribosome profiling: pause scores for codons with changed pausing in the yebC mutant strains.
Locus_tag	Locus tag
New_locus_tag	New locus tag
Gene_name	Gene name
Codon	Codon with increased pausing
Codon_position	Position of the codon in the coding sequence
Score_wt_1	Pause scores for strains WT, ΔyebC (yebC), ΔyebC / yebC (comp) and ΔyebC / yebC_M2 (m2), replicates 1 to 3
Score_wt_2
Score_wt_3
Score_yebC_1
Score_yebC_2
Score_yebC_3
Score_comp_1
Score_comp_2
Score_comp_3
Score_m2_1
Score_m2_2
Score_m2_3
Score_mean_wt	Mean and standard deviation of pause scores in WT, ΔyebC (yebC), ΔyebC / yebC+ (comp) and ΔyebC / yebC_M2 (m2)
Score_sd_wt
Score_mean_yebC
Score_sd_yebC
Score_mean_comp
Score_sd_comp
Score_mean_m2
Score_sd_m2
Log_FC	Log2 fold change, p value and FDR adjusted p value for comparison of pause scores between strains with mutated YebC (ΔyebC and ΔyebC / yebC_M2) and functional YebC (WT and ΔyebC / yebC)
p_val
p_adj

## Sheet: SD-5
Locus_tag	New_locus_tag	Gene_name	Codon	Codon_position	Score_wt_1	Score_wt_2	Score_wt_3	Score_yebC_1	Score_yebC_2	Score_yebC_3	Score_comp_1	Score_comp_2	Score_comp_3	Score_m2_1	Score_m2_2	Score_m2_3	Score_mean_wt	Score_sd_wt	Score_mean_yebC	Score_sd_yebC	Score_mean_comp	Score_sd_comp	Score_mean_m2	Score_sd_m2	Log_FC	p_val	p_adj
SPy_0015	SPY_RS00060	ftsH	G	232	1.75794	0.773169	1.27823	8.26299	4.00019	4.88255	1.74891	1.13357	1.12737	7.4451	4.16854	5.59337	1.26978	0.492439	5.71525	2.25009	1.33662	0.357067	5.73567	1.64291	2.06517	6.79161e-21	2.79489e-17
SPy_0015	SPY_RS00060	ftsH	L	236	0.492222	0.48681	0.43544	1.21566	1.91244	1.6638	0.426899	0.587274	0.397897	2.13849	3.19779	2.65942	0.471491	0.0313383	1.5973	0.353117	0.47069	0.102001	2.66523	0.529674	2.08532	3.7967e-16	8.25262e-13
SPy_0077	SPY_RS00460	rpsM	N	11	0.653402	0.488238	0.634062	2.59041	2.34135	2.54509	0.532901	0.534451	0.700235	2.21607	2.25883	2.88354	0.591901	0.0902942	2.49228	0.13266	0.589196	0.0961663	2.45281	0.373631	2.2821	4.07509e-43	1.73797e-38
SPy_0077	SPY_RS00460	rpsM	D	12	4.55748	3.94936	5.76358	14.8393	16.3827	15.9156	4.37843	4.30057	4.7726	19.4544	19.8694	22.0055	4.75681	0.923388	15.7125	0.791488	4.48387	0.253065	20.4431	1.36892	2.18593	3.38613e-38	9.9284e-34
SPy_0093	SPY_RS00575	-	F	11	4.63481	6.37168	4.04197	1.55791	0.874751	1.06094	2.99401	1.54251	4.56012	0.718563	0.346195	0.930834	5.01615	1.21077	1.16453	0.353164	3.03221	1.50917	0.665197	0.29595	-2.24095	8.83369e-11	6.3561e-08
-	SPY_RS00715	cpa	P	282	0.590757	0.316314	0.506352	2.31534	1.63434	1.82382	0.647096	0.820183	0.650196	2.59066	3.30114	3.11352	0.471141	0.140569	1.9245	0.351487	0.705825	0.0990489	3.00177	0.368188	2.08397	4.43659e-16	9.54748e-13
-	SPY_RS00745	-	R	69	2.62069	2.05405	5.35211	9.09859	10.8571	6.28099	6.25882	0.783505	3.66265	9.14815	16.8244	9.24324	3.34229	1.76347	8.74558	2.30841	3.56833	2.73888	11.7386	4.40471	2.26116	1.45856e-14	2.51565e-11
SPy_0145	SPY_RS00795	-	M	8	0.423244	0.347777	0.684844	2.73696	3.17611	2.82781	0	0.708273	0.691436	1.49923	2.56303	2.99147	0.485288	0.176892	2.91363	0.231811	0.46657	0.404149	2.35124	0.768332	2.69003	3.0992e-18	9.14425e-15
SPy_0145	SPY_RS00795	-	G	9	0.899393	0.834664	0.978348	4.31071	3.42522	3.34721	1.95513	0.973875	0.998741	3.56068	4.86975	4.29211	0.904135	0.0719595	3.69438	0.535183	1.30925	0.559487	4.24084	0.65604	2.3861	2.25646e-22	1.13826e-18
SPy_0145	SPY_RS00795	-	P	10	1.26973	0.834664	1.9567	4.92653	8.22052	5.82876	1.17308	1.68215	1.30605	2.24885	6.27941	5.20256	1.3537	0.565709	6.32527	1.7022	1.38709	0.264035	4.57694	2.08684	2.40519	3.32086e-14	5.2811e-11
SPy_0145	SPY_RS00795	-	Y	11	4.23244	5.00798	7.04411	19.364	28.2113	23.6036	4.69231	7.61393	7.52897	25.9555	33.6397	30.6951	5.42817	1.45217	23.7263	4.42495	6.61174	1.66282	30.0968	3.87691	2.5426	5.85188e-27	4.73329e-23
SPy_0145	SPY_RS00795	-	S	12	0.529055	0.625998	0.880513	1.84745	2.61562	2.01987	1.5641	0.796807	0.845088	3.18587	3.01155	2.21109	0.678522	0.181521	2.16098	0.403059	1.06867	0.429739	2.80284	0.519828	2.0795	2.27485e-13	3.05791e-10
SPy_0148	SPY_RS00810	-	E	342	0	0	0	8.47881	8.58798	2.81435	0	0	5.8	11.8842	6.55349	6.43408	0	0	6.62705	3.30235	1.93333	3.34863	8.29059	3.11272	3.74392	4.98245e-06	0.000608563
SPy_0154	SPY_RS00835	-	E	400	1.91586	2.44628	0	3.13781	4.98876	3.87435	0	0	0	3.58788	6.00738	5.06795	1.45405	1.28687	4.00031	0.931884	0	0	4.88774	1.21978	3.20958	8.08936e-06	0.000888131
SPy_0154	SPY_RS00835	-	D	447	0	4.89256	0	5.22968	9.97753	14.7225	2.52991	3.95987	3.65432	9.86667	4.369	8.86891	1.63085	2.82472	9.97657	4.74642	3.38137	0.753039	7.70153	2.92885	2.49582	3.65497e-06	0.000479224
SPy_0155	SPY_RS00840	-	P	318	1.59459	0	0	6.29333	4.07482	5.96096	0	0	5.70968	3.96084	5.18681	4.64643	0.531532	0.92064	5.44304	1.19651	1.90323	3.29648	4.59803	0.614419	2.6944	1.1127e-06	0.000189131
SPy_0155	SPY_RS00840	-	D	319	4.78378	3.98312	5.36364	13.3733	13.5827	15.1734	9.44	2.18519	9.51613	14.5231	21.3956	17.4241	4.71018	0.693194	14.0431	0.984383	7.0471	4.21072	17.7809	3.45013	2.33622	2.40881e-14	3.93746e-11
SPy_0155	SPY_RS00840	-	L	320	1.59459	0	0	11.0133	7.4705	10.8381	2.36	0	1.90323	11.8825	12.967	14.3265	0.531532	0.92064	9.77398	1.9968	1.42108	1.2517	13.0587	1.22456	4.25746	4.85271e-17	1.23058e-13
SPy_0155	SPY_RS00840	-	I	324	1.59459	0	0	9.44	4.75396	6.50287	0	0	0	9.24196	1.94505	8.51846	0.531532	0.92064	6.89894	2.368	0	0	6.56849	4.02032	4.70015	7.2126e-09	2.85783e-06
SPy_0155	SPY_RS00840	-	T	325	0	0	0	5.50667	1.35827	2.16762	0	2.18519	0	5.94126	5.83516	2.71042	0	0	3.01085	2.19899	0.728395	1.26162	4.82895	1.83547	3.84666	1.81098e-06	0.00027692
SPy_0212	SPY_RS01065	speG	V	106	1.97479	2.7593	1.28885	9.45562	6.37048	5.22834	1.10675	1.66078	1.175	7.94686	4.58709	8.97137	2.00764	0.735774	7.01815	2.1868	1.31418	0.302099	7.16844	2.29345	2.33711	3.59129e-12	3.69472e-09
SPy_0259	SPY_RS01215	-	K	265	0.472092	0.153633	0.500301	2.85287	2.09382	1.6614	1.66509	0.928838	1.53706	4.77142	3.77584	4.17367	0.375342	0.192523	2.20269	0.603152	1.377	0.393361	4.24031	0.501121	2.13281	2.51895e-06	0.000358713
SPy_0259	SPY_RS01215	-	P	258	0.354069	0.614531	0	2.44532	1.72432	0.604144	1.07042	1.23845	1.20769	7.2216	5.66376	7.79818	0.322867	0.308452	1.59126	0.92777	1.17219	0.0894663	6.89451	1.10416	2.81782	5.34092e-06	0.000640819
SPy_0269	SPY_RS01265	-	R	330	1.81376	0.917836	2.00266	4.9837	7.82097	6.90692	1.46248	1.16027	1.00115	5.34544	6.49821	6.49081	1.57808	0.579541	6.57053	1.44824	1.20797	0.234338	6.11148	0.663425	2.19517	1.46076e-27	1.26906e-23
SPy_0269	SPY_RS01265	-	N	331	1.84673	1.27273	2.49364	7.63528	9.6612	9.48941	1.6934	1.09202	1.45722	6.62012	8.30229	9.17143	1.87103	0.610814	8.92863	1.12336	1.41421	0.30299	8.03128	1.29706	2.37546	4.07718e-34	8.31626e-30
SPy_0269	SPY_RS01265	-	F	333	3.33072	1.52973	3.25594	8.91315	10.9082	9.36759	2.91214	2.00203	1.90218	10.4442	10.2815	9.96381	2.70546	1.0189	9.72965	1.04564	2.27211	0.556519	10.2298	0.244314	2.01011	8.6469e-29	9.43383e-25
SPy_0288	SPY_RS01335	-	T	31	0.372428	0	0.622685	0.900385	0.866525	0.734951	0.250459	0.356375	0.610318	5.25857	13.2516	6.04117	0.331704	0.313333	0.833954	0.0873948	0.405717	0.184934	8.18378	4.40627	3.49699	1.55616e-07	3.85858e-05
-	SPY_RS01360	-	P	590	0.592426	0.491269	0.429599	1.23852	1.98864	2.62272	0.420487	0.340121	0.496311	1.05757	2.22218	2.98579	0.504431	0.0822074	1.94996	0.69291	0.418973	0.0781061	2.08851	0.971035	2.11741	2.98745e-15	5.68917e-12
SPy_0296	SPY_RS01375	-	P	309	1.98965	1.97012	1.92857	10.2013	14.1813	11.747	1.76022	2.95605	2.64343	9.62159	13.8668	13.8915	1.96278	0.031194	12.0432	2.00644	2.45323	0.620189	12.46	2.45814	2.65856	1.16354e-44	7.79794e-40
SPy_0296	SPY_RS01375	-	A	310	1.25064	1.42664	1.39286	4.77607	5.83705	5.39207	1.11172	2.44443	2.54044	5.65976	10.2476	7.93798	1.35671	0.0934037	5.33506	0.532778	2.03219	0.7986	7.94846	2.29396	2.14819	3.02439e-16	6.76458e-13
SPy_0296	SPY_RS01375	-	V	313	5.40048	3.60057	6	27.6363	16.1008	19.6425	5.65123	4.88885	5.87047	19.5044	15.1275	16.3982	5.00035	1.24876	21.1266	5.90919	5.47018	0.515242	17.01	2.25169	2.05614	4.99907e-30	7.32884e-26
SPy_0306	SPY_RS01435	yqeH	P	25	2.30532	1.59515	2.02896	13.2096	5.25599	8.84651	1.87196	2.64915	2.10259	13.3299	6.09043	7.8994	1.97648	0.357978	9.10404	3.98307	2.2079	0.399152	9.10657	3.76767	2.00586	3.99697e-15	7.53056e-12
SPy_0312	SPY_RS01460	-	K	126	0.567939	0.454046	0.661081	1.31159	3.29533	2.55177	0.491413	0.777125	0.831707	1.109	5.31634	3.78526	0.561022	0.103691	2.38623	1.00218	0.700082	0.182761	3.40353	2.12949	2.1078	6.13895e-09	2.49349e-06
SPy_0385	SPY_RS01730	-	S	59	1.84024	0.799486	1.2586	4.56846	6.9368	3.71243	0.902196	1.99871	1.3038	4.94305	8.73987	8.35154	1.29944	0.521576	5.07256	1.67025	1.40157	0.554759	7.34482	2.08904	2.24104	5.924e-15	1.08986e-11
SPy_0440	SPY_RS01885	-	S	53	3.11315	1.37494	2.36478	1.04484	1.03765	0.253813	2.90214	1.49419	2.71852	0.413121	0.794447	0.105813	2.28429	0.871895	0.778769	0.45464	2.37162	0.7654	0.437794	0.344979	-2.01052	1.03242e-09	5.32247e-07
SPy_0453	SPY_RS01930	-	H	68	0.531056	0.420293	0.377566	2.00986	2.41506	2.08912	0.601357	0.518604	0.524664	2.61325	2.7109	2.19462	0.442971	0.0792183	2.17134	0.214751	0.548209	0.0461278	2.50626	0.274265	2.18096	2.52623e-40	9.11646e-36
SPy_0458	SPY_RS01950	-	K	422	0.850816	0.790771	1.11278	4.44116	4.05819	5.08776	1.43779	0.644695	1.31951	4.48797	6.65955	6.00241	0.918124	0.171234	4.52904	0.520377	1.134	0.427857	5.71664	1.11364	2.18856	6.04998e-18	1.69955e-14
SPy_0460	SPY_RS01960	rplK	T	19	0.799427	0.913769	1.09742	2.17658	4.75443	3.83343	0.891544	1.1872	0.669949	3.68833	5.00194	4.02409	0.936872	0.150333	3.58815	1.30631	0.916232	0.259509	4.23812	0.682458	2.45351	5.51524e-28	5.17476e-24
SPy_0460	SPY_RS01960	rplK	P	20	1.07315	1.5343	1.98907	4.97679	9.14408	7.43256	1.21651	2.40336	0.898774	10.5948	11.6429	7.82173	1.53218	0.457964	7.18448	2.09469	1.50622	0.793027	10.0198	1.97441	2.88071	3.70618e-28	3.62228e-24
SPy_0460	SPY_RS01960	rplK	A	31	1.37374	1.20997	1.40607	3.67573	4.52937	3.91312	1.64604	1.28265	1.17972	4.28009	5.31849	5.74289	1.32992	0.105136	4.03941	0.440608	1.36947	0.244981	5.11382	0.752571	2.12322	1.44306e-32	2.33443e-28
SPy_0469	SPY_RS01995	-	E	198	0.65311	0.396879	0.499218	1.05465	2.89334	1.71295	0.397284	0.588881	0.427397	1.69511	3.28085	1.74627	0.516402	0.128977	1.88698	0.931619	0.471187	0.103032	2.24074	0.901119	2.00541	3.04256e-11	2.44831e-08
SPy_0510	SPY_RS02160	-	L	104	0.636457	0.281293	0	1.9305	1.66667	0.952444	0.589245	0.335505	0.58214	1.97739	2.8551	3.05814	0.305917	0.318942	1.51654	0.506015	0.502297	0.14449	2.63021	0.574404	2.26456	1.65073e-09	7.95086e-07
SPy_0510	SPY_RS02160	-	D	95	1.69722	0.703232	1.203	2.77509	6.22222	3.12946	0.942792	1.34202	1.04785	4.48208	7.26753	5.98887	1.20115	0.496996	4.04226	1.8962	1.11089	0.206944	5.91283	1.39428	2.11015	2.4729e-12	2.64265e-09
SPy_0519	SPY_RS02205	-	N	57	4.51987	5.46	4.99771	0	0.919192	0	0.793605	6.80798	4.26562	0.992727	0.54491	0.623288	4.99253	0.470088	0.306397	0.530696	3.95574	3.01914	0.720308	0.239154	-2.98222	1.72338e-06	0.00026569
SPy_0542	SPY_RS02305	-	Y	123	0.431285	0.233656	0.244613	1.41133	2.4832	2.25401	0	0.739936	0.184954	0.879271	2.73205	2.78449	0.303185	0.111073	2.04952	0.564437	0.308297	0.38508	2.13194	1.08516	2.54536	4.79991e-07	9.64366e-05
SPy_0543	SPY_RS02310	-	I	311	1.03599	1.48526	0.9449	7.69714	6.96676	4.59696	0	1.60345	1.61361	4.56472	4.26455	4.25892	1.15538	0.289288	6.42028	1.62072	1.07235	0.9287	4.36273	0.174955	2.1035	3.33522e-08	1.04172e-05
SPy_0543	SPY_RS02310	-	I	326	4.48929	6.9312	2.8347	1.09959	1.60771	0	5.74968	2.13793	5.24424	0.652104	1.42152	2.12946	4.75173	2.06082	0.902434	0.82179	4.37728	1.95573	1.40103	0.738891	-2.04503	1.6746e-06	0.000260222
SPy_0574	SPY_RS02435	-	F	300	5.24639	3.08108	4.9548	0.490196	0.415573	0	1.87871	0.75337	2.40768	0	1.00992	0	4.42742	1.17505	0.301923	0.264122	1.67992	0.844878	0.336641	0.583079	-3.02753	1.2224e-06	0.000204227
SPy_0653	SPY_RS02720	-	L	57	4.45776	3.22658	5.24397	12.7354	16.1939	10.3236	6.05673	5.52045	3.01989	16.668	18.7693	12.7744	4.30944	1.01684	13.0843	2.95067	4.86569	1.62084	16.0706	3.0418	2.07017	7.3582e-21	2.97584e-17
SPy_0653	SPY_RS02720	-	R	58	1.79144	1.44044	3.24627	3.51783	12.0032	4.83511	1.98809	3.64115	0.84161	5.79345	15.4644	5.52542	2.15938	0.957491	6.78537	4.5665	2.15695	1.40739	8.92776	5.6625	2.26212	2.11582e-09	9.86679e-07
SPy_0653	SPY_RS02720	-	N	59	0.91655	0.921881	2.06013	1.87024	6.00159	1.87306	1.01716	1.4682	0.594077	1.51959	6.60979	3.34567	1.29952	0.658713	3.2483	2.38442	1.02648	0.437138	3.82502	2.57873	2.00674	1.06849e-07	2.82721e-05
SPy_0739	SPY_RS03075	sagB	I	17	0.267963	0.821953	0.532997	3.76533	4.67101	3.67335	0.965874	0.523318	1.4832	1.43321	1.86302	2.37684	0.540971	0.277081	4.03656	0.55137	0.990797	0.480425	1.89102	0.472438	2.04164	6.38624e-08	1.82127e-05
SPy_0739	SPY_RS03075	sagB	E	20	8.57481	11.7813	10.2602	36.3303	40.2426	42.591	13.5222	9.94305	10.9217	30.8792	44.5692	45.8202	10.2054	1.60396	39.7213	3.16271	11.4623	1.84983	40.4228	8.2887	2.05247	6.94461e-32	1.08598e-27
SPy_0739	SPY_RS03075	sagB	K	21	0.267963	0	0.799496	5.08828	5.38963	3.27623	2.70445	0.523318	1.4832	6.51459	5.08748	5.32588	0.355819	0.406924	4.58471	1.14315	1.57032	1.09317	5.64265	0.764474	2.47937	2.48323e-12	2.64765e-09
SPy_0745	SPY_RS03105	-	V	349	1.51613	0.757301	2.11682	4.79473	7.35276	6.4862	1.14692	1.67235	2.12509	4.92913	6.26041	7.60252	1.46342	0.68129	6.21123	1.30099	1.64812	0.489535	6.26402	1.3367	2.04268	3.0569e-16	6.76458e-13
SPy_0745	SPY_RS03105	-	I	352	0.505376	0	0	3.86672	3.31595	3.19321	0.764616	1.1149	0.566692	3.23474	3.50583	3.4304	0.168459	0.291779	3.45863	0.35871	0.815403	0.27761	3.39032	0.139918	2.95302	3.30516e-20	1.24045e-16
SPy_0758	SPY_RS03155	atpA	F	456	0.879506	0.588581	1.57427	3.61691	3.30033	4.00108	0.654296	0.398706	0.765755	3.1324	4.08685	5.17275	1.01412	0.506442	3.63944	0.350916	0.606252	0.188182	4.13067	1.02088	2.30063	2.29237e-20	8.67279e-17
SPy_0758	SPY_RS03155	atpA	A	459	1.08417	0.541224	1.11081	3.45277	3.51534	2.85273	0.801659	0.523673	0.748864	4.0892	4.33003	5.65408	0.91207	0.321438	3.27361	0.365832	0.691399	0.147634	4.6911	0.842611	2.34518	1.20632e-27	1.10966e-23
SPy_0760	SPY_RS03165	atpD	V	211	1.18282	0.814411	0.959734	8.53902	6.95367	9.43096	1.3207	0.887534	0.737584	6.43615	5.91914	7.81825	0.985656	0.185568	8.30788	1.25471	0.981939	0.302803	6.72451	0.981845	3.09856	8.63567e-62	4.05128e-56
SPy_0760	SPY_RS03165	atpD	R	224	0.833608	0.558646	1.37537	2.6659	3.30795	2.25106	0.841507	0.898769	0.541664	3.71384	4.39273	3.21614	0.92254	0.41556	2.74164	0.5325	0.760647	0.191794	3.77424	0.590615	2.11477	1.61832e-19	5.70832e-16
SPy_0760	SPY_RS03165	atpD	V	225	0.867402	0.693259	1.42071	2.59023	3.47951	2.25725	0.783069	1.0055	0.524376	3.06847	4.50324	3.15691	0.99379	0.379837	2.77566	0.631882	0.770981	0.240788	3.57621	0.804052	2.00879	2.53889e-17	6.60327e-14
SPy_0776	SPY_RS03230	rexB	R	107	2.22215	1.04407	3.13028	4.26667	7.85168	7.51001	0.932661	1.96023	1.73744	6.33445	10.3588	8.82025	2.13217	1.04601	6.54279	1.97857	1.54344	0.540555	8.50451	2.03069	2.01849	1.93832e-12	2.10981e-09
SPy_0776	SPY_RS03230	rexB	Q	109	3.70358	2.34916	2.88949	7.04	9.07851	7.51001	0.746128	3.18537	2.25867	16.4696	17.918	10.6861	2.98074	0.681803	7.87617	1.06744	2.06339	1.23129	15.0245	3.82639	2.16942	3.04979e-11	2.44946e-08
SPy_0777	SPY_RS03235	addA	Q	111	1.81625	4.34073	2.3548	1.48165	0	0	1.5002	5.28594	3.26472	0.396949	0.637976	1.14962	2.83726	1.32959	0.493885	0.855434	3.35029	1.89432	0.72818	0.384356	-2.21872	1.59373e-06	0.000250392
SPy_0794	SPY_RS03310	-	V	182	1.02235	0.572016	1.30313	3.20381	3.98854	3.37886	2.06369	0.766784	1.23865	4.05392	7.09856	5.92609	0.965833	0.368821	3.52374	0.411936	1.35638	0.656418	5.69285	1.53566	2.00244	8.9003e-13	1.04386e-09
SPy_0817	SPY_RS03415	thiI	E	205	1.06104	0.291927	0.672242	6.77154	2.61689	2.91011	0.826278	0.181188	0.598092	2.25405	1.87693	3.00056	0.675071	0.384566	4.09952	2.31868	0.535186	0.327113	2.37718	0.571842	2.43754	2.41397e-12	2.59742e-09
SPy_0827	SPY_RS03450	-	E	187	2.22344	1.71852	3.16679	14.5232	19.5971	16.6051	1.47663	2.46709	2.51367	16.3284	19.0039	21.0744	2.36958	0.735116	16.9085	2.55048	2.15247	0.585752	18.8022	2.37945	2.83698	2.52377e-47	2.95996e-42
SPy_0831	SPY_RS03460	-	P	294	1.06616	0.439514	0.607619	3.8674	3.48293	3.03271	0.648248	0.470764	0.540938	2.45175	4.83917	4.29267	0.704431	0.324346	3.46101	0.41778	0.553317	0.0893872	3.8612	1.25083	2.52889	5.42269e-18	1.53251e-14
SPy_0835	SPY_RS03475	carB	R	999	2.09099	1.18442	2.77859	13.0296	7.75474	7.25516	1.63095	1.80651	1.73372	12.8617	9.94885	14.4846	2.018	0.799588	9.3465	3.19943	1.72373	0.0882056	12.4317	2.29826	2.55188	1.38512e-27	1.22605e-23
SPy_0835	SPY_RS03475	carB	H	1000	0.958371	0.394806	1.16521	6.82138	5.84261	3.88067	1.54511	1.03229	0.815871	11.1113	5.74823	6.91804	0.839463	0.398731	5.51489	1.4975	1.13109	0.374524	7.92586	2.82001	2.76163	3.28429e-22	1.62186e-18
SPy_0835	SPY_RS03475	carB	G	1001	1.39399	0.658009	1.43411	3.29572	5.09901	4.4712	1.20175	1.29036	1.12182	6.84944	6.85365	4.97234	1.16204	0.436962	4.28864	0.915398	1.20464	0.0843072	6.22514	1.08496	2.14798	1.97362e-19	6.70935e-16
SPy_0892	SPY_RS03725	-	G	54	2.4281	2.55358	3.14685	9.90826	10.8171	10.6666	2.61785	2.31678	2.9562	7.76796	10.2128	12.4629	2.70951	0.383912	10.464	0.487128	2.63028	0.319891	10.1479	2.34812	2.0712	1.33739e-46	1.25483e-41
SPy_0892	SPY_RS03725	-	K	55	2.38229	1.65711	2.23776	7.86324	7.96425	8.22277	2.51143	1.74941	2.21715	7.73183	8.63476	9.36137	2.09239	0.383825	8.01675	0.185425	2.15933	0.384287	8.57599	0.816354	2.08173	1.24918e-58	1.95344e-53
SPy_0899	SPY_RS03745	-	V	148	0.284941	0.224552	0.152017	1.99783	1.79913	1.37075	0.32844	0.214789	0.385776	1.78814	3.19063	3.27339	0.220503	0.0665545	1.72257	0.320476	0.309668	0.0870252	2.75072	0.834649	3.08746	7.11624e-26	5.13609e-22
SPy_0910	SPY_RS03795	parC	N	105	0.135762	0.248774	0.49295	2.6812	4.00527	4.8926	0.300366	0.20896	0.379911	1.69497	2.84112	3.76019	0.292495	0.182564	3.85969	1.11287	0.296412	0.0855442	2.76543	1.03469	3.44638	1.85403e-29	2.35078e-25
SPy_0939	SPY_RS03945	-	S	233	2.35276	1.70548	3.60736	7.70853	10.8115	11.8292	2.54918	1.91993	2.85177	7.80485	13.6753	17.1645	2.5552	0.966964	10.1164	2.14645	2.44029	0.475366	12.8816	4.73005	2.21766	2.71161e-18	8.10258e-15
SPy_1013	SPY_RS04235	fbp54	S	550	7.84615	6.79602	4.83503	2.94176	1.27497	1.45085	5.03355	2.28508	6.37938	0.792378	0.608456	0.847041	6.4924	1.52835	1.88919	0.91578	4.566	2.08681	0.749292	0.124992	-2.0747	1.81417e-10	1.18536e-07
SPy_1029	SPY_RS04285	-	K	110	0.907027	0.819708	1.00554	3.96377	5.29764	4.18306	1.115	0.872986	0.793612	3.6424	4.98362	4.09777	0.910757	0.0929699	4.48149	0.715261	0.9272	0.167415	4.24126	0.682024	2.20454	3.09528e-40	1.03721e-35
SPy_1053	SPY_RS04385	lepA	G	89	8.06458	9.43402	6.6712	2.24397	1.51623	1.2281	5.23771	4.98086	4.98129	1.10761	1.69409	1.98802	8.0566	1.38143	1.66276	0.523548	5.06662	0.148166	1.59657	0.44823	-2.05917	4.62313e-19	1.49577e-15
SPy_1082	SPY_RS04520	-	I	441	2.6806	1.3403	1.72408	4.07652	3.0601	5.22413	1.14482	0.747918	2.77283	11.8646	9.39331	11.5921	1.91499	0.690243	4.12025	1.08268	1.55519	1.07302	10.95	1.35499	2.02628	1.62005e-07	3.98142e-05
SPy_1101	SPY_RS04605	murB	F	226	1.25101	0.780414	2.40234	6.38317	6.63809	5.71981	2.51139	2.36383	1.22232	13.1008	11.0107	9.18636	1.47792	0.834434	6.24702	0.474038	2.03251	0.705515	11.0993	1.95875	2.43251	1.03842e-15	2.11807e-12
SPy_1101	SPY_RS04605	murB	A	227	0.91537	0.557439	1.57531	4.00894	7.1882	7.63895	1.3073	1.49477	2.11429	7.1659	8.66117	9.48968	1.01604	0.516347	6.2787	1.97855	1.63879	0.422329	8.43892	1.17772	2.58515	7.39776e-22	3.47054e-18
SPy_1101	SPY_RS04605	murB	G	228	0.640759	0.445951	0.551357	1.55687	2.31049	2.82227	0.550442	0.590957	0.495536	3.51701	3.73167	3.68321	0.546022	0.0975133	2.22988	0.636541	0.545645	0.0478912	3.64396	0.112587	2.53174	1.07432e-21	4.99011e-18
SPy_1155	SPY_RS04845	-	D	63	0.208459	0.524715	0.52975	2.17133	3.34607	2.89005	0.604733	0.961672	0.326498	2.1	3.66603	3.20643	0.420975	0.184061	2.80248	0.592246	0.630968	0.318399	2.99082	0.804973	2.48994	2.96684e-14	4.75032e-11
SPy_1177	SPY_RS04935	-	Y	154	0	0.85877	0	4.38372	3.57346	1.55785	0.699443	0	0.614007	3.91892	3.84694	6.5423	0.286257	0.495811	3.17168	1.45515	0.437817	0.381559	4.76939	1.53581	3.08568	1.90017e-06	0.000286635
SPy_1246	SPY_RS05220	-	G	57	0.790235	0.499429	0.299726	2.24368	1.92772	2.25694	1.52132	0.642647	1.20552	6.62936	4.84152	3.68709	0.529796	0.246661	2.14278	0.186364	1.12316	0.445089	5.05266	1.48245	2.09246	5.80159e-08	1.67387e-05
SPy_1246	SPY_RS05220	-	W	56	3.83828	4.1619	2.69753	14.6702	12.9009	11.7079	5.32463	5.62316	5.54538	29.0258	22.7341	17.7942	3.56591	0.769246	13.093	1.49049	5.49772	0.154866	23.1847	5.62936	2.03355	4.05653e-14	6.32243e-11
SPy_1286	SPY_RS05385	-	D	159	0.599941	0.620518	0.820498	2.32216	3.84979	3.28698	0.484549	0.800243	0.713686	1.89795	3.79103	4.22419	0.680319	0.121833	3.15298	0.772582	0.666159	0.163125	3.30439	1.23712	2.18338	1.45271e-22	7.75702e-19
SPy_1286	SPY_RS05385	-	P	160	0.608512	0.575553	0.681972	2.15299	3.1594	2.60275	0.348875	0.678994	0.551819	2.45301	3.27272	3.64465	0.622012	0.0544789	2.63838	0.504149	0.526563	0.166502	3.12346	0.609681	2.2461	1.49836e-29	1.95258e-25
SPy_1286	SPY_RS05385	-	A	161	0.574229	0.593539	0.959023	3.13722	4.21254	4.07854	0.629913	0.816409	0.625395	4.22562	5.04976	4.8166	0.70893	0.216802	3.80943	0.585996	0.690572	0.109001	4.69733	0.424821	2.52939	1.06402e-40	4.15973e-36
SPy_1286	SPY_RS05385	-	A	162	0.2914	0.242811	0.511479	1.19952	1.84883	1.9856	0.329493	0.452663	0.257515	1.82633	3.05059	2.653	0.348563	0.143165	1.67799	0.419967	0.346557	0.0986863	2.50997	0.624538	2.52232	1.64451e-23	9.29512e-20
SPy_1301	SPY_RS05455	-	Q	400	2.18	1.68015	3.76945	0	0	0	1.26744	3.43984	2.12683	0.877264	0	0.260844	2.5432	1.09098	0	0	2.27804	1.09407	0.379369	0.450482	-2.98514	5.80022e-06	0.000683687
SPy_1368	SPY_RS05695	udk	H	93	0.407224	0.619703	0.733943	1.96203	2.62355	3.60072	0.364747	0.78391	0.87477	2.50751	2.74137	3.85711	0.586957	0.165803	2.72877	0.824397	0.674476	0.272053	3.03533	0.72122	2.50647	9.22099e-24	5.40734e-20
SPy_1368	SPY_RS05695	udk	K	92	1.04939	0.93955	1.2168	6.82351	5.19186	7.92159	1.67016	1.48783	2.09945	6.54875	5.46592	8.48563	1.06858	0.139618	6.64565	1.37353	1.75248	0.314009	6.83343	1.52985	2.56701	3.85364e-35	9.03935e-31
SPy_1368	SPY_RS05695	udk	D	89	1.14336	0.859589	0.849829	4.66528	4.14244	4.26817	1.47818	1.35984	1.76703	2.824	4.7091	5.78566	0.950926	0.166724	4.35863	0.272902	1.53502	0.209461	4.43958	1.49911	2.15196	1.77734e-22	9.16275e-19
SPy_1368	SPY_RS05695	udk	G	80	2.19275	3.07853	3.18686	6.3657	10.1214	9.18623	1.99651	3.5036	2.90424	11.1743	14.3291	15.6488	2.81938	0.545375	8.55777	1.95512	2.80145	0.758784	13.7174	2.29915	2.31847	1.20696e-20	4.71852e-17
SPy_1370	SPY_RS05705	-	P	257	1.85891	0.574842	1.53076	5.58564	5.64135	5.07508	1.99985	0.690015	1.41168	5.21585	5.78263	5.5239	1.3215	0.66712	5.43402	0.312103	1.36718	0.65605	5.50746	0.283747	2.02182	1.96095e-22	9.99939e-19
SPy_1434	SPY_RS05935	cadA	F	232	2.72246	1.83316	3.62266	25.5055	27.8993	23.8011	3.39731	3.02968	3.9915	22.7987	32.6729	12.0395	2.72609	0.894757	25.7353	2.05876	3.47283	0.485337	22.5037	10.3199	2.94905	4.63535e-35	1.03552e-30
SPy_1434	SPY_RS05935	cadA	T	231	0.62826	0.806589	1.33466	12.7528	18.5194	18.7008	0.707773	1.34652	1.5451	7.82049	18.4254	9.51333	0.923171	0.367349	16.6577	3.38295	1.1998	0.43752	11.9197	5.69729	3.76896	1.08452e-34	2.31266e-30
SPy_1509	SPY_RS06270	-	E	547	0.56114	0.945342	0.696847	1.98709	3.76683	2.88456	0.731229	1.193	1.67991	3.6045	6.26954	4.30653	0.734443	0.19484	2.8795	0.889879	1.20138	0.474397	4.72686	1.38134	2.01396	2.35545e-11	1.94717e-08
SPy_1509	SPY_RS06270	-	Q	550	1.68342	2.07975	2.17765	4.71225	10.1453	10.1222	1.41023	2.03251	2.12199	5.78222	11.152	9.51026	1.98027	0.261699	8.32659	3.13013	1.85491	0.387699	8.81483	2.75162	2.21884	5.82649e-20	2.15228e-16
SPy_1509	SPY_RS06270	-	L	551	1.02876	1.79615	2.09054	4.5987	9.54263	9.49283	0.88792	1.23718	1.76833	4.20525	8.48885	4.84485	1.63848	0.548169	7.87806	2.84011	1.29781	0.443324	5.84631	2.31074	2.27993	6.39776e-16	1.34737e-12
SPy_1547	SPY_RS06435	arcA	Q	51	2.25982	1.76851	1.92344	8.80557	7.20558	7.95696	1.77227	1.98346	3.22253	6.07704	6.5047	8.40656	1.98392	0.251177	7.98937	0.80049	2.32608	0.78349	6.9961	1.24007	2.04448	3.62263e-26	2.74112e-22
SPy_1549	SPY_RS06445	-	F	154	1.07038	0.0654244	1.12915	4.80081	3.06508	2.94603	0.770154	0.237952	0.806809	2.28986	2.19073	4.66586	0.754984	0.597899	3.60397	1.0382	0.604971	0.318376	3.04882	1.40128	2.34302	4.0516e-11	3.13654e-08
SPy_1549	SPY_RS06445	-	S	155	0.594656	0.0654244	0.967841	2.7738	1.77972	1.62807	0.355456	0.0475904	0.874043	1.63561	1.977	3.25971	0.54264	0.453451	2.06053	0.622347	0.425696	0.417679	2.29077	0.856308	2.24294	7.52868e-09	2.96929e-06
SPy_1549	SPY_RS06445	-	N	156	2.43809	1.24306	3.22614	8.37475	9.24468	8.06281	2.25122	1.57048	1.68085	9.6501	11.2743	12.8471	2.30243	0.998472	8.56074	0.612497	1.83418	0.365354	11.2572	1.59856	2.2977	1.84643e-28	1.92494e-24
SPy_1568	SPY_RS06520	-	V	47	1.7908	1.87872	1.5319	9.3899	8.3066	7.46219	2.3187	2.51156	2.77123	9.22575	10.5974	10.9683	1.73381	0.180297	8.38623	0.966321	2.53383	0.227085	10.2638	0.917931	2.23542	2.46052e-33	4.27523e-29
SPy_1568	SPY_RS06520	-	N	46	5.23463	2.50496	3.63118	19.8662	15.257	13.8858	5.7731	3.52687	5.62773	14.2769	15.419	19.1191	3.79026	1.37177	16.3364	3.1329	4.9759	1.257	16.2717	2.53119	2.01337	2.52301e-24	1.62141e-20
SPy_1568	SPY_RS06520	-	P	45	4.31628	2.81809	3.46097	18.1202	13.1804	12.8473	3.83296	3.47343	4.86032	16.6982	14.4647	13.5343	3.53178	0.751602	14.7159	2.95286	4.05557	0.719742	14.8991	1.62605	2.07456	2.96618e-38	9.27689e-34
SPy_1568	SPY_RS06520	-	Y	38	0.137754	0.438369	0.340423	1.43565	2.50046	1.69246	0.378564	0.641249	0.383709	2.17076	3.06371	3.42131	0.305515	0.153318	1.87619	0.555673	0.467841	0.150198	2.88526	0.644087	2.7356	4.88299e-19	1.55835e-15
SPy_1568	SPY_RS06520	-	P	37	1.05611	1.12723	0.907794	6.2858	12.6718	9.65469	1.23033	2.51156	1.06586	10.3111	18.4325	12.4777	1.03038	0.11196	9.53743	3.19461	1.60258	0.79148	13.7404	4.20533	3.25791	1.89032e-27	1.61238e-23
SPy_1604	SPY_RS06650	-	G	79	7.41555	7.53951	6.52572	2.43127	2.4522	0	7.23381	6.66502	4.98343	1.54056	1.58061	0.194229	7.16026	0.55301	1.62782	1.40977	6.29409	1.17015	1.10513	0.78912	-2.32028	2.16766e-09	1.00685e-06
SPy_1629	SPY_RS06800	-	F	699	0.937224	0.681234	0.757504	7.64104	3.63164	3.30749	2.78264	1.32999	1.14388	15.5353	11.3962	7.8056	0.791987	0.131433	4.86006	2.41385	1.75217	0.89725	11.579	3.86807	2.56283	7.02332e-09	2.797e-06
SPy_1629	SPY_RS06800	-	Y	698	1.17153	1.36247	4.54502	15.6143	12.5457	18.0408	5.00875	3.65747	2.85971	18.5748	24.6158	28.1001	2.35967	1.89497	15.4003	2.75383	3.84198	1.08634	23.7636	4.81954	2.60249	6.4756e-18	1.79759e-14
SPy_1634	SPY_RS06820	-	Q	30	4.01043	6.89184	6.11765	0	1.99333	0.745636	2.55993	4.62669	3.52357	1.56136	1.495	0.706856	5.67331	1.49121	0.91299	1.00715	3.57006	1.03416	1.2544	0.47535	-2.20894	9.75031e-07	0.000170743
SPy_1637	SPY_RS06825	-	R	358	4.21597	2.25549	4.8566	19.677	11.9371	19.526	5.76699	3.1957	3.91433	22.8462	13.3599	14.6987	3.77602	1.35522	17.0467	4.42568	4.29234	1.32667	16.9682	5.13425	2.07055	2.78469e-15	5.3761e-12
SPy_1639	SPY_RS06835	-	D	92	0.766551	0	0.436508	7.44501	5.78947	8.23713	1.14187	2.816	1.15385	8.55556	4.88055	5.32006	0.401019	0.384506	7.1572	1.24895	1.7039	0.963121	6.25205	2.00696	2.54193	9.02933e-13	1.05372e-09
SPy_1678	SPY_RS06990	fsa	D	139	1.67641	2.30687	1.48618	5.65046	8.82957	8.09793	0.831721	1.33209	1.47597	5.93688	7.38197	6.62412	1.82315	0.429573	7.52599	1.66494	1.21326	0.338165	6.64766	0.722833	2.38092	4.65001e-18	1.33833e-14
SPy_1704	SPY_RS07085	lacD	S	165	4.0082	0.54698	0.939481	3.16944	3.15891	3.79953	0	0	0	8.3234	5.65921	7.70992	1.83155	1.89522	3.37596	0.36686	0	0	7.23084	1.39522	3.26585	2.52024e-06	0.000358715
SPy_1765	SPY_RS07355	-	H	163	1.70932	2.37568	3.25752	14.0481	18.9563	13.9924	2.24244	3.70032	1.86844	15.6296	17.6108	14.6398	2.4475	0.776595	15.6656	2.85	2.60373	0.967905	15.9601	1.51284	2.83069	1.5512e-43	8.08579e-39
SPy_1765	SPY_RS07355	-	E	162	1.635	1.13619	1.45731	7.26389	9.76322	6.77755	1.40153	1.5746	0.718632	7.11111	8.38611	7.94551	1.4095	0.252817	7.93488	1.60195	1.23159	0.452583	7.81424	0.647554	2.75939	2.9329e-43	1.37592e-38
SPy_1765	SPY_RS07355	-	A	160	1.78364	1.13619	1.28586	8.70296	3.2069	3.86247	1.82198	0.944762	0.934222	6	4.42176	4.0666	1.4019	0.338961	5.25744	3.00185	1.23366	0.509534	4.82945	1.02916	2.1213	4.41604e-15	8.28684e-12
SPy_1770	SPY_RS07375	gatB	Y	280	0.662983	0.501105	1.23773	3.16065	3.52348	3.69858	1.29737	0.575665	1.16031	4.06157	4.68193	5.70541	0.800607	0.387118	3.4609	0.274367	1.01112	0.383289	4.8163	0.830117	2.13214	1.87736e-20	7.16041e-17
SPy_1781	SPY_RS07415	-	P	52	0.714926	0.37232	0.824275	2.00729	2.2097	1.57677	0.627768	0.41238	0.300162	2.10268	3.38502	2.60241	0.637174	0.235797	1.93125	0.323247	0.44677	0.166489	2.6967	0.646348	2.05661	1.7959e-15	3.55491e-12
SPy_1827	SPY_RS07575	-	E	77	1.45665	1.26557	1.85101	2.9341	4.47761	4.35831	1.56599	2.42446	2.22248	10.1861	12.7966	16.4418	1.52441	0.298545	3.92334	0.858783	2.07098	0.448841	13.1415	3.14212	2.25569	1.66305e-09	7.98559e-07
SPy_1827	SPY_RS07575	-	E	78	0.606936	0.537867	0.83594	1.68711	2.03731	1.95565	0.620486	0.628563	0.711195	4.75349	4.32203	5.5578	0.660248	0.156024	1.89336	0.183226	0.653415	0.0502018	4.87778	0.627189	2.37109	1.04142e-13	1.50792e-10
SPy_1849	SPY_RS07665	pflB	I	90	0.829587	0.63667	0.821528	3.41481	3.59034	3.45754	0.731421	0.713538	0.896211	2.80763	3.05916	2.93346	0.762595	0.109129	3.48756	0.0915373	0.78039	0.100702	2.93341	0.125765	2.07624	5.67599e-38	1.56635e-33
SPy_1849	SPY_RS07665	pflB	D	91	1.76419	1.25659	1.74814	7.60379	7.43754	8.44472	1.96051	1.56844	2.26752	8.59031	7.99609	11.6712	1.58964	0.288541	7.82868	0.539941	1.93216	0.350403	9.41918	1.97276	2.3122	9.96493e-38	2.59715e-33
SPy_1849	SPY_RS07665	pflB	K	92	1.68018	1.18957	1.84366	8.56884	9.80504	9.10545	2.08116	2.05311	2.87219	19.0223	21.6504	26.3196	1.57114	0.340408	9.15978	0.619888	2.33549	0.465015	22.3308	3.69593	3.03477	4.83409e-24	3.02377e-20
SPy_1916	SPY_RS07985	lacG	D	181	0	0	0.830088	7.83299	3.39691	4.51685	2.44271	1.35159	0	1.91429	3.89751	6.20165	0.276696	0.479252	5.24892	2.30687	1.26476	1.22367	4.00448	2.14568	3.17769	6.59766e-07	0.000124105
SPy_1916	SPY_RS07985	lacG	Y	180	0	1.23747	0.830088	5.87474	4.75567	6.77528	0	0	2.60556	5.74286	5.19668	6.11552	0.689185	0.630652	5.8019	1.01177	0.868519	1.50432	5.68502	0.462144	3.45939	1.25767e-10	8.6767e-08
SPy_1916	SPY_RS07985	lacG	Q	179	4.95423	0	3.32035	18.6033	11.323	13.5506	2.44271	2.02738	1.30278	11.4857	6.49584	10.939	2.75819	2.5245	14.4923	3.7304	1.92429	0.576915	9.6402	2.73677	2.89079	9.31739e-14	1.36171e-10
SPy_1916	SPY_RS07985	lacG	Y	169	6.60563	2.47493	4.15044	10.7704	11.0966	11.2921	2.44271	2.70317	3.90833	19.1429	13.3165	17.1407	4.41034	2.07758	11.053	0.263602	3.01807	0.781912	16.5333	2.96029	2.50746	4.39305e-10	2.53496e-07
SPy_1917	SPY_RS07990	-	H	271	0.842262	0	0	1.71256	1.99647	2.0963	1.56787	0.652074	0	2.90753	1.88371	2.4636	0.280754	0.48628	1.93511	0.199093	0.73998	0.787621	2.41828	0.513413	2.54111	4.17863e-06	0.000530393
SPy_1919	SPY_RS08000	lacD	E	164	3.68539	1.07777	1.37238	5.33953	5.21689	6.36418	4.03279	0.968123	1.16726	3.64444	5.52245	8.74667	2.04518	1.42808	5.6402	0.629975	2.05606	1.71479	5.97119	2.58054	2.18962	1.28685e-07	3.30435e-05
SPy_1932	SPY_RS08050	rplM	L	30	0.813401	0.657955	0.754384	2.10594	3.4401	1.96779	0.768568	0.970356	0.5437	2.21899	4.41189	3.08778	0.741913	0.0784695	2.50461	0.813096	0.760874	0.213432	3.23955	1.1043	2.00557	5.92648e-22	2.80839e-18
SPy_1973	SPY_RS08200	-	D	216	0.494485	0	0.2311	2.43301	3.43456	3.25403	0.566018	0	0	3.5	2.83456	2.25322	0.241862	0.247418	3.04054	0.533818	0.188673	0.326791	2.86259	0.623862	3.54506	3.39556e-12	3.50103e-09
SPy_1973	SPY_RS08200	-	H	215	0	1.03661	0.693299	2.43301	4.41587	2.71169	0.849027	0.452101	0.425296	3	4.34633	3.29317	0.576636	0.52806	3.18686	1.07344	0.575475	0.237282	3.5465	0.708013	2.52736	2.07347e-09	9.69824e-07
SPy_1973	SPY_RS08200	-	L	214	1.48346	0	2.5421	6.38666	4.66119	3.79637	1.13204	0.22605	0.425296	4	4.5353	3.46649	1.34185	1.27695	4.94807	1.31876	0.594461	0.476093	4.0006	0.534403	2.06915	1.56513e-07	3.87469e-05
SPy_1973	SPY_RS08200	-	R	213	0.988971	0	0.924399	2.43301	2.20793	2.16935	0.849027	0	0	3.5	1.70074	2.25322	0.63779	0.553285	2.2701	0.142399	0.283009	0.490186	2.48465	0.921687	2.17003	7.65486e-07	0.000140609
SPy_1992	SPY_RS08275	-	G	51	1.09952	1.24412	1.27859	10.5013	5.36488	7.97706	3.25954	0.920366	2.26203	8.30964	4.91316	9.69936	1.20741	0.0950126	7.94775	2.56834	2.14731	1.1738	7.64072	2.46222	2.16717	3.57166e-13	4.60325e-10
SPy_1992	SPY_RS08275	-	K	52	0.314148	0.829412	0.426196	3.13197	2.88878	2.37156	0.888967	1.28851	0.565508	4.55051	2.57356	3.77197	0.523252	0.270996	2.79744	0.388347	0.914329	0.362169	3.63202	0.99588	2.1123	2.10971e-10	1.3411e-07
SPy_1992	SPY_RS08275	-	T	53	0.471222	0.207353	1.06549	1.6581	4.9522	1.50917	0.296322	0.368146	0.754011	3.95697	5.14712	6.10701	0.581355	0.439542	2.70649	1.94626	0.472826	0.246147	5.07037	1.07707	2.84233	2.10958e-10	1.3411e-07
SPy_1992	SPY_RS08275	-	S	54	0.628296	0.414706	1.91788	4.23737	8.25366	6.89908	0.740806	1.84073	1.69652	3.36342	8.18861	6.64586	0.986962	0.813245	6.46337	2.04329	1.42602	0.597778	6.06596	2.46431	2.34788	6.12685e-12	5.91421e-09
SPy_1998	SPY_RS08300	smeZ	I	145	1.35065	0	0.563855	1.99772	1.06579	1.8833	0	0	0.837852	1.69901	1.92819	3.52307	0.638168	0.678384	1.64894	0.508251	0.279284	0.483734	2.38342	0.993592	2.12354	6.36985e-06	0.000737613
SPy_2019	SPY_RS08375	mga	S	527	0.817061	0.711648	0.879587	4.14335	3.23359	3.27103	1.84043	1.10351	1.03182	5.9044	8.00636	7.00024	0.802765	0.0848771	3.54932	0.514788	1.32525	0.447591	6.97033	1.0513	2.40702	1.21352e-15	2.46452e-12
SPy_2019	SPY_RS08375	mga	P	526	1.05051	1.30469	1.07505	10.583	4.51675	5.46729	2.52524	1.52389	1.30962	20.0749	21.8595	19.7982	1.14342	0.140205	6.85569	3.26277	1.78625	0.648886	20.5775	1.11876	3.33916	5.99213e-17	1.48736e-13
SPy_2019	SPY_RS08375	mga	P	519	1.12832	0.652344	0.781855	6.04031	3.13093	4.48598	1.71202	0.893317	1.26994	6.44116	6.58418	6.3131	0.854174	0.246092	4.55241	1.45583	1.29176	0.40979	6.44615	0.135607	2.43774	2.31118e-21	1.02288e-17
SPy_2034	SPY_RS08420	-	S	69	3.58592	3.41719	3.08999	13.9201	14.0084	13.9464	4.27025	3.71637	3.1777	15.5386	12.239	11.2332	3.36437	0.25215	13.9583	0.0453224	3.72144	0.546292	13.0036	2.25224	2.17654	3.45114e-45	2.6984e-40
SPy_2073	SPY_RS08565	-	D	605	1.19051	0.967203	1.19543	4.68854	5.26006	5.37245	1.24919	1.18207	1.3661	5.84017	8.48529	5.93407	1.11771	0.13037	5.10702	0.366741	1.26579	0.0931266	6.75318	1.50079	2.35002	5.90234e-29	6.92246e-25
SPy_2073	SPY_RS08565	-	G	603	0.751903	0.527565	0.492235	2.56404	1.77914	2.01467	0.854711	0.551634	0.310476	3.38561	3.21288	2.19479	0.590568	0.140833	2.11928	0.402775	0.572274	0.272704	2.93109	0.643476	2.14387	3.7997e-16	8.25262e-13
SPy_2073	SPY_RS08565	-	V	602	0.87722	1.23099	0.703192	3.44315	2.32062	3.35778	0.328735	0.630439	0.683048	3.47025	3.37764	3.25155	0.937132	0.268949	3.04051	0.62491	0.547407	0.191194	3.36648	0.109777	2.17398	5.56579e-20	2.0723e-16
SPy_2073	SPY_RS08565	-	P	599	0.87722	0.527565	0.562554	2.41753	3.24886	3.96218	0.591723	0.866854	0.620952	2.36992	2.96573	2.27608	0.65578	0.192569	3.20952	0.773076	0.693176	0.151117	2.53725	0.374035	2.13269	8.8422e-18	2.37038e-14
SPy_2073	SPY_RS08565	-	A	591	2.25571	2.81368	2.60181	14.7982	24.2891	16.1845	2.43264	2.91578	1.55238	9.0565	21.9959	14.7945	2.55707	0.281664	18.4239	5.12646	2.30027	0.691272	15.2823	6.48346	2.85067	6.51045e-30	9.17506e-26
SPy_2090	SPY_RS08635	-	Q	219	4.46983	7.42415	3.37189	1.35649	1.56418	2.65216	5.7059	5.41712	5.85873	1.09758	0.602564	0.525279	5.08862	2.0958	1.85761	0.695891	5.66058	0.224262	0.741808	0.310522	-2.04817	2.62038e-11	2.13792e-08
SPy_2096	SPY_RS08660	treC	D	58	1.10291	0.984885	0.865569	5.27486	5.1146	4.74466	2.02936	1.79471	0.83091	8.12874	14.2395	7.16261	0.984455	0.118672	5.04471	0.271921	1.55166	0.63512	9.84362	3.83748	2.43989	2.03463e-09	9.55469e-07
SPy_2097	SPY_RS08665	treP	V	52	6.80324	7.75014	4.38719	0.656828	2.45603	1.89607	4.01786	2.00943	3.04839	1.29933	0.6692	0.586192	6.31352	1.73414	1.66964	0.920726	3.02522	1.00442	0.851573	0.389981	-2.07629	7.50856e-06	0.000839418
SPy_2111	SPY_RS08710	-	V	23	5.46007	2.96532	5.99339	22.5075	26.4197	23.5628	3.98517	5.08284	4.20259	26.0857	23.589	18.3046	4.80626	1.61645	24.1633	2.02407	4.42353	0.581233	22.6597	3.97291	2.34146	5.89472e-44	3.45676e-39
SPy_2174	SPY_RS08975	-	R	245	1.44989	1.44	2.44632	7.59422	12.2104	10.2425	2.68071	5.03034	4.23121	8.79389	15.8745	14.4179	1.77874	0.578163	10.0157	2.31642	3.98075	1.19467	13.0288	3.73913	2.04241	3.43224e-11	2.71073e-08
SPy_2191	SPY_RS09045	-	V	85	1.84433	0.83816	2.08051	5.61808	6.40921	5.80352	2.13235	1.03509	1.47579	6.36124	6.90831	7.0532	1.58767	0.659748	5.9436	0.413752	1.54774	0.552158	6.77425	0.364939	2.02695	4.65573e-28	4.45746e-24
SPy_2191	SPY_RS09045	-	S	84	0.502999	0.139693	0.416103	2.1516	2.08378	1.93451	0.808824	0.207018	0.313045	2.28044	1.84757	2.93883	0.352932	0.189712	2.05663	0.111066	0.442962	0.321249	2.35562	0.549502	2.47311	4.39508e-22	2.10396e-18
SPy_2191	SPY_RS09045	-	N	83	0.838332	0.41908	1.17896	3.82507	4.60958	3.89789	0.955882	0.621055	0.939136	5.6411	6.18534	6.53074	0.812123	0.380616	4.11085	0.433447	0.838691	0.188664	6.11906	0.448509	2.60755	9.3e-30	1.24655e-25
SPy_2211	SPY_RS09135	-	P	569	19.4759	22.7353	23.9414	137.627	151.923	143.135	21.2987	24.858	22.6496	140.827	167.304	97.9626	22.0509	2.3101	144.228	7.21014	22.9354	1.79677	135.365	34.9922	2.88317	1.06511e-60	2.49838e-55
SPy_2211	SPY_RS09135	-	G	640	2.8641	2.30648	2.2703	0.32269	0.344496	0.377665	3.10312	1.75056	2.29556	1.35846	0.510853	0	2.48029	0.332875	0.348284	0.0276829	2.38308	0.680514	0.623105	0.686152	-2.11297	4.67074e-08	1.39301e-05
SPy_2211	SPY_RS09135	-	Y	655	2.74953	3.62447	2.68309	0.32269	0.861239	0	1.83366	2.45078	1.98949	1.13205	0.255427	0	3.01903	0.52538	0.394643	0.435105	2.09131	0.320914	0.462492	0.593752	-2.25895	1.47366e-08	5.23349e-06
