# Supplementary material for: RNA-binding protein YebC enhances translation of proline-rich amino acid stretches in bacteria
Source: Nat Commun. 2025 Jul 7;16:6262. doi: 10.1038/s41467-025-60687-4 (PMC12234827; doi:10.1038/s41467-025-60687-4)
Supplement: Supplementary file 8 — Supplementary Dataset 6 [file 41467_2025_60687_MOESM8_ESM.xlsx]

## Sheet: Description
Supplementary data 6: Ribosome profiling: genomic loci with increased pausing in yebC mutants.
Locus_tag	Locus tag
New_locus_tag	New locus tag
Gene_name	Gene name
Pause_codons	Codons with statistically significant increase in pause score in strains with inactive YebC
Adjacent_codons	Codons adjacent to the ones with the increased pause score in strains with inactive YebC
Pause_motif	The motifs identified in the adjacent codons

## Sheet: SD-6
Locus_tag	New_locus_tag	Gene_name	Pause_codons	Adjacent_codons	Pause_motif
SPy_0015	SPY_RS00060	ftsH	T231, L235	GVLLEGPPGTGKTLLAKAVA	PPG
SPy_0077	SPY_RS00460	rpsM	P10, N11	MARIAGVDIPNDKRVVISLT	DIP
-	SPY_RS00715	cpa	P281	PTKPPTPGDPPMPPNQPQTT	PPX
-	SPY_RS00745	SPY_RS00745	S68	LPEEADDLPSRNRRHYL	DXP
SPy_0145	SPY_RS00795	SPY_RS00795	P7, M8, G9, P10, Y11	MKSYPEPMGPYSTYTIE	PXP
SPy_0148	SPY_RS00810	SPY_RS00810	W341	DSYDVTPDDWEDVPIKLRNH	DXP
SPy_0154	SPY_RS00835	SPY_RS00835	D397, S399, I446	IGAVSPPGGDISEPVTQNTL	PPG
SPy_0155	SPY_RS00840	SPY_RS00840	I317, P318, D319, Y323, I324	MPEDDITHPIPDLTGYITEG	PIP
SPy_0212	SPY_RS01065	speG	P103, Y105	VFGLPYNFSPPYVDNIYGGI	PPX
SPy_0259	SPY_RS01215	SPY_RS01215	K257, F264	IYAYVLAIDKPHKEKIFKNT	DXP
SPy_0269	SPY_RS01265	SPY_RS01265	D329, R330, R332	LNQYQDIPADRNRFVDPDNL	DIP
SPy_0288	SPY_RS01335	SPY_RS01335	A30	EPLVYLDNAATTQKPALVLE	-
-	SPY_RS01360	SPY_RS01360	T589	DIPVVALGGTPRVTKAVPFS	DIP
SPy_0296	SPY_RS01375	SPY_RS01375	P308, P309, N312	AMVLDFEKAPPAINVSETHW	PPX
SPy_0306	SPY_RS01435	yqeH	T24	TEDKEKAGFTPAAALKKGME	-
SPy_0312	SPY_RS01460	SPY_RS01460	F125	QDEVDVGDVFKEVYDVLAND	-
SPy_0385	SPY_RS01730	SPY_RS01730	V58	DIPKQPKRVVSLASTYTGYL	DIP
SPy_0453	SPY_RS01930	SPY_RS01930	P67	HSIVPIGQDPHEYEPLPEDV	PXP
SPy_0458	SPY_RS01950	SPY_RS01950	G421	DVRIEAPIPGKSLIGIEVPN	PIP
SPy_0460	SPY_RS01960	rplK	A18, T19, Q30	VKLQIPAGKATPAPPVGPAL	PPX
SPy_0510	SPY_RS02160	SPY_RS02160	M94, E103	EAKGNYITVMDVDLQDPPEL	PPX
SPy_0542	SPY_RS02305	SPY_RS02305	E122	KSTVPIGFTEYLRNRFHYND	-
SPy_0543	SPY_RS02310	SPY_RS02310	A310	PPFYIMFHNAIILALSPALF	PPX
SPy_0553	SPY_RS02355	SPY_RS02355	I23	YPPIPDLFGIQENQEFNLYK	PPX
SPy_0653	SPY_RS02720	SPY_RS02720	D56, L57	NAMQLAPPGDLRNVLLAMSD	PPG
SPy_0739	SPY_RS03075	sagB	P16, V19, E20	EQQPKENCPPITVEKARQLF	PPX
SPy_0745	SPY_RS03105	SPY_RS03105	P348, L351	IFGGQYNPIPVTLIVNISIG	PIP
SPy_0758	SPY_RS03155	atpA	A455, E458	DDVPVDDILAFEEALYDYFD	DXP
SPy_0760	SPY_RS03165	atpD	M210, M223, R224	ESGVIEKTAMVFGQMNEPPG	PPG
SPy_0776	SPY_RS03230	rexB	G106, L108	LKPEDLPSYGRLQNNSVFIE	DXP
SPy_0794	SPY_RS03310	SPY_RS03310	D181	DYPEPETVVDVLVSHFKVKE	PXP
SPy_0817	SPY_RS03415	thiI	I204	YLALKRGLDIEVVHFASPPY	PPX
SPy_0827	SPY_RS03450	SPY_RS03450	S186	GMIEAPIGRSEKDRKKQAVT	-
SPy_0831	SPY_RS03460	SPY_RS03460	P293	QIIAGFLGAPPVTSYGENIG	PPX
SPy_0835	SPY_RS03475	carB	V998, R999, H1000	DAANDIPTLVRHGHVQAIVN	DIP
SPy_0892	SPY_RS03725	SPY_RS03725	W53, G54	VIDYADIPNWGKSTVVGHAG	DIP
SPy_0899	SPY_RS03745	SPY_RS03745	D147	LSLKEAPIPDVLYEHIQRVN	PIP
SPy_0910	SPY_RS03795	parC	N104	REILVEMHGNNGSMDGDPPA	PPX
SPy_0939	SPY_RS03945	SPY_RS03945	D232	DYPDIPIDRDSDFRIIGEVM	DIP
SPy_1029	SPY_RS04285	SPY_RS04285	P109	SADAGPAVAPKENVASPAPQ	PXP
SPy_1082	SPY_RS04520	SPY_RS04520	A440	NNPARGGASAIISIKKKI	-
SPy_1101	SPY_RS04605	murB	H225, F226, A227	GSVFKRPPGHFAGQLIMEAN	PPG
SPy_1155	SPY_RS04845	SPY_RS04845	S62	ELEIFGKVTSDPNYQAPPKR	PPX
SPy_1177	SPY_RS04935	SPY_RS04935	I153	IGGADGPTAIYVTTKLAPDL	DXP
SPy_1246	SPY_RS05220	SPY_RS05220	W56	FEHPIPNTLWGYYGKLSGKS	PIP
SPy_1286	SPY_RS05385	SPY_RS05385	V158, D159, P160, A161	YVLDEPIGGVDPAARDYILK	DXP
SPy_1368	SPY_RS05695	udk	A79, Y88, K91, K92	MIQQLKELLAGRPVDIPIYD	DIP
SPy_1370	SPY_RS05705	SPY_RS05705	T256	FDDGPDPTTTPQVLDILAKY	PXP
SPy_1434	SPY_RS05935	cadA	A230, T231	SAQEKKSKTATFIESLEDGY	-
SPy_1509	SPY_RS06270	SPY_RS06270	E546, G549, Q550	GAPPGYIGYEEAGQLTEQVR	PPG
SPy_1547	SPY_RS06435	arcA	A50	FDDIPFLEDAQKEHDAFAQA	DIP
SPy_1549	SPY_RS06445	SPY_RS06445	F153, F154, S155	TLSHYTPPFFFSNK	PPX
SPy_1562	SPY_RS06490	cas1c	F339	RGDLESYPPFMV	PPX
SPy_1568	SPY_RS06520	SPY_RS06520	K36, P37, P44, P45, N46	FKPSGDQKAKPYSIVIPPPN	PPX
SPy_1582	SPY_RS06580	SPY_RS06580	L141	WRVLKPGGRLLTHDVAYEDP	-
SPy_1629	SPY_RS06800	SPY_RS06800	Y697, Y698	IRHQMAYPPYYFTVGITLSH	PPX
SPy_1637	SPY_RS06825	SPY_RS06825	A357	LGHPIGASGARILVTLIHEM	-
SPy_1639	SPY_RS06835	SPY_RS06835	F91	VSIAPGGAFFDSSTSFGIIR	-
SPy_1678	SPY_RS06990	fsa	T138	FIGRLEDIGTDAYQLISDLR	-
SPy_1704	SPY_RS07085	lacD	L164	EDIPFFLELLSYDERISDNN	DIP
SPy_1765	SPY_RS07355	SPY_RS07355	G159, S161, E162	LVQTYSQPPGASEHHTGLAI	PPG
SPy_1770	SPY_RS07375	gatB	L279	RYFPEPDLPLYEIDDAWIDE	PXP
SPy_1781	SPY_RS07415	SPY_RS07415	Q51	ATGRGPGFVQPFLENFGLDF	-
SPy_1827	SPY_RS07575	SPY_RS07575	Y76, E77	TLIIVDVPIYEERNNKSYYI	DXP
SPy_1849	SPY_RS07665	pflB	F89, I90, D91	TSIADIPAGFIDKENELIYG	DIP
SPy_1916	SPY_RS07985	lacG	Q168, I178, Q179, Y180	NEIGPIGDGQYLVGKFPPGI	PPG
SPy_1917	SPY_RS07990	SPY_RS07990	E270	TNLQLLQAGEHADKILTSGT	-
SPy_1919	SPY_RS08000	lacD	L163	CRAEDIPFYLEILTYDEKIA	DIP
SPy_1973	SPY_RS08200	SPY_RS08200	P212, R213, L214, H215	PDLEITGNGPRLHDYLKEMN	-
SPy_1979	SPY_RS08215	ska	*441	PIPDNPKDK	PIP
SPy_1992	SPY_RS08275	SPY_RS08275	I50, G51, K52, T53	SMILYGPPGIGKTSIASAIA	PPG
SPy_1998	SPY_RS08300	smeZ	Q144	RKQIPVPYNQISTNKTTVTA	PXP
SPy_2019	SPY_RS08375	mga	P518, P525, P526	HRKEVILPTPPNKLHAPPST	PPX
SPy_2034	SPY_RS08420	SPY_RS08420	L68	PWDDIPCGVLSEDLLFDMIG	DIP
SPy_2073	SPY_RS08565	SPY_RS08565	A590, P598, Y601, V602, Y604	DMSEYMEKFAASRLNGAPPG	PPG
SPy_2096	SPY_RS08660	treC	R57	LNPFYPSPQRDNGYDVSDYT	PXP
SPy_2111	SPY_RS08710	SPY_RS08710	R22	TIELANDGPRVHTTQYETKV	DXP
SPy_2174	SPY_RS08975	SPY_RS08975	E244	SLHPGGIEAERTTLENVTFT	-
SPy_2191	SPY_RS09045	SPY_RS09045	E82, N83, S84	IASEPIPTVENSVAPTVTEE	PIP
SPy_2211	SPY_RS09135	SPY_RS09135	P568	GIKYNLSEGPPNKFGFTKLK	PPX
-	SPY_RS09415	SPY_RS09415	L65	SDVDEAEVSLSHMSTIAKPF	-
