# Supplementary material for: RNA-binding protein YebC enhances translation of proline-rich amino acid stretches in bacteria
Source: Nat Commun. 2025 Jul 7;16:6262. doi: 10.1038/s41467-025-60687-4 (PMC12234827; doi:10.1038/s41467-025-60687-4)
Supplement: Supplementary file 12 — Source Data [file 41467_2025_60687_MOESM12_ESM.zip]

Archive with 27 entries (26 files):
- 250519_Source_Data/
- 250519_Source_Data/Fig_2B_PNK assay.pdf
- 250519_Source_Data/Fig_3A_SPy_growth_curves_THY_CDM_Cmed.xlsx
- 250519_Source_Data/Fig_3B_SpeB_translation_reporters.pdf
- 250519_Source_Data/Fig_3C_SpeB_transcription_reporters.pdf
- 250519_Source_Data/Fig_3D_SPy_cell_infection_CFU.xlsx
- 250519_Source_Data/Fig_4B_SPy_growth_CDM.xlsx
- 250519_Source_Data/Fig_4B_WB_YebC_yebC_mutants_M1-Y85E.pdf
- 250519_Source_Data/Fig_4C_SpeB_yebC_mutants_M1-Y85E.pdf
- 250519_Source_Data/Fig_4D_densitometry_OOPS_YebC_M2_Y84A.xlsx
- 250519_Source_Data/Fig_4D_WB_OOPS_yebC_M2_Y84A.pdf
- 250519_Source_Data/Fig_5E_S9_ribosome_traces.xlsx
- 250519_Source_Data/Fig_7A_densitometry_polyproline_in_vivo.xlsx
- 250519_Source_Data/Fig_7A_WB_in_vivo_polyproline_reporters.pdf
- 250519_Source_Data/Fig_8A_densitometry_polyproline_in_vitro.xlsx
- 250519_Source_Data/Fig_8A_WB_in_vitro_polyproline_reporters.pdf
- 250519_Source_Data/Fig_8B_Sal_mutants_growth_rates.xlsx
- 250519_Source_Data/Fig_8C_Sal_CRISPRi_growth_rates.xlsx
- 250519_Source_Data/Fig_S13_Sal_mutants_growth_curves.xlsx
- 250519_Source_Data/Fig_S14A_S14B_qPCR.xlsx
- 250519_Source_Data/Fig_S14C_Sal_CRISPRi_growth_curves.xlsx
- 250519_Source_Data/Fig_S1_OOPS_UV_titr.pdf
- 250519_Source_Data/Fig_S5A_YebC_in_THY_CDM.pdf
- 250519_Source_Data/Fig_S5C_cell_area_calculation.xlsx
- 250519_Source_Data/Fig_S7_Spy_cell_infection.xlsx
- 250519_Source_Data/Fig_S8_phosphphoimager_iCLIP_yebC_RNase_titration.pdf
- 250519_Source_Data/Fig_S9_WB_YebC_ribosome.pdf
