# Supplementary material for: RNA-binding protein YebC enhances translation of proline-rich amino acid stretches in bacteria
Source: Nat Commun. 2025 Jul 7;16:6262. doi: 10.1038/s41467-025-60687-4 (PMC12234827; doi:10.1038/s41467-025-60687-4)
Supplement: Supplementary file 12 — Source Data [file 41467_2025_60687_MOESM12_ESM.zip › 250519_Source_Data/Fig_3A_SPy_growth_curves_THY_CDM_Cmed.xlsx]

## Sheet: S. pyogenes growth curves
	OD620
	replicate 1									replicate 2									replicate 3
Time, h	WT			ΔyebC			ΔyebC / yebC+			WT			ΔyebC			ΔyebC / yebC+			WT			ΔyebC			ΔyebC / yebC+
0:00:00	0.0185	0.0205	0.0205	0.02	0.0215	0.022	0.019	0.019	0.02	0.022	0.0215	0.0205	0.021	0.021	0.0205	0.0215	0.022	0.0245	0.019	0.018	0.021	0.02	0.021	0.0215	0.0185	0.019	0.02
1:00:00	0.0335	0.0345	0.0315	0.029	0.03	0.0335	0.032	0.031	0.032	0.0275	0.0315	0.0285	0.027	0.029	0.033	0.0305	0.031	0.0355	0.0265	0.0255	0.026	0.0235	0.022	0.023	0.0235	0.0245	0.024
2:00:00	0.0855	0.0825	0.078	0.0485	0.052	0.0625	0.07	0.0655	0.0765	0.0485	0.051	0.0505	0.0445	0.047	0.061	0.0585	0.059	0.0675	0.034	0.034	0.033	0.025	0.0265	0.027	0.028	0.0275	0.0325
3:00:00	0.2185	0.204	0.2005	0.1105	0.118	0.1635	0.187	0.1705	0.198	0.0895	0.0975	0.1075	0.072	0.077	0.1265	0.1085	0.111	0.1405	0.0555	0.049	0.0465	0.03	0.035	0.037	0.0415	0.0415	0.045
4:00:00	0.3915	0.373	0.362	0.304	0.291	0.3875	0.391	0.36	0.39	0.1775	0.174	0.187	0.1365	0.131	0.2175	0.2075	0.1945	0.23	0.0795	0.0715	0.0735	0.042	0.0465	0.0605	0.061	0.0615	0.0725
5:00:00	0.456	0.453	0.446	0.434	0.432	0.48	0.443	0.4385	0.4405	0.265	0.276	0.288	0.221	0.2225	0.337	0.29	0.2965	0.337	0.12	0.1045	0.1045	0.064	0.066	0.0885	0.0905	0.088	0.1015
6:00:00	0.4925	0.489	0.479	0.4825	0.4815	0.5	0.4655	0.4655	0.4695	0.344	0.372	0.372	0.3125	0.3275	0.401	0.3655	0.378	0.4055	0.165	0.1465	0.1455	0.0865	0.091	0.127	0.1215	0.1165	0.1425
7:00:00	0.4995	0.4915	0.495	0.494	0.482	0.5035	0.481	0.4875	0.4905	0.4	0.402	0.4175	0.3585	0.372	0.4275	0.4045	0.411	0.438	0.2075	0.195	0.183	0.126	0.129	0.163	0.168	0.1615	0.182
8:00:00	0.51	0.5	0.502	0.4815	0.4805	0.503	0.479	0.4885	0.5105	0.397	0.3975	0.454	0.3905	0.4045	0.46	0.413	0.427	0.477	0.2195	0.218	0.2215	0.1565	0.169	0.206	0.2045	0.197	0.2245
9:00:00	0.5245	0.494	0.495	0.486	0.4885	0.506	0.5	0.4935	0.4985	0.4175	0.415	0.439	0.418	0.407	0.441	0.4375	0.4265	0.4575	0.227	0.233	0.245	0.1955	0.2175	0.2575	0.2285	0.2285	0.2605
10:00:00	0.5175	0.5055	0.4985	0.4855	0.487	0.5005	0.495	0.4825	0.4925	0.4295	0.416	0.443	0.4265	0.4175	0.4575	0.434	0.427	0.469	0.2425	0.232	0.241	0.2445	0.2555	0.295	0.2435	0.2435	0.263
11:00:00	0.52	0.5255	0.5065	0.4995	0.497	0.4915	0.478	0.4915	0.4975	0.4315	0.428	0.4405	0.4375	0.4195	0.449	0.425	0.437	0.4655	0.2515	0.2355	0.2405	0.287	0.2665	0.3095	0.2535	0.2505	0.259
12:00:00	0.53	0.512	0.5175	0.481	0.4895	0.507	0.4985	0.493	0.4925	0.4355	0.421	0.4465	0.437	0.4185	0.4605	0.44	0.4175	0.473	0.2435	0.2275	0.2305	0.307	0.289	0.301	0.2615	0.227	0.2445
24:00:00	0.488	0.4815	0.493	0.467	0.476	0.4955	0.492	0.4725	0.4925	0.4705	0.467	0.476	0.4195	0.4185	0.45	0.476	0.4755	0.4775	0.207	0.2165	0.216	0.28	0.2955	0.2985	0.211	0.225	0.236
