# Supplementary material for: RNA-binding protein YebC enhances translation of proline-rich amino acid stretches in bacteria
Source: Nat Commun. 2025 Jul 7;16:6262. doi: 10.1038/s41467-025-60687-4 (PMC12234827; doi:10.1038/s41467-025-60687-4)
Supplement: Supplementary file 12 — Source Data [file 41467_2025_60687_MOESM12_ESM.zip › 250519_Source_Data/Fig_3D_SPy_cell_infection_CFU.xlsx]

## Sheet: CFU
	Intracellular CFU/well
	WT				ΔyebC				ΔyebC / yebC+
2 h		4.29167e+06	3.20833e+06	4875000		3.54167e+06	2.79167e+06	3.20833e+06		4.54167e+06	4.70833e+06	3.79167e+06
3 h	2050000	3.16667e+06	2.45833e+06	1.54167e+06	1362500	1.04167e+06	1.29167e+06	1.41667e+06	1925000	2000000	2.70833e+06	1125000
4 h	570833	454167	733333	591667	275000	258333	458333	379167	375000	387500	829167	545833
