# Supplementary material for: RNA-binding protein YebC enhances translation of proline-rich amino acid stretches in bacteria
Source: Nat Commun. 2025 Jul 7;16:6262. doi: 10.1038/s41467-025-60687-4 (PMC12234827; doi:10.1038/s41467-025-60687-4)
Supplement: Supplementary file 12 — Source Data [file 41467_2025_60687_MOESM12_ESM.zip › 250519_Source_Data/Fig_4B_SPy_growth_CDM.xlsx]

## Sheet: OD620
				OD620 of the overnight culture in CDM
WT	ΔyebC	ΔyebC / yebC+	ΔyebC / yebC_M1+	ΔyebC / yebC_M2+	ΔyebC / yebC_M3+	ΔyebC / yebC_M4+	ΔyebC / yebC_M5+	ΔyebC / yebC_M6+	ΔyebC / yebC_Y84A+	ΔyebC / yebC_Y84F+	ΔyebC / yebC_E85A+
0.1825	0.283	0.203	0.1705	0.2825	0.2595	0.266	0.227	0.181	0.2645	0.182	0.176
0.1935	0.285	0.2	0.1785	0.2765	0.2625	0.2755	0.2175	0.185	0.264	0.1745	0.1975
0.1875	0.2685	0.22	0.1865	0.272	0.2525	0.262	0.2535	0.1745	0.263	0.1645	0.176
