# Supplementary material for: RNA-binding protein YebC enhances translation of proline-rich amino acid stretches in bacteria
Source: Nat Commun. 2025 Jul 7;16:6262. doi: 10.1038/s41467-025-60687-4 (PMC12234827; doi:10.1038/s41467-025-60687-4)
Supplement: Supplementary file 12 — Source Data [file 41467_2025_60687_MOESM12_ESM.zip › 250519_Source_Data/Fig_4D_densitometry_OOPS_YebC_M2_Y84A.xlsx]

## Sheet: Densitometry
	Normalized to ΔyebC / yebC+
	Lysate			OOPS
	rep 1	rep 2	rep 3	rep 1	rep 2	rep 3
WT
ΔyebC / yebC+	0.986813	1.03002	0.983163	0.891149	1.33092	0.777935
ΔyebC / yebC_M2+	0.78728	0.822994	0.838729	0.231776	0.290873	0.265058
ΔyebC / yebC_Y84A+	0.962839	1.00181	0.9951	0.595575	0.488076	0.341487
