# Supplementary material for: RNA-binding protein YebC enhances translation of proline-rich amino acid stretches in bacteria
Source: Nat Commun. 2025 Jul 7;16:6262. doi: 10.1038/s41467-025-60687-4 (PMC12234827; doi:10.1038/s41467-025-60687-4)
Supplement: Supplementary file 12 — Source Data [file 41467_2025_60687_MOESM12_ESM.zip › 250519_Source_Data/Fig_5E_S9_ribosome_traces.xlsx]

## Sheet: Fig_5E_WT
FlowCell Text Data File: 1-lw.csv
Software Version: 1.56A
Date: 2024-04-24
Time: 15:24:55
User: ignatov
Experiment name:
*** CENTRIFUGE SETTINGS ***
Rotor Manufacturer: Beckman
Rotor Model: SW40Ti
Speed: rpm
Gradient: 10.0% to 50.0% v/v
Time:
w2t: x 10^0
Number of Tubes: 2
Sample Volume: 12 ml
Temperature: 4.0 deg C
*** FRACTIONATION SETTINGS ***
Volume displaced/mm: 0.143 ml/mm
Tubing length: 290 mm
Total Dead Volume (= last fraction): 0.299 ml
Scan Speed: 0.30 mm/sec
Total Distance: 84.7 mm
Upper Limit to Slow-down Distance: 37.50 mm
Start mode: Meniscus sensing
Fail-safe Distance (M): 8 mm
Number of fractions: 1
Distance/fraction: 84.70 mm
Start Distance: 0.00 mm
Volume/fraction: 12.078 ml
Data Samples/mm: 25.25
*** SCANNING SETTINGS ***
Scanning mode: DUAL UV OD
Channel A (LED1) Wavelength: 260 nm
Channel B (LED2) Wavelength: 280 nm
Sensitivity: 0
Integration time: 132 ms
Averaging: 1 samples
LED1 (260 nm) On Time: 10 ms
PD2 (280 nm) On Time: 10 ms
Sample A Zero: 143852
Source A Zero: 34447.1
Sample B Zero: 656881.2
Source B Zero: 432748.7
Data Columns:
SampleA, SourceA, SampleB, SourceB, Position, AbsA, AbsB, ratioA/B, Fraction Number, Fraction Volume (ml)
108354, 34341, 379856, 432494, 0.00, 0.630789, 0.950417, 0.663697, ,
37176, 34335, 87110, 432406, 0.04, 3.037777, 3.508182, 0.865912, ,
125, 34339, 882, 432644, 0.05, 15.854505, 11.487268, 1.380181, ,
121, 34334, 855, 432659, 0.09, 15.927369, 11.541336, 1.380028, ,
118, 34353, 841, 432703, 0.13, 15.985113, 11.570193, 1.381577, ,
117, 34352, 835, 432561, 0.17, 16.004200, 11.582060, 1.381809, ,
119, 34325, 830, 432636, 0.21, 15.964287, 11.592794, 1.377087, ,
117, 34334, 821, 432666, 0.24, 16.003021, 11.611854, 1.378162, ,
116, 34329, 811, 432691, 0.29, 16.022010, 11.633243, 1.377261, ,
116, 34326, 813, 432623, 0.32, 16.021814, 11.628691, 1.377783, ,
117, 34331, 812, 432536, 0.36, 16.002824, 11.630480, 1.375938, ,
116, 34352, 799, 432615, 0.40, 16.023518, 11.658833, 1.374367, ,
116, 34370, 793, 432490, 0.44, 16.024696, 11.671425, 1.372985, ,
113, 34352, 794, 432528, 0.48, 16.082484, 11.669388, 1.378177, ,
113, 34327, 788, 432624, 0.52, 16.080846, 11.682951, 1.376437, ,
114, 34306, 784, 432615, 0.56, 16.059641, 11.691755, 1.373587, ,
114, 34322, 778, 432711, 0.60, 16.060690, 11.705486, 1.372065, ,
113, 34329, 771, 432533, 0.64, 16.080977, 11.720471, 1.372042, ,
112, 34310, 767, 432511, 0.67, 16.099735, 11.729419, 1.372594, ,
112, 34315, 758, 432525, 0.72, 16.100063, 11.749979, 1.370221, ,
111, 34324, 751, 432576, 0.75, 16.120837, 11.766300, 1.370085, ,
113, 34326, 746, 432715, 0.79, 16.080780, 11.778462, 1.365270, ,
113, 34311, 736, 432656, 0.83, 16.079797, 11.801669, 1.362502, ,
111, 34316, 727, 432876, 0.87, 16.120312, 11.823925, 1.363364, ,
111, 34335, 715, 432659, 0.91, 16.121558, 11.851966, 1.360243, ,
110, 34307, 706, 432672, 0.95, 16.140088, 11.874023, 1.359277, ,
111, 34311, 698, 432652, 0.99, 16.119984, 11.893739, 1.355334, ,
110, 34317, 688, 432720, 1.03, 16.140744, 11.919079, 1.354194, ,
109, 34314, 682, 432653, 1.07, 16.161099, 11.934026, 1.354203, ,
109, 34327, 670, 432698, 1.11, 16.161951, 11.965044, 1.350764, ,
110, 34338, 660, 432716, 1.14, 16.142120, 11.991239, 1.346160, ,
111, 34350, 652, 432661, 1.19, 16.122541, 12.012203, 1.342180, ,
109, 34322, 641, 432667, 1.22, 16.161624, 12.041784, 1.342129, ,
108, 34338, 629, 432634, 1.27, 16.183414, 12.074480, 1.340299, ,
111, 34319, 619, 432608, 1.30, 16.120509, 12.102215, 1.332030, ,
110, 34318, 611, 432692, 1.34, 16.140809, 12.125149, 1.331184, ,
111, 34315, 602, 432669, 1.38, 16.120246, 12.150835, 1.326678, ,
109, 34310, 594, 432661, 1.42, 16.160837, 12.174042, 1.327483, ,
111, 34300, 583, 432595, 1.46, 16.119263, 12.206247, 1.320575, ,
111, 34312, 580, 432562, 1.50, 16.120050, 12.215077, 1.319685, ,
110, 34327, 573, 432575, 1.54, 16.141399, 12.236222, 1.319149, ,
110, 34358, 569, 432553, 1.58, 16.143431, 12.248302, 1.318014, ,
109, 34327, 561, 432581, 1.62, 16.161951, 12.273012, 1.316869, ,
110, 34331, 558, 432565, 1.66, 16.141662, 12.282262, 1.314225, ,
110, 34322, 553, 432366, 1.69, 16.141072, 12.297098, 1.312592, ,
112, 34331, 555, 432499, 1.73, 16.101112, 12.291361, 1.309954, ,
112, 34304, 552, 432297, 1.77, 16.099342, 12.299965, 1.308893, ,
111, 34322, 555, 432454, 1.81, 16.120705, 12.291180, 1.311567, ,
112, 34334, 560, 432672, 1.85, 16.101309, 12.276476, 1.311558, ,
114, 34324, 565, 432431, 1.89, 16.060821, 12.260067, 1.310011, ,
114, 34323, 572, 432227, 1.93, 16.060756, 12.237858, 1.312383, ,
114, 34320, 583, 432415, 1.97, 16.060559, 12.205524, 1.315843, ,
116, 34311, 593, 432335, 2.01, 16.020830, 12.175659, 1.315808, ,
116, 34299, 600, 432274, 2.05, 16.020043, 12.155029, 1.317977, ,
117, 34308, 612, 432157, 2.09, 16.001316, 12.120159, 1.320223, ,
121, 34312, 629, 432353, 2.12, 15.925926, 12.073351, 1.319097, ,
122, 34317, 644, 432349, 2.17, 15.907732, 12.032396, 1.322075, ,
122, 34306, 663, 432215, 2.20, 15.907011, 11.981348, 1.327648, ,
125, 34307, 687, 432129, 2.25, 15.852407, 11.919232, 1.329986, ,
126, 34285, 711, 432244, 2.28, 15.833032, 11.860045, 1.334989, ,
130, 34305, 738, 432290, 2.32, 15.764012, 11.795485, 1.336445, ,
132, 34303, 774, 432406, 2.36, 15.729523, 11.713215, 1.342887, ,
136, 34329, 801, 432301, 2.40, 15.664045, 11.653229, 1.344181, ,
136, 34346, 833, 432401, 2.44, 15.665160, 11.585583, 1.352125, ,
141, 34323, 875, 432608, 2.48, 15.582400, 11.500965, 1.354878, ,
143, 34337, 920, 432626, 2.52, 15.551621, 11.413921, 1.362513, ,
147, 34358, 960, 432610, 2.56, 15.490912, 11.339926, 1.366051, ,
149, 34357, 1005, 432680, 2.60, 15.460435, 11.260630, 1.372964, ,
153, 34316, 1072, 432673, 2.63, 15.398130, 11.148491, 1.381185, ,
159, 34317, 1132, 432611, 2.67, 15.311630, 11.053639, 1.385212, ,
160, 34308, 1193, 432579, 2.71, 15.296930, 10.962337, 1.395408, ,
165, 34317, 1250, 432648, 2.75, 15.228271, 10.881539, 1.399459, ,
170, 34336, 1327, 432728, 2.79, 15.162334, 10.778020, 1.406783, ,
175, 34338, 1415, 432701, 2.83, 15.097231, 10.666373, 1.415404, ,
180, 34322, 1494, 432660, 2.87, 15.032785, 10.571835, 1.421966, ,
184, 34348, 1568, 432661, 2.91, 14.985027, 10.487860, 1.428797, ,
189, 34311, 1648, 432701, 2.95, 14.922265, 10.401579, 1.434615, ,
195, 34312, 1786, 432772, 2.99, 14.851998, 10.262172, 1.447257, ,
202, 34323, 1906, 432701, 3.03, 14.773351, 10.148925, 1.455657, ,
211, 34346, 2016, 432433, 3.07, 14.676761, 10.050381, 1.460319, ,
218, 34329, 2173, 432545, 3.11, 14.602200, 9.920558, 1.471913, ,
227, 34351, 2326, 432547, 3.15, 14.512600, 9.802370, 1.480519, ,
235, 34322, 2489, 432622, 3.19, 14.432754, 9.685015, 1.490215, ,
246, 34321, 2665, 432585, 3.22, 14.329740, 9.566181, 1.497958, ,
255, 34306, 2854, 432387, 3.26, 14.247894, 9.446363, 1.508294, ,
265, 34306, 3084, 432578, 3.30, 14.161328, 9.312493, 1.520681, ,
278, 34314, 3301, 432665, 3.34, 14.054077, 9.194721, 1.528494, ,
289, 34322, 3533, 432596, 3.38, 13.967272, 9.076456, 1.538846, ,
300, 34305, 3800, 432563, 3.42, 13.882090, 8.949768, 1.551112, ,
314, 34307, 4112, 432541, 3.46, 13.779578, 8.812606, 1.563621, ,
328, 34328, 4340, 432454, 3.50, 13.682789, 8.718513, 1.569395, ,
341, 34345, 4566, 432487, 3.53, 13.596432, 8.630464, 1.575400, ,
355, 34330, 4886, 432396, 3.58, 13.504902, 8.512432, 1.586492, ,
368, 34341, 5192, 432429, 3.61, 13.424685, 8.407043, 1.596838, ,
388, 34328, 5579, 432670, 3.65, 13.304735, 8.283129, 1.606245, ,
407, 34299, 5947, 432584, 3.69, 13.195244, 8.171821, 1.614725, ,
429, 34297, 6345, 432463, 3.73, 13.076642, 8.058804, 1.622653, ,
451, 34319, 6812, 432590, 3.77, 12.965540, 7.935946, 1.633774, ,
477, 34322, 7295, 432553, 3.81, 12.839602, 7.816799, 1.642565, ,
504, 34332, 7804, 432547, 3.85, 12.716349, 7.699611, 1.651557, ,
528, 34328, 8192, 432556, 3.89, 12.611396, 7.615359, 1.656047, ,
556, 34331, 8797, 432397, 3.93, 12.495308, 7.490946, 1.668055, ,
588, 34339, 9320, 432458, 3.97, 12.369901, 7.390869, 1.673673, ,
619, 34339, 9912, 432604, 4.00, 12.254278, 7.284477, 1.682245, ,
654, 34321, 10612, 432563, 4.05, 12.129319, 7.165773, 1.692674, ,
694, 34322, 11623, 432416, 4.08, 11.995788, 7.007104, 1.711947, ,
736, 34316, 12191, 432398, 4.12, 11.863164, 6.924150, 1.713303, ,
773, 34323, 12861, 432303, 4.16, 11.753241, 6.830830, 1.720617, ,
812, 34331, 14056, 432370, 4.20, 11.642996, 6.676756, 1.743810, ,
858, 34327, 14660, 432377, 4.24, 11.518727, 6.603698, 1.744284, ,
902, 34353, 15379, 432343, 4.28, 11.407885, 6.520387, 1.749572, ,
945, 34334, 16369, 432404, 4.32, 11.301837, 6.412260, 1.762536, ,
1003, 34333, 17207, 432379, 4.36, 11.167722, 6.325430, 1.765528, ,
1065, 34311, 17676, 432652, 4.40, 11.031300, 6.279813, 1.756629, ,
1128, 34311, 18800, 432428, 4.44, 10.901964, 6.171822, 1.766410, ,
1195, 34336, 20157, 432507, 4.48, 10.773753, 6.051071, 1.780471, ,
1254, 34335, 21439, 432553, 4.51, 10.665234, 5.944145, 1.794242, ,
1312, 34325, 22582, 432835, 4.55, 10.562827, 5.855048, 1.804055, ,
1391, 34320, 23676, 432870, 4.59, 10.430916, 5.773008, 1.806842, ,
1475, 34318, 24863, 432671, 4.63, 10.298830, 5.687231, 1.810869, ,
1572, 34316, 26160, 432753, 4.67, 10.155367, 5.599226, 1.813709, ,
1667, 34292, 27231, 432693, 4.71, 10.021744, 5.529284, 1.812485, ,
1775, 34297, 28308, 432941, 4.75, 9.880801, 5.462900, 1.808710, ,
1860, 34322, 30179, 432995, 4.79, 9.777175, 5.351937, 1.826848, ,
1967, 34284, 31747, 432954, 4.83, 9.648808, 5.263784, 1.833055, ,
2003, 34298, 32162, 432869, 4.87, 9.608912, 5.240883, 1.833453, ,
2173, 34299, 33973, 433100, 4.91, 9.425651, 5.146649, 1.831415, ,
2284, 34288, 35991, 433037, 4.95, 9.312813, 5.046160, 1.845525, ,
2352, 34294, 38157, 433044, 4.98, 9.247184, 4.944670, 1.870132, ,
2433, 34305, 40918, 432858, 5.03, 9.171708, 4.822567, 1.901831, ,
2592, 34332, 42447, 432868, 5.06, 9.031016, 4.758879, 1.897719, ,
2743, 34317, 43163, 432913, 5.10, 8.902607, 4.730002, 1.882157, ,
2888, 34331, 45823, 432840, 5.14, 8.787601, 4.625825, 1.899683, ,
3078, 34337, 47947, 432934, 5.18, 8.644606, 4.547493, 1.900961, ,
3296, 34351, 49440, 432734, 5.22, 8.491527, 4.493424, 1.889767, ,
3423, 34333, 50834, 432676, 5.26, 8.405263, 4.444890, 1.890995, ,
3584, 34319, 54319, 432562, 5.30, 8.300911, 4.329246, 1.917403, ,
3883, 34336, 57227, 432579, 5.34, 8.121701, 4.238720, 1.916074, ,
4148, 34321, 59593, 432538, 5.38, 7.972148, 4.168181, 1.912620, ,
4472, 34330, 62561, 432601, 5.42, 7.803484, 4.084003, 1.910744, ,
4782, 34323, 65089, 432685, 5.45, 7.652194, 4.015527, 1.905651, ,
5077, 34325, 68305, 432847, 5.50, 7.517610, 3.932400, 1.911710, ,
5388, 34328, 71706, 432623, 5.53, 7.384010, 3.847092, 1.919374, ,
5702, 34320, 74278, 432686, 5.57, 7.256015, 3.786128, 1.916474, ,
5985, 34298, 76830, 432672, 5.61, 7.145562, 3.727391, 1.917041, ,
6257, 34313, 79634, 432682, 5.65, 7.046526, 3.665163, 1.922568, ,
6536, 34311, 82723, 432651, 5.69, 6.948221, 3.598930, 1.930635, ,
6842, 34330, 85963, 432756, 5.73, 6.846499, 3.532612, 1.938084, ,
7134, 34346, 88249, 432747, 5.77, 6.753497, 3.486985, 1.936773, ,
7458, 34362, 92126, 432826, 5.81, 6.654592, 3.412615, 1.949998, ,
7892, 34361, 95728, 432638, 5.85, 6.527237, 3.345235, 1.951204, ,
8349, 34347, 98436, 432483, 5.89, 6.399638, 3.296154, 1.941547, ,
8813, 34358, 101581, 432627, 5.93, 6.278641, 3.242100, 1.936597, ,
9307, 34360, 104959, 432683, 5.96, 6.156036, 3.185498, 1.932519, ,
9837, 34323, 108878, 432715, 6.00, 6.028973, 3.121947, 1.931158, ,
10393, 34332, 112641, 432703, 6.04, 5.905830, 3.062876, 1.928198, ,
10957, 34341, 116408, 432877, 6.08, 5.787493, 3.006431, 1.925038, ,
11531, 34334, 120691, 432873, 6.12, 5.672126, 2.943648, 1.926903, ,
12166, 34318, 124215, 432634, 6.16, 5.550440, 2.892694, 1.918779, ,
12762, 34350, 127442, 432806, 6.20, 5.444906, 2.848832, 1.911277, ,
13305, 34320, 132304, 432822, 6.24, 5.349169, 2.783857, 1.921496, ,
13929, 34301, 137220, 432601, 6.28, 5.244779, 2.719594, 1.928515, ,
14628, 34325, 141376, 432549, 6.32, 5.136161, 2.667554, 1.925420, ,
15273, 34322, 144889, 432694, 6.36, 5.038860, 2.625498, 1.919201, ,
15892, 34340, 149503, 432583, 6.40, 4.950632, 2.570597, 1.925869, ,
16671, 34335, 155552, 432829, 6.43, 4.842610, 2.502684, 1.934967, ,
17549, 34312, 159901, 432827, 6.48, 4.725596, 2.454775, 1.925063, ,
18404, 34303, 163594, 432865, 6.51, 4.617950, 2.415264, 1.911985, ,
19147, 34318, 168440, 432833, 6.55, 4.529866, 2.364426, 1.915842, ,
19896, 34323, 174618, 432639, 6.59, 4.443838, 2.301074, 1.931202, ,
20742, 34301, 179837, 432936, 6.63, 4.348683, 2.251108, 1.931797, ,
21599, 34298, 184910, 432932, 6.67, 4.257374, 2.202768, 1.932738, ,
22398, 34287, 188515, 433023, 6.71, 4.174906, 2.169592, 1.924282, ,
23272, 34287, 194883, 432787, 6.75, 4.088761, 2.110935, 1.936943, ,
24369, 34314, 200304, 432799, 6.79, 3.986875, 2.063322, 1.932260, ,
25407, 34326, 204911, 432876, 6.83, 3.893790, 2.024130, 1.923686, ,
26405, 34335, 209289, 432837, 6.86, 3.807674, 1.987250, 1.916052, ,
27407, 34324, 214705, 432968, 6.90, 3.723135, 1.943394, 1.915790, ,
28622, 34341, 220731, 432940, 6.94, 3.626632, 1.895199, 1.913589, ,
29805, 34316, 225387, 432872, 6.98, 3.533849, 1.858665, 1.901284, ,
30963, 34314, 230448, 432681, 7.02, 3.447939, 1.819323, 1.895177, ,
32126, 34326, 237132, 432669, 7.06, 3.365746, 1.769608, 1.901973, ,
33202, 34320, 241169, 432810, 7.10, 3.291213, 1.740849, 1.890579, ,
34112, 34326, 245292, 432955, 7.14, 3.230757, 1.711985, 1.887141, ,
35137, 34302, 252262, 433013, 7.18, 3.162557, 1.663545, 1.901095, ,
36318, 34308, 257301, 432686, 7.22, 3.088554, 1.627875, 1.897292, ,
37533, 34330, 261960, 432840, 7.26, 3.015942, 1.597321, 1.888125, ,
38534, 34332, 265973, 432899, 7.30, 2.956840, 1.571148, 1.881962, ,
39477, 34308, 273011, 432893, 7.33, 2.900857, 1.525755, 1.901260, ,
40609, 34304, 279661, 432933, 7.38, 2.836972, 1.484110, 1.911564, ,
41785, 34309, 283373, 432720, 7.41, 2.773055, 1.460350, 1.898898, ,
43049, 34307, 288633, 432654, 7.45, 2.705857, 1.428136, 1.894678, ,
44206, 34297, 293640, 432693, 7.49, 2.645516, 1.398416, 1.891795, ,
45348, 34295, 297921, 432602, 7.53, 2.587986, 1.372908, 1.885040, ,
46456, 34311, 303564, 432509, 7.57, 2.534712, 1.339939, 1.891662, ,
47572, 34332, 309411, 432866, 7.61, 2.482666, 1.308232, 1.897727, ,
48576, 34290, 313537, 432759, 7.65, 2.432911, 1.284791, 1.893624, ,
49582, 34300, 318856, 432774, 7.69, 2.387437, 1.255629, 1.901387, ,
50902, 34331, 325170, 432632, 7.73, 2.330341, 1.220996, 1.908557, ,
52229, 34340, 329449, 432625, 7.77, 2.273014, 1.198258, 1.896932, ,
53541, 34342, 334297, 432655, 7.81, 2.217312, 1.173002, 1.890288, ,
54868, 34356, 338943, 432638, 7.84, 2.163133, 1.148958, 1.882691, ,
56027, 34310, 343785, 432637, 7.88, 2.113076, 1.124314, 1.879436, ,
57203, 34323, 348006, 432522, 7.92, 2.067181, 1.102653, 1.874733, ,
58502, 34333, 352391, 432577, 7.96, 2.017304, 1.081123, 1.865935, ,
59697, 34320, 358497, 432674, 8.00, 1.970946, 1.051670, 1.874110, ,
60846, 34289, 362783, 432593, 8.04, 1.926010, 1.030700, 1.868642, ,
61848, 34313, 365473, 432639, 8.08, 1.890826, 1.018052, 1.857299, ,
62659, 34308, 370534, 432678, 8.12, 1.861181, 0.994318, 1.871816, ,
63708, 34309, 375061, 432356, 8.16, 1.823883, 0.971930, 1.876557, ,
64846, 34317, 380239, 432416, 8.20, 1.784563, 0.948353, 1.881750, ,
66052, 34314, 384298, 432424, 8.24, 1.742898, 0.929940, 1.874204, ,
67087, 34313, 388250, 432420, 8.28, 1.707842, 0.912151, 1.872324, ,
68145, 34313, 393786, 432504, 8.31, 1.672629, 0.887894, 1.883815, ,
69222, 34298, 398652, 432634, 8.36, 1.636356, 0.867082, 1.887198, ,
70277, 34297, 403496, 432635, 8.39, 1.602250, 0.846106, 1.893676, ,
71329, 34298, 405767, 432428, 8.43, 1.568878, 0.835525, 1.877716, ,
72444, 34286, 409672, 432474, 8.47, 1.533184, 0.819072, 1.871856, ,
73474, 34303, 414610, 432470, 8.51, 1.502529, 0.798243, 1.882296, ,
74279, 34291, 418710, 432520, 8.55, 1.477219, 0.781350, 1.890599, ,
75175, 34286, 422214, 432662, 8.59, 1.449907, 0.767443, 1.889270, ,
75965, 34301, 425936, 432733, 8.63, 1.427366, 0.752482, 1.896877, ,
77089, 34297, 432840, 432712, 8.67, 1.394049, 0.724466, 1.924242, ,
78127, 34273, 436788, 432696, 8.71, 1.362374, 0.708629, 1.922547, ,
79222, 34275, 439109, 432586, 8.75, 1.331183, 0.698982, 1.904461, ,
80167, 34284, 442893, 432662, 8.78, 1.305088, 0.684381, 1.906961, ,
81108, 34276, 446703, 432790, 8.83, 1.278301, 0.670015, 1.907868, ,
82137, 34283, 449674, 432783, 8.86, 1.250390, 0.658472, 1.898926, ,
83410, 34301, 454805, 432677, 8.91, 1.216960, 0.638337, 1.906453, ,
84525, 34312, 457369, 432639, 8.94, 1.187798, 0.628419, 1.890136, ,
85349, 34309, 460941, 432559, 8.98, 1.165769, 0.614584, 1.896842, ,
86163, 34316, 461800, 432584, 9.02, 1.144866, 0.611450, 1.872379, ,
86818, 34306, 465498, 432561, 9.06, 1.127168, 0.597503, 1.886465, ,
87933, 34317, 471700, 432547, 9.10, 1.099171, 0.574455, 1.913415, ,
88747, 34301, 475586, 432565, 9.14, 1.077385, 0.560275, 1.922957, ,
89511, 34319, 476163, 432505, 9.18, 1.059275, 0.557928, 1.898588, ,
90161, 34335, 479760, 432590, 9.21, 1.044041, 0.545196, 1.914983, ,
91069, 34317, 485263, 432535, 9.26, 1.020310, 0.525163, 1.942844, ,
92098, 34314, 489219, 432662, 9.29, 0.994828, 0.511569, 1.944661, ,
92927, 34311, 490557, 432586, 9.33, 0.974465, 0.506519, 1.923846, ,
93473, 34312, 491182, 432792, 9.37, 0.961347, 0.505135, 1.903150, ,
94130, 34312, 494988, 432574, 9.41, 0.945585, 0.490851, 1.926419, ,
94962, 34305, 500957, 432619, 9.45, 0.925322, 0.470209, 1.967893, ,
95839, 34313, 503034, 432512, 9.49, 0.905158, 0.462592, 1.956709, ,
96444, 34307, 504925, 432748, 9.53, 0.890603, 0.457022, 1.948710, ,
96974, 34315, 506627, 432931, 9.57, 0.878795, 0.451911, 1.944620, ,
97802, 34323, 512065, 432798, 9.61, 0.860186, 0.432831, 1.987350, ,
98542, 34304, 514336, 432603, 9.65, 0.841976, 0.424361, 1.984105, ,
99310, 34300, 515991, 432673, 9.69, 0.824243, 0.419061, 1.966880, ,
99936, 34285, 517641, 432708, 9.73, 0.809117, 0.413656, 1.956017, ,
100550, 34300, 520413, 432822, 9.76, 0.796317, 0.404836, 1.967014, ,
101288, 34309, 523315, 432601, 9.81, 0.780451, 0.394289, 1.979390, ,
102299, 34320, 525992, 432558, 9.84, 0.758821, 0.385252, 1.969672, ,
103006, 34319, 527580, 432497, 9.88, 0.743256, 0.379771, 1.957117, ,
103467, 34294, 529621, 432559, 9.92, 0.731567, 0.373313, 1.959662, ,
103938, 34284, 530930, 432740, 9.96, 0.720689, 0.369751, 1.949119, ,
104612, 34298, 534137, 432642, 10.00, 0.707062, 0.358897, 1.970100, ,
105361, 34304, 537431, 432742, 10.04, 0.691400, 0.348618, 1.983260, ,
105901, 34298, 538519, 432552, 10.08, 0.679502, 0.344342, 1.973334, ,
106360, 34297, 538098, 432467, 10.11, 0.669704, 0.345359, 1.939150, ,
106823, 34299, 542057, 432236, 10.16, 0.660060, 0.331697, 1.989946, ,
107532, 34319, 545737, 432331, 10.19, 0.646484, 0.320326, 2.018210, ,
108067, 34328, 546577, 432422, 10.24, 0.635906, 0.318020, 1.999581, ,
108458, 34313, 548418, 432394, 10.27, 0.626795, 0.312066, 2.008533, ,
108860, 34296, 550134, 432468, 10.31, 0.617354, 0.306936, 2.011342, ,
109318, 34301, 550199, 432436, 10.35, 0.608233, 0.306602, 1.983785, ,
109773, 34301, 551949, 432494, 10.39, 0.598886, 0.301319, 1.987549, ,
110258, 34308, 554364, 432609, 10.43, 0.589424, 0.294197, 2.003504, ,
110596, 34291, 556832, 432616, 10.47, 0.581421, 0.286508, 2.029331, ,
110911, 34287, 556875, 432541, 10.51, 0.574758, 0.286073, 2.009128, ,
111380, 34317, 559962, 432524, 10.55, 0.567230, 0.276402, 2.052192, ,
111744, 34314, 561576, 432635, 10.59, 0.559690, 0.271848, 2.058836, ,
112177, 34308, 562387, 432576, 10.63, 0.550593, 0.269104, 2.046023, ,
112655, 34327, 563988, 432672, 10.66, 0.542270, 0.264551, 2.049773, ,
113070, 34316, 564780, 432478, 10.71, 0.533274, 0.261335, 2.040579, ,
113411, 34318, 566078, 432514, 10.74, 0.526628, 0.257491, 2.045227, ,
113830, 34322, 566805, 432462, 10.78, 0.518592, 0.255053, 2.033270, ,
114258, 34317, 568281, 432476, 10.82, 0.509818, 0.250592, 2.034458, ,
114669, 34320, 570831, 432540, 10.86, 0.501934, 0.243071, 2.064967, ,
114965, 34308, 570036, 432582, 10.90, 0.495346, 0.245661, 2.016379, ,
115136, 34325, 570072, 432287, 10.94, 0.493116, 0.244366, 2.017937, ,
115349, 34310, 572091, 432352, 10.98, 0.487973, 0.238486, 2.046127, ,
115607, 34323, 573645, 432343, 11.02, 0.483797, 0.233738, 2.069831, ,
115983, 34327, 574971, 432338, 11.06, 0.476752, 0.229707, 2.075481, ,
116110, 34324, 575229, 432476, 11.09, 0.474092, 0.229482, 2.065926, ,
116243, 34317, 576134, 432375, 11.14, 0.471057, 0.226345, 2.081145, ,
116462, 34300, 578875, 432365, 11.17, 0.465706, 0.218060, 2.135678, ,
116828, 34334, 579962, 432451, 11.21, 0.460875, 0.215147, 2.142140, ,
116915, 34313, 579314, 432545, 11.25, 0.457822, 0.217466, 2.105257, ,
117073, 34333, 579101, 432677, 11.29, 0.456095, 0.218635, 2.086099, ,
117195, 34332, 580233, 432626, 11.33, 0.453685, 0.215038, 2.109790, ,
117464, 34339, 582086, 432586, 11.37, 0.448984, 0.209339, 2.144775, ,
117454, 34352, 581791, 432655, 11.41, 0.450028, 0.210496, 2.137936, ,
117390, 34334, 580640, 432779, 11.45, 0.450075, 0.214434, 2.098895, ,
117490, 34344, 584620, 432736, 11.49, 0.448814, 0.202395, 2.217513, ,
117562, 34321, 585791, 432682, 11.53, 0.445928, 0.198702, 2.244199, ,
117723, 34349, 585362, 432666, 11.57, 0.444683, 0.199911, 2.224408, ,
117721, 34358, 585312, 432743, 11.61, 0.445311, 0.200368, 2.222462, ,
117740, 34323, 585142, 432743, 11.64, 0.442654, 0.200873, 2.203652, ,
117961, 34337, 586039, 432657, 11.69, 0.439352, 0.197867, 2.220442, ,
118235, 34329, 587031, 432625, 11.72, 0.433606, 0.194800, 2.225900, ,
118368, 34311, 586889, 432455, 11.76, 0.429896, 0.194538, 2.209831, ,
118421, 34318, 587370, 432690, 11.80, 0.429347, 0.194058, 2.212464, ,
118448, 34311, 586302, 432674, 11.84, 0.428375, 0.197156, 2.172777, ,
118411, 34308, 586130, 432643, 11.88, 0.428881, 0.197541, 2.171103, ,
118679, 34338, 588254, 432563, 11.92, 0.425761, 0.190936, 2.229861, ,
118738, 34327, 589249, 432704, 11.96, 0.423921, 0.188566, 2.248127, ,
118595, 34308, 588885, 432490, 12.00, 0.425387, 0.188780, 2.253343, ,
118557, 34310, 587846, 432495, 12.04, 0.426240, 0.191868, 2.221523, ,
118546, 34314, 589406, 432626, 12.08, 0.426711, 0.187790, 2.272271, ,
118675, 34314, 590835, 432409, 12.12, 0.424263, 0.182712, 2.322027, ,
118660, 34301, 590587, 432670, 12.16, 0.423695, 0.184490, 2.296575, ,
118538, 34309, 589325, 432821, 12.19, 0.426535, 0.188812, 2.259044, ,
118377, 34294, 589054, 432872, 12.23, 0.428609, 0.189816, 2.258029, ,
118536, 34294, 591387, 433006, 12.27, 0.425589, 0.183487, 2.319449, ,
118567, 34300, 591875, 432749, 12.31, 0.425394, 0.181023, 2.349947, ,
118334, 34280, 591649, 433055, 12.35, 0.428508, 0.182914, 2.342674, ,
118237, 34303, 589792, 432933, 12.39, 0.431863, 0.187885, 2.298543, ,
118160, 34301, 591322, 432889, 12.43, 0.433198, 0.183208, 2.364507, ,
118333, 34295, 592790, 432837, 12.47, 0.429511, 0.178693, 2.403634, ,
118442, 34304, 592549, 433042, 12.51, 0.428030, 0.180221, 2.375022, ,
118341, 34304, 591138, 432844, 12.54, 0.429950, 0.183568, 2.342177, ,
118286, 34295, 590981, 432761, 12.59, 0.430406, 0.183697, 2.343022, ,
118379, 34278, 592715, 432884, 12.62, 0.427521, 0.179101, 2.387039, ,
118677, 34295, 592424, 432739, 12.66, 0.422979, 0.179372, 2.358109, ,
118806, 34304, 592163, 432616, 12.70, 0.421124, 0.179644, 2.344220, ,
118640, 34281, 592841, 432717, 12.74, 0.422762, 0.178061, 2.374246, ,
118774, 34293, 591906, 432590, 12.78, 0.421009, 0.180293, 2.335132, ,
118790, 34310, 591563, 432647, 12.82, 0.421821, 0.181529, 2.323710, ,
118743, 34286, 592669, 432848, 12.86, 0.421137, 0.179091, 2.351521, ,
118867, 34282, 593172, 432671, 12.90, 0.418526, 0.176907, 2.365792, ,
118849, 34300, 592450, 432517, 12.94, 0.420048, 0.178404, 2.354469, ,
118790, 34292, 591587, 432562, 12.98, 0.420640, 0.181117, 2.322473, ,
118888, 34299, 593975, 432412, 13.02, 0.419244, 0.173517, 2.416154, ,
118924, 34311, 594780, 432573, 13.06, 0.419350, 0.171811, 2.440762, ,
118780, 34293, 594065, 432530, 13.09, 0.420895, 0.173728, 2.422729, ,
118574, 34290, 594396, 432533, 13.14, 0.424605, 0.172772, 2.457599, ,
118662, 34306, 594029, 432641, 13.17, 0.423985, 0.174279, 2.432798, ,
118725, 34310, 593966, 432846, 13.21, 0.423053, 0.175286, 2.413502, ,
118784, 34326, 594259, 432820, 13.25, 0.422984, 0.174325, 2.426412, ,
118810, 34326, 594276, 432764, 13.29, 0.422492, 0.174050, 2.427409, ,
118792, 34331, 594621, 432806, 13.33, 0.423160, 0.173211, 2.443036, ,
118837, 34355, 594293, 432796, 13.37, 0.423881, 0.174129, 2.434288, ,
118732, 34335, 595543, 432817, 13.41, 0.424559, 0.170564, 2.489157, ,
118741, 34321, 595922, 432758, 13.45, 0.423471, 0.169222, 2.502465, ,
118804, 34342, 595479, 432576, 13.49, 0.423654, 0.169783, 2.495271, ,
118773, 34325, 595967, 432741, 13.52, 0.423127, 0.169022, 2.503381, ,
118863, 34326, 595834, 432729, 13.57, 0.421488, 0.169362, 2.488684, ,
118869, 34304, 595743, 432801, 13.60, 0.419931, 0.169916, 2.471406, ,
118964, 34303, 596098, 432794, 13.64, 0.418068, 0.168853, 2.475927, ,
119077, 34307, 596648, 432833, 13.68, 0.416194, 0.167408, 2.486111, ,
119086, 34300, 597020, 432739, 13.72, 0.415565, 0.165948, 2.504192, ,
119113, 34300, 595647, 432706, 13.76, 0.415054, 0.169815, 2.444161, ,
119052, 34297, 595942, 432750, 13.80, 0.416010, 0.169131, 2.459690, ,
119236, 34305, 597007, 432717, 13.84, 0.413060, 0.165897, 2.489855, ,
119263, 34321, 598011, 432912, 13.88, 0.413600, 0.163761, 2.525632, ,
119225, 34324, 597661, 432809, 13.92, 0.414513, 0.164364, 2.521916, ,
119185, 34320, 597503, 432783, 13.96, 0.415006, 0.164719, 2.519474, ,
119242, 34316, 598295, 432962, 13.99, 0.413668, 0.163137, 2.535714, ,
119248, 34306, 598959, 432887, 14.04, 0.412899, 0.160909, 2.566041, ,
119147, 34309, 598848, 432866, 14.07, 0.415002, 0.161147, 2.575310, ,
119123, 34317, 597830, 432649, 14.11, 0.415981, 0.163231, 2.548416, ,
119126, 34318, 597489, 432533, 14.15, 0.415989, 0.163756, 2.540295, ,
119099, 34310, 597938, 432638, 14.19, 0.415975, 0.162873, 2.553982, ,
119170, 34331, 597854, 432662, 14.23, 0.416011, 0.163213, 2.548874, ,
118969, 34311, 597839, 432507, 14.27, 0.418498, 0.162635, 2.573241, ,
118865, 34308, 596776, 432395, 14.31, 0.420270, 0.165276, 2.542831, ,
118788, 34326, 599082, 432623, 14.35, 0.422908, 0.159493, 2.651587, ,
118871, 34355, 599135, 432500, 14.39, 0.423237, 0.158845, 2.664467, ,
118780, 34329, 598077, 432458, 14.42, 0.423257, 0.161746, 2.616791, ,
118914, 34348, 598057, 432266, 14.47, 0.421964, 0.161033, 2.620358, ,
119089, 34320, 598308, 432384, 14.50, 0.416820, 0.160778, 2.592511, ,
119025, 34295, 598767, 432544, 14.54, 0.416389, 0.160089, 2.600989, ,
119056, 34301, 598843, 432503, 14.58, 0.416197, 0.159704, 2.606057, ,
118992, 34291, 598454, 432619, 14.62, 0.416751, 0.161298, 2.583728, ,
118945, 34296, 598317, 432737, 14.66, 0.417968, 0.162170, 2.577349, ,
119095, 34319, 596755, 432580, 14.70, 0.416641, 0.166080, 2.508668, ,
119137, 34339, 596624, 432605, 14.74, 0.417158, 0.166562, 2.504520, ,
119012, 34302, 598175, 432719, 14.78, 0.417095, 0.162510, 2.566580, ,
118925, 34314, 598109, 432749, 14.82, 0.419527, 0.162822, 2.576602, ,
118684, 34310, 597287, 432653, 14.86, 0.423830, 0.164826, 2.571386, ,
118601, 34314, 596356, 432444, 14.90, 0.425667, 0.166696, 2.553551, ,
118519, 34292, 596809, 432489, 14.94, 0.425780, 0.165558, 2.571792, ,
118549, 34328, 597310, 432484, 14.97, 0.427572, 0.164080, 2.605873, ,
118314, 34335, 596248, 432556, 15.02, 0.432496, 0.167461, 2.582675, ,
118218, 34338, 594798, 432593, 15.05, 0.434519, 0.171839, 2.528647, ,
118189, 34328, 594467, 432470, 15.09, 0.434416, 0.172312, 2.521107, ,
118146, 34332, 594909, 432490, 15.13, 0.435497, 0.171101, 2.545266, ,
117724, 34314, 594046, 432439, 15.17, 0.442370, 0.173418, 2.550890, ,
117410, 34336, 593661, 432606, 15.21, 0.449823, 0.175215, 2.567265, ,
117408, 34361, 592478, 432715, 15.25, 0.451499, 0.179117, 2.520687, ,
117147, 34327, 592839, 432615, 15.29, 0.454279, 0.177658, 2.557047, ,
117025, 34328, 592850, 432919, 15.33, 0.456690, 0.178846, 2.553539, ,
116761, 34316, 591491, 432444, 15.37, 0.460985, 0.180925, 2.547931, ,
116597, 34318, 590877, 432596, 15.41, 0.464280, 0.183340, 2.532343, ,
116611, 34330, 589994, 432549, 15.44, 0.464796, 0.185749, 2.502280, ,
116432, 34321, 589836, 432636, 15.48, 0.467663, 0.186564, 2.506721, ,
116221, 34299, 589568, 432816, 15.52, 0.470302, 0.188076, 2.500600, ,
115994, 34302, 588315, 432596, 15.56, 0.474899, 0.190888, 2.487835, ,
115811, 34325, 587932, 432696, 15.60, 0.479961, 0.192421, 2.494323, ,
115712, 34321, 586536, 432607, 15.64, 0.481623, 0.196193, 2.454838, ,
115440, 34322, 585615, 432701, 15.68, 0.486985, 0.199301, 2.443468, ,
115110, 34325, 585153, 432355, 15.72, 0.493624, 0.199282, 2.477011, ,
114868, 34328, 584602, 432421, 15.76, 0.498557, 0.201184, 2.478117, ,
114488, 34321, 583738, 432409, 15.80, 0.505555, 0.203705, 2.481802, ,
114214, 34304, 582351, 432447, 15.84, 0.509832, 0.207990, 2.451237, ,
114087, 34319, 582659, 432444, 15.87, 0.513320, 0.207059, 2.479096, ,
113784, 34313, 582257, 432244, 15.92, 0.518911, 0.207455, 2.501324, ,
113266, 34307, 581199, 432333, 15.95, 0.528786, 0.210972, 2.506433, ,
112903, 34296, 580672, 432420, 15.99, 0.535288, 0.212897, 2.514307, ,
112825, 34306, 579640, 432434, 16.03, 0.537500, 0.216043, 2.487926, ,
112670, 34330, 578775, 432582, 16.07, 0.542167, 0.219232, 2.473031, ,
112315, 34329, 578226, 432502, 16.11, 0.549204, 0.220559, 2.490051, ,
112046, 34350, 577415, 432341, 16.15, 0.555976, 0.222351, 2.500449, ,
111718, 34357, 576944, 432523, 16.19, 0.563032, 0.224499, 2.507948, ,
111347, 34338, 576534, 432546, 16.23, 0.569273, 0.225826, 2.520844, ,
111149, 34346, 576669, 432597, 16.27, 0.573803, 0.225625, 2.543175, ,
111007, 34365, 576211, 432592, 16.31, 0.577924, 0.226985, 2.546094, ,
110786, 34362, 575874, 432565, 16.35, 0.582213, 0.227892, 2.554768, ,
110764, 34362, 575433, 432510, 16.39, 0.582659, 0.229002, 2.544338, ,
110584, 34345, 574836, 432401, 16.42, 0.585206, 0.230368, 2.540312, ,
110563, 34379, 574404, 432428, 16.47, 0.587860, 0.231782, 2.536261, ,
110383, 34370, 574300, 432428, 16.50, 0.590938, 0.232097, 2.546084, ,
110201, 34370, 574434, 432513, 16.54, 0.594651, 0.232033, 2.562789, ,
109986, 34352, 574000, 432487, 16.58, 0.597867, 0.233241, 2.563298, ,
109750, 34326, 573254, 432592, 16.62, 0.600997, 0.235922, 2.547439, ,
109655, 34335, 573626, 432684, 16.66, 0.603536, 0.235165, 2.566440, ,
109597, 34326, 573871, 432688, 16.70, 0.604137, 0.234439, 2.576947, ,
109375, 34328, 574331, 432575, 16.74, 0.608831, 0.232593, 2.617577, ,
109288, 34337, 573898, 432538, 16.77, 0.611212, 0.233755, 2.614754, ,
109319, 34359, 574207, 432719, 16.82, 0.612015, 0.233547, 2.620525, ,
109452, 34386, 574866, 432633, 16.85, 0.611046, 0.231209, 2.642833, ,
109212, 34336, 575227, 432705, 16.89, 0.612712, 0.230407, 2.659253, ,
109114, 34355, 575228, 432603, 16.93, 0.615977, 0.229995, 2.678220, ,
109126, 34338, 575234, 432765, 16.97, 0.614616, 0.230627, 2.664975, ,
109242, 34346, 575312, 432724, 17.01, 0.612749, 0.230227, 2.661499, ,
109318, 34362, 575596, 432549, 17.05, 0.612232, 0.228667, 2.677395, ,
109336, 34380, 576123, 432690, 17.09, 0.613040, 0.227643, 2.692983, ,
109222, 34363, 576308, 432644, 17.13, 0.614275, 0.226901, 2.707235, ,
109169, 34346, 576614, 432822, 17.17, 0.614253, 0.226693, 2.709620, ,
109231, 34335, 578164, 432657, 17.21, 0.612255, 0.221368, 2.765779, ,
109419, 34351, 578974, 432801, 17.25, 0.609433, 0.219514, 2.776284, ,
109533, 34328, 578911, 432627, 17.29, 0.605582, 0.219004, 2.765160, ,
109787, 34331, 579559, 432561, 17.32, 0.600566, 0.216796, 2.770191, ,
109948, 34315, 580013, 432662, 17.37, 0.596220, 0.215841, 2.762304, ,
110112, 34341, 580383, 432509, 17.40, 0.594570, 0.214119, 2.776817, ,
110160, 34318, 581327, 432294, 17.44, 0.592081, 0.210432, 2.813642, ,
110339, 34321, 581326, 432382, 17.48, 0.588624, 0.210789, 2.792482, ,
110501, 34330, 581807, 432456, 17.52, 0.585913, 0.209649, 2.794725, ,
110755, 34332, 582154, 432633, 17.56, 0.580877, 0.209325, 2.775006, ,
110905, 34323, 582731, 432418, 17.60, 0.577241, 0.206740, 2.792108, ,
111168, 34341, 584411, 432484, 17.64, 0.573090, 0.202004, 2.837020, ,
111210, 34334, 584984, 432356, 17.68, 0.571782, 0.199788, 2.861944, ,
111355, 34335, 584929, 432428, 17.72, 0.568915, 0.200240, 2.841159, ,
111640, 34342, 586012, 432574, 17.76, 0.563621, 0.197614, 2.852139, ,
111872, 34316, 586674, 432372, 17.80, 0.557245, 0.194841, 2.860001, ,
112018, 34319, 587713, 432315, 17.84, 0.554507, 0.191538, 2.895020, ,
112133, 34319, 587964, 432335, 17.87, 0.552198, 0.190877, 2.892953, ,
112436, 34316, 587713, 432335, 17.91, 0.545928, 0.191618, 2.849036, ,
112837, 34339, 588898, 432413, 17.95, 0.539424, 0.188433, 2.862686, ,
112991, 34331, 590461, 432586, 17.99, 0.535830, 0.184523, 2.903863, ,
112948, 34313, 590279, 432374, 18.03, 0.535507, 0.184207, 2.907087, ,
113103, 34320, 590971, 432371, 18.07, 0.532880, 0.182160, 2.925339, ,
113530, 34341, 590773, 432314, 18.11, 0.525776, 0.182513, 2.880759, ,
113715, 34342, 592332, 432308, 18.15, 0.522177, 0.177911, 2.935051, ,
113939, 34336, 592739, 432262, 18.19, 0.517356, 0.176533, 2.930648, ,
114169, 34349, 593073, 432266, 18.23, 0.513669, 0.175570, 2.925718, ,
114364, 34332, 593574, 432299, 18.27, 0.508715, 0.174236, 2.919686, ,
114585, 34325, 594213, 432432, 18.30, 0.503911, 0.172901, 2.914443, ,
114768, 34321, 595079, 432432, 18.35, 0.500058, 0.170372, 2.935100, ,
114957, 34302, 595837, 432477, 18.38, 0.495109, 0.168341, 2.941104, ,
115178, 34293, 596198, 432561, 18.42, 0.490196, 0.167626, 2.924338, ,
115414, 34304, 596965, 432648, 18.46, 0.486311, 0.165742, 2.934141, ,
115689, 34321, 596512, 432652, 18.50, 0.482070, 0.167077, 2.885318, ,
115769, 34313, 596726, 432518, 18.54, 0.479990, 0.165916, 2.892973, ,
115942, 34311, 597978, 432515, 18.58, 0.476498, 0.162263, 2.936582, ,
116084, 34332, 597656, 432300, 18.62, 0.475121, 0.162335, 2.926795, ,
116338, 34351, 598040, 432376, 18.66, 0.471447, 0.161524, 2.918735, ,
116708, 34361, 598595, 432483, 18.70, 0.464956, 0.160343, 2.899762, ,
116830, 34341, 599697, 432433, 18.73, 0.461295, 0.156947, 2.939175, ,
116919, 34347, 600699, 432497, 18.77, 0.459974, 0.154304, 2.980960, ,
117008, 34359, 600967, 432655, 18.81, 0.459048, 0.154164, 2.977665, ,
117175, 34333, 600772, 432471, 18.85, 0.454135, 0.153989, 2.949146, ,
117422, 34318, 601420, 432649, 18.89, 0.448413, 0.152831, 2.934047, ,
117634, 34329, 601924, 432624, 18.93, 0.445074, 0.151275, 2.942149, ,
117737, 34331, 602472, 432706, 18.97, 0.443236, 0.150024, 2.954439, ,
117807, 34322, 602128, 432378, 19.01, 0.441308, 0.149699, 2.947979, ,
118030, 34333, 602157, 432324, 19.05, 0.437773, 0.149398, 2.930251, ,
118175, 34330, 603227, 432240, 19.09, 0.434814, 0.145976, 2.978660, ,
118319, 34333, 603960, 432390, 19.13, 0.432270, 0.144470, 2.992118, ,
118427, 34315, 604352, 432293, 19.17, 0.429037, 0.142953, 3.001249, ,
118689, 34315, 605309, 432247, 19.20, 0.424063, 0.140019, 3.028607, ,
119129, 34348, 605067, 432256, 19.25, 0.417899, 0.140750, 2.969087, ,
119193, 34330, 605673, 432408, 19.28, 0.415511, 0.139622, 2.975973, ,
119421, 34339, 606301, 432522, 19.32, 0.411800, 0.138280, 2.978026, ,
119545, 34334, 606676, 432476, 19.36, 0.409137, 0.137021, 2.985949, ,
119689, 34324, 607680, 432579, 19.40, 0.405772, 0.134562, 3.015504, ,
119975, 34341, 607719, 432685, 19.44, 0.401515, 0.134876, 2.976921, ,
120074, 34332, 607283, 432357, 19.48, 0.399069, 0.134805, 2.960335, ,
120239, 34317, 608261, 432424, 19.52, 0.394996, 0.132279, 2.986071, ,
120462, 34331, 609025, 432496, 19.56, 0.391744, 0.130388, 3.004444, ,
120462, 34318, 609468, 432355, 19.60, 0.390891, 0.128559, 3.040571, ,
120662, 34303, 609802, 432367, 19.64, 0.386174, 0.127655, 3.025139, ,
121029, 34319, 610518, 432436, 19.68, 0.380389, 0.125894, 3.021509, ,
121231, 34323, 611330, 432317, 19.72, 0.376899, 0.123107, 3.061557, ,
121369, 34329, 611583, 432380, 19.75, 0.374732, 0.122641, 3.055512, ,
121460, 34328, 611999, 432440, 19.79, 0.372979, 0.121701, 3.064719, ,
121770, 34339, 611849, 432282, 19.83, 0.367964, 0.121492, 3.028709, ,
121931, 34304, 612235, 432344, 19.87, 0.362696, 0.120646, 3.006289, ,
122118, 34310, 613038, 432387, 19.91, 0.359640, 0.118541, 3.033878, ,
122154, 34317, 613177, 432313, 19.95, 0.359436, 0.117850, 3.049938, ,
122320, 34333, 613209, 432248, 19.99, 0.357429, 0.117498, 3.041989, ,
122457, 34324, 613565, 432215, 20.03, 0.354320, 0.116358, 3.045094, ,
122741, 34344, 614357, 432127, 20.07, 0.350418, 0.113763, 3.080241, ,
122816, 34335, 614816, 432187, 20.10, 0.348453, 0.112707, 3.091676, ,
123156, 34362, 615095, 432303, 20.15, 0.344001, 0.112385, 3.060914, ,
123419, 34362, 615302, 432309, 20.18, 0.339200, 0.111825, 3.033323, ,
123557, 34358, 615761, 432305, 20.23, 0.336423, 0.110513, 3.044192, ,
123635, 34353, 616071, 432355, 20.26, 0.334675, 0.109840, 3.046944, ,
123640, 34332, 616373, 432424, 20.30, 0.333208, 0.109266, 3.049527, ,
123883, 34354, 616032, 432309, 20.34, 0.330231, 0.109765, 3.008534, ,
124068, 34361, 615858, 432291, 20.38, 0.327332, 0.110183, 2.970793, ,
124153, 34354, 615512, 432239, 20.42, 0.325332, 0.110950, 2.932225, ,
124162, 34337, 616107, 432178, 20.46, 0.324055, 0.109027, 2.972246, ,
124194, 34321, 616394, 432154, 20.50, 0.322426, 0.108121, 2.982073, ,
124236, 34359, 616445, 432119, 20.54, 0.324155, 0.107837, 3.005975, ,
124436, 34373, 615842, 432156, 20.58, 0.321452, 0.109686, 2.930664, ,
124439, 34346, 616225, 432212, 20.62, 0.319630, 0.108831, 2.936938, ,
124395, 34317, 616921, 432381, 20.65, 0.318524, 0.107549, 2.961666, ,
124317, 34315, 616433, 432380, 20.70, 0.319805, 0.108920, 2.936152, ,
124323, 34316, 616201, 432465, 20.73, 0.319762, 0.109915, 2.909171, ,
124472, 34302, 615121, 432241, 20.77, 0.316148, 0.112062, 2.821179, ,
124679, 34356, 615544, 432208, 20.81, 0.315949, 0.110736, 2.853180, ,
124414, 34333, 615770, 432306, 20.85, 0.319230, 0.110492, 2.889173, ,
124270, 34338, 614766, 432153, 20.89, 0.322164, 0.112711, 2.858304, ,
124178, 34313, 614643, 432366, 20.93, 0.322191, 0.113915, 2.828347, ,
124298, 34320, 613748, 432096, 20.97, 0.320477, 0.115361, 2.778027, ,
124200, 34326, 613911, 432047, 21.01, 0.322645, 0.114703, 2.812875, ,
124076, 34343, 613525, 432182, 21.05, 0.326007, 0.116338, 2.802237, ,
123998, 34340, 613059, 432271, 21.08, 0.327226, 0.118016, 2.772728, ,
123929, 34324, 612493, 432267, 21.13, 0.327430, 0.119604, 2.737608, ,
123981, 34364, 612013, 432161, 21.16, 0.329107, 0.120540, 2.730266, ,
123838, 34364, 611688, 432139, 21.20, 0.331704, 0.121374, 2.732897, ,
123600, 34336, 611661, 432413, 21.24, 0.334199, 0.122552, 2.726990, ,
123588, 34337, 610859, 432259, 21.28, 0.334483, 0.124213, 2.692824, ,
123568, 34365, 610374, 432273, 21.32, 0.336681, 0.125649, 2.679546, ,
123381, 34358, 609296, 432172, 21.36, 0.339631, 0.128313, 2.646887, ,
123050, 34330, 609024, 432259, 21.40, 0.343842, 0.129439, 2.656406, ,
122768, 34303, 608817, 432421, 21.44, 0.347235, 0.130680, 2.657133, ,
122530, 34307, 608195, 432497, 21.48, 0.351864, 0.132761, 2.650354, ,
122457, 34308, 607123, 432450, 21.52, 0.353271, 0.135637, 2.604533, ,
122298, 34296, 606960, 432371, 21.56, 0.355407, 0.135786, 2.617409, ,
122068, 34301, 606319, 432229, 21.60, 0.359972, 0.137051, 2.626556, ,
121676, 34293, 605684, 432327, 21.63, 0.366685, 0.139265, 2.633005, ,
121468, 34312, 604770, 432214, 21.68, 0.371782, 0.141434, 2.628658, ,
121405, 34307, 603782, 432221, 21.72, 0.372622, 0.144302, 2.582225, ,
121056, 34285, 603112, 432455, 21.75, 0.377657, 0.147171, 2.566100, ,
120749, 34284, 602361, 432499, 21.79, 0.383305, 0.149513, 2.563700, ,
120476, 34291, 601209, 432413, 21.83, 0.388858, 0.152492, 2.550017, ,
120161, 34302, 600310, 432332, 21.87, 0.395472, 0.154767, 2.555281, ,
119944, 34309, 599034, 432317, 21.91, 0.399999, 0.158403, 2.525205, ,
119650, 34326, 598860, 432491, 21.95, 0.406637, 0.159606, 2.547749, ,
119301, 34309, 597804, 432490, 21.99, 0.412096, 0.162668, 2.533353, ,
119008, 34317, 596664, 432564, 22.03, 0.418154, 0.166281, 2.514742, ,
118748, 34304, 595324, 432295, 22.06, 0.422223, 0.169106, 2.496795, ,
118481, 34303, 594271, 432484, 22.11, 0.427224, 0.172941, 2.470346, ,
118094, 34299, 593165, 432475, 22.14, 0.434324, 0.176141, 2.465780, ,
117804, 34310, 591851, 432495, 22.18, 0.440579, 0.180073, 2.446662, ,
117355, 34291, 590250, 432430, 22.22, 0.447926, 0.184518, 2.427550, ,
117040, 34330, 589228, 432426, 22.26, 0.456532, 0.187512, 2.434685, ,
116629, 34325, 587646, 432592, 22.30, 0.464121, 0.192849, 2.406658, ,
116077, 34301, 586333, 432700, 22.34, 0.473224, 0.197168, 2.400102, ,
115765, 34316, 585438, 432928, 22.38, 0.480265, 0.200737, 2.392508, ,
115135, 34308, 583164, 432560, 22.42, 0.492020, 0.206020, 2.388214, ,
114553, 34300, 581113, 432241, 22.46, 0.502900, 0.210859, 2.385008, ,
114126, 34318, 579508, 432285, 22.50, 0.512485, 0.215840, 2.374373, ,
113629, 34312, 577789, 432255, 22.53, 0.521913, 0.220880, 2.362880, ,
113071, 34321, 576312, 432386, 22.58, 0.533582, 0.225853, 2.362521, ,
112473, 34319, 574545, 432471, 22.61, 0.545384, 0.231529, 2.355581, ,
111869, 34329, 572781, 432414, 22.65, 0.558158, 0.236641, 2.358667, ,
111261, 34315, 570576, 432450, 22.69, 0.569504, 0.243486, 2.338961, ,
110643, 34340, 568576, 432547, 22.73, 0.583678, 0.249975, 2.334943, ,
109902, 34325, 566884, 432668, 22.77, 0.597817, 0.255638, 2.338527, ,
109154, 34330, 564853, 432597, 22.81, 0.613514, 0.261588, 2.345344, ,
108508, 34333, 562681, 432517, 22.85, 0.627069, 0.267959, 2.340164, ,
107831, 34331, 560821, 432474, 22.89, 0.641022, 0.273538, 2.343447, ,
107074, 34328, 558874, 432509, 22.93, 0.656680, 0.279720, 2.347633, ,
106394, 34321, 557023, 432554, 22.96, 0.670559, 0.285664, 2.347370, ,
105808, 34320, 554762, 432341, 23.01, 0.682922, 0.291874, 2.339788, ,
105182, 34322, 553032, 432283, 23.04, 0.696407, 0.297066, 2.344284, ,
104611, 34364, 551330, 432246, 23.08, 0.711410, 0.302272, 2.353543, ,
103924, 34332, 549721, 432308, 23.12, 0.724141, 0.307598, 2.354180, ,
103274, 34305, 548156, 432372, 23.16, 0.736490, 0.312808, 2.354451, ,
102662, 34314, 546303, 432192, 23.20, 0.750456, 0.317966, 2.360175, ,
102132, 34350, 545140, 432365, 23.24, 0.764464, 0.322364, 2.371434, ,
101389, 34311, 543604, 432405, 23.28, 0.778339, 0.327426, 2.377147, ,
100788, 34317, 542054, 432251, 23.32, 0.792112, 0.331767, 2.387554, ,
100234, 34313, 540970, 432413, 23.36, 0.804254, 0.335895, 2.394357, ,
99552, 34300, 539819, 432259, 23.40, 0.818766, 0.338977, 2.415404, ,
99136, 34308, 538893, 432419, 23.44, 0.828714, 0.342602, 2.418883, ,
98606, 34304, 537915, 432415, 23.48, 0.840515, 0.345741, 2.431052, ,
98106, 34319, 537270, 432588, 23.51, 0.852939, 0.348520, 2.447316, ,
97657, 34322, 536550, 432545, 23.56, 0.863459, 0.350677, 2.462262, ,
97218, 34303, 535942, 432616, 23.59, 0.872352, 0.352932, 2.471730, ,
96870, 34301, 535006, 432479, 23.63, 0.880291, 0.355418, 2.476776, ,
96430, 34306, 534532, 432400, 23.67, 0.890864, 0.356640, 2.497934, ,
96111, 34314, 534457, 432384, 23.71, 0.898846, 0.356820, 2.519047, ,
95838, 34324, 534324, 432452, 23.75, 0.905903, 0.357525, 2.533815, ,
95637, 34342, 534424, 432435, 23.79, 0.911808, 0.357132, 2.553139, ,
95428, 34344, 534285, 432506, 23.83, 0.916862, 0.357869, 2.562004, ,
95175, 34321, 534771, 432381, 23.87, 0.921329, 0.355788, 2.589547, ,
95119, 34317, 535493, 432572, 23.91, 0.922391, 0.354211, 2.604072, ,
95120, 34327, 536096, 432729, 23.95, 0.923023, 0.352886, 2.615638, ,
95034, 34317, 536791, 432903, 23.98, 0.924403, 0.351334, 2.631122, ,
95020, 34342, 537050, 432594, 24.03, 0.926373, 0.349256, 2.652420, ,
95124, 34349, 538150, 432547, 24.06, 0.924370, 0.345513, 2.675358, ,
95236, 34331, 539510, 432783, 24.10, 0.920543, 0.342076, 2.691048, ,
95330, 34316, 540247, 432812, 24.14, 0.917339, 0.339821, 2.699478, ,
95464, 34330, 541090, 432659, 24.18, 0.915096, 0.336498, 2.719467, ,
95621, 34336, 541787, 432512, 24.22, 0.911791, 0.333672, 2.732600, ,
95791, 34321, 542184, 432427, 24.26, 0.906810, 0.332058, 2.730881, ,
96111, 34333, 544728, 432449, 24.30, 0.900092, 0.324014, 2.777937, ,
96303, 34286, 546062, 432339, 24.34, 0.892518, 0.319324, 2.795026, ,
96703, 34295, 547332, 432328, 24.38, 0.883780, 0.315244, 2.803480, ,
96998, 34302, 548830, 432404, 24.41, 0.877385, 0.310802, 2.822975, ,
97301, 34299, 551116, 432521, 24.46, 0.870169, 0.304051, 2.861919, ,
97817, 34320, 552864, 432328, 24.49, 0.859644, 0.297775, 2.886893, ,
98314, 34326, 554515, 432384, 24.53, 0.848632, 0.292820, 2.898136, ,
98698, 34295, 556160, 432417, 24.57, 0.837826, 0.287807, 2.911070, ,
99235, 34298, 557934, 432340, 24.61, 0.825812, 0.281965, 2.928770, ,
99823, 34310, 559879, 432436, 24.65, 0.813304, 0.276306, 2.943490, ,
100429, 34327, 561841, 432432, 24.69, 0.800798, 0.270213, 2.963580, ,
100873, 34300, 563826, 432364, 24.73, 0.789100, 0.263813, 2.991129, ,
101419, 34292, 565230, 432247, 24.77, 0.776427, 0.259023, 2.997521, ,
101906, 34296, 567361, 432205, 24.81, 0.765909, 0.252317, 3.035499, ,
102572, 34310, 569423, 432279, 24.85, 0.752168, 0.246313, 3.053709, ,
103291, 34332, 571732, 432323, 24.89, 0.737890, 0.239460, 3.081478, ,
103870, 34321, 573684, 432309, 24.93, 0.724589, 0.233483, 3.103395, ,
104560, 34333, 575612, 432531, 24.96, 0.710476, 0.228546, 3.108673, ,
105151, 34333, 576995, 432375, 25.01, 0.697792, 0.223751, 3.118608, ,
105775, 34327, 578969, 432383, 25.04, 0.684083, 0.217850, 3.140152, ,
106368, 34310, 581083, 432493, 25.08, 0.670387, 0.211961, 3.162785, ,
107026, 34321, 582886, 432398, 25.12, 0.657230, 0.206198, 3.187377, ,
107629, 34309, 584012, 432376, 25.16, 0.643800, 0.202757, 3.175228, ,
108210, 34304, 585414, 432415, 25.20, 0.631356, 0.198748, 3.176659, ,
108846, 34312, 587735, 432595, 25.24, 0.618693, 0.192598, 3.212355, ,
109440, 34288, 589779, 432550, 25.28, 0.604870, 0.186386, 3.245250, ,
110094, 34296, 591417, 432564, 25.31, 0.591987, 0.181625, 3.259396, ,
110731, 34289, 592804, 432525, 25.36, 0.578544, 0.177399, 3.261260, ,
111427, 34308, 593870, 432138, 25.39, 0.565690, 0.172723, 3.275127, ,
112060, 34314, 596133, 432313, 25.44, 0.553335, 0.166819, 3.316971, ,
112695, 34317, 597466, 432353, 25.47, 0.540816, 0.163100, 3.315849, ,
113203, 34309, 598913, 432583, 25.51, 0.530169, 0.159822, 3.317249, ,
114000, 34345, 599980, 432432, 25.55, 0.516741, 0.156123, 3.309822, ,
114491, 34307, 601507, 432482, 25.59, 0.504578, 0.151909, 3.321583, ,
115008, 34297, 602931, 432465, 25.63, 0.493782, 0.147733, 3.342398, ,
115638, 34324, 604263, 432615, 25.67, 0.483259, 0.144502, 3.344310, ,
116064, 34294, 605277, 432780, 25.71, 0.473016, 0.142252, 3.325205, ,
116610, 34308, 606978, 432741, 25.75, 0.463373, 0.137220, 3.376855, ,
117072, 34298, 608334, 432721, 25.79, 0.453819, 0.133264, 3.405421, ,
117571, 34300, 609025, 432379, 25.83, 0.444378, 0.129918, 3.420449, ,
118092, 34293, 610115, 432440, 25.86, 0.433968, 0.127057, 3.415543, ,
118611, 34312, 610905, 432398, 25.91, 0.425346, 0.124640, 3.412588, ,
119042, 34319, 612094, 432472, 25.94, 0.417642, 0.121560, 3.435692, ,
119479, 34321, 612980, 432496, 25.98, 0.409527, 0.119144, 3.437257, ,
119876, 34323, 613758, 432534, 26.02, 0.402193, 0.117093, 3.434821, ,
120257, 34322, 614242, 432419, 26.06, 0.394987, 0.115262, 3.426868, ,
120618, 34312, 614424, 432373, 26.10, 0.387585, 0.114562, 3.383185, ,
121036, 34321, 615223, 432530, 26.14, 0.380390, 0.112935, 3.368209, ,
121467, 34331, 616608, 432536, 26.18, 0.373046, 0.109053, 3.420772, ,
121861, 34337, 617260, 432485, 26.22, 0.366152, 0.107013, 3.421576, ,
122145, 34341, 617683, 432401, 26.26, 0.361175, 0.105485, 3.423945, ,
122511, 34320, 618341, 432682, 26.30, 0.353065, 0.104764, 3.370099, ,
122919, 34320, 619166, 432600, 26.34, 0.345583, 0.102119, 3.384132, ,
123327, 34359, 620123, 432498, 26.37, 0.340682, 0.099026, 3.440317, ,
123507, 34334, 619831, 432347, 26.41, 0.335761, 0.099238, 3.383403, ,
123750, 34325, 620113, 432323, 26.45, 0.330748, 0.098351, 3.362928, ,
124090, 34320, 620425, 432408, 26.49, 0.324246, 0.097819, 3.314754, ,
124351, 34320, 620981, 432116, 26.53, 0.319517, 0.095089, 3.360176, ,
124477, 34311, 621773, 432253, 26.57, 0.316648, 0.093426, 3.389292, ,
124722, 34318, 621959, 432389, 26.61, 0.312682, 0.093453, 3.345879, ,
124860, 34300, 622401, 432643, 26.65, 0.309013, 0.093239, 3.314201, ,
125181, 34308, 622647, 432562, 26.69, 0.303759, 0.092227, 3.293596, ,
125324, 34327, 623463, 432644, 26.73, 0.302436, 0.090281, 3.349923, ,
125508, 34330, 623667, 432737, 26.76, 0.299331, 0.090087, 3.322705, ,
125717, 34331, 623653, 432703, 26.81, 0.295652, 0.089989, 3.285424, ,
125866, 34326, 623683, 432658, 26.84, 0.292659, 0.089725, 3.261737, ,
125954, 34325, 624059, 432661, 26.89, 0.291020, 0.088690, 3.281324, ,
126123, 34333, 624024, 432588, 26.92, 0.288527, 0.088494, 3.260408, ,
126283, 34343, 624120, 432540, 26.96, 0.286330, 0.088034, 3.252479, ,
126376, 34332, 624060, 432467, 27.00, 0.283952, 0.087908, 3.230101, ,
126367, 34308, 624210, 432575, 27.04, 0.282538, 0.087924, 3.213427, ,
126600, 34326, 623770, 432412, 27.08, 0.279573, 0.088495, 3.159214, ,
126653, 34322, 623827, 432276, 27.12, 0.278369, 0.087789, 3.170874, ,
126670, 34309, 623751, 432202, 27.16, 0.277215, 0.087704, 3.160810, ,
126822, 34337, 623813, 432254, 27.20, 0.276352, 0.087740, 3.149665, ,
126885, 34327, 623760, 432461, 27.24, 0.274578, 0.088719, 3.094914, ,
126938, 34319, 624005, 432400, 27.28, 0.273114, 0.087792, 3.110921, ,
127033, 34327, 624522, 432566, 27.31, 0.271955, 0.087020, 3.125196, ,
127083, 34334, 624377, 432688, 27.36, 0.271528, 0.087913, 3.088589, ,
127106, 34339, 624160, 432635, 27.39, 0.271449, 0.088304, 3.074010, ,
127114, 34330, 623890, 432730, 27.43, 0.270717, 0.089437, 3.026889, ,
127105, 34350, 623737, 432774, 27.47, 0.272187, 0.090040, 3.022955, ,
127094, 34345, 623557, 432796, 27.51, 0.272054, 0.090630, 3.001820, ,
127012, 34329, 623230, 432785, 27.55, 0.272458, 0.091497, 2.977788, ,
126948, 34323, 623007, 432745, 27.59, 0.273199, 0.091958, 2.970913, ,
127015, 34335, 622407, 432698, 27.63, 0.272798, 0.093443, 2.919407, ,
126803, 34311, 622658, 432850, 27.67, 0.274984, 0.093353, 2.945644, ,
126744, 34313, 622346, 432965, 27.71, 0.276163, 0.094685, 2.916649, ,
126722, 34311, 621279, 432663, 27.74, 0.276422, 0.096454, 2.865855, ,
126473, 34297, 620835, 432582, 27.79, 0.279930, 0.097370, 2.874902, ,
126437, 34317, 620580, 432747, 27.82, 0.281883, 0.098746, 2.854611, ,
126302, 34310, 620410, 433055, 27.86, 0.283828, 0.100458, 2.825329, ,
126177, 34308, 619895, 433046, 27.90, 0.285925, 0.101865, 2.806907, ,
126070, 34311, 618949, 432919, 27.94, 0.288031, 0.104008, 2.769309, ,
125791, 34314, 618409, 432854, 27.98, 0.293213, 0.105264, 2.785517, ,
125785, 34323, 617488, 432946, 28.02, 0.293911, 0.108222, 2.715821, ,
125528, 34309, 616212, 432563, 28.06, 0.297595, 0.110278, 2.698601, ,
125259, 34296, 615466, 432493, 28.10, 0.301570, 0.112101, 2.690170, ,
125068, 34311, 614495, 432408, 28.14, 0.305989, 0.114502, 2.672339, ,
124955, 34327, 613500, 432470, 28.18, 0.309072, 0.117566, 2.628917, ,
124709, 34333, 612507, 432375, 28.22, 0.313900, 0.119999, 2.615865, ,
124414, 34327, 611449, 432399, 28.26, 0.318836, 0.123098, 2.590100, ,
124162, 34343, 610605, 432522, 28.29, 0.324448, 0.125992, 2.575155, ,
123737, 34308, 609409, 432484, 28.34, 0.329870, 0.129245, 2.552284, ,
123432, 34327, 607960, 432515, 28.37, 0.336670, 0.133505, 2.521781, ,
122914, 34296, 606395, 432483, 28.41, 0.344101, 0.137854, 2.496130, ,
122522, 34310, 605020, 432590, 28.45, 0.352208, 0.142227, 2.476381, ,
122029, 34307, 603271, 432468, 28.49, 0.361084, 0.146766, 2.460277, ,
121700, 34322, 601901, 432611, 28.53, 0.368144, 0.151289, 2.433373, ,
121227, 34309, 600064, 432676, 28.57, 0.376055, 0.156860, 2.397388, ,
120616, 34317, 598438, 432750, 28.61, 0.387951, 0.161871, 2.396669, ,
120072, 34329, 595805, 432550, 28.65, 0.398910, 0.168728, 2.364226, ,
119546, 34325, 593533, 432634, 28.69, 0.408528, 0.175702, 2.325123, ,
118773, 34323, 591252, 432613, 28.72, 0.422996, 0.182306, 2.320249, ,
118149, 34317, 589080, 432633, 28.76, 0.434457, 0.188780, 2.301396, ,
117476, 34305, 586402, 432516, 28.80, 0.446525, 0.196225, 2.275579, ,
116822, 34312, 583371, 432473, 28.84, 0.459548, 0.205054, 2.241103, ,
115918, 34279, 580607, 432585, 28.88, 0.474864, 0.213754, 2.221546, ,
115052, 34289, 577853, 432536, 28.92, 0.492397, 0.221817, 2.219836, ,
114257, 34296, 574745, 432560, 28.96, 0.508460, 0.231281, 2.198449, ,
113387, 34297, 571366, 432496, 29.00, 0.525727, 0.241267, 2.179024, ,
112357, 34289, 567324, 432361, 29.04, 0.545738, 0.253057, 2.156579, ,
111447, 34339, 563772, 432538, 29.08, 0.567318, 0.264679, 2.143423, ,
110405, 34342, 560035, 432499, 29.12, 0.588655, 0.276075, 2.132229, ,
109211, 34325, 556187, 432509, 29.16, 0.612011, 0.288092, 2.124359, ,
107875, 34292, 551979, 432679, 29.19, 0.637546, 0.301967, 2.111308, ,
106464, 34286, 547220, 432848, 29.24, 0.666782, 0.317688, 2.098861, ,
105279, 34304, 543057, 432869, 29.27, 0.693152, 0.331038, 2.093878, ,
103890, 34309, 538750, 432918, 29.31, 0.723369, 0.345066, 2.096319, ,
102419, 34296, 534073, 432830, 29.35, 0.754608, 0.359859, 2.096954, ,
100960, 34300, 528475, 432726, 29.39, 0.787160, 0.377746, 2.083834, ,
99461, 34306, 523218, 432743, 29.43, 0.821217, 0.395181, 2.078080, ,
97879, 34303, 518476, 432774, 29.47, 0.857103, 0.411121, 2.084796, ,
96276, 34312, 513419, 432639, 29.51, 0.894855, 0.427605, 2.092713, ,
94705, 34327, 507950, 432606, 29.55, 0.932863, 0.446076, 2.091266, ,
92913, 34284, 502214, 432252, 29.59, 0.973033, 0.464382, 2.095330, ,
91413, 34281, 496974, 432054, 29.63, 1.009464, 0.481806, 2.095167, ,
89840, 34292, 492484, 432185, 29.67, 1.049247, 0.498098, 2.106508, ,
88294, 34299, 488167, 432324, 29.71, 1.088770, 0.513951, 2.118432, ,
86745, 34318, 483077, 432369, 29.74, 1.129848, 0.532339, 2.122420, ,
85225, 34297, 478272, 432433, 29.78, 1.168253, 0.549962, 2.124245, ,
83758, 34323, 473294, 432090, 29.82, 1.209033, 0.566758, 2.133243, ,
82048, 34295, 469107, 432059, 29.86, 1.253617, 0.582070, 2.153724, ,
80679, 34285, 465582, 432061, 29.90, 1.290827, 0.595180, 2.168800, ,
79308, 34298, 461536, 432186, 29.94, 1.330251, 0.610844, 2.177724, ,
77698, 34318, 456917, 432240, 29.98, 1.377718, 0.628534, 2.191955, ,
76313, 34326, 453436, 432324, 30.02, 1.418719, 0.642156, 2.209305, ,
74958, 34319, 449714, 432162, 30.06, 1.458578, 0.655823, 2.224041, ,
73592, 34313, 446319, 432212, 30.09, 1.499573, 0.669188, 2.240886, ,
72295, 34312, 442565, 432160, 30.14, 1.539524, 0.683652, 2.251913, ,
70947, 34299, 438620, 432078, 30.17, 1.581028, 0.698876, 2.262244, ,
69938, 34289, 436247, 432056, 30.22, 1.612607, 0.708211, 2.277015, ,
68636, 34310, 433677, 432003, 30.25, 1.656275, 0.718262, 2.305949, ,
67636, 34315, 431411, 431968, 30.29, 1.689632, 0.727222, 2.323408, ,
66806, 34310, 429475, 432067, 30.33, 1.717092, 0.735433, 2.334804, ,
65865, 34319, 427574, 432152, 30.37, 1.749606, 0.743481, 2.353264, ,
65017, 34318, 425722, 432107, 30.41, 1.778702, 0.750840, 2.368949, ,
64201, 34307, 424290, 432087, 30.45, 1.806404, 0.756613, 2.387488, ,
63499, 34343, 422755, 432112, 30.49, 1.833507, 0.763009, 2.402994, ,
62701, 34309, 421841, 432343, 30.53, 1.859738, 0.767697, 2.422489, ,
62162, 34325, 420994, 432216, 30.57, 1.880217, 0.770678, 2.439690, ,
61661, 34317, 420289, 432269, 30.61, 1.897903, 0.773803, 2.452696, ,
61269, 34305, 420372, 432267, 30.64, 1.911469, 0.773452, 2.471348, ,
61005, 34342, 420065, 432233, 30.68, 1.923612, 0.774584, 2.483413, ,
60694, 34336, 419870, 431877, 30.72, 1.934721, 0.773960, 2.499770, ,
60401, 34344, 420223, 432082, 30.76, 1.946136, 0.773324, 2.516585, ,
60230, 34334, 420234, 431967, 30.80, 1.951861, 0.772816, 2.525647, ,
60032, 34316, 421270, 432181, 30.84, 1.958091, 0.769399, 2.544960, ,
59928, 34303, 421818, 432149, 30.88, 1.961140, 0.767012, 2.556856, ,
59852, 34347, 422158, 432107, 30.92, 1.966881, 0.765444, 2.569594, ,
59668, 34327, 422959, 431997, 30.96, 1.972499, 0.761709, 2.589571, ,
59734, 34344, 423968, 432130, 31.00, 1.971125, 0.758104, 2.600071, ,
59724, 34334, 425328, 432293, 31.04, 1.970847, 0.753196, 2.616644, ,
59765, 34313, 426365, 432227, 31.07, 1.967925, 0.748701, 2.628454, ,
59829, 34314, 427632, 432327, 31.12, 1.965582, 0.743948, 2.642096, ,
60003, 34315, 429193, 432276, 31.15, 1.959112, 0.737414, 2.656734, ,
60218, 34347, 430643, 432244, 31.19, 1.953161, 0.731426, 2.670345, ,
60534, 34345, 432706, 432367, 31.23, 1.941251, 0.723619, 2.682699, ,
60859, 34317, 434691, 432333, 31.27, 1.927366, 0.715531, 2.693614, ,
61258, 34339, 436409, 432268, 31.31, 1.914102, 0.708418, 2.701938, ,
61557, 34331, 438312, 432384, 31.35, 1.902620, 0.701326, 2.712890, ,
61808, 34312, 440098, 432238, 31.39, 1.892217, 0.693675, 2.727813, ,
62145, 34323, 442044, 432444, 31.43, 1.880701, 0.686839, 2.738198, ,
62402, 34303, 444276, 432477, 31.47, 1.870102, 0.678222, 2.757358, ,
62852, 34314, 446526, 432325, 31.51, 1.854653, 0.668836, 2.772955, ,
63408, 34317, 448660, 432232, 31.55, 1.835030, 0.660181, 2.779587, ,
63915, 34315, 450810, 432242, 31.59, 1.816976, 0.651916, 2.787131, ,
64396, 34303, 452675, 432068, 31.62, 1.799316, 0.644045, 2.793773, ,
64825, 34295, 454996, 432174, 31.66, 1.783849, 0.635587, 2.806615, ,
65380, 34304, 457241, 432059, 31.70, 1.765254, 0.626575, 2.817307, ,
66023, 34314, 459457, 432150, 31.74, 1.743886, 0.618542, 2.819348, ,
66604, 34299, 461849, 432516, 31.78, 1.723185, 0.610993, 2.820303, ,
67178, 34298, 463427, 432170, 31.82, 1.703808, 0.603677, 2.822381, ,
67778, 34330, 465481, 432190, 31.86, 1.685896, 0.596076, 2.828326, ,
68247, 34323, 467716, 432049, 31.90, 1.669918, 0.587188, 2.843925, ,
68723, 34315, 470012, 432257, 31.94, 1.653752, 0.579517, 2.853671, ,
69292, 34315, 472183, 432365, 31.97, 1.635196, 0.571946, 2.859004, ,
69981, 34332, 474046, 432232, 32.02, 1.614044, 0.564571, 2.858885, ,
70501, 34302, 476538, 432361, 32.05, 1.595417, 0.555982, 2.869549, ,
71074, 34318, 478861, 432283, 32.09, 1.578250, 0.547221, 2.884118, ,
71755, 34320, 480639, 432172, 32.13, 1.556921, 0.540337, 2.881389, ,
72501, 34330, 482643, 432236, 32.17, 1.534301, 0.533366, 2.876636, ,
73092, 34292, 484852, 432408, 32.21, 1.513538, 0.526125, 2.876765, ,
73639, 34314, 487204, 432400, 32.25, 1.498202, 0.517687, 2.894034, ,
74181, 34314, 489097, 432267, 32.29, 1.481699, 0.510416, 2.902926, ,
74854, 34330, 490929, 432153, 32.33, 1.462423, 0.503463, 2.904729, ,
75499, 34326, 492875, 432228, 32.37, 1.442853, 0.496892, 2.903754, ,
76117, 34329, 495432, 432349, 32.41, 1.424703, 0.488390, 2.917144, ,
76680, 34332, 497619, 432527, 32.45, 1.408316, 0.481453, 2.925134, ,
77145, 34298, 499562, 432647, 32.49, 1.392480, 0.475166, 2.930515, ,
77954, 34324, 501200, 432473, 32.52, 1.370709, 0.468781, 2.923988, ,
78529, 34322, 502895, 432418, 32.57, 1.354039, 0.462695, 2.926420, ,
79054, 34330, 505033, 432545, 32.60, 1.339569, 0.455835, 2.938711, ,
79588, 34305, 506828, 432426, 32.64, 1.322779, 0.449194, 2.944781, ,
80232, 34307, 508503, 432350, 32.68, 1.304774, 0.443157, 2.944266, ,
80911, 34308, 510094, 432249, 32.72, 1.285874, 0.437325, 2.940317, ,
81460, 34321, 511793, 432464, 32.76, 1.271508, 0.432412, 2.940499, ,
82174, 34352, 513598, 432529, 32.80, 1.253901, 0.426558, 2.939580, ,
82779, 34327, 515746, 432546, 32.84, 1.235755, 0.419376, 2.946649, ,
83250, 34316, 517321, 432525, 32.88, 1.222265, 0.413995, 2.952366, ,
83870, 34318, 519089, 432603, 32.92, 1.205698, 0.408382, 2.952381, ,
84547, 34293, 520709, 432653, 32.95, 1.185966, 0.403170, 2.941605, ,
85114, 34333, 522664, 432637, 33.00, 1.173547, 0.396596, 2.959053, ,
85552, 34319, 524505, 432458, 33.03, 1.161078, 0.389769, 2.978891, ,
86119, 34291, 525793, 432289, 33.07, 1.144376, 0.384829, 2.973724, ,
86763, 34301, 527474, 432426, 33.11, 1.128266, 0.379835, 2.970412, ,
87306, 34294, 528842, 432352, 33.15, 1.113766, 0.375038, 2.969741, ,
87959, 34324, 530279, 432333, 33.19, 1.098965, 0.370248, 2.968186, ,
88526, 34314, 532049, 432406, 33.23, 1.083849, 0.364753, 2.971462, ,
89062, 34307, 533840, 432442, 33.27, 1.069805, 0.359060, 2.979464, ,
89535, 34307, 534860, 432314, 33.31, 1.057885, 0.355229, 2.978033, ,
90177, 34310, 536739, 432485, 33.35, 1.042003, 0.349824, 2.978645, ,
90673, 34319, 538546, 432574, 33.39, 1.030249, 0.344343, 2.991922, ,
91116, 34332, 539805, 432453, 33.42, 1.020133, 0.339801, 3.002146, ,
91672, 34327, 541242, 432458, 33.47, 1.006114, 0.335203, 3.001507, ,
92060, 34317, 542279, 432425, 33.50, 0.995954, 0.331745, 3.002163, ,
92588, 34316, 543603, 432544, 33.55, 0.983018, 0.327987, 2.997122, ,
93063, 34308, 544783, 432510, 33.58, 0.970977, 0.324084, 2.996067, ,
93541, 34307, 545898, 432333, 33.62, 0.959383, 0.319821, 2.999745, ,
94113, 34315, 547509, 432406, 33.66, 0.946188, 0.314996, 3.003811, ,
94460, 34303, 548425, 432414, 33.70, 0.937118, 0.312124, 3.002391, ,
95046, 34307, 549449, 432449, 33.74, 0.923463, 0.309024, 2.988320, ,
95574, 34300, 550847, 432405, 33.78, 0.910537, 0.304433, 2.990925, ,
95990, 34317, 551971, 432336, 33.82, 0.901878, 0.300615, 3.000109, ,
96487, 34312, 553499, 432279, 33.85, 0.889928, 0.295584, 3.010747, ,
96999, 34321, 554621, 432521, 33.90, 0.878608, 0.293038, 2.998271, ,
97437, 34320, 555660, 432376, 33.93, 0.868403, 0.289205, 3.002731, ,
97999, 34336, 557196, 432382, 33.97, 0.856510, 0.284433, 3.011283, ,
98313, 34318, 558381, 432574, 34.01, 0.848130, 0.281514, 3.012745, ,
98719, 34313, 559755, 432764, 34.05, 0.838528, 0.278008, 3.016204, ,
99031, 34309, 560216, 432784, 34.09, 0.831164, 0.276658, 3.004303, ,
99449, 34322, 560999, 432625, 34.13, 0.822538, 0.273593, 3.006425, ,
99946, 34330, 562078, 432540, 34.17, 0.811844, 0.269914, 3.007785, ,
100321, 34315, 562873, 432446, 34.21, 0.802433, 0.267081, 3.004449, ,
100746, 34315, 563612, 432276, 34.25, 0.792919, 0.264119, 3.002125, ,
101243, 34315, 564658, 432443, 34.29, 0.781844, 0.261569, 2.989053, ,
101566, 34322, 566600, 432654, 34.33, 0.775135, 0.256453, 3.022529, ,
101817, 34297, 567636, 432726, 34.37, 0.767941, 0.253568, 3.028537, ,
102213, 34305, 567810, 432623, 34.40, 0.759730, 0.252622, 3.007375, ,
102429, 34316, 568807, 432622, 34.45, 0.755701, 0.249571, 3.028001, ,
102894, 34355, 569497, 432536, 34.48, 0.748064, 0.247120, 3.027133, ,
103246, 34339, 570661, 432708, 34.52, 0.739330, 0.244263, 3.026774, ,
103591, 34345, 571438, 432680, 34.56, 0.732216, 0.241787, 3.028347, ,
103756, 34336, 571520, 432595, 34.60, 0.728044, 0.241197, 3.018467, ,
103940, 34324, 572603, 432776, 34.64, 0.723270, 0.238635, 3.030867, ,
104326, 34333, 572613, 432537, 34.68, 0.715518, 0.237645, 3.010873, ,
104742, 34325, 573589, 432621, 34.72, 0.706038, 0.235024, 3.004113, ,
105004, 34311, 574859, 432625, 34.76, 0.699498, 0.231198, 3.025537, ,
105493, 34324, 575913, 432645, 34.80, 0.689894, 0.228096, 3.024578, ,
105815, 34324, 576195, 432699, 34.84, 0.683036, 0.227463, 3.002850, ,
106125, 34318, 576798, 432647, 34.88, 0.676059, 0.225437, 2.998885, ,
106419, 34315, 577875, 432575, 34.91, 0.669636, 0.221907, 3.017643, ,
106762, 34325, 578684, 432509, 34.95, 0.663050, 0.219212, 3.024701, ,
106994, 34321, 578817, 432436, 34.99, 0.657903, 0.218519, 3.010731, ,
107171, 34332, 578837, 432393, 35.03, 0.654904, 0.218287, 3.000204, ,
107437, 34323, 579708, 432412, 35.07, 0.648736, 0.215751, 3.006872, ,
107732, 34321, 581159, 432523, 35.11, 0.642434, 0.211854, 3.032432, ,
108065, 34312, 581148, 432346, 35.15, 0.634898, 0.211176, 3.006486, ,
108311, 34315, 581497, 432137, 35.19, 0.629978, 0.209293, 3.010023, ,
108545, 34331, 581578, 432188, 35.23, 0.626170, 0.209256, 2.992359, ,
108974, 34376, 583213, 432246, 35.27, 0.620241, 0.204613, 3.031293, ,
109150, 34345, 583351, 432220, 35.31, 0.614579, 0.204097, 3.011207, ,
109372, 34321, 583950, 432332, 35.35, 0.608434, 0.202765, 3.000690, ,
109424, 34305, 584203, 432301, 35.38, 0.606315, 0.201888, 3.003229, ,
109668, 34317, 584956, 432496, 35.43, 0.602089, 0.200433, 3.003937, ,
109993, 34321, 586082, 432525, 35.46, 0.595692, 0.197209, 3.020610, ,
110303, 34342, 586529, 432670, 35.50, 0.590735, 0.196467, 3.006789, ,
110415, 34323, 586853, 432842, 35.54, 0.587206, 0.196198, 2.992921, ,
110568, 34346, 588103, 432963, 35.58, 0.585597, 0.192988, 3.034377, ,
110800, 34333, 587646, 432811, 35.62, 0.580028, 0.193728, 2.994033, ,
111092, 34322, 587924, 432634, 35.66, 0.573384, 0.192196, 2.983331, ,
111178, 34332, 588787, 432531, 35.70, 0.572298, 0.189234, 3.024284, ,
111420, 34335, 588838, 432438, 35.74, 0.567602, 0.188710, 3.007794, ,
111651, 34327, 588957, 432412, 35.78, 0.562416, 0.188255, 2.987527, ,
111899, 34329, 589285, 432432, 35.82, 0.557554, 0.187368, 2.975718, ,
112014, 34326, 590458, 432493, 35.85, 0.555046, 0.184159, 3.013956, ,
112430, 34333, 591297, 432483, 35.90, 0.547163, 0.181652, 3.012150, ,
112741, 34346, 590993, 432405, 35.93, 0.541798, 0.182232, 2.973125, ,
112747, 34351, 591446, 432583, 35.97, 0.542006, 0.181616, 2.984354, ,
112748, 34325, 591692, 432515, 36.01, 0.540282, 0.180620, 2.991258, ,
112983, 34324, 591856, 432486, 36.05, 0.535531, 0.180022, 2.974800, ,
113090, 34321, 592388, 432506, 36.09, 0.533204, 0.178542, 2.986432, ,
113406, 34359, 592587, 432407, 36.13, 0.529415, 0.177561, 2.981594, ,
113535, 34329, 592706, 432454, 36.17, 0.524890, 0.177401, 2.958780, ,
113753, 34332, 593332, 432326, 36.21, 0.520770, 0.175053, 2.974929, ,
113869, 34328, 594466, 432667, 36.25, 0.518214, 0.173106, 2.993628, ,
114072, 34322, 594792, 432813, 36.28, 0.513812, 0.172739, 2.974494, ,
114295, 34329, 595527, 433011, 36.33, 0.509876, 0.171389, 2.974971, ,
114277, 34328, 595510, 433083, 36.36, 0.510165, 0.171727, 2.970791, ,
114472, 34341, 595768, 432925, 36.41, 0.507180, 0.170341, 2.977446, ,
114599, 34322, 596080, 433022, 36.44, 0.503440, 0.169820, 2.964540, ,
114814, 34341, 596128, 432882, 36.48, 0.500467, 0.169119, 2.959262, ,
114937, 34342, 596491, 432777, 36.52, 0.498123, 0.167640, 2.971384, ,
115007, 34359, 596438, 432755, 36.56, 0.497866, 0.167706, 2.968685, ,
115174, 34355, 596467, 432775, 36.60, 0.494339, 0.167702, 2.947725, ,
115277, 34348, 596957, 432818, 36.64, 0.491869, 0.166448, 2.955090, ,
115305, 34337, 597237, 432766, 36.68, 0.490601, 0.165425, 2.965709, ,
115622, 34334, 597540, 432588, 36.72, 0.484226, 0.163829, 2.955682, ,
115710, 34334, 597277, 432448, 36.76, 0.482514, 0.164031, 2.941596, ,
115724, 34323, 597632, 432431, 36.80, 0.481521, 0.162931, 2.955367, ,
115960, 34340, 597997, 432334, 36.83, 0.478050, 0.161481, 2.960419, ,
116118, 34338, 598481, 432403, 36.87, 0.474855, 0.160352, 2.961321, ,
116278, 34322, 599346, 432433, 36.91, 0.470707, 0.157964, 2.979839, ,
116134, 34323, 599004, 432383, 36.95, 0.473562, 0.158755, 2.982977, ,
116171, 34318, 598872, 432359, 36.99, 0.472517, 0.159041, 2.971036, ,
116435, 34329, 596177, 432336, 37.03, 0.468130, 0.166784, 2.806809, ,
116495, 34330, 598455, 432387, 37.07, 0.467036, 0.160364, 2.912356, ,
116708, 34321, 599295, 432428, 37.11, 0.462335, 0.158092, 2.924472, ,
116844, 34351, 599445, 432461, 37.15, 0.461680, 0.157790, 2.925923, ,
117019, 34314, 600352, 432478, 37.19, 0.455887, 0.155232, 2.936820, ,
117275, 34332, 600538, 432476, 37.23, 0.452149, 0.154685, 2.923026, ,
117200, 34316, 600176, 432430, 37.26, 0.452540, 0.155548, 2.909326, ,
117298, 34330, 600864, 432632, 37.31, 0.451577, 0.154369, 2.925306, ,
117372, 34326, 600946, 432546, 37.34, 0.449896, 0.153787, 2.925450, ,
117580, 34345, 601122, 432483, 37.38, 0.447156, 0.153025, 2.922112, ,
117524, 34321, 601205, 432403, 37.42, 0.446655, 0.152464, 2.929581, ,
117504, 34324, 601021, 432476, 37.46, 0.447235, 0.153289, 2.917596, ,
117480, 34321, 601673, 432733, 37.50, 0.447498, 0.152437, 2.935618, ,
117477, 34318, 601219, 432631, 37.54, 0.447359, 0.153339, 2.917446, ,
117519, 34315, 601202, 432481, 37.58, 0.446358, 0.152786, 2.921458, ,
117717, 34309, 601742, 432430, 37.62, 0.442176, 0.151021, 2.927900, ,
117797, 34319, 601762, 432468, 37.66, 0.441303, 0.151116, 2.920284, ,
117779, 34316, 600743, 432329, 37.70, 0.441450, 0.153502, 2.875857, ,
117912, 34328, 601107, 432436, 37.74, 0.439697, 0.152880, 2.876098, ,
118164, 34326, 601511, 432433, 37.77, 0.434761, 0.151700, 2.865918, ,
118271, 34326, 592385, 432434, 37.81, 0.432724, 0.178262, 2.427467, ,
118381, 34346, 601493, 432497, 37.85, 0.431943, 0.152010, 2.841552, ,
118346, 34354, 600851, 432618, 37.89, 0.433133, 0.154351, 2.806162, ,
118400, 34356, 601258, 432584, 37.93, 0.432237, 0.153038, 2.824382, ,
118557, 34357, 601796, 432375, 37.97, 0.429320, 0.150645, 2.849889, ,
118583, 34318, 601710, 432633, 38.01, 0.426271, 0.151929, 2.805722, ,
118525, 34316, 602000, 432720, 38.05, 0.427241, 0.151441, 2.821162, ,
118500, 34307, 601441, 432657, 38.09, 0.427125, 0.152802, 2.795281, ,
118655, 34292, 602185, 432521, 38.13, 0.423199, 0.150109, 2.819288, ,
118890, 34320, 602039, 432476, 38.17, 0.420583, 0.150349, 2.797380, ,
118932, 34330, 601765, 432443, 38.21, 0.420444, 0.151007, 2.784264, ,
118909, 34331, 601685, 432380, 38.24, 0.420945, 0.150985, 2.787990, ,
118968, 34343, 601948, 432615, 38.29, 0.420615, 0.151170, 2.782400, ,
119048, 34326, 602645, 432754, 38.32, 0.417988, 0.149718, 2.791842, ,
119116, 34334, 602193, 432479, 38.36, 0.417227, 0.149917, 2.783060, ,
118991, 34308, 601716, 432425, 38.40, 0.417885, 0.151076, 2.766053, ,
119102, 34321, 602100, 432386, 38.44, 0.416640, 0.149811, 2.781093, ,
119100, 34315, 601905, 432608, 38.48, 0.416284, 0.151266, 2.752002, ,
119046, 34298, 602023, 432618, 38.52, 0.416189, 0.150965, 2.756851, ,
119175, 34316, 602447, 432588, 38.56, 0.414933, 0.149622, 2.773207, ,
119240, 34334, 602018, 432421, 38.59, 0.414886, 0.150189, 2.762431, ,
119274, 34335, 601518, 432419, 38.64, 0.414310, 0.151624, 2.732482, ,
119306, 34338, 601918, 432604, 38.67, 0.413903, 0.151212, 2.737230, ,
119217, 34316, 602149, 432427, 38.72, 0.414140, 0.149835, 2.763976, ,
119437, 34324, 601911, 432318, 38.75, 0.410515, 0.150084, 2.735244, ,
119312, 34325, 602047, 432539, 38.79, 0.412937, 0.150579, 2.742331, ,
119275, 34319, 601491, 432340, 38.83, 0.413242, 0.151385, 2.729749, ,
119265, 34318, 601478, 432462, 38.87, 0.413365, 0.151912, 2.721078, ,
119228, 34307, 601588, 432577, 38.91, 0.413342, 0.152056, 2.718345, ,
119282, 34327, 601343, 432611, 38.95, 0.413634, 0.152901, 2.705251, ,
119271, 34339, 601346, 432522, 38.99, 0.414629, 0.152535, 2.718261, ,
119228, 34315, 600921, 432586, 39.03, 0.413867, 0.154020, 2.687102, ,
119172, 34319, 601267, 432571, 39.07, 0.415186, 0.152960, 2.714353, ,
119251, 34328, 601187, 432636, 39.11, 0.414285, 0.153452, 2.699775, ,
119243, 34319, 600798, 432524, 39.14, 0.413846, 0.154126, 2.685109, ,
119257, 34334, 600796, 432505, 39.19, 0.414565, 0.154056, 2.691006, ,
119235, 34329, 600042, 432398, 39.22, 0.414652, 0.155807, 2.661314, ,
119080, 34315, 599646, 432229, 39.26, 0.416662, 0.156275, 2.666207, ,
119002, 34311, 599778, 432534, 39.30, 0.417874, 0.157118, 2.659617, ,
119038, 34310, 599369, 432544, 39.34, 0.417128, 0.158343, 2.634326, ,
118955, 34319, 599423, 432491, 39.38, 0.419288, 0.157974, 2.654158, ,
118887, 34313, 598684, 432666, 39.42, 0.420181, 0.160820, 2.612748, ,
118830, 34319, 598234, 432674, 39.46, 0.421654, 0.162158, 2.600266, ,
118692, 34322, 598632, 432893, 39.50, 0.424465, 0.161882, 2.622073, ,
118605, 34323, 598040, 432897, 39.54, 0.426181, 0.163616, 2.604758, ,
118587, 34339, 597244, 432689, 39.58, 0.427572, 0.165095, 2.589848, ,
118376, 34326, 596435, 432524, 39.62, 0.430727, 0.166787, 2.582494, ,
118244, 34338, 595914, 432493, 39.65, 0.434025, 0.168181, 2.580702, ,
118048, 34314, 595408, 432375, 39.69, 0.436185, 0.169182, 2.578190, ,
117946, 34336, 594604, 432402, 39.73, 0.439572, 0.171638, 2.561039, ,
117731, 34328, 593925, 432395, 39.77, 0.443154, 0.173595, 2.552804, ,
117446, 34317, 593150, 432484, 39.81, 0.447887, 0.176221, 2.541626, ,
117167, 34295, 592130, 432421, 39.85, 0.451796, 0.178957, 2.524603, ,
116937, 34314, 591425, 432398, 39.89, 0.457465, 0.180934, 2.528345, ,
116714, 34321, 590209, 432190, 39.93, 0.462219, 0.183674, 2.516522, ,
116403, 34294, 589064, 432273, 39.97, 0.466453, 0.187381, 2.489332, ,
116306, 34345, 588958, 432527, 40.01, 0.471673, 0.188714, 2.499411, ,
115917, 34331, 588074, 432686, 40.05, 0.478295, 0.191962, 2.491620, ,
115647, 34321, 586453, 432410, 40.09, 0.482887, 0.195648, 2.468144, ,
115371, 34347, 585460, 432478, 40.12, 0.489969, 0.198865, 2.463827, ,
115022, 34331, 584044, 432369, 40.17, 0.495738, 0.202634, 2.446476, ,
114648, 34314, 583465, 432548, 40.20, 0.501953, 0.205076, 2.447648, ,
114341, 34320, 582176, 432507, 40.24, 0.508381, 0.208753, 2.435323, ,
113913, 34298, 580989, 432623, 40.28, 0.515377, 0.212764, 2.422293, ,
113536, 34318, 580028, 432722, 40.32, 0.524149, 0.216037, 2.426198, ,
113174, 34317, 578447, 432456, 40.36, 0.531271, 0.219711, 2.418048, ,
112702, 34284, 577078, 432348, 40.40, 0.538511, 0.223393, 2.410600, ,
112233, 34291, 576451, 432692, 40.44, 0.548355, 0.226663, 2.419253, ,
111791, 34297, 575035, 432738, 40.48, 0.557629, 0.231120, 2.412726, ,
111469, 34323, 573806, 432631, 40.52, 0.565825, 0.234407, 2.413861, ,
111033, 34314, 572469, 432710, 40.56, 0.574055, 0.238776, 2.404153, ,
110505, 34297, 571530, 432767, 40.59, 0.583667, 0.241857, 2.413274, ,
110096, 34323, 570181, 432678, 40.63, 0.593717, 0.245605, 2.417369, ,
109685, 34315, 568869, 432723, 40.67, 0.601609, 0.249787, 2.408489, ,
109206, 34305, 567707, 432683, 40.71, 0.610803, 0.253178, 2.412539, ,
108844, 34320, 566863, 432944, 40.75, 0.619259, 0.256810, 2.411346, ,
108280, 34310, 565484, 432739, 40.79, 0.630294, 0.260219, 2.422172, ,
107786, 34305, 564398, 432835, 40.83, 0.640257, 0.263943, 2.425736, ,
107390, 34295, 563264, 432764, 40.87, 0.647884, 0.267152, 2.425150, ,
107073, 34322, 562252, 432705, 40.91, 0.656308, 0.270039, 2.430418, ,
106746, 34326, 561140, 432551, 40.95, 0.663453, 0.272860, 2.431481, ,
106195, 34306, 559927, 432384, 40.99, 0.673788, 0.275948, 2.441720, ,
105915, 34309, 559155, 432418, 41.02, 0.679926, 0.278481, 2.441550, ,
105618, 34302, 558481, 432445, 41.07, 0.685786, 0.280685, 2.443260, ,
105259, 34304, 558002, 432581, 41.10, 0.693580, 0.282722, 2.453225, ,
104875, 34298, 557108, 432416, 41.14, 0.701411, 0.284844, 2.462437, ,
104643, 34313, 556350, 432275, 41.18, 0.707379, 0.286643, 2.467805, ,
104432, 34308, 555882, 432284, 41.22, 0.711594, 0.288141, 2.469601, ,
104228, 34319, 555481, 432311, 41.26, 0.716715, 0.289503, 2.475674, ,
103870, 34308, 555122, 432402, 41.30, 0.723737, 0.290992, 2.487139, ,
103755, 34338, 554657, 432337, 41.34, 0.728197, 0.292186, 2.492234, ,
103462, 34339, 554366, 432412, 41.38, 0.734627, 0.293399, 2.503846, ,
103251, 34350, 554105, 432459, 41.42, 0.739942, 0.294406, 2.513336, ,
103104, 34350, 553655, 432231, 41.46, 0.743148, 0.294901, 2.519988, ,
102970, 34341, 553518, 432410, 41.50, 0.745485, 0.296051, 2.518100, ,
102685, 34313, 553281, 432243, 41.54, 0.749887, 0.296123, 2.532344, ,
102482, 34326, 553525, 432538, 41.57, 0.755192, 0.296543, 2.546656, ,
102368, 34312, 553393, 432424, 41.62, 0.756779, 0.296499, 2.552382, ,
102335, 34312, 553315, 432217, 41.65, 0.757505, 0.295912, 2.559897, ,
102297, 34321, 553471, 432316, 41.69, 0.758931, 0.295820, 2.565512, ,
102260, 34339, 553416, 432224, 41.73, 0.760925, 0.295623, 2.573967, ,
102204, 34327, 553289, 432033, 41.77, 0.761371, 0.295254, 2.578696, ,
102148, 34336, 553282, 431954, 41.81, 0.763194, 0.294958, 2.587463, ,
102032, 34322, 553714, 432054, 41.85, 0.764834, 0.294005, 2.601432, ,
102053, 34320, 553839, 432055, 41.89, 0.764239, 0.293617, 2.602847, ,
101978, 34315, 554537, 432298, 41.92, 0.765566, 0.292406, 2.618165, ,
102003, 34310, 555181, 432458, 41.97, 0.764686, 0.291032, 2.627498, ,
102099, 34308, 555641, 432513, 42.00, 0.762438, 0.289814, 2.630781, ,
102176, 34315, 556058, 432477, 42.05, 0.761201, 0.288367, 2.639698, ,
102307, 34331, 556348, 432437, 42.08, 0.759366, 0.287300, 2.643111, ,
102402, 34343, 556662, 432375, 42.12, 0.758064, 0.286071, 2.649916, ,
102453, 34329, 557203, 432462, 42.16, 0.756026, 0.284733, 2.655210, ,
102598, 34322, 557380, 432355, 42.20, 0.752384, 0.283751, 2.651561, ,
102601, 34310, 558091, 432415, 42.24, 0.751531, 0.281778, 2.667105, ,
102763, 34315, 558155, 432330, 42.28, 0.748309, 0.281237, 2.660774, ,
102923, 34310, 558347, 432299, 42.32, 0.744480, 0.280515, 2.653972, ,
102919, 34313, 559207, 432405, 42.36, 0.744764, 0.278268, 2.676431, ,
103065, 34309, 559654, 432320, 42.40, 0.741311, 0.276538, 2.680685, ,
103249, 34329, 560465, 432479, 42.44, 0.738609, 0.274661, 2.689161, ,
103374, 34315, 560838, 432365, 42.47, 0.734968, 0.273048, 2.691720, ,
103529, 34320, 561440, 432361, 42.52, 0.731924, 0.271168, 2.699153, ,
103662, 34321, 562179, 432285, 42.55, 0.729101, 0.268578, 2.714673, ,
103852, 34325, 562670, 432267, 42.59, 0.725242, 0.266989, 2.716375, ,
103989, 34321, 563114, 432176, 42.63, 0.722013, 0.265253, 2.721979, ,
104178, 34313, 563758, 432267, 42.67, 0.717402, 0.263633, 2.721212, ,
104372, 34324, 564107, 432154, 42.71, 0.713936, 0.262104, 2.723867, ,
104533, 34316, 564889, 432213, 42.75, 0.709943, 0.259935, 2.731236, ,
104769, 34335, 565360, 432039, 42.79, 0.706113, 0.257787, 2.739131, ,
104995, 34340, 566220, 432342, 42.83, 0.701592, 0.256365, 2.736694, ,
105067, 34304, 566838, 432120, 42.87, 0.697689, 0.253578, 2.751381, ,
105251, 34308, 567834, 432124, 42.91, 0.694013, 0.250544, 2.770025, ,
105539, 34326, 568249, 431978, 42.95, 0.689044, 0.248688, 2.770719, ,
105651, 34302, 568798, 431902, 42.98, 0.685083, 0.246705, 2.776935, ,
105898, 34317, 569817, 432134, 43.02, 0.680812, 0.244528, 2.784184, ,
106096, 34295, 570656, 432150, 43.06, 0.675165, 0.242037, 2.789514, ,
106305, 34291, 571274, 432124, 43.10, 0.670474, 0.240052, 2.793034, ,
106600, 34314, 571801, 432017, 43.14, 0.665747, 0.238020, 2.797016, ,
106770, 34302, 572763, 432297, 43.18, 0.661373, 0.236226, 2.799752, ,
107017, 34305, 573344, 432394, 43.22, 0.656370, 0.234854, 2.794798, ,
107230, 34290, 573791, 432467, 43.26, 0.650911, 0.233794, 2.784127, ,
107537, 34307, 574930, 432522, 43.30, 0.645593, 0.230570, 2.799990, ,
107845, 34314, 575541, 432355, 43.34, 0.639616, 0.228054, 2.804670, ,
108135, 34327, 576798, 432533, 43.38, 0.634425, 0.224979, 2.819928, ,
108401, 34336, 577400, 432744, 43.42, 0.629486, 0.224014, 2.810026, ,
108567, 34312, 578558, 432921, 43.45, 0.624468, 0.221244, 2.822532, ,
108960, 34338, 579458, 432682, 43.50, 0.618041, 0.217585, 2.840464, ,
109042, 34296, 579439, 432409, 43.53, 0.613594, 0.216545, 2.833561, ,
109274, 34307, 580418, 432666, 43.57, 0.609533, 0.214645, 2.839727, ,
109525, 34331, 580611, 432669, 43.61, 0.605943, 0.214079, 2.830461, ,
109780, 34336, 581687, 432611, 43.65, 0.601038, 0.210630, 2.853520, ,
110066, 34319, 582749, 432647, 43.69, 0.594068, 0.207606, 2.861514, ,
110314, 34316, 583447, 432740, 43.73, 0.588806, 0.205900, 2.859669, ,
110620, 34330, 583885, 432521, 43.77, 0.583490, 0.203717, 2.864217, ,
110813, 34318, 584536, 432757, 43.81, 0.578781, 0.202729, 2.854947, ,
111186, 34326, 586068, 432867, 43.85, 0.571743, 0.198624, 2.878523, ,
111369, 34305, 586267, 432543, 43.88, 0.566665, 0.196733, 2.880371, ,
111680, 34318, 586806, 432605, 43.93, 0.561242, 0.195386, 2.872478, ,
111964, 34336, 587405, 432560, 43.96, 0.556706, 0.193433, 2.878033, ,
112182, 34320, 588408, 432705, 44.00, 0.551280, 0.191051, 2.885505, ,
112523, 34330, 589066, 432626, 44.04, 0.545105, 0.188793, 2.887320, ,
112768, 34329, 589523, 432527, 44.08, 0.540145, 0.187048, 2.887733, ,
113019, 34362, 589884, 432563, 44.12, 0.537304, 0.186129, 2.886724, ,
113381, 34383, 590640, 432523, 44.16, 0.531482, 0.183744, 2.892518, ,
113469, 34337, 590832, 432502, 44.20, 0.526723, 0.183095, 2.876779, ,
113769, 34345, 591491, 432476, 44.24, 0.521306, 0.181054, 2.879284, ,
114043, 34320, 592596, 432587, 44.28, 0.514253, 0.178258, 2.884891, ,
114313, 34326, 593103, 432515, 44.32, 0.509325, 0.176483, 2.885976, ,
114526, 34341, 593011, 432476, 44.36, 0.506119, 0.176596, 2.865977, ,
114720, 34341, 593639, 432450, 44.40, 0.502310, 0.174653, 2.876054, ,
115010, 34326, 595296, 432679, 44.43, 0.495645, 0.170730, 2.903091, ,
115336, 34316, 595683, 432577, 44.48, 0.488620, 0.169192, 2.887965, ,
115423, 34302, 596014, 432380, 44.51, 0.486004, 0.167435, 2.902638, ,
115620, 34319, 596556, 432616, 44.55, 0.483282, 0.166804, 2.897297, ,
115796, 34314, 596975, 432604, 44.59, 0.479531, 0.165537, 2.896828, ,
116016, 34329, 597455, 432579, 44.63, 0.476243, 0.164040, 2.903213, ,
116224, 34323, 597993, 432656, 44.67, 0.471818, 0.162786, 2.898404, ,
116493, 34329, 598610, 432497, 44.71, 0.467009, 0.160356, 2.912333, ,
116769, 34342, 598351, 432339, 44.75, 0.462536, 0.160473, 2.882333, ,
116968, 34316, 599468, 432297, 44.79, 0.456999, 0.157064, 2.909635, ,
117238, 34318, 600025, 432311, 44.83, 0.451942, 0.155507, 2.906246, ,
117471, 34314, 600446, 432369, 44.87, 0.447211, 0.154522, 2.894165, ,
117669, 34327, 601002, 432333, 44.90, 0.444274, 0.152769, 2.908136, ,
117769, 34321, 600868, 432163, 44.95, 0.441969, 0.152473, 2.898660, ,
117962, 34316, 601607, 432171, 44.98, 0.437956, 0.150370, 2.912513, ,
118141, 34296, 601997, 432175, 45.02, 0.433231, 0.149261, 2.902514, ,
118371, 34315, 602520, 432408, 45.06, 0.430101, 0.148689, 2.892630, ,
118557, 34319, 603318, 432377, 45.10, 0.426830, 0.146265, 2.918199, ,
118693, 34316, 602866, 432298, 45.14, 0.424053, 0.147249, 2.879831, ,
118824, 34323, 602997, 432210, 45.18, 0.422030, 0.146518, 2.880390, ,
119105, 34330, 604024, 432239, 45.22, 0.417173, 0.143679, 2.903513, ,
119347, 34340, 604735, 432463, 45.25, 0.413261, 0.142535, 2.899359, ,
119586, 34344, 604661, 432233, 45.30, 0.409021, 0.141824, 2.884009, ,
119657, 34335, 605253, 432360, 45.33, 0.407095, 0.140634, 2.894712, ,
119790, 34319, 605686, 432419, 45.38, 0.403546, 0.139629, 2.890136, ,
120039, 34309, 606153, 432135, 45.41, 0.398217, 0.137149, 2.903545, ,
120232, 34323, 606405, 432189, 45.45, 0.395520, 0.136644, 2.894536, ,
120354, 34318, 606480, 432109, 45.49, 0.392910, 0.136107, 2.886766, ,
120343, 34312, 607035, 432343, 45.53, 0.392722, 0.135459, 2.899199, ,
120537, 34355, 607090, 432330, 45.57, 0.391916, 0.135249, 2.897730, ,
120713, 34344, 607650, 432349, 45.61, 0.387911, 0.133724, 2.900839, ,
120801, 34343, 608141, 432443, 45.65, 0.386206, 0.132698, 2.910403, ,
121028, 34349, 607971, 432463, 45.69, 0.382374, 0.133264, 2.869289, ,
121186, 34346, 608812, 432285, 45.73, 0.379242, 0.130148, 2.913925, ,
121410, 34336, 609358, 432300, 45.77, 0.374430, 0.128651, 2.910433, ,
121542, 34317, 609537, 432349, 45.80, 0.370739, 0.128338, 2.888778, ,
121581, 34330, 609723, 432282, 45.85, 0.370870, 0.127539, 2.907903, ,
121741, 34327, 610076, 432287, 45.88, 0.367713, 0.126553, 2.905603, ,
121891, 34314, 610620, 432361, 45.92, 0.364090, 0.125302, 2.905693, ,
122050, 34311, 610798, 432292, 45.96, 0.360959, 0.124519, 2.898837, ,
122208, 34318, 611043, 432313, 46.00, 0.358507, 0.123906, 2.893369, ,
122247, 34340, 611083, 432317, 46.04, 0.359231, 0.123809, 2.901500, ,
122345, 34343, 611019, 432235, 46.08, 0.357624, 0.123661, 2.891969, ,
122302, 34322, 610948, 432321, 46.12, 0.357039, 0.124209, 2.874510, ,
122514, 34327, 611998, 432366, 46.16, 0.353469, 0.121407, 2.911451, ,
122726, 34325, 612261, 432388, 46.20, 0.349447, 0.120749, 2.894008, ,
122762, 34291, 612382, 432192, 46.23, 0.346557, 0.119618, 2.897205, ,
122824, 34309, 611829, 432067, 46.28, 0.346602, 0.120685, 2.871963, ,
122991, 34302, 612805, 432230, 46.31, 0.343085, 0.118571, 2.893498, ,
123244, 34324, 613446, 432352, 46.35, 0.339903, 0.117245, 2.899082, ,
123323, 34324, 613428, 432398, 46.39, 0.338461, 0.117481, 2.880989, ,
123369, 34321, 613364, 432381, 46.43, 0.337425, 0.117594, 2.869412, ,
123233, 34322, 613108, 432400, 46.47, 0.339973, 0.118395, 2.871506, ,
123389, 34312, 614010, 432411, 46.51, 0.336470, 0.115886, 2.903464, ,
123637, 34323, 614483, 432510, 46.55, 0.332673, 0.114946, 2.894172, ,
123720, 34336, 614132, 432292, 46.59, 0.332015, 0.115063, 2.885516, ,
123705, 34301, 614243, 432424, 46.63, 0.329993, 0.115279, 2.862557, ,
123773, 34333, 614235, 432362, 46.67, 0.330854, 0.115052, 2.875682, ,
123994, 34325, 614977, 432335, 46.71, 0.326315, 0.112847, 2.891666, ,
124085, 34311, 615230, 432508, 46.75, 0.323746, 0.112827, 2.869396, ,
124122, 34327, 615179, 432539, 46.78, 0.324124, 0.113096, 2.865928, ,
124107, 34311, 615271, 432493, 46.83, 0.323347, 0.112651, 2.870338, ,
124274, 34317, 615777, 432487, 46.86, 0.320715, 0.111199, 2.884146, ,
124490, 34331, 615934, 432565, 46.90, 0.317724, 0.111070, 2.860589, ,
124637, 34355, 615831, 432503, 46.94, 0.316641, 0.111111, 2.849772, ,
124458, 34347, 615766, 432458, 46.98, 0.319352, 0.111114, 2.874096, ,
124637, 34342, 616204, 432618, 47.02, 0.315790, 0.110521, 2.857279, ,
124623, 34343, 615968, 432711, 47.06, 0.316108, 0.111560, 2.833526, ,
124644, 34344, 616075, 432454, 47.10, 0.315794, 0.110226, 2.864967, ,
124805, 34329, 616022, 432435, 47.14, 0.311906, 0.110299, 2.827817, ,
124730, 34333, 616353, 432633, 47.18, 0.313521, 0.110161, 2.846018, ,
124692, 34334, 615418, 432637, 47.21, 0.314272, 0.112815, 2.785743, ,
124757, 34328, 616286, 432668, 47.26, 0.312706, 0.110491, 2.830159, ,
124825, 34325, 616643, 432599, 47.29, 0.311283, 0.109208, 2.850380, ,
124941, 34320, 616137, 432415, 47.33, 0.308865, 0.109895, 2.810556, ,
124889, 34306, 616340, 432447, 47.37, 0.308884, 0.109451, 2.822119, ,
124886, 34320, 616340, 432681, 47.41, 0.309856, 0.110391, 2.806903, ,
124923, 34328, 616103, 432579, 47.45, 0.309714, 0.110649, 2.799060, ,
124994, 34346, 616326, 432602, 47.49, 0.309615, 0.110113, 2.811794, ,
124972, 34336, 615894, 432556, 47.53, 0.309356, 0.111146, 2.783321, ,
124949, 34337, 615920, 432526, 47.57, 0.309835, 0.110952, 2.792507, ,
124808, 34308, 615423, 432534, 47.61, 0.310475, 0.112387, 2.762556, ,
124980, 34345, 615956, 432542, 47.65, 0.309801, 0.110915, 2.793139, ,
125127, 34360, 615604, 432361, 47.68, 0.308139, 0.111181, 2.771503, ,
125043, 34359, 615399, 432447, 47.73, 0.309585, 0.112105, 2.761554, ,
124947, 34323, 615584, 432624, 47.76, 0.308954, 0.112294, 2.751296, ,
124961, 34349, 615276, 432509, 47.80, 0.310406, 0.112701, 2.754230, ,
124986, 34344, 615257, 432568, 47.84, 0.309628, 0.112992, 2.740263, ,
124891, 34328, 615373, 432770, 47.88, 0.310290, 0.113476, 2.734425, ,
124734, 34321, 614834, 432813, 47.92, 0.312662, 0.115170, 2.714781, ,
124835, 34331, 614763, 432695, 47.96, 0.311496, 0.114897, 2.711086, ,
124778, 34372, 614161, 432781, 48.00, 0.315210, 0.116944, 2.695385, ,
124691, 34386, 613903, 432827, 48.04, 0.317696, 0.117859, 2.695564, ,
124600, 34371, 613934, 432898, 48.08, 0.318357, 0.118056, 2.696660, ,
124518, 34374, 613642, 432746, 48.12, 0.320035, 0.118272, 2.705914, ,
124437, 34363, 612973, 432734, 48.16, 0.320779, 0.120119, 2.670509, ,
124268, 34361, 612484, 432576, 48.20, 0.323707, 0.120871, 2.678115, ,
124095, 34349, 611920, 432484, 48.23, 0.326056, 0.122102, 2.670356, ,
124019, 34327, 611743, 432477, 48.27, 0.325993, 0.122576, 2.659506, ,
123809, 34310, 611241, 432496, 48.31, 0.328692, 0.124079, 2.649056, ,
123702, 34338, 610518, 432455, 48.35, 0.332473, 0.125970, 2.639304, ,
123520, 34329, 610369, 432629, 48.39, 0.335197, 0.127093, 2.637416, ,
123308, 34350, 609840, 432679, 48.43, 0.340439, 0.128800, 2.643163, ,
123126, 34337, 609093, 432525, 48.47, 0.342911, 0.130311, 2.631491, ,
123028, 34352, 608833, 432587, 48.51, 0.345686, 0.131301, 2.632770, ,
122876, 34368, 607473, 432402, 48.55, 0.349516, 0.134443, 2.599736, ,
122682, 34346, 607813, 432463, 48.59, 0.351631, 0.133716, 2.629685, ,
122487, 34337, 607189, 432510, 48.63, 0.354621, 0.135689, 2.613483, ,
122247, 34307, 606593, 432593, 48.66, 0.357068, 0.137728, 2.592551, ,
122159, 34330, 606141, 432591, 48.71, 0.360196, 0.139015, 2.591059, ,
121920, 34329, 605958, 432864, 48.74, 0.364538, 0.140636, 2.592076, ,
121821, 34355, 605580, 432906, 48.78, 0.368070, 0.141888, 2.594086, ,
121631, 34337, 604569, 432620, 48.82, 0.370403, 0.143643, 2.578645, ,
121412, 34329, 603841, 432604, 48.86, 0.373934, 0.145671, 2.566973, ,
121218, 34349, 603336, 432563, 48.90, 0.378844, 0.146960, 2.577869, ,
120861, 34325, 602408, 432671, 48.94, 0.383909, 0.150068, 2.558235, ,
120614, 34328, 601567, 432593, 48.98, 0.388709, 0.152181, 2.554249, ,
120368, 34316, 601578, 432645, 49.02, 0.392517, 0.152358, 2.576273, ,
120126, 34317, 600389, 432376, 49.06, 0.397111, 0.154715, 2.566733, ,
119980, 34336, 600144, 432635, 49.10, 0.401094, 0.156464, 2.563490, ,
119700, 34324, 599416, 432568, 49.14, 0.405565, 0.158303, 2.561949, ,
119489, 34322, 599119, 432651, 49.17, 0.409405, 0.159498, 2.566838, ,
119327, 34332, 598478, 432625, 49.21, 0.413113, 0.161253, 2.561899, ,
119145, 34336, 597707, 432560, 49.25, 0.416811, 0.163231, 2.553500, ,
118863, 34317, 597211, 432834, 49.29, 0.420898, 0.165773, 2.538997, ,
118584, 34330, 596515, 432602, 49.33, 0.427039, 0.166868, 2.559147, ,
118356, 34337, 596175, 432604, 49.37, 0.431828, 0.167866, 2.572460, ,
118215, 34365, 595581, 432647, 49.41, 0.436345, 0.169770, 2.570211, ,
117952, 34332, 595284, 432798, 49.45, 0.439196, 0.171243, 2.564752, ,
117742, 34347, 594508, 432810, 49.49, 0.444189, 0.173557, 2.559325, ,
117440, 34318, 594463, 432805, 49.53, 0.448068, 0.173668, 2.580017, ,
117206, 34327, 593763, 432796, 49.57, 0.453146, 0.175679, 2.579398, ,
117038, 34317, 593238, 432692, 49.61, 0.455718, 0.176798, 2.577620, ,
116843, 34309, 593001, 432801, 49.64, 0.458946, 0.177930, 2.579367, ,
116647, 34318, 592424, 432798, 49.69, 0.463315, 0.179609, 2.579577, ,
116472, 34327, 592267, 432783, 49.72, 0.467284, 0.180009, 2.595890, ,
116324, 34307, 591929, 432854, 49.76, 0.468834, 0.181286, 2.586159, ,
116278, 34328, 591547, 432882, 49.80, 0.471101, 0.182519, 2.581099, ,
116074, 34334, 591485, 432933, 49.84, 0.475446, 0.182906, 2.599397, ,
115847, 34312, 590918, 432920, 49.88, 0.478409, 0.184520, 2.592720, ,
115708, 34308, 590645, 432909, 49.92, 0.480848, 0.185279, 2.595271, ,
115521, 34310, 590536, 432862, 49.96, 0.484619, 0.185411, 2.613762, ,
115433, 34318, 590028, 432824, 50.00, 0.486859, 0.186753, 2.606966, ,
115333, 34326, 589537, 432620, 50.04, 0.489334, 0.187380, 2.611448, ,
115203, 34330, 589273, 432931, 50.08, 0.492134, 0.189407, 2.598293, ,
115107, 34326, 589759, 432845, 50.11, 0.493748, 0.187630, 2.631505, ,
114862, 34332, 589500, 432758, 50.15, 0.498936, 0.188043, 2.653305, ,
114856, 34330, 589512, 432998, 50.19, 0.498923, 0.188971, 2.640207, ,
114824, 34334, 589599, 432981, 50.23, 0.499812, 0.188647, 2.649463, ,
114624, 34310, 589475, 432933, 50.27, 0.502162, 0.188819, 2.659482, ,
114580, 34317, 589516, 433070, 50.31, 0.503485, 0.189248, 2.660448, ,
114604, 34347, 589384, 432974, 50.35, 0.504980, 0.189252, 2.668293, ,
114437, 34318, 589455, 432995, 50.39, 0.506361, 0.189127, 2.677358, ,
114454, 34337, 589138, 432872, 50.43, 0.507272, 0.189568, 2.675938, ,
114354, 34325, 588723, 432562, 50.47, 0.508453, 0.189548, 2.682453, ,
114333, 34339, 589173, 432522, 50.51, 0.509784, 0.188060, 2.710755, ,
114336, 34322, 589420, 432613, 50.54, 0.508610, 0.187697, 2.709741, ,
114347, 34317, 589870, 432801, 50.59, 0.508066, 0.187126, 2.715100, ,
114352, 34324, 590311, 432978, 50.62, 0.508426, 0.186538, 2.725591, ,
114374, 34298, 590635, 433035, 50.66, 0.506288, 0.185814, 2.724711, ,
114393, 34310, 590408, 432799, 50.70, 0.506702, 0.185534, 2.731039, ,
114428, 34304, 590702, 432807, 50.74, 0.505620, 0.184702, 2.737493, ,
114517, 34311, 590899, 432804, 50.78, 0.504329, 0.184110, 2.739276, ,
114657, 34344, 591030, 432742, 50.82, 0.503743, 0.183476, 2.745546, ,
114802, 34371, 591489, 432973, 50.86, 0.502667, 0.183055, 2.745991, ,
114756, 34349, 591749, 432910, 50.90, 0.502128, 0.182039, 2.758359, ,
114815, 34342, 592004, 432832, 50.94, 0.500513, 0.180977, 2.765611, ,
114842, 34340, 592287, 432597, 50.98, 0.499853, 0.179204, 2.789299, ,
114941, 34345, 592510, 432755, 51.02, 0.498241, 0.179184, 2.780610, ,
115038, 34331, 593250, 432873, 51.06, 0.495425, 0.177490, 2.791292, ,
115072, 34326, 593490, 432725, 51.09, 0.494432, 0.176193, 2.806199, ,
115254, 34350, 593801, 432668, 51.13, 0.492449, 0.175054, 2.813125, ,
115360, 34345, 594230, 432524, 51.17, 0.490052, 0.173221, 2.829055, ,
115295, 34318, 594225, 432471, 51.21, 0.489551, 0.173023, 2.829398, ,
115584, 34339, 594727, 432596, 51.25, 0.485294, 0.172058, 2.820522, ,
115573, 34341, 595454, 432748, 51.29, 0.485639, 0.170546, 2.847551, ,
115733, 34348, 595742, 432728, 51.33, 0.482984, 0.169626, 2.847349, ,
115870, 34354, 596253, 432758, 51.37, 0.480715, 0.168257, 2.857028, ,
115913, 34350, 596259, 432689, 51.41, 0.479618, 0.167963, 2.855506, ,
116064, 34324, 597371, 432685, 51.44, 0.474984, 0.164710, 2.883764, ,
116128, 34330, 597611, 432561, 51.49, 0.474137, 0.163514, 2.899669, ,
116321, 34342, 597561, 432500, 51.52, 0.471186, 0.163414, 2.883382, ,
116563, 34326, 598423, 432493, 51.57, 0.465461, 0.160882, 2.893174, ,
116606, 34314, 598651, 432415, 51.60, 0.463844, 0.159907, 2.900704, ,
116744, 34315, 599230, 432425, 51.64, 0.461248, 0.158268, 2.914341, ,
116962, 34335, 599928, 432654, 51.68, 0.458360, 0.157166, 2.916417, ,
117076, 34324, 599925, 432548, 51.72, 0.455447, 0.156749, 2.905588, ,
117325, 34348, 600654, 432610, 51.76, 0.452239, 0.154888, 2.919778, ,
117466, 34379, 600439, 432515, 51.80, 0.451566, 0.155128, 2.910917, ,
117535, 34355, 600731, 432537, 51.84, 0.448673, 0.154372, 2.906435, ,
117686, 34343, 601472, 432423, 51.88, 0.444997, 0.151773, 2.931995, ,
117823, 34340, 601845, 432391, 51.92, 0.442183, 0.150567, 2.936774, ,
118014, 34356, 602342, 432591, 51.96, 0.439586, 0.149937, 2.931806, ,
118229, 34363, 602752, 432645, 51.99, 0.435948, 0.148972, 2.926382, ,
118344, 34365, 603377, 432660, 52.03, 0.433891, 0.147232, 2.946997, ,
118528, 34364, 603893, 432667, 52.07, 0.430329, 0.145775, 2.952016, ,
118583, 34343, 603828, 432554, 52.11, 0.427910, 0.145508, 2.940798, ,
118721, 34357, 603954, 432639, 52.15, 0.426209, 0.145487, 2.929539, ,
118706, 34349, 604637, 432859, 52.19, 0.425970, 0.144407, 2.949794, ,
119014, 34385, 605336, 432742, 52.23, 0.422496, 0.141930, 2.976790, ,
119070, 34374, 605622, 432777, 52.27, 0.420717, 0.141250, 2.978529, ,
119240, 34356, 605951, 432654, 52.31, 0.416327, 0.139813, 2.977751, ,
119318, 34358, 605429, 432663, 52.35, 0.414987, 0.141346, 2.935965, ,
119521, 34343, 606514, 432640, 52.39, 0.410179, 0.138143, 2.969226, ,
119536, 34334, 607334, 432965, 52.42, 0.409306, 0.137101, 2.985443, ,
119842, 34357, 607327, 432811, 52.47, 0.405060, 0.136503, 2.967412, ,
120054, 34377, 607461, 432690, 52.50, 0.402392, 0.135634, 2.966753, ,
119964, 34328, 607595, 432616, 52.54, 0.400870, 0.134954, 2.970427, ,
120191, 34348, 608107, 432554, 52.58, 0.397926, 0.133241, 2.986506, ,
120262, 34352, 608250, 432578, 52.62, 0.396859, 0.132929, 2.985490, ,
120515, 34347, 608582, 432678, 52.66, 0.391802, 0.132383, 2.959613, ,
120610, 34353, 608999, 432651, 52.70, 0.390422, 0.131085, 2.978396, ,
120560, 34340, 608773, 432569, 52.74, 0.390503, 0.131400, 2.971864, ,
120766, 34335, 608966, 432503, 52.78, 0.386334, 0.130584, 2.958497, ,
120839, 34342, 609571, 432550, 52.82, 0.385433, 0.129048, 2.986731, ,
120940, 34340, 609779, 432657, 52.86, 0.383421, 0.128885, 2.974904, ,
121125, 34350, 609785, 432581, 52.90, 0.380637, 0.128563, 2.960701, ,
121166, 34385, 609459, 432747, 52.94, 0.382167, 0.130158, 2.936167, ,
121171, 34345, 610650, 432701, 52.97, 0.379455, 0.126582, 2.997688, ,
121260, 34332, 610721, 432451, 53.02, 0.376950, 0.125377, 3.006546, ,
121434, 34345, 610634, 432533, 53.05, 0.374575, 0.125953, 2.973921, ,
121823, 34359, 611055, 432526, 53.09, 0.368295, 0.124728, 2.952785, ,
121741, 34342, 611233, 432558, 53.13, 0.368697, 0.124351, 2.964977, ,
121770, 34346, 611125, 432570, 53.17, 0.368423, 0.124706, 2.954337, ,
121808, 34335, 611600, 432692, 53.21, 0.367000, 0.123846, 2.963357, ,
121863, 34337, 611717, 432598, 53.25, 0.366115, 0.123136, 2.973250, ,
121918, 34322, 611670, 432555, 53.29, 0.364116, 0.123097, 2.957960, ,
121913, 34328, 611949, 432635, 53.33, 0.364602, 0.122626, 2.973280, ,
122149, 34339, 612365, 432598, 53.37, 0.360971, 0.121297, 2.975922, ,
122279, 34350, 612766, 432714, 53.40, 0.359297, 0.120626, 2.978617, ,
122294, 34320, 612640, 432566, 53.45, 0.357055, 0.120389, 2.965855, ,
122514, 34333, 612986, 432694, 53.48, 0.353863, 0.119922, 2.950779, ,
122587, 34346, 613059, 432684, 53.52, 0.353374, 0.119675, 2.952787, ,
122635, 34345, 613146, 432673, 53.56, 0.352428, 0.119384, 2.952048, ,
122687, 34344, 613431, 432701, 53.60, 0.351408, 0.118689, 2.960740, ,
122659, 34329, 613795, 432902, 53.64, 0.350939, 0.118466, 2.962369, ,
122817, 34355, 613272, 432538, 53.68, 0.349745, 0.118485, 2.951810, ,
122861, 34353, 613265, 432691, 53.72, 0.348808, 0.119119, 2.928227, ,
122841, 34357, 613203, 432540, 53.76, 0.349437, 0.118689, 2.944148, ,
122993, 34362, 613684, 432694, 53.80, 0.346981, 0.117945, 2.941894, ,
123066, 34360, 613851, 432609, 53.84, 0.345515, 0.117131, 2.949818, ,
122944, 34354, 613670, 432741, 53.87, 0.347354, 0.118173, 2.939364, ,
123190, 34340, 613805, 432710, 53.92, 0.341938, 0.117667, 2.905992, ,
123015, 34310, 613850, 432651, 53.95, 0.343171, 0.117302, 2.925521, ,
123061, 34322, 613763, 432635, 53.99, 0.343116, 0.117484, 2.920526, ,
123233, 34339, 613948, 432565, 54.03, 0.341087, 0.116680, 2.923278, ,
123209, 34346, 613677, 432581, 54.07, 0.341984, 0.117511, 2.910234, ,
123351, 34325, 613425, 432474, 54.11, 0.338016, 0.117795, 2.869533, ,
123274, 34333, 613399, 432493, 54.15, 0.339945, 0.117945, 2.882246, ,
123192, 34335, 613207, 432432, 54.19, 0.341574, 0.118243, 2.888736, ,
123225, 34345, 613298, 432412, 54.23, 0.341627, 0.117905, 2.897466, ,
123013, 34324, 612732, 432454, 54.27, 0.344125, 0.119678, 2.875428, ,
123262, 34332, 613601, 432520, 54.30, 0.340099, 0.117481, 2.894925, ,
123276, 34376, 613296, 432518, 54.35, 0.342726, 0.118337, 2.896190, ,
123398, 34347, 613188, 432584, 54.38, 0.338600, 0.118908, 2.847589, ,
123577, 34337, 613078, 432502, 54.42, 0.334683, 0.118890, 2.815063, ,
123422, 34350, 613059, 432604, 54.46, 0.338359, 0.119354, 2.834933, ,
123382, 34358, 613054, 432616, 54.50, 0.339613, 0.119416, 2.843950, ,
123334, 34350, 612840, 432627, 54.54, 0.339964, 0.120067, 2.831467, ,
123500, 34357, 612525, 432662, 54.58, 0.337396, 0.121100, 2.786090, ,
123561, 34350, 612464, 432563, 54.62, 0.335826, 0.120876, 2.778278, ,
123215, 34354, 611894, 432536, 54.66, 0.342399, 0.122385, 2.797727, ,
123167, 34338, 611748, 432528, 54.70, 0.342227, 0.122767, 2.787615, ,
123109, 34354, 611745, 432431, 54.74, 0.344336, 0.122386, 2.813523, ,
122987, 34338, 611628, 432558, 54.78, 0.345519, 0.123228, 2.803889, ,
122995, 34353, 611322, 432673, 54.82, 0.346355, 0.124559, 2.780642, ,
122954, 34327, 611218, 432722, 54.85, 0.345402, 0.125052, 2.762070, ,
122927, 34349, 611085, 432733, 54.90, 0.347338, 0.125474, 2.768207, ,
122827, 34363, 610674, 432626, 54.93, 0.350086, 0.126213, 2.773772, ,
122811, 34355, 610496, 432809, 54.97, 0.349855, 0.127454, 2.744952, ,
122907, 34349, 609943, 432817, 55.01, 0.347704, 0.129060, 2.694116, ,
122719, 34331, 609408, 432699, 55.05, 0.349969, 0.130111, 2.689771, ,
122527, 34357, 609635, 432768, 55.09, 0.355196, 0.129741, 2.737732, ,
122188, 34331, 609289, 432865, 55.13, 0.359728, 0.131117, 2.743570, ,
122311, 34335, 608882, 432764, 55.17, 0.357726, 0.131872, 2.712673, ,
122304, 34363, 607959, 432745, 55.21, 0.359689, 0.134431, 2.675639, ,
122320, 34345, 608371, 432856, 55.25, 0.358215, 0.133700, 2.679252, ,
121931, 34347, 607641, 432733, 55.28, 0.365515, 0.135292, 2.701677, ,
121871, 34333, 607173, 432658, 55.33, 0.365705, 0.136329, 2.682515, ,
122017, 34346, 607083, 432822, 55.36, 0.363862, 0.137245, 2.651190, ,
121874, 34337, 606567, 432708, 55.40, 0.365912, 0.138264, 2.646462, ,
121645, 34353, 606472, 432841, 55.44, 0.371193, 0.139070, 2.669098, ,
121186, 34320, 605904, 432793, 55.48, 0.377537, 0.140505, 2.686994, ,
121444, 34329, 605108, 432512, 55.52, 0.373341, 0.141661, 2.635460, ,
121434, 34319, 604943, 432599, 55.56, 0.372871, 0.142484, 2.616934, ,
121012, 34333, 604194, 432454, 55.60, 0.381623, 0.144054, 2.649172, ,
120987, 34320, 604048, 432525, 55.64, 0.381236, 0.144759, 2.633595, ,
120722, 34314, 603936, 432640, 55.68, 0.385777, 0.145543, 2.650611, ,
120433, 34336, 603242, 432623, 55.72, 0.392613, 0.147472, 2.662295, ,
120617, 34339, 602913, 432571, 55.75, 0.389374, 0.148211, 2.627169, ,
120404, 34351, 602236, 432654, 55.80, 0.394138, 0.150496, 2.618935, ,
120222, 34346, 602527, 432615, 55.83, 0.397215, 0.149500, 2.656959, ,
119721, 34327, 601762, 432490, 55.88, 0.405367, 0.151205, 2.680917, ,
119644, 34319, 601395, 432586, 55.91, 0.406291, 0.152650, 2.661583, ,
120010, 34337, 600986, 432583, 55.95, 0.400597, 0.153820, 2.604327, ,
119860, 34335, 600425, 432568, 55.99, 0.403280, 0.155382, 2.595416, ,
119591, 34327, 600065, 432578, 56.03, 0.407812, 0.156464, 2.606432, ,
119585, 34335, 599700, 432429, 56.07, 0.408450, 0.156922, 2.602878, ,
119282, 34337, 599627, 432580, 56.11, 0.414290, 0.157740, 2.626406, ,
119128, 34342, 599304, 432717, 56.15, 0.417525, 0.159226, 2.622211, ,
119078, 34361, 598954, 432457, 56.19, 0.419714, 0.159197, 2.636446, ,
118830, 34349, 598496, 432413, 56.23, 0.423620, 0.160349, 2.641862, ,
118628, 34343, 598204, 432487, 56.26, 0.427056, 0.161494, 2.644405, ,
118852, 34349, 597971, 432453, 56.30, 0.423204, 0.162034, 2.611815, ,
118791, 34349, 597765, 432491, 56.34, 0.424359, 0.162785, 2.606860, ,
118712, 34355, 597634, 432549, 56.38, 0.426249, 0.163399, 2.608638, ,
118564, 34371, 597571, 432677, 56.42, 0.430104, 0.164096, 2.621049, ,
118515, 34372, 597603, 432798, 56.46, 0.431100, 0.164489, 2.620845, ,
118348, 34355, 597680, 432868, 56.50, 0.433160, 0.164546, 2.632455, ,
118046, 34341, 597209, 432855, 56.54, 0.437993, 0.165863, 2.640685, ,
118194, 34349, 597127, 432766, 56.58, 0.435697, 0.165745, 2.628726, ,
118116, 34344, 597395, 432928, 56.62, 0.436855, 0.165615, 2.637771, ,
117861, 34360, 597170, 432989, 56.66, 0.442767, 0.166514, 2.659031, ,
117913, 34340, 597089, 432852, 56.70, 0.440464, 0.166200, 2.650199, ,
117717, 34352, 596762, 432834, 56.73, 0.444994, 0.167080, 2.663365, ,
117890, 34344, 596856, 432827, 56.78, 0.441165, 0.166778, 2.645224, ,
117671, 34337, 596821, 432788, 56.81, 0.444891, 0.166723, 2.668438, ,
117593, 34334, 597007, 433000, 56.85, 0.446187, 0.167033, 2.671251, ,
117635, 34322, 596887, 432878, 56.89, 0.444596, 0.166892, 2.663968, ,
117648, 34343, 596578, 432870, 56.93, 0.445724, 0.167760, 2.656917, ,
117862, 34343, 596617, 432770, 56.97, 0.441634, 0.167245, 2.640643, ,
117980, 34356, 596854, 432828, 57.01, 0.440234, 0.166788, 2.639485, ,
117703, 34349, 596522, 432700, 57.05, 0.445065, 0.167241, 2.661228, ,
117704, 34337, 596634, 432621, 57.09, 0.444260, 0.166597, 2.666669, ,
117652, 34360, 596719, 432713, 57.13, 0.446761, 0.166719, 2.679723, ,
117745, 34347, 597234, 432746, 57.17, 0.444131, 0.165353, 2.685958, ,
117633, 34384, 597429, 432797, 57.21, 0.448696, 0.164991, 2.719523, ,
117795, 34360, 597356, 432754, 57.24, 0.444028, 0.165030, 2.690581, ,
118182, 34353, 597657, 432831, 57.28, 0.436188, 0.164464, 2.652171, ,
118010, 34350, 597448, 432677, 57.32, 0.439269, 0.164454, 2.671078, ,
118069, 34363, 598031, 432874, 57.36, 0.438996, 0.163550, 2.684163, ,
118003, 34344, 597917, 432603, 57.40, 0.439009, 0.162794, 2.696724, ,
118103, 34331, 598037, 432672, 57.44, 0.436251, 0.162722, 2.680958, ,
118454, 34348, 598418, 432717, 57.48, 0.430687, 0.161796, 2.661906, ,
118339, 34345, 598649, 432784, 57.52, 0.432676, 0.161395, 2.680854, ,
118388, 34374, 598860, 432611, 57.56, 0.433644, 0.160088, 2.708781, ,
118247, 34353, 599204, 432613, 57.60, 0.434950, 0.159099, 2.733841, ,
118295, 34352, 599844, 432802, 57.63, 0.433972, 0.158003, 2.746603, ,
118386, 34364, 599849, 432822, 57.68, 0.433027, 0.158069, 2.739485, ,
118669, 34362, 600047, 432638, 57.71, 0.427523, 0.156757, 2.727299, ,
118706, 34369, 600078, 432601, 57.75, 0.427280, 0.156519, 2.729898, ,
118809, 34385, 600507, 432622, 57.79, 0.426375, 0.155361, 2.744409, ,
118938, 34371, 600670, 432579, 57.83, 0.423017, 0.154717, 2.734126, ,
119038, 34343, 600527, 432600, 57.87, 0.419291, 0.155215, 2.701354, ,
119291, 34341, 601531, 432779, 57.91, 0.414382, 0.153032, 2.707814, ,
119061, 34341, 601915, 432785, 57.95, 0.418725, 0.151948, 2.755723, ,
119025, 34347, 601977, 432713, 57.99, 0.419799, 0.151480, 2.771324, ,
119422, 34346, 602534, 432760, 58.03, 0.412240, 0.150062, 2.747136, ,
119337, 34338, 602274, 432673, 58.07, 0.413318, 0.150462, 2.746989, ,
119859, 34373, 603047, 432679, 58.11, 0.405788, 0.148258, 2.737039, ,
119640, 34367, 603226, 432727, 58.15, 0.409511, 0.147935, 2.768177, ,
119966, 34378, 603370, 432638, 58.19, 0.404108, 0.147163, 2.745979, ,
120246, 34376, 603292, 432457, 58.23, 0.398730, 0.146661, 2.718720, ,
120236, 34365, 603941, 432633, 58.27, 0.398197, 0.145500, 2.736748, ,
120225, 34343, 604285, 432593, 58.30, 0.396962, 0.144350, 2.749989, ,
120135, 34329, 604174, 432361, 58.34, 0.397730, 0.143738, 2.767054, ,
120497, 34339, 604625, 432605, 58.38, 0.391614, 0.143421, 2.730513, ,
120850, 34351, 605151, 432653, 58.42, 0.385817, 0.142104, 2.715043, ,
120617, 34368, 604806, 432352, 58.46, 0.391274, 0.141885, 2.757677, ,
120846, 34360, 605233, 432411, 58.50, 0.386481, 0.140896, 2.743020, ,
120964, 34378, 605680, 432429, 58.54, 0.385464, 0.139686, 2.759498, ,
120873, 34386, 605857, 432532, 58.58, 0.387681, 0.139592, 2.777237, ,
121053, 34349, 605387, 432475, 58.61, 0.381909, 0.140711, 2.714131, ,
121183, 34382, 605719, 432278, 58.66, 0.381655, 0.138968, 2.746358, ,
121269, 34390, 606788, 432436, 58.69, 0.380582, 0.136539, 2.787342, ,
120977, 34385, 606951, 432450, 58.73, 0.385680, 0.136129, 2.833194, ,
121409, 34390, 606995, 432416, 58.77, 0.377985, 0.135867, 2.782035, ,
121640, 34370, 607110, 432482, 58.81, 0.372398, 0.135803, 2.742205, ,
121829, 34379, 606922, 432320, 58.85, 0.369494, 0.135690, 2.723078, ,
121827, 34382, 607320, 432459, 58.89, 0.369727, 0.135109, 2.736501, ,
121842, 34374, 607411, 432446, 58.93, 0.368926, 0.134797, 2.736904, ,
121991, 34380, 608054, 432688, 58.97, 0.366569, 0.133931, 2.737000, ,
121961, 34393, 607425, 432385, 59.01, 0.367973, 0.134512, 2.735618, ,
122126, 34400, 608088, 432400, 59.05, 0.365388, 0.132677, 2.753968, ,
121891, 34363, 608316, 432517, 59.08, 0.367301, 0.132496, 2.772171, ,
122030, 34373, 608018, 432360, 59.13, 0.365391, 0.132716, 2.753173, ,
122398, 34376, 608129, 432296, 59.16, 0.358811, 0.132142, 2.715344, ,
122496, 34376, 608180, 432428, 59.21, 0.357010, 0.132527, 2.693872, ,
122584, 34369, 608317, 432389, 59.24, 0.354936, 0.131979, 2.689338, ,
122493, 34384, 608227, 432327, 59.28, 0.357589, 0.131987, 2.709279, ,
122530, 34379, 608059, 432267, 59.32, 0.356582, 0.132226, 2.696771, ,
122653, 34367, 608631, 432366, 59.36, 0.353538, 0.130990, 2.698972, ,
122479, 34368, 608271, 432394, 59.40, 0.356799, 0.132130, 2.700355, ,
122741, 34358, 608341, 432393, 59.44, 0.351335, 0.131926, 2.663114, ,
122720, 34364, 608714, 432350, 59.48, 0.352113, 0.130689, 2.694285, ,
122408, 34361, 608548, 432354, 59.51, 0.357645, 0.131179, 2.726397, ,
122627, 34357, 608919, 432439, 59.56, 0.353361, 0.130461, 2.708543, ,
122669, 34372, 608596, 432515, 59.59, 0.353572, 0.131688, 2.684915, ,
122818, 34384, 609030, 432684, 59.63, 0.351626, 0.131129, 2.681532, ,
122718, 34380, 609087, 432650, 59.67, 0.353197, 0.130830, 2.699672, ,
122502, 34355, 608490, 432636, 59.71, 0.355525, 0.132477, 2.683673, ,
122693, 34362, 608648, 432641, 59.75, 0.352477, 0.132046, 2.669351, ,
122727, 34365, 608480, 432691, 59.79, 0.352050, 0.132726, 2.652452, ,
123033, 34378, 608034, 432551, 59.83, 0.347297, 0.133438, 2.602688, ,
123059, 34366, 608381, 432741, 59.87, 0.346036, 0.133210, 2.597679, ,
122774, 34360, 608160, 432730, 59.91, 0.350861, 0.133797, 2.622345, ,
122653, 34361, 607717, 432749, 59.95, 0.353145, 0.135139, 2.613206, ,
122597, 34370, 607881, 432612, 59.99, 0.354762, 0.134120, 2.645113, ,
122342, 34344, 607666, 432508, 60.03, 0.357745, 0.134317, 2.663443, ,
122414, 34353, 607482, 432614, 60.06, 0.357011, 0.135269, 2.639274, ,
122853, 34355, 607105, 432530, 60.11, 0.349086, 0.136010, 2.566625, ,
123008, 34351, 607185, 432580, 60.14, 0.345986, 0.135982, 2.544361, ,
122747, 34351, 607079, 432657, 60.18, 0.350766, 0.136594, 2.567948, ,
122596, 34384, 606682, 432519, 60.22, 0.355697, 0.137176, 2.592995, ,
122731, 34394, 606563, 432700, 60.26, 0.353875, 0.138244, 2.559789, ,
122980, 34381, 605871, 432431, 60.30, 0.348463, 0.139146, 2.504290, ,
123076, 34386, 605819, 432513, 60.34, 0.347034, 0.139625, 2.485475, ,
122712, 34359, 605557, 432429, 60.38, 0.351932, 0.140039, 2.513102, ,
122483, 34364, 605882, 432537, 60.42, 0.356463, 0.139541, 2.554547, ,
122138, 34368, 605544, 432531, 60.46, 0.363073, 0.140486, 2.584408, ,
122113, 34363, 605623, 432598, 60.49, 0.363206, 0.140528, 2.584575, ,
121862, 34361, 605089, 432539, 60.54, 0.367706, 0.141824, 2.592693, ,
122124, 34360, 605126, 432491, 60.57, 0.362807, 0.141525, 2.563557, ,
121935, 34375, 604724, 432645, 60.61, 0.367275, 0.143298, 2.563020, ,
121657, 34379, 604330, 432437, 60.65, 0.372673, 0.143594, 2.595317, ,
122054, 34396, 603854, 432356, 60.69, 0.366454, 0.144638, 2.533596, ,
122051, 34383, 603487, 432516, 60.73, 0.365658, 0.146337, 2.498749, ,
122188, 34395, 603754, 432698, 60.77, 0.363919, 0.146299, 2.487501, ,
121711, 34391, 603783, 432854, 60.81, 0.372460, 0.146842, 2.536470, ,
121486, 34403, 603477, 432827, 60.85, 0.377409, 0.147614, 2.556729, ,
121510, 34361, 603310, 432887, 60.89, 0.374215, 0.148336, 2.522762, ,
121379, 34364, 602943, 432864, 60.93, 0.376839, 0.149300, 2.524036, ,
121414, 34368, 602484, 432729, 60.96, 0.376453, 0.150081, 2.508322, ,
121052, 34366, 602497, 432788, 61.01, 0.383041, 0.150281, 2.548838, ,
121134, 34364, 601975, 432874, 61.04, 0.381386, 0.152132, 2.506951, ,
121435, 34368, 601614, 432837, 61.09, 0.376063, 0.153025, 2.457526, ,
121298, 34358, 601546, 432666, 61.12, 0.377949, 0.152535, 2.477782, ,
121104, 34360, 601351, 432657, 61.16, 0.381682, 0.153062, 2.493640, ,
120961, 34365, 601293, 432790, 61.20, 0.384668, 0.153764, 2.501686, ,
121074, 34368, 601152, 432844, 61.24, 0.382763, 0.154388, 2.479234, ,
121307, 34385, 600944, 432826, 61.28, 0.379550, 0.154917, 2.450024, ,
120854, 34388, 600574, 432865, 61.32, 0.388166, 0.156143, 2.485961, ,
120865, 34379, 600679, 432827, 61.36, 0.387372, 0.155687, 2.488146, ,
120648, 34366, 600382, 432726, 61.40, 0.390565, 0.156141, 2.501365, ,
120318, 34365, 600283, 432824, 61.44, 0.396663, 0.156820, 2.529409, ,
120584, 34367, 600191, 432901, 61.48, 0.391824, 0.157396, 2.489421, ,
120627, 34363, 600323, 432740, 61.51, 0.390760, 0.156368, 2.498984, ,
120318, 34375, 600027, 432610, 61.55, 0.397318, 0.156702, 2.535494, ,
119852, 34389, 600250, 432787, 61.59, 0.406967, 0.156767, 2.595993, ,
120013, 34389, 600229, 432928, 61.63, 0.403946, 0.157394, 2.566464, ,
120322, 34390, 599651, 432790, 61.67, 0.398225, 0.158514, 2.512240, ,
120307, 34362, 599067, 432773, 61.71, 0.396672, 0.160138, 2.477062, ,
120389, 34381, 599340, 432757, 61.75, 0.396383, 0.159283, 2.488552, ,
120331, 34367, 599503, 433019, 61.79, 0.396551, 0.159862, 2.480589, ,
120196, 34359, 599305, 432891, 61.83, 0.398553, 0.159922, 2.492175, ,
119792, 34361, 599174, 432967, 61.87, 0.406261, 0.160606, 2.529543, ,
120074, 34376, 599597, 432810, 61.91, 0.401952, 0.158751, 2.531970, ,
119811, 34369, 599745, 432834, 61.94, 0.406428, 0.158418, 2.565539, ,
119846, 34391, 599701, 432677, 61.99, 0.407211, 0.157915, 2.578664, ,
120118, 34394, 600018, 432744, 62.02, 0.402305, 0.157266, 2.558114, ,
119984, 34379, 599942, 432879, 62.06, 0.403835, 0.158028, 2.555464, ,
120163, 34364, 599932, 432571, 62.10, 0.399498, 0.156821, 2.547485, ,
120050, 34357, 599679, 432709, 62.14, 0.401157, 0.158108, 2.537243, ,
119995, 34348, 600029, 432778, 62.18, 0.401599, 0.157371, 2.551925, ,
120057, 34358, 600631, 432852, 62.22, 0.401092, 0.155926, 2.572320, ,
119928, 34360, 600236, 432827, 62.26, 0.403642, 0.156968, 2.571484, ,
120143, 34370, 600168, 432717, 62.30, 0.400266, 0.156724, 2.553959, ,
120165, 34357, 600709, 432876, 62.34, 0.399003, 0.155797, 2.561045, ,
119951, 34344, 600354, 432863, 62.38, 0.402162, 0.156771, 2.565277, ,
120010, 34345, 600610, 432723, 62.42, 0.401121, 0.155469, 2.580072, ,
120024, 34355, 600530, 432814, 62.46, 0.401514, 0.156066, 2.572723, ,
120316, 34356, 600772, 432808, 62.49, 0.396111, 0.155342, 2.549933, ,
120360, 34392, 600838, 432898, 62.53, 0.397645, 0.155512, 2.557004, ,
120388, 34399, 600667, 432809, 62.57, 0.397579, 0.155649, 2.554328, ,
120572, 34408, 600878, 432753, 62.61, 0.394731, 0.154814, 2.549706, ,
120506, 34390, 600583, 432737, 62.65, 0.394786, 0.155603, 2.537131, ,
120742, 34376, 600853, 432812, 62.69, 0.389467, 0.155124, 2.510687, ,
120935, 34354, 601138, 432796, 62.73, 0.384432, 0.154236, 2.492496, ,
120926, 34366, 601221, 432773, 62.77, 0.385385, 0.153903, 2.504071, ,
120974, 34365, 601392, 432770, 62.81, 0.384426, 0.153397, 2.506082, ,
120917, 34379, 601795, 432847, 62.84, 0.386404, 0.152543, 2.533084, ,
121000, 34374, 601840, 432716, 62.89, 0.384532, 0.151887, 2.531698, ,
120755, 34378, 601046, 432685, 62.92, 0.389355, 0.154056, 2.527364, ,
120995, 34366, 602100, 432799, 62.96, 0.384101, 0.151470, 2.535826, ,
121571, 34384, 602324, 432829, 63.00, 0.374592, 0.150944, 2.481658, ,
121588, 34364, 602361, 432745, 63.04, 0.372968, 0.150500, 2.478186, ,
121619, 34355, 602582, 432819, 63.08, 0.371805, 0.150160, 2.476054, ,
121578, 34343, 602506, 432763, 63.12, 0.371777, 0.150154, 2.475965, ,
121691, 34340, 602328, 432788, 63.16, 0.369490, 0.150768, 2.450717, ,
122043, 34356, 602411, 432803, 63.20, 0.364038, 0.150589, 2.417429, ,
122014, 34334, 602775, 432864, 63.24, 0.363131, 0.149784, 2.424360, ,
122105, 34339, 602848, 432819, 63.28, 0.361781, 0.149393, 2.421667, ,
122077, 34360, 603187, 432765, 63.32, 0.363673, 0.148200, 2.453933, ,
121939, 34367, 602987, 432613, 63.36, 0.366677, 0.148166, 2.474772, ,
121996, 34383, 603172, 432601, 63.39, 0.366673, 0.147585, 2.484487, ,
122132, 34368, 603086, 432372, 63.44, 0.363183, 0.146913, 2.472102, ,
122120, 34337, 603611, 432563, 63.47, 0.361374, 0.146169, 2.472310, ,
122126, 34351, 603413, 432533, 63.51, 0.362181, 0.146618, 2.470234, ,
122167, 34353, 603087, 432357, 63.55, 0.361556, 0.146850, 2.462084, ,
122508, 34379, 602723, 432240, 63.59, 0.356986, 0.147428, 2.421421, ,
122802, 34370, 603433, 432368, 63.63, 0.351003, 0.145898, 2.405815, ,
122666, 34369, 603649, 432463, 63.67, 0.353431, 0.145658, 2.426451, ,
122456, 34364, 603161, 432259, 63.71, 0.356959, 0.146243, 2.440868, ,
122540, 34360, 603051, 432115, 63.75, 0.355154, 0.145981, 2.432883, ,
122556, 34362, 602525, 432009, 63.79, 0.354991, 0.147070, 2.413750, ,
123057, 34398, 603616, 432264, 63.82, 0.348167, 0.144953, 2.401931, ,
122649, 34356, 603074, 432133, 63.87, 0.352891, 0.145987, 2.417280, ,
122683, 34345, 603086, 432235, 63.90, 0.351547, 0.146362, 2.401894, ,
122957, 34366, 603122, 432252, 63.94, 0.347902, 0.146327, 2.377566, ,
123013, 34353, 603175, 432293, 63.98, 0.346026, 0.146339, 2.364548, ,
123040, 34357, 603243, 432379, 64.02, 0.345794, 0.146489, 2.360548, ,
122943, 34353, 602917, 432326, 64.06, 0.347307, 0.147215, 2.359182, ,
123164, 34382, 602707, 432343, 64.10, 0.345164, 0.147888, 2.333950, ,
123463, 34406, 602854, 432352, 64.14, 0.341278, 0.147501, 2.313733, ,
123122, 34388, 602597, 432383, 64.18, 0.346324, 0.148366, 2.334254, ,
123302, 34386, 602741, 432361, 64.22, 0.342906, 0.147863, 2.319082, ,
123327, 34400, 603119, 432569, 64.26, 0.343366, 0.147609, 2.326181, ,
123095, 34403, 602615, 432425, 64.29, 0.347799, 0.148483, 2.342351, ,
123128, 34374, 602368, 432350, 64.34, 0.345298, 0.148894, 2.319090, ,
123235, 34403, 602297, 432320, 64.37, 0.345241, 0.148978, 2.317397, ,
123371, 34402, 603278, 432530, 64.42, 0.342694, 0.146995, 2.331335, ,
122712, 34369, 602780, 432570, 64.45, 0.352587, 0.148590, 2.372889, ,
122504, 34364, 602474, 432543, 64.49, 0.356077, 0.149363, 2.383967, ,
122754, 34358, 602271, 432609, 64.53, 0.351097, 0.150214, 2.337311, ,
122763, 34368, 601777, 432442, 64.57, 0.351586, 0.150969, 2.328872, ,
122854, 34379, 601436, 432432, 64.61, 0.350639, 0.151913, 2.308156, ,
122915, 34348, 601535, 432470, 64.65, 0.347492, 0.151780, 2.289447, ,
122899, 34371, 601254, 432479, 64.69, 0.349291, 0.152628, 2.288519, ,
122672, 34368, 600918, 432520, 64.73, 0.353255, 0.153763, 2.297397, ,
122843, 34361, 601326, 432494, 64.77, 0.349662, 0.152480, 2.293169, ,
122648, 34364, 601171, 432554, 64.80, 0.353434, 0.153169, 2.307481, ,
122353, 34356, 600678, 432510, 64.84, 0.358329, 0.154417, 2.320528, ,
122377, 34359, 600592, 432568, 64.88, 0.358084, 0.154899, 2.311731, ,
122580, 34374, 600423, 432647, 64.92, 0.355336, 0.155705, 2.282116, ,
122665, 34370, 600138, 432573, 64.96, 0.353515, 0.156232, 2.262748, ,
122639, 34369, 599952, 432669, 65.00, 0.353926, 0.157156, 2.252064, ,
122720, 34373, 599661, 432643, 65.04, 0.352702, 0.157895, 2.233781, ,
122716, 34385, 599394, 432586, 65.08, 0.353561, 0.158439, 2.231521, ,
122588, 34356, 598851, 432427, 65.12, 0.354011, 0.159375, 2.221241, ,
122685, 34385, 598777, 432493, 65.16, 0.354130, 0.159855, 2.215317, ,
122710, 34368, 599006, 432444, 65.20, 0.352558, 0.158994, 2.217431, ,
122326, 34346, 598810, 432408, 65.24, 0.358171, 0.159418, 2.246740, ,
122336, 34358, 599013, 432496, 65.27, 0.358773, 0.159183, 2.253845, ,
122138, 34352, 598774, 432460, 65.32, 0.362025, 0.159731, 2.266464, ,
122310, 34371, 598683, 432341, 65.35, 0.360102, 0.159517, 2.257453, ,
122147, 34367, 598963, 432714, 65.39, 0.362842, 0.160203, 2.264887, ,
122045, 34361, 598658, 432687, 65.43, 0.364329, 0.160979, 2.263202, ,
122046, 34358, 598699, 432859, 65.47, 0.364114, 0.161551, 2.253866, ,
122013, 34358, 598281, 432886, 65.51, 0.364722, 0.162872, 2.239314, ,
122176, 34365, 597701, 432662, 65.55, 0.362176, 0.163658, 2.213006, ,
122369, 34370, 597670, 432568, 65.59, 0.358952, 0.163371, 2.197160, ,
122383, 34357, 597569, 432424, 65.63, 0.357843, 0.163086, 2.194198, ,
122212, 34345, 597642, 432494, 65.67, 0.360203, 0.163155, 2.207738, ,
122008, 34333, 597999, 432751, 65.71, 0.363177, 0.163150, 2.226035, ,
122132, 34342, 598535, 432710, 65.75, 0.361480, 0.161429, 2.239258, ,
121710, 34345, 597989, 432685, 65.78, 0.369466, 0.162914, 2.267866, ,
121624, 34342, 597691, 432710, 65.82, 0.370860, 0.163880, 2.263001, ,
121993, 34355, 597416, 432553, 65.86, 0.364895, 0.164049, 2.224305, ,
122142, 34367, 597044, 432422, 65.90, 0.362934, 0.164605, 2.204880, ,
122227, 34374, 596911, 432523, 65.94, 0.361827, 0.165397, 2.187618, ,
122285, 34375, 596865, 432604, 65.98, 0.360824, 0.165857, 2.175520, ,
122301, 34365, 596391, 432506, 66.02, 0.359875, 0.166843, 2.156967, ,
122484, 34361, 596407, 432505, 66.06, 0.356248, 0.166793, 2.135877, ,
122614, 34385, 596266, 432492, 66.10, 0.355432, 0.167151, 2.126415, ,
122655, 34355, 596648, 432579, 66.14, 0.352716, 0.166388, 2.119840, ,
122798, 34372, 597275, 432540, 66.17, 0.351207, 0.164407, 2.136207, ,
122507, 34372, 597124, 432440, 66.22, 0.356546, 0.164444, 2.168187, ,
122403, 34356, 597064, 432534, 66.25, 0.357410, 0.164996, 2.166165, ,
122507, 34350, 597660, 432694, 66.29, 0.355105, 0.163906, 2.166521, ,
122537, 34350, 597849, 432609, 66.33, 0.354554, 0.163015, 2.174976, ,
122360, 34351, 597424, 432437, 66.37, 0.357873, 0.163560, 2.188025, ,
122275, 34337, 597236, 432457, 66.41, 0.358519, 0.164187, 2.183606, ,
122421, 34344, 596902, 432459, 66.45, 0.356292, 0.165167, 2.157170, ,
122779, 34349, 597246, 432440, 66.49, 0.350049, 0.164089, 2.133280, ,
122812, 34347, 597758, 432439, 66.53, 0.349313, 0.162597, 2.148337, ,
122684, 34362, 597310, 432292, 66.57, 0.352642, 0.163309, 2.159360, ,
122689, 34363, 597804, 432624, 66.61, 0.352616, 0.163206, 2.160555, ,
122759, 34375, 597263, 432462, 66.65, 0.352118, 0.164128, 2.145382, ,
123013, 34360, 597984, 432606, 66.69, 0.346484, 0.162611, 2.130756, ,
122869, 34372, 597962, 432651, 66.72, 0.349906, 0.162856, 2.148567, ,
122803, 34368, 597707, 432655, 66.77, 0.350853, 0.163613, 2.144415, ,
122915, 34374, 597461, 432578, 66.80, 0.349195, 0.164018, 2.128996, ,
123112, 34367, 597518, 432627, 66.84, 0.345132, 0.164050, 2.103830, ,
123241, 34352, 597844, 432752, 66.88, 0.341793, 0.163604, 2.089150, ,
123141, 34348, 597749, 432767, 66.92, 0.343358, 0.163940, 2.094410, ,
123206, 34361, 597144, 432559, 66.96, 0.343022, 0.164864, 2.080633, ,
123441, 34364, 597199, 432515, 67.00, 0.338930, 0.164527, 2.060021, ,
123469, 34365, 597240, 432655, 67.04, 0.338485, 0.164970, 2.051793, ,
123491, 34359, 597177, 432587, 67.07, 0.337691, 0.164881, 2.048095, ,
123568, 34352, 597616, 432739, 67.12, 0.335830, 0.164214, 2.045070, ,
123423, 34339, 597704, 432800, 67.15, 0.337620, 0.164203, 2.056111, ,
123465, 34345, 597640, 432833, 67.20, 0.337248, 0.164522, 2.049867, ,
123555, 34356, 597613, 432842, 67.23, 0.336329, 0.164636, 2.042856, ,
123767, 34352, 598522, 432820, 67.27, 0.332208, 0.161908, 2.051836, ,
123298, 34353, 598205, 432835, 67.31, 0.340818, 0.162888, 2.092340, ,
123297, 34397, 597575, 432768, 67.35, 0.343717, 0.164450, 2.090100, ,
123419, 34402, 597360, 432765, 67.39, 0.341818, 0.165063, 2.070835, ,
123394, 34370, 597179, 432770, 67.43, 0.340180, 0.165609, 2.054109, ,
123430, 34362, 597045, 432801, 67.47, 0.338999, 0.166124, 2.040645, ,
123510, 34352, 597077, 432874, 67.51, 0.336886, 0.166324, 2.025488, ,
123541, 34341, 596985, 432753, 67.55, 0.335601, 0.166106, 2.020406, ,
123598, 34363, 596867, 432691, 67.59, 0.336004, 0.166200, 2.021683, ,
123550, 34353, 597372, 432908, 67.62, 0.336223, 0.165602, 2.030309, ,
123479, 34355, 597097, 432807, 67.67, 0.337648, 0.165996, 2.034066, ,
123227, 34352, 597049, 432937, 67.70, 0.342049, 0.166658, 2.052401, ,
123194, 34358, 596621, 432815, 67.74, 0.343044, 0.167414, 2.049079, ,
123239, 34363, 596138, 432746, 67.78, 0.342550, 0.168544, 2.032409, ,
123266, 34367, 596092, 432875, 67.82, 0.342319, 0.169196, 2.023214, ,
123259, 34356, 595881, 432909, 67.86, 0.341726, 0.169947, 2.010781, ,
123295, 34359, 595576, 432889, 67.90, 0.341266, 0.170756, 1.998555, ,
123384, 34376, 595286, 432737, 67.94, 0.340755, 0.170992, 1.992810, ,
123322, 34361, 594966, 432753, 67.98, 0.340904, 0.171991, 1.982109, ,
123326, 34348, 594592, 432636, 68.02, 0.339979, 0.172613, 1.969604, ,
123589, 34372, 594924, 432676, 68.05, 0.336757, 0.171804, 1.960124, ,
123639, 34389, 595257, 432841, 68.10, 0.336960, 0.171494, 1.964845, ,
123456, 34384, 595124, 432631, 68.13, 0.339966, 0.171039, 1.987646, ,
123217, 34358, 594812, 432586, 68.17, 0.342624, 0.171770, 1.994673, ,
123257, 34361, 594873, 432617, 68.21, 0.342090, 0.171716, 1.992187, ,
123284, 34362, 595067, 432712, 68.25, 0.341663, 0.171531, 1.991843, ,
123217, 34379, 594580, 432587, 68.29, 0.343999, 0.172451, 1.994762, ,
122998, 34372, 594614, 432826, 68.33, 0.347545, 0.173312, 2.005317, ,
122920, 34356, 594444, 432889, 68.37, 0.347924, 0.174061, 1.998863, ,
122903, 34353, 594121, 432799, 68.41, 0.348039, 0.174644, 1.992848, ,
123028, 34345, 594472, 432987, 68.45, 0.345227, 0.174372, 1.979827, ,
123106, 34349, 594352, 432968, 68.49, 0.344063, 0.174647, 1.970049, ,
123084, 34340, 594230, 432878, 68.53, 0.343875, 0.174642, 1.969026, ,
123119, 34346, 594202, 432782, 68.57, 0.343629, 0.174339, 1.971038, ,
123271, 34363, 594636, 432621, 68.60, 0.341966, 0.172424, 1.983281, ,
122927, 34371, 594365, 432540, 68.65, 0.348779, 0.172891, 2.017333, ,
122700, 34366, 593896, 432565, 68.68, 0.352611, 0.174363, 2.022284, ,
122780, 34360, 593679, 432559, 68.72, 0.350751, 0.174973, 2.004597, ,
122914, 34360, 593670, 432594, 68.76, 0.348296, 0.175140, 1.988671, ,
122957, 34352, 593646, 432579, 68.80, 0.346985, 0.175150, 1.981071, ,
123035, 34374, 593255, 432441, 68.84, 0.346999, 0.175740, 1.974495, ,
122962, 34362, 592990, 432392, 68.88, 0.347549, 0.176320, 1.971127, ,
123055, 34379, 592965, 432366, 68.92, 0.346960, 0.176289, 1.968138, ,
123136, 34389, 593081, 432484, 68.96, 0.346134, 0.176423, 1.961957, ,
123297, 34393, 593408, 432541, 69.00, 0.343455, 0.175694, 1.954846, ,
123545, 34409, 593440, 432425, 69.04, 0.339980, 0.175135, 1.941249, ,
123472, 34403, 593839, 432634, 69.08, 0.340917, 0.174806, 1.950257, ,
123379, 34395, 593587, 432589, 69.11, 0.342090, 0.175363, 1.950752, ,
123428, 34418, 593676, 432651, 69.15, 0.342701, 0.175352, 1.954363, ,
123426, 34387, 593904, 432613, 69.19, 0.340709, 0.174532, 1.952131, ,
123270, 34374, 593977, 432674, 69.23, 0.342704, 0.174563, 1.963209, ,
123047, 34364, 593568, 432585, 69.27, 0.346124, 0.175403, 1.973314, ,
123060, 34381, 593219, 432604, 69.31, 0.347000, 0.176501, 1.965998, ,
123233, 34405, 593264, 432561, 69.35, 0.345409, 0.176196, 1.960365, ,
123509, 34409, 593688, 432550, 69.39, 0.340636, 0.174911, 1.947481, ,
123509, 34435, 593888, 432683, 69.43, 0.342335, 0.174860, 1.957771, ,
123222, 34398, 593714, 432594, 69.47, 0.345152, 0.175011, 1.972165, ,
123216, 34411, 593409, 432577, 69.50, 0.346111, 0.175836, 1.968379, ,
123235, 34391, 594161, 432856, 69.55, 0.344456, 0.174756, 1.971070, ,
123311, 34399, 593864, 432587, 69.58, 0.343592, 0.174545, 1.968507, ,
123131, 34392, 593687, 432703, 69.62, 0.346422, 0.175528, 1.973596, ,
123103, 34397, 593508, 432590, 69.66, 0.347260, 0.175598, 1.977585, ,
123173, 34396, 593438, 432582, 69.70, 0.345916, 0.175771, 1.967991, ,
123360, 34414, 593657, 432546, 69.74, 0.343679, 0.174985, 1.964044, ,
123346, 34407, 594087, 432885, 69.78, 0.343477, 0.175089, 1.961731, ,
123218, 34381, 594021, 432940, 69.82, 0.344112, 0.175502, 1.960727, ,
123196, 34377, 593762, 432733, 69.86, 0.344252, 0.175429, 1.962343, ,
123293, 34388, 593641, 432745, 69.90, 0.343201, 0.175831, 1.951876, ,
123293, 34384, 593942, 432874, 69.94, 0.342939, 0.175468, 1.954420, ,
123417, 34403, 594064, 432829, 69.98, 0.341920, 0.174931, 1.954598, ,
123418, 34402, 593909, 432713, 70.02, 0.341836, 0.174919, 1.954258, ,
123392, 34415, 593760, 432710, 70.05, 0.343161, 0.175343, 1.957087, ,
123327, 34408, 593618, 432793, 70.09, 0.343889, 0.176091, 1.952901, ,
123432, 34365, 594256, 433032, 70.13, 0.339159, 0.175184, 1.936015, ,
123268, 34357, 594346, 433015, 70.17, 0.341628, 0.174853, 1.953798, ,
123100, 34386, 594051, 433027, 70.21, 0.346596, 0.175764, 1.971941, ,
122973, 34374, 593709, 433000, 70.25, 0.348133, 0.176656, 1.970687, ,
122921, 34352, 593309, 432854, 70.29, 0.347644, 0.177241, 1.961424, ,
122984, 34369, 592959, 432713, 70.33, 0.347604, 0.177700, 1.956134, ,
123101, 34397, 592841, 432635, 70.37, 0.347297, 0.177732, 1.954046, ,
123220, 34423, 593017, 432702, 70.41, 0.346823, 0.177486, 1.954091, ,
123265, 34424, 593018, 432689, 70.45, 0.346067, 0.177430, 1.950435, ,
123279, 34424, 593193, 432750, 70.48, 0.345811, 0.177163, 1.951940, ,
123234, 34398, 593298, 432820, 70.53, 0.344932, 0.177136, 1.947271, ,
123051, 34373, 593110, 432745, 70.56, 0.346641, 0.177386, 1.954161, ,
122999, 34390, 592916, 432694, 70.60, 0.348704, 0.177749, 1.961776, ,
122976, 34378, 592672, 432634, 70.64, 0.348340, 0.178223, 1.954512, ,
123170, 34421, 592464, 432528, 70.68, 0.347606, 0.178408, 1.948379, ,
123234, 34419, 592718, 432707, 70.72, 0.346306, 0.178382, 1.941375, ,
123347, 34430, 592955, 432807, 70.76, 0.344962, 0.178089, 1.937025, ,
123374, 34434, 592913, 432665, 70.80, 0.344731, 0.177642, 1.940598, ,
123321, 34404, 592853, 432564, 70.84, 0.343737, 0.177412, 1.937506, ,
123408, 34423, 593020, 432674, 70.88, 0.343392, 0.177364, 1.936082, ,
123333, 34401, 593492, 432838, 70.92, 0.343321, 0.176641, 1.943615, ,
123388, 34404, 593363, 432641, 70.95, 0.342514, 0.176227, 1.943593, ,
123299, 34387, 593625, 432702, 71.00, 0.343026, 0.175706, 1.952278, ,
123224, 34373, 593363, 432674, 71.03, 0.343479, 0.176360, 1.947601, ,
123185, 34378, 593497, 432894, 71.08, 0.344519, 0.176851, 1.948075, ,
123161, 34374, 593215, 432805, 71.11, 0.344695, 0.177319, 1.943925, ,
123124, 34365, 593095, 432839, 71.15, 0.344782, 0.177807, 1.939080, ,
123195, 34390, 592918, 432834, 71.19, 0.345121, 0.178305, 1.935562, ,
123096, 34364, 592493, 432689, 71.23, 0.345228, 0.178969, 1.928984, ,
123171, 34383, 592460, 432771, 71.27, 0.345102, 0.179395, 1.923697, ,
123171, 34376, 592546, 432826, 71.31, 0.344643, 0.179364, 1.921479, ,
123208, 34365, 592577, 432854, 71.35, 0.343247, 0.179385, 1.913466, ,
123273, 34385, 592649, 432868, 71.38, 0.343370, 0.179230, 1.915802, ,
123249, 34376, 592286, 432737, 71.43, 0.343219, 0.179769, 1.909223, ,
123256, 34389, 592853, 433017, 71.46, 0.343942, 0.179230, 1.918994, ,
123322, 34395, 592372, 432713, 71.50, 0.343130, 0.179420, 1.912436, ,
123273, 34406, 592376, 432845, 71.54, 0.344744, 0.179938, 1.915899, ,
123307, 34406, 592195, 432788, 71.58, 0.344123, 0.180240, 1.909245, ,
123382, 34410, 592256, 432846, 71.62, 0.343016, 0.180294, 1.902536, ,
123391, 34394, 592708, 433038, 71.66, 0.341805, 0.179739, 1.901673, ,
123438, 34398, 592918, 433038, 71.70, 0.341210, 0.179124, 1.904882, ,
123426, 34383, 592783, 432827, 71.74, 0.340447, 0.178673, 1.905422, ,
123490, 34394, 593166, 432947, 71.78, 0.340001, 0.178032, 1.909767, ,
123508, 34391, 593241, 432884, 71.82, 0.339476, 0.177560, 1.911895, ,
123526, 34385, 593593, 432940, 71.86, 0.338756, 0.176754, 1.916534, ,
123576, 34388, 593799, 432853, 71.90, 0.338041, 0.175802, 1.922847, ,
123480, 34360, 594106, 432911, 71.93, 0.337957, 0.175137, 1.929668, ,
123457, 34368, 594252, 432961, 71.98, 0.338900, 0.174911, 1.937556, ,
123493, 34392, 594323, 433044, 72.01, 0.339815, 0.175037, 1.941394, ,
123387, 34368, 594404, 433075, 72.05, 0.340177, 0.174924, 1.944708, ,
123368, 34363, 594312, 433013, 72.09, 0.340196, 0.174944, 1.944593, ,
123391, 34369, 594110, 432955, 72.13, 0.340169, 0.175302, 1.940472, ,
123433, 34377, 593838, 432877, 72.17, 0.339927, 0.175785, 1.933768, ,
123524, 34383, 593674, 432794, 72.21, 0.338661, 0.175931, 1.924961, ,
123526, 34372, 594130, 433014, 72.25, 0.337905, 0.175480, 1.925597, ,
123611, 34381, 594211, 433029, 72.29, 0.336946, 0.175304, 1.922068, ,
123680, 34398, 594218, 432998, 72.33, 0.336802, 0.175159, 1.922838, ,
123703, 34396, 594012, 432885, 72.36, 0.336253, 0.175308, 1.918072, ,
123606, 34362, 594229, 432967, 72.41, 0.335793, 0.175002, 1.918789, ,
123661, 34375, 594158, 432858, 72.44, 0.335643, 0.174773, 1.920455, ,
123657, 34374, 594240, 432918, 72.48, 0.335650, 0.174774, 1.920485, ,
123717, 34378, 594269, 432924, 72.52, 0.334820, 0.174713, 1.916403, ,
123774, 34369, 594574, 433060, 72.56, 0.333195, 0.174367, 1.910878, ,
123889, 34380, 594872, 433041, 72.60, 0.331825, 0.173421, 1.913410, ,
123957, 34381, 594739, 432746, 72.64, 0.330655, 0.172625, 1.915452, ,
123913, 34358, 594918, 432693, 72.68, 0.329948, 0.171890, 1.919535, ,
123966, 34362, 595110, 432608, 72.72, 0.329248, 0.170988, 1.925562, ,
124015, 34372, 595456, 432593, 72.76, 0.329013, 0.169918, 1.936307, ,
124039, 34373, 595886, 432721, 72.80, 0.328643, 0.169178, 1.942590, ,
124041, 34378, 596215, 432735, 72.84, 0.328935, 0.168275, 1.954740, ,
123990, 34362, 596478, 432741, 72.88, 0.328812, 0.167533, 1.962668, ,
124096, 34387, 596725, 432792, 72.91, 0.328526, 0.167019, 1.966999, ,
124064, 34376, 596662, 432788, 72.95, 0.328386, 0.167186, 1.964195, ,
124012, 34371, 596384, 432557, 72.99, 0.329002, 0.167068, 1.969269, ,
124034, 34379, 596784, 432881, 73.03, 0.329127, 0.167204, 1.968412, ,
124050, 34384, 596628, 432941, 73.07, 0.329164, 0.167899, 1.960486, ,
124094, 34384, 596418, 432855, 73.11, 0.328366, 0.168166, 1.952634, ,
124201, 34389, 596536, 432958, 73.15, 0.326754, 0.168235, 1.942241, ,
124347, 34407, 596582, 432968, 73.19, 0.325287, 0.168141, 1.934605, ,
124372, 34398, 596613, 432909, 73.23, 0.324246, 0.167814, 1.932170, ,
124437, 34397, 596601, 432772, 73.26, 0.323005, 0.167300, 1.930697, ,
124441, 34385, 596850, 432823, 73.31, 0.322147, 0.166779, 1.931577, ,
124456, 34386, 596783, 432700, 73.34, 0.321942, 0.166481, 1.933806, ,
124409, 34375, 597025, 432768, 73.39, 0.322072, 0.166049, 1.939612, ,
124414, 34380, 597283, 432937, 73.42, 0.322308, 0.165977, 1.941884, ,
124416, 34377, 597190, 432910, 73.46, 0.322076, 0.166139, 1.938589, ,
124452, 34369, 597189, 432911, 73.50, 0.320901, 0.166146, 1.931437, ,
124567, 34378, 597068, 432807, 73.54, 0.319412, 0.166081, 1.923230, ,
124760, 34406, 597337, 432926, 73.58, 0.317760, 0.165776, 1.916803, ,
124829, 34411, 597319, 432738, 73.62, 0.316843, 0.165074, 1.919399, ,
124826, 34392, 597433, 432642, 73.66, 0.315654, 0.164357, 1.920538, ,
124892, 34400, 597782, 432695, 73.70, 0.314988, 0.163555, 1.925879, ,
124881, 34388, 598052, 432721, 73.74, 0.314401, 0.162875, 1.930316, ,
124907, 34392, 598344, 432715, 73.78, 0.314194, 0.162003, 1.939431, ,
124861, 34384, 598498, 432636, 73.82, 0.314499, 0.161239, 1.950517, ,
124955, 34419, 598834, 432748, 73.85, 0.315095, 0.160714, 1.960601, ,
124914, 34415, 598657, 432642, 73.89, 0.315572, 0.160802, 1.962495, ,
124906, 34417, 598542, 432602, 73.93, 0.315847, 0.160975, 1.962092, ,
124906, 34398, 598858, 432838, 73.97, 0.314604, 0.161005, 1.954002, ,
124973, 34407, 599199, 433083, 74.01, 0.313986, 0.160999, 1.950234, ,
125006, 34407, 598928, 432914, 74.05, 0.313392, 0.161107, 1.945241, ,
124971, 34385, 598858, 432912, 74.09, 0.312583, 0.161302, 1.937872, ,
125112, 34404, 598898, 432943, 74.13, 0.311289, 0.161311, 1.929747, ,
125337, 34450, 598913, 432894, 74.17, 0.310252, 0.161070, 1.926188, ,
125238, 34400, 599243, 433069, 74.21, 0.308762, 0.160816, 1.919972, ,
125299, 34409, 599084, 432889, 74.25, 0.308254, 0.160554, 1.919937, ,
125323, 34415, 598961, 432873, 74.29, 0.308216, 0.160847, 1.916206, ,
125239, 34402, 598762, 432788, 74.32, 0.308874, 0.161083, 1.917486, ,
125250, 34408, 598690, 432878, 74.37, 0.309069, 0.161653, 1.911929, ,
125193, 34393, 598639, 432984, 74.40, 0.309112, 0.162226, 1.905438, ,
125283, 34386, 598548, 432905, 74.44, 0.307037, 0.162174, 1.893262, ,
125400, 34383, 599061, 433142, 74.48, 0.304740, 0.161636, 1.885346, ,
125468, 34372, 599024, 432975, 74.52, 0.302800, 0.161074, 1.879887, ,
125613, 34395, 599162, 432901, 74.56, 0.301706, 0.160376, 1.881237, ,
125644, 34393, 599192, 432725, 74.60, 0.301020, 0.159583, 1.886289, ,
125774, 34419, 599717, 432817, 74.64, 0.300393, 0.158431, 1.896051, ,
125660, 34376, 600522, 433108, 74.67, 0.299621, 0.157268, 1.905155, ,
125705, 34391, 600957, 433105, 74.72, 0.299797, 0.155998, 1.921792, ,
125598, 34360, 601398, 433119, 74.75, 0.299684, 0.154780, 1.936186, ,
125581, 34371, 601801, 433199, 74.80, 0.300709, 0.153938, 1.953446, ,
125560, 34376, 601950, 433210, 74.83, 0.301412, 0.153552, 1.962938, ,
125618, 34396, 602329, 433378, 74.87, 0.301682, 0.153132, 1.970081, ,
125653, 34400, 602115, 433146, 74.91, 0.301317, 0.152819, 1.971725, ,
125770, 34423, 602454, 433342, 74.95, 0.300726, 0.152627, 1.970335, ,
125682, 34392, 602484, 433362, 74.99, 0.300274, 0.152621, 1.967453, ,
125632, 34357, 602298, 433221, 75.03, 0.298878, 0.152592, 1.958678, ,
125755, 34369, 602405, 433235, 75.07, 0.297462, 0.152339, 1.952626, ,
125890, 34397, 602462, 433242, 75.11, 0.296880, 0.152203, 1.950551, ,
125811, 34381, 602542, 433298, 75.15, 0.297245, 0.152197, 1.953032, ,
125859, 34391, 602557, 433289, 75.19, 0.297041, 0.152118, 1.952710, ,
125938, 34407, 602355, 433174, 75.22, 0.296676, 0.152239, 1.948753, ,
125946, 34400, 602698, 433340, 75.27, 0.296075, 0.151916, 1.948946, ,
125880, 34370, 602704, 433301, 75.30, 0.295291, 0.151742, 1.946010, ,
125961, 34378, 603144, 433558, 75.34, 0.294367, 0.151504, 1.942966, ,
126245, 34428, 603243, 433542, 75.38, 0.292570, 0.151155, 1.935562, ,
126280, 34395, 603139, 433288, 75.42, 0.289788, 0.150436, 1.926314, ,
126373, 34380, 603790, 433389, 75.46, 0.287150, 0.148967, 1.927600, ,
126580, 34393, 604247, 433397, 75.50, 0.284317, 0.147685, 1.925157, ,
126698, 34401, 604829, 433504, 75.54, 0.282744, 0.146442, 1.930760, ,
126696, 34371, 605259, 433415, 75.58, 0.280816, 0.144850, 1.938661, ,
126830, 34385, 605598, 433277, 75.62, 0.279353, 0.143325, 1.949096, ,
126906, 34388, 606064, 433235, 75.65, 0.278201, 0.141820, 1.961653, ,
126985, 34387, 606968, 433492, 75.70, 0.276736, 0.140261, 1.973005, ,
127080, 34403, 607076, 433297, 75.73, 0.276099, 0.139170, 1.983896, ,
127068, 34386, 607416, 433365, 75.77, 0.275200, 0.138470, 1.987428, ,
127093, 34390, 607494, 433343, 75.81, 0.275019, 0.138159, 1.990595, ,
127082, 34384, 607956, 433573, 75.85, 0.274821, 0.137760, 1.994922, ,
127032, 34390, 607759, 433499, 75.89, 0.276099, 0.138027, 2.000331, ,
126984, 34384, 607049, 433167, 75.93, 0.276557, 0.138726, 1.993543, ,
127052, 34384, 607306, 433348, 75.97, 0.275352, 0.138717, 1.984996, ,
127222, 34410, 607057, 433115, 76.01, 0.274044, 0.138495, 1.978731, ,
127316, 34420, 607353, 433270, 76.05, 0.273036, 0.138270, 1.974662, ,
127318, 34401, 607292, 433133, 76.09, 0.271758, 0.137895, 1.970763, ,
127378, 34395, 607427, 433140, 76.13, 0.270305, 0.137537, 1.965330, ,
127462, 34403, 607263, 432932, 76.17, 0.269345, 0.137171, 1.963565, ,
127412, 34384, 607271, 432835, 76.20, 0.268985, 0.136759, 1.966848, ,
127437, 34387, 607495, 432923, 76.24, 0.268739, 0.136472, 1.969195, ,
127495, 34397, 607410, 432902, 76.28, 0.268370, 0.136631, 1.964200, ,
127537, 34399, 607433, 432996, 76.32, 0.267759, 0.136942, 1.955277, ,
127593, 34390, 607495, 433054, 76.36, 0.266183, 0.136997, 1.942977, ,
127634, 34382, 607740, 433181, 76.40, 0.264936, 0.136806, 1.936578, ,
127777, 34393, 607883, 433075, 76.44, 0.263136, 0.135972, 1.935215, ,
127831, 34385, 607843, 432839, 76.48, 0.261662, 0.135140, 1.936228, ,
128037, 34419, 607969, 432713, 76.52, 0.260262, 0.134274, 1.938290, ,
[truncated: 89 more rows]

## Sheet: Fig_5E_delta-yebC
FlowCell Text Data File: 2-ld.csv
Software Version: 1.56A
Date: 2024-04-24
Time: 15:13:51
User: ignatov
Experiment name:
*** CENTRIFUGE SETTINGS ***
Rotor Manufacturer: Beckman
Rotor Model: SW40Ti
Speed: rpm
Gradient: 10.0% to 50.0% v/v
Time:
w2t: x 10^0
Number of Tubes: 2
Sample Volume: 12 ml
Temperature: 4.0 deg C
*** FRACTIONATION SETTINGS ***
Volume displaced/mm: 0.143 ml/mm
Tubing length: 290 mm
Total Dead Volume (= last fraction): 0.299 ml
Scan Speed: 0.30 mm/sec
Total Distance: 84.7 mm
Upper Limit to Slow-down Distance: 37.50 mm
Start mode: Meniscus sensing
Fail-safe Distance (M): 8 mm
Number of fractions: 1
Distance/fraction: 84.70 mm
Start Distance: 0.00 mm
Volume/fraction: 12.078 ml
Data Samples/mm: 25.25
*** SCANNING SETTINGS ***
Scanning mode: DUAL UV OD
Channel A (LED1) Wavelength: 260 nm
Channel B (LED2) Wavelength: 280 nm
Sensitivity: 0
Integration time: 132 ms
Averaging: 1 samples
LED1 (260 nm) On Time: 10 ms
PD2 (280 nm) On Time: 10 ms
Sample A Zero: 143852
Source A Zero: 34447.1
Sample B Zero: 656881.2
Source B Zero: 432748.7
Data Columns:
SampleA, SourceA, SampleB, SourceB, Position, AbsA, AbsB, ratioA/B, Fraction Number, Fraction Volume (ml)
106909, 34410, 377964, 433117, 0.00, 0.665520, 0.961591, 0.692103, ,
23367, 34420, 11374, 433276, 0.04, 4.088306, 7.048174, 0.580052, ,
256, 34412, 1156, 433286, 0.07, 14.246029, 11.019903, 1.292755, ,
256, 34380, 1155, 433267, 0.11, 14.243935, 11.021330, 1.292397, ,
254, 34385, 1153, 433140, 0.15, 14.261913, 11.023831, 1.293735, ,
252, 34398, 1147, 433189, 0.18, 14.280554, 11.033091, 1.294338, ,
252, 34400, 1150, 433406, 0.22, 14.280685, 11.029423, 1.294781, ,
248, 34406, 1149, 433369, 0.26, 14.317085, 11.030786, 1.297921, ,
248, 34398, 1154, 433342, 0.30, 14.316561, 11.023135, 1.298774, ,
244, 34385, 1149, 433249, 0.34, 14.352304, 11.030305, 1.301170, ,
242, 34404, 1148, 433331, 0.38, 14.372069, 11.032146, 1.302745, ,
242, 34412, 1142, 433300, 0.42, 14.372593, 11.041125, 1.301733, ,
241, 34384, 1131, 433334, 0.46, 14.380079, 11.058075, 1.300414, ,
242, 34400, 1122, 433355, 0.50, 14.371808, 11.072037, 1.298027, ,
238, 34408, 1115, 433308, 0.54, 14.409839, 11.082721, 1.300208, ,
240, 34423, 1112, 433129, 0.57, 14.391988, 11.086683, 1.298133, ,
240, 34412, 1111, 432932, 0.62, 14.391269, 11.087456, 1.297978, ,
241, 34415, 1104, 433239, 0.65, 14.382107, 11.099667, 1.295724, ,
239, 34414, 1099, 433274, 0.70, 14.400796, 11.107692, 1.296471, ,
239, 34397, 1092, 433355, 0.73, 14.399684, 11.119117, 1.295038, ,
237, 34400, 1083, 433440, 0.77, 14.418791, 11.133834, 1.295043, ,
237, 34419, 1072, 433384, 0.81, 14.420034, 11.151343, 1.293121, ,
234, 34430, 1057, 433297, 0.85, 14.449421, 11.175473, 1.292958, ,
237, 34382, 1047, 433645, 0.89, 14.417614, 11.193380, 1.288048, ,
232, 34372, 1030, 433607, 0.93, 14.464944, 11.221665, 1.289019, ,
233, 34421, 1022, 433447, 0.97, 14.458471, 11.234569, 1.286963, ,
232, 34419, 1002, 433546, 1.01, 14.468020, 11.269297, 1.283844, ,
234, 34424, 998, 433602, 1.05, 14.449029, 11.276470, 1.281343, ,
233, 34393, 987, 433645, 1.09, 14.456640, 11.295895, 1.279814, ,
233, 34400, 975, 433514, 1.12, 14.457098, 11.316619, 1.277510, ,
232, 34389, 966, 433622, 1.16, 14.466057, 11.333162, 1.276436, ,
232, 34385, 960, 433603, 1.20, 14.465795, 11.343909, 1.275204, ,
232, 34394, 954, 433896, 1.24, 14.466384, 11.355973, 1.273901, ,
234, 34400, 946, 433753, 1.28, 14.447460, 11.370029, 1.270662, ,
232, 34405, 946, 433845, 1.32, 14.467104, 11.370397, 1.272348, ,
233, 34418, 944, 433643, 1.36, 14.458275, 11.373265, 1.271251, ,
235, 34409, 943, 433729, 1.40, 14.438452, 11.375450, 1.269264, ,
235, 34393, 946, 433770, 1.44, 14.437405, 11.370097, 1.269770, ,
235, 34390, 953, 433783, 1.48, 14.437209, 11.357343, 1.271178, ,
237, 34406, 957, 433792, 1.52, 14.419184, 11.350103, 1.270401, ,
239, 34377, 963, 433759, 1.55, 14.398375, 11.339113, 1.269797, ,
242, 34387, 977, 433677, 1.60, 14.370957, 11.313713, 1.270225, ,
244, 34412, 990, 433754, 1.63, 14.354070, 11.291059, 1.271278, ,
248, 34389, 1007, 434021, 1.67, 14.315973, 11.262552, 1.271113, ,
249, 34387, 1027, 433781, 1.71, 14.306786, 11.227429, 1.274271, ,
252, 34384, 1049, 433550, 1.75, 14.279638, 11.189684, 1.276143, ,
256, 34391, 1076, 433633, 1.79, 14.244655, 11.145871, 1.278021, ,
262, 34377, 1109, 433589, 1.83, 14.191603, 11.093220, 1.279304, ,
268, 34389, 1140, 433763, 1.87, 14.141433, 11.046025, 1.280228, ,
271, 34389, 1178, 433817, 1.91, 14.116381, 10.989281, 1.284559, ,
276, 34382, 1220, 433402, 1.95, 14.074781, 10.926763, 1.288102, ,
284, 34384, 1267, 433251, 1.99, 14.010609, 10.860493, 1.290053, ,
290, 34381, 1316, 433160, 2.03, 13.963363, 10.794213, 1.293597, ,
297, 34382, 1370, 433180, 2.06, 13.909753, 10.724437, 1.297015, ,
303, 34386, 1430, 433304, 2.10, 13.865005, 10.650474, 1.301820, ,
309, 34411, 1496, 433271, 2.14, 13.822513, 10.571962, 1.307469, ,
318, 34402, 1571, 433309, 2.18, 13.757314, 10.487139, 1.311827, ,
329, 34387, 1654, 433363, 2.22, 13.679803, 10.397921, 1.315629, ,
339, 34401, 1748, 433414, 2.26, 13.613336, 10.302105, 1.321413, ,
351, 34390, 1853, 433576, 2.30, 13.534332, 10.201422, 1.326710, ,
366, 34398, 1972, 433486, 2.34, 13.440682, 10.092939, 1.331692, ,
378, 34376, 2095, 433291, 2.38, 13.366641, 9.987052, 1.338397, ,
389, 34400, 2225, 433335, 2.42, 13.303657, 9.882648, 1.346163, ,
403, 34369, 2375, 433463, 2.45, 13.222059, 9.769831, 1.353356, ,
416, 34372, 2527, 433528, 2.50, 13.150807, 9.662328, 1.361039, ,
432, 34370, 2687, 433641, 2.53, 13.065744, 9.556135, 1.367262, ,
447, 34345, 2866, 433524, 2.57, 12.987293, 9.443636, 1.375243, ,
462, 34345, 3058, 433516, 2.61, 12.913014, 9.330963, 1.383889, ,
479, 34342, 3261, 433192, 2.65, 12.831496, 9.218014, 1.392002, ,
499, 34338, 3475, 433213, 2.69, 12.739179, 9.107686, 1.398728, ,
519, 34359, 3711, 433286, 2.73, 12.652118, 8.993838, 1.406754, ,
542, 34375, 3955, 433254, 2.77, 12.555582, 8.883091, 1.413425, ,
565, 34368, 4229, 433314, 2.81, 12.461596, 8.766971, 1.421426, ,
591, 34359, 4547, 433373, 2.85, 12.359759, 8.641263, 1.430319, ,
618, 34379, 4876, 433267, 2.89, 12.260536, 8.519487, 1.439117, ,
648, 34382, 5222, 433277, 2.93, 12.154057, 8.400438, 1.446836, ,
676, 34378, 5585, 433274, 2.97, 12.058596, 8.283685, 1.455704, ,
701, 34380, 5970, 433224, 3.00, 11.977003, 8.167684, 1.466389, ,
732, 34367, 6369, 433400, 3.05, 11.878770, 8.056005, 1.474524, ,
765, 34378, 6780, 433397, 3.08, 11.780256, 7.947363, 1.482285, ,
804, 34391, 7270, 433170, 3.12, 11.669208, 7.825238, 1.491227, ,
840, 34371, 7780, 433234, 3.16, 11.569324, 7.707718, 1.501005, ,
879, 34379, 8302, 433208, 3.20, 11.467716, 7.594805, 1.509942, ,
923, 34381, 8825, 433399, 3.24, 11.357926, 7.489446, 1.516524, ,
966, 34353, 9436, 433262, 3.28, 11.253619, 7.372608, 1.526410, ,
1017, 34377, 10094, 433327, 3.32, 11.139409, 7.255771, 1.535248, ,
1057, 34388, 10763, 433411, 3.36, 11.053313, 7.144632, 1.547080, ,
1104, 34396, 11460, 433510, 3.40, 10.955931, 7.036027, 1.557119, ,
1159, 34374, 12191, 433600, 3.43, 10.845080, 6.928972, 1.565179, ,
1220, 34395, 13032, 433734, 3.48, 10.731022, 6.813626, 1.574936, ,
1277, 34377, 13871, 433768, 3.51, 10.627083, 6.705379, 1.584859, ,
1331, 34364, 14662, 433642, 3.55, 10.533026, 6.608536, 1.593852, ,
1401, 34408, 15472, 433527, 3.59, 10.420558, 6.514665, 1.599554, ,
1471, 34374, 16331, 433545, 3.63, 10.308610, 6.420875, 1.605484, ,
1547, 34372, 17291, 433585, 3.67, 10.195113, 6.321809, 1.612689, ,
1629, 34382, 18186, 433714, 3.71, 10.079536, 6.234661, 1.616694, ,
1712, 34407, 19106, 433654, 3.75, 9.969334, 6.148693, 1.621375, ,
1794, 34422, 20144, 433865, 3.79, 9.865027, 6.057637, 1.628527, ,
1887, 34432, 21203, 433632, 3.83, 9.751943, 5.967701, 1.634121, ,
1998, 34404, 22279, 433625, 3.87, 9.621481, 5.881682, 1.635838, ,
2096, 34405, 23420, 433633, 3.90, 9.513786, 5.794952, 1.641737, ,
2185, 34406, 24647, 433595, 3.95, 9.420267, 5.706094, 1.650913, ,
2295, 34406, 25814, 433619, 3.98, 9.309732, 5.625828, 1.654820, ,
2400, 34386, 26928, 433570, 4.02, 9.207749, 5.552239, 1.658385, ,
2515, 34387, 28296, 433705, 4.06, 9.102484, 5.466699, 1.665079, ,
2640, 34386, 29709, 433766, 4.10, 8.993259, 5.382294, 1.670897, ,
2775, 34398, 31031, 433643, 4.14, 8.881811, 5.306173, 1.673864, ,
2916, 34398, 32396, 433758, 4.18, 8.770275, 5.231854, 1.676323, ,
3061, 34416, 33946, 433794, 4.22, 8.662241, 5.150812, 1.681724, ,
3251, 34421, 35596, 433670, 4.26, 8.527045, 5.067867, 1.682571, ,
3399, 34388, 37294, 433667, 4.30, 8.424700, 4.986907, 1.689364, ,
3549, 34392, 38983, 433601, 4.34, 8.327777, 4.909700, 1.696189, ,
3714, 34374, 40628, 433680, 4.38, 8.224331, 4.838218, 1.699868, ,
3887, 34368, 42392, 433732, 4.42, 8.121480, 4.764595, 1.704548, ,
4090, 34372, 44240, 433577, 4.45, 8.007179, 4.689852, 1.707341, ,
4299, 34376, 46163, 433624, 4.49, 7.895284, 4.616127, 1.710370, ,
4526, 34384, 47994, 433599, 4.53, 7.780009, 4.548457, 1.710472, ,
4755, 34383, 49690, 433595, 4.57, 7.668867, 4.488115, 1.708705, ,
4972, 34368, 51641, 433612, 4.61, 7.567458, 4.421283, 1.711598, ,
5257, 34365, 53632, 433709, 4.65, 7.441826, 4.355956, 1.708425, ,
5541, 34360, 55564, 433544, 4.69, 7.323093, 4.293819, 1.705496, ,
5806, 34361, 57685, 433800, 4.73, 7.218025, 4.229769, 1.706482, ,
6086, 34365, 59774, 433727, 4.77, 7.112293, 4.167681, 1.706535, ,
6417, 34393, 62072, 433601, 4.81, 6.994944, 4.101645, 1.705400, ,
6751, 34393, 64456, 433588, 4.85, 6.880757, 4.036125, 1.704793, ,
7062, 34372, 67021, 433745, 4.88, 6.778028, 3.968966, 1.707757, ,
7371, 34377, 69487, 433667, 4.93, 6.681980, 3.905885, 1.710747, ,
7687, 34382, 71653, 433633, 4.96, 6.587841, 3.852427, 1.710049, ,
8037, 34375, 74160, 433664, 5.00, 6.487181, 3.792812, 1.710388, ,
8418, 34380, 76871, 433616, 5.04, 6.383277, 3.730251, 1.711219, ,
8842, 34385, 79592, 433636, 5.08, 6.273016, 3.669905, 1.709313, ,
9289, 34393, 82410, 433466, 5.12, 6.162553, 3.608784, 1.707653, ,
9751, 34392, 85400, 433510, 5.16, 6.053253, 3.547051, 1.706560, ,
10258, 34369, 88820, 433421, 5.20, 5.937678, 3.478485, 1.706972, ,
10677, 34375, 92272, 433509, 5.24, 5.847977, 3.412603, 1.713641, ,
11095, 34369, 95637, 433710, 5.28, 5.761161, 3.351186, 1.719141, ,
11597, 34380, 98796, 433523, 5.32, 5.662295, 3.293985, 1.718980, ,
12122, 34393, 102392, 433784, 5.35, 5.563507, 3.232926, 1.720889, ,
12651, 34375, 106268, 433782, 5.40, 5.466203, 3.168374, 1.725239, ,
13162, 34362, 109948, 433699, 5.43, 5.376240, 3.108905, 1.729303, ,
13721, 34381, 113379, 433952, 5.48, 5.283880, 3.056538, 1.728714, ,
14324, 34366, 116820, 433877, 5.51, 5.186109, 3.004302, 1.726228, ,
14915, 34376, 120498, 433961, 5.55, 5.095777, 2.950789, 1.726920, ,
15602, 34363, 124168, 433885, 5.59, 4.993584, 2.898367, 1.722896, ,
16355, 34367, 127638, 433881, 5.63, 4.887773, 2.850472, 1.714724, ,
17067, 34374, 131426, 434050, 5.67, 4.792333, 2.800345, 1.711337, ,
17827, 34393, 135590, 433979, 5.71, 4.695531, 2.745877, 1.710030, ,
18603, 34400, 139788, 434000, 5.75, 4.600101, 2.692994, 1.708174, ,
19444, 34393, 143764, 433766, 5.78, 4.500139, 2.643337, 1.702446, ,
20123, 34401, 147847, 434080, 5.83, 4.423416, 2.595947, 1.703970, ,
20769, 34378, 151848, 433837, 5.86, 4.350802, 2.548589, 1.707141, ,
21589, 34398, 155769, 433736, 5.90, 4.264968, 2.503898, 1.703331, ,
22477, 34416, 159961, 433748, 5.94, 4.175434, 2.457816, 1.698839, ,
23394, 34416, 164779, 433616, 5.98, 4.085445, 2.405738, 1.698209, ,
24204, 34426, 169445, 433648, 6.02, 4.009498, 2.357360, 1.700843, ,
25142, 34429, 173868, 433492, 6.06, 3.924128, 2.311973, 1.697307, ,
26070, 34447, 178122, 433444, 6.10, 3.843737, 2.269790, 1.693433, ,
26972, 34409, 183422, 433253, 6.14, 3.764706, 2.218091, 1.697273, ,
27913, 34428, 188467, 433447, 6.18, 3.688774, 2.171734, 1.698538, ,
28768, 34416, 192977, 433334, 6.22, 3.620091, 2.130202, 1.699412, ,
29735, 34390, 198016, 433454, 6.26, 3.543988, 2.085906, 1.699017, ,
30761, 34375, 203277, 433242, 6.30, 3.466665, 2.039505, 1.699758, ,
31763, 34357, 209025, 433156, 6.33, 3.393350, 1.990722, 1.704582, ,
32664, 34350, 214079, 433182, 6.38, 3.329944, 1.949325, 1.708255, ,
33658, 34375, 218788, 433421, 6.41, 3.264119, 1.912486, 1.706741, ,
34806, 34382, 223490, 433398, 6.45, 3.189100, 1.875457, 1.700439, ,
35784, 34375, 228264, 433289, 6.49, 3.126280, 1.838304, 1.700633, ,
36930, 34418, 233623, 433405, 6.53, 3.058152, 1.798458, 1.700430, ,
38200, 34405, 238503, 433631, 6.57, 2.981212, 1.763451, 1.690555, ,
39232, 34396, 243181, 433730, 6.61, 2.920632, 1.730106, 1.688124, ,
40318, 34381, 248125, 433524, 6.65, 2.858202, 1.694318, 1.686933, ,
41516, 34396, 253036, 433289, 6.69, 2.793289, 1.659330, 1.683383, ,
42912, 34399, 258205, 433191, 6.73, 2.719057, 1.623809, 1.674493, ,
43916, 34369, 263267, 433351, 6.76, 2.665048, 1.590725, 1.675367, ,
44945, 34389, 268668, 433427, 6.81, 2.614235, 1.555752, 1.680367, ,
46180, 34368, 273301, 433403, 6.84, 2.551857, 1.525956, 1.672300, ,
47164, 34385, 278055, 433283, 6.88, 2.505522, 1.495518, 1.675353, ,
48169, 34387, 283984, 433316, 6.92, 2.458203, 1.458999, 1.684856, ,
49283, 34380, 288831, 433237, 6.96, 2.406292, 1.429284, 1.683565, ,
50369, 34370, 293357, 433127, 7.00, 2.356585, 1.401833, 1.681074, ,
51499, 34357, 298569, 433293, 7.04, 2.305804, 1.371906, 1.680730, ,
52763, 34361, 304715, 433352, 7.08, 2.251498, 1.336748, 1.684310, ,
54166, 34401, 310258, 433219, 7.12, 2.195058, 1.304899, 1.682167, ,
55070, 34381, 315178, 433148, 7.16, 2.156500, 1.277283, 1.688349, ,
56181, 34396, 320369, 433152, 7.20, 2.112533, 1.248922, 1.691485, ,
57234, 34383, 324948, 433195, 7.23, 2.069893, 1.224442, 1.690479, ,
58221, 34393, 330241, 433242, 7.28, 2.032069, 1.196563, 1.698256, ,
59342, 34378, 335727, 433158, 7.31, 1.988169, 1.167606, 1.702774, ,
60486, 34384, 340800, 433177, 7.36, 1.945590, 1.141629, 1.704222, ,
61609, 34379, 345559, 433508, 7.39, 1.903864, 1.118867, 1.701601, ,
62849, 34412, 349901, 433401, 7.43, 1.861179, 1.096747, 1.697000, ,
64045, 34443, 354680, 433315, 7.47, 1.820782, 1.072837, 1.697166, ,
65281, 34430, 358991, 433262, 7.51, 1.776915, 1.051637, 1.689665, ,
66361, 34410, 363283, 433241, 7.55, 1.738682, 1.030908, 1.686554, ,
67429, 34410, 367623, 433145, 7.59, 1.702752, 1.009893, 1.686071, ,
68510, 34409, 371798, 433107, 7.63, 1.666894, 0.990124, 1.683521, ,
69681, 34418, 376241, 433341, 7.67, 1.629343, 0.970427, 1.678996, ,
70690, 34421, 380774, 433234, 7.71, 1.597186, 0.949194, 1.682676, ,
71622, 34421, 385358, 433284, 7.74, 1.567709, 0.928606, 1.688238, ,
72570, 34419, 389626, 433281, 7.78, 1.537986, 0.909461, 1.691097, ,
73467, 34402, 393449, 433310, 7.82, 1.509229, 0.892616, 1.690793, ,
74524, 34414, 397821, 433280, 7.86, 1.477866, 0.873299, 1.692280, ,
75491, 34398, 402298, 433331, 7.90, 1.447807, 0.854063, 1.695198, ,
76493, 34411, 406625, 433201, 7.94, 1.418983, 0.834958, 1.699467, ,
77393, 34394, 411021, 433414, 7.98, 1.391548, 0.817133, 1.702964, ,
78437, 34409, 415085, 433207, 8.02, 1.362374, 0.799211, 1.704648, ,
79558, 34415, 419593, 433388, 8.06, 1.330832, 0.781173, 1.703633, ,
80364, 34393, 423892, 433238, 8.10, 1.306708, 0.762864, 1.712898, ,
81196, 34409, 428223, 433441, 8.14, 1.284576, 0.746020, 1.721907, ,
82175, 34399, 431891, 433377, 8.18, 1.256950, 0.730947, 1.719619, ,
83017, 34396, 436356, 433390, 8.21, 1.233813, 0.713132, 1.730131, ,
83852, 34392, 440985, 433468, 8.26, 1.211029, 0.695114, 1.742201, ,
84934, 34397, 444743, 433233, 8.29, 1.182503, 0.679431, 1.740430, ,
85975, 34397, 447951, 433272, 8.33, 1.155088, 0.667103, 1.731499, ,
86986, 34402, 450892, 433158, 8.37, 1.129106, 0.655278, 1.723095, ,
87932, 34401, 454527, 433318, 8.41, 1.104698, 0.641971, 1.720791, ,
88831, 34392, 457769, 433235, 8.45, 1.081218, 0.629292, 1.718150, ,
89773, 34397, 460839, 433007, 8.49, 1.057807, 0.616767, 1.715084, ,
90498, 34384, 464133, 433108, 8.53, 1.038854, 0.604799, 1.717685, ,
91329, 34373, 467250, 433154, 8.57, 1.017564, 0.593357, 1.714928, ,
92204, 34369, 470568, 433414, 8.61, 0.995844, 0.582107, 1.710757, ,
93169, 34416, 474153, 433563, 8.64, 0.975489, 0.569520, 1.712825, ,
93773, 34412, 477542, 433597, 8.69, 0.960685, 0.557285, 1.723868, ,
94387, 34425, 479970, 433252, 8.72, 0.946848, 0.547092, 1.730692, ,
95150, 34390, 482222, 433224, 8.76, 0.926440, 0.538848, 1.719296, ,
96061, 34426, 485701, 433485, 8.80, 0.907350, 0.527407, 1.720399, ,
97020, 34438, 489380, 433368, 8.84, 0.885780, 0.513830, 1.723877, ,
97552, 34402, 492752, 433659, 8.88, 0.871119, 0.503068, 1.731615, ,
98115, 34384, 495112, 433731, 8.92, 0.856991, 0.495056, 1.731099, ,
98878, 34387, 496954, 433564, 8.96, 0.839754, 0.487936, 1.721033, ,
99499, 34366, 500005, 433692, 9.00, 0.824290, 0.477817, 1.725118, ,
100075, 34360, 503244, 433755, 9.04, 0.810907, 0.466852, 1.736966, ,
100574, 34374, 505976, 433649, 9.08, 0.800630, 0.457023, 1.751838, ,
101372, 34405, 508306, 433608, 9.11, 0.784873, 0.448878, 1.748524, ,
102022, 34393, 510812, 433636, 9.16, 0.769705, 0.440447, 1.747554, ,
102710, 34392, 513842, 433804, 9.19, 0.754514, 0.430846, 1.751239, ,
103315, 34407, 516346, 433681, 9.24, 0.742278, 0.421909, 1.759334, ,
103896, 34386, 518307, 433681, 9.27, 0.728284, 0.415324, 1.753533, ,
104647, 34382, 519782, 433592, 9.31, 0.711814, 0.410031, 1.736001, ,
105187, 34386, 521874, 433581, 9.35, 0.700493, 0.403009, 1.738156, ,
105741, 34376, 524054, 433381, 9.39, 0.688017, 0.394967, 1.741962, ,
106461, 34382, 526108, 433303, 9.43, 0.673138, 0.387859, 1.735524, ,
106997, 34393, 527690, 433154, 9.47, 0.662556, 0.382046, 1.734233, ,
107437, 34384, 529203, 433122, 9.51, 0.652732, 0.376944, 1.731643, ,
107963, 34367, 530972, 433212, 9.55, 0.640628, 0.371507, 1.724401, ,
108660, 34395, 533171, 433241, 9.59, 0.627979, 0.364444, 1.723112, ,
109092, 34408, 535583, 433273, 9.63, 0.619900, 0.356732, 1.737719, ,
109370, 34391, 537434, 433389, 9.66, 0.613060, 0.351204, 1.745597, ,
109987, 34392, 538878, 433500, 9.71, 0.600466, 0.346987, 1.730511, ,
110443, 34388, 541024, 433563, 9.74, 0.590893, 0.340336, 1.736206, ,
110817, 34378, 543337, 433367, 9.78, 0.582631, 0.332140, 1.754174, ,
111352, 34406, 545238, 433299, 9.82, 0.573624, 0.325800, 1.760664, ,
111879, 34411, 546975, 433375, 9.86, 0.563326, 0.320579, 1.757212, ,
112271, 34388, 548661, 433330, 9.90, 0.553950, 0.315053, 1.758277, ,
112703, 34373, 550717, 433427, 9.94, 0.544325, 0.308944, 1.761889, ,
113204, 34378, 552476, 433411, 9.98, 0.534671, 0.303340, 1.762610, ,
113571, 34390, 554412, 433400, 10.02, 0.528172, 0.297220, 1.777043, ,
113926, 34396, 556129, 433300, 10.06, 0.521541, 0.291447, 1.789488, ,
114354, 34393, 557712, 433262, 10.09, 0.512906, 0.286357, 1.791141, ,
114739, 34388, 559622, 433295, 10.14, 0.505015, 0.280551, 1.800086, ,
115154, 34372, 561746, 433461, 10.17, 0.495843, 0.274635, 1.805459, ,
115567, 34381, 562969, 433291, 10.21, 0.488376, 0.270176, 1.807619, ,
116089, 34421, 563619, 433173, 10.25, 0.480850, 0.267699, 1.796238, ,
116462, 34423, 564374, 433200, 10.29, 0.473762, 0.265481, 1.784539, ,
116751, 34408, 565243, 433151, 10.33, 0.467203, 0.262612, 1.779062, ,
117202, 34421, 566350, 433158, 10.37, 0.459377, 0.259242, 1.772004, ,
117441, 34412, 567551, 433077, 10.41, 0.454204, 0.255237, 1.779540, ,
117705, 34419, 568816, 433092, 10.45, 0.449609, 0.251430, 1.788210, ,
117985, 34424, 569819, 433179, 10.49, 0.444589, 0.248718, 1.787520, ,
118290, 34430, 570803, 433254, 10.53, 0.439171, 0.246022, 1.785090, ,
118495, 34408, 571951, 433104, 10.57, 0.433836, 0.241930, 1.793229, ,
118712, 34410, 573205, 433063, 10.61, 0.429849, 0.237961, 1.806384, ,
118972, 34409, 574281, 433145, 10.64, 0.424860, 0.235032, 1.807669, ,
119233, 34404, 575446, 433307, 10.68, 0.419601, 0.232161, 1.807371, ,
119529, 34402, 576842, 433480, 10.72, 0.413891, 0.228646, 1.810185, ,
119779, 34408, 578203, 433594, 10.76, 0.409581, 0.225009, 1.820291, ,
120084, 34441, 579324, 433560, 10.80, 0.406015, 0.221508, 1.832962, ,
120166, 34400, 580318, 433600, 10.84, 0.401799, 0.218690, 1.837297, ,
120340, 34383, 580767, 433376, 10.88, 0.397430, 0.216449, 1.836137, ,
120641, 34389, 581319, 433176, 10.92, 0.392201, 0.213997, 1.832741, ,
120778, 34385, 582292, 433037, 10.96, 0.389385, 0.210534, 1.849509, ,
120943, 34402, 583480, 433120, 10.99, 0.387425, 0.207327, 1.868669, ,
121206, 34407, 584284, 433156, 11.04, 0.382863, 0.205079, 1.866907, ,
121432, 34412, 585257, 433104, 11.07, 0.378998, 0.201980, 1.876414, ,
121609, 34424, 586767, 433305, 11.11, 0.376505, 0.198310, 1.898569, ,
121819, 34431, 587419, 433097, 11.15, 0.373080, 0.195547, 1.907881, ,
121990, 34414, 587718, 433017, 11.19, 0.368812, 0.194342, 1.897747, ,
122106, 34389, 587875, 432966, 11.23, 0.365037, 0.193673, 1.884810, ,
122210, 34387, 588316, 432974, 11.27, 0.362990, 0.192403, 1.886618, ,
122378, 34395, 588815, 432963, 11.31, 0.360422, 0.190886, 1.888158, ,
122545, 34397, 589482, 433104, 11.35, 0.357484, 0.189485, 1.886613, ,
122720, 34415, 589843, 433031, 11.39, 0.355450, 0.188128, 1.889402, ,
122805, 34393, 590208, 432999, 11.43, 0.352453, 0.186925, 1.885527, ,
122976, 34412, 590983, 433212, 11.47, 0.350565, 0.185500, 1.889833, ,
123158, 34424, 591446, 433171, 11.51, 0.348021, 0.183975, 1.891671, ,
123182, 34410, 592127, 433264, 11.54, 0.346667, 0.182349, 1.901115, ,
123185, 34381, 592310, 433094, 11.59, 0.344715, 0.181131, 1.903126, ,
123351, 34378, 592912, 433218, 11.62, 0.341488, 0.179863, 1.898595, ,
123528, 34396, 593363, 433021, 11.66, 0.339439, 0.177753, 1.909616, ,
123594, 34385, 594306, 433162, 11.70, 0.337517, 0.175560, 1.922522, ,
123636, 34379, 595122, 433313, 11.74, 0.336360, 0.173782, 1.935532, ,
123751, 34380, 595220, 433202, 11.78, 0.334333, 0.173050, 1.931997, ,
123915, 34385, 595670, 433335, 11.82, 0.331680, 0.172271, 1.925339, ,
124013, 34398, 596222, 433309, 11.86, 0.330751, 0.170558, 1.939236, ,
124015, 34385, 596748, 433070, 11.90, 0.329864, 0.168067, 1.962692, ,
124072, 34405, 597541, 433080, 11.94, 0.330139, 0.165801, 1.991180, ,
124166, 34399, 597890, 433066, 11.97, 0.328042, 0.164730, 1.991390, ,
124303, 34397, 597977, 432934, 12.02, 0.325430, 0.163948, 1.984958, ,
124402, 34412, 598402, 432880, 12.05, 0.324619, 0.162497, 1.997693, ,
124423, 34405, 598983, 432907, 12.09, 0.323781, 0.160920, 2.012070, ,
124615, 34433, 599466, 433110, 12.13, 0.322142, 0.160334, 2.009197, ,
124747, 34434, 599320, 433057, 12.17, 0.319825, 0.160544, 1.992129, ,
124827, 34439, 599786, 433179, 12.21, 0.318709, 0.159683, 1.995880, ,
124871, 34438, 600306, 433172, 12.25, 0.317851, 0.158150, 2.009805, ,
124804, 34395, 600710, 433209, 12.29, 0.316247, 0.157130, 2.012647, ,
124885, 34402, 601120, 433393, 12.33, 0.315245, 0.156682, 2.012001, ,
124898, 34402, 600972, 433276, 12.37, 0.315010, 0.156641, 2.011035, ,
125048, 34408, 601171, 433261, 12.41, 0.312702, 0.156006, 2.004426, ,
125061, 34381, 601434, 433164, 12.44, 0.310701, 0.154857, 2.006376, ,
125188, 34400, 602814, 433720, 12.49, 0.309660, 0.153104, 2.022550, ,
125235, 34395, 603031, 433573, 12.52, 0.308488, 0.151890, 2.031001, ,
125412, 34405, 603293, 433602, 12.57, 0.305964, 0.151251, 2.022885, ,
125525, 34414, 603791, 433626, 12.60, 0.304526, 0.149914, 2.031335, ,
125531, 34412, 604361, 433574, 12.64, 0.304288, 0.148067, 2.055071, ,
125528, 34405, 605083, 433700, 12.68, 0.303884, 0.146497, 2.074326, ,
125682, 34425, 605402, 433695, 12.72, 0.302432, 0.145562, 2.077688, ,
125769, 34425, 605499, 433558, 12.76, 0.300875, 0.144735, 2.078802, ,
125786, 34419, 605841, 433585, 12.80, 0.300179, 0.143862, 2.086572, ,
125906, 34417, 605898, 433404, 12.84, 0.297902, 0.142973, 2.083619, ,
125987, 34423, 606239, 433371, 12.88, 0.296847, 0.141864, 2.092480, ,
126008, 34423, 606652, 433441, 12.92, 0.296472, 0.140961, 2.103215, ,
125990, 34393, 607315, 433667, 12.95, 0.294831, 0.139969, 2.106398, ,
126101, 34405, 607879, 433709, 12.99, 0.293634, 0.138525, 2.119720, ,
126136, 34398, 608190, 433548, 13.03, 0.292552, 0.136992, 2.135547, ,
126184, 34399, 608515, 433573, 13.07, 0.291761, 0.136164, 2.142723, ,
126282, 34403, 608397, 433518, 13.11, 0.290276, 0.136280, 2.129991, ,
126387, 34402, 608811, 433832, 13.15, 0.288340, 0.136356, 2.114606, ,
126431, 34398, 608747, 433745, 13.19, 0.287295, 0.136191, 2.109507, ,
126577, 34415, 608979, 433837, 13.23, 0.285810, 0.135897, 2.103133, ,
126689, 34426, 609226, 433859, 13.27, 0.284538, 0.135281, 2.103318, ,
126687, 34412, 609450, 433783, 13.31, 0.283658, 0.134338, 2.111531, ,
126759, 34421, 609921, 433910, 13.35, 0.282968, 0.133504, 2.119544, ,
126752, 34398, 609965, 433826, 13.39, 0.281588, 0.133043, 2.116526, ,
126823, 34399, 610065, 433767, 13.42, 0.280394, 0.132522, 2.115832, ,
126863, 34397, 610536, 433884, 13.47, 0.279553, 0.131650, 2.123464, ,
126960, 34407, 610830, 433867, 13.50, 0.278487, 0.130745, 2.130000, ,
127046, 34407, 611072, 433872, 13.54, 0.276963, 0.130077, 2.129224, ,
127015, 34388, 610940, 433659, 13.58, 0.276269, 0.129599, 2.131719, ,
127029, 34385, 611401, 433877, 13.62, 0.275825, 0.129162, 2.135495, ,
127177, 34426, 611457, 433800, 13.66, 0.275886, 0.128695, 2.143728, ,
127071, 34397, 611265, 433546, 13.70, 0.275866, 0.128223, 2.151460, ,
127151, 34411, 611320, 433547, 13.74, 0.275366, 0.128071, 2.150110, ,
127153, 34395, 611481, 433663, 13.78, 0.274284, 0.128078, 2.141540, ,
127352, 34440, 611921, 433792, 13.82, 0.273707, 0.127345, 2.149334, ,
127245, 34422, 612152, 433745, 13.86, 0.274422, 0.126501, 2.169324, ,
127199, 34400, 612133, 433680, 13.89, 0.273797, 0.126295, 2.167921, ,
127178, 34387, 612280, 433804, 13.94, 0.273318, 0.126374, 2.162766, ,
127252, 34418, 612337, 433767, 13.97, 0.274037, 0.126064, 2.173784, ,
127132, 34399, 612469, 433759, 14.01, 0.274917, 0.125658, 2.187823, ,
127206, 34410, 612331, 433717, 14.05, 0.274327, 0.125881, 2.179256, ,
127195, 34413, 612119, 433772, 14.09, 0.274718, 0.126703, 2.168206, ,
127028, 34392, 611843, 433767, 14.13, 0.276301, 0.127466, 2.167639, ,
127003, 34413, 611497, 433715, 14.17, 0.278118, 0.128241, 2.168716, ,
126918, 34405, 610964, 433520, 14.21, 0.279101, 0.128974, 2.164005, ,
126886, 34418, 611137, 433777, 14.25, 0.280519, 0.129512, 2.165967, ,
126809, 34416, 610945, 433798, 14.29, 0.281754, 0.130142, 2.164975, ,
126676, 34394, 610574, 433768, 14.32, 0.282676, 0.131077, 2.156569, ,
126618, 34392, 610279, 433849, 14.37, 0.283576, 0.132241, 2.144393, ,
126512, 34385, 610114, 433876, 14.40, 0.285003, 0.132819, 2.145805, ,
126482, 34409, 609817, 433803, 14.44, 0.287107, 0.133372, 2.152674, ,
126378, 34406, 609587, 433895, 14.48, 0.288762, 0.134396, 2.148592, ,
126174, 34397, 609269, 434023, 14.52, 0.291809, 0.135815, 2.148580, ,
126005, 34403, 608480, 433783, 14.56, 0.295217, 0.137105, 2.153225, ,
125766, 34394, 608455, 433981, 14.60, 0.298901, 0.137969, 2.166439, ,
125595, 34391, 608074, 434000, 14.64, 0.301767, 0.139133, 2.168909, ,
125452, 34392, 607405, 433937, 14.68, 0.304396, 0.140793, 2.162010, ,
125257, 34401, 606828, 433913, 14.72, 0.308486, 0.142348, 2.167124, ,
125072, 34418, 606169, 433689, 14.76, 0.312924, 0.143338, 2.183111, ,
124741, 34389, 606166, 433829, 14.80, 0.316990, 0.143908, 2.202733, ,
124612, 34412, 605712, 433822, 14.84, 0.320823, 0.145181, 2.209814, ,
124381, 34405, 604962, 433780, 14.87, 0.324541, 0.147165, 2.205284, ,
124173, 34411, 604531, 433954, 14.92, 0.328700, 0.149100, 2.204562, ,
123974, 34424, 604139, 434009, 14.95, 0.333160, 0.150447, 2.214466, ,
123793, 34431, 603324, 433794, 14.99, 0.336905, 0.151931, 2.217486, ,
123566, 34432, 602576, 433817, 15.03, 0.341101, 0.154178, 2.212380, ,
123207, 34415, 602020, 433981, 15.07, 0.346537, 0.156438, 2.215168, ,
122865, 34406, 601209, 433816, 15.11, 0.352204, 0.158120, 2.227455, ,
122535, 34401, 600850, 433975, 15.15, 0.357930, 0.159794, 2.239948, ,
122294, 34397, 600348, 434058, 15.19, 0.362099, 0.161578, 2.241015, ,
122153, 34435, 599790, 434091, 15.23, 0.367179, 0.163325, 2.248148, ,
121997, 34464, 599243, 434211, 15.27, 0.371950, 0.165390, 2.248920, ,
121692, 34457, 598313, 434081, 15.30, 0.377126, 0.167568, 2.250581, ,
121325, 34419, 597874, 434106, 15.35, 0.381440, 0.168943, 2.257798, ,
121121, 34424, 597534, 434089, 15.38, 0.385554, 0.169863, 2.269787, ,
120907, 34417, 596989, 434036, 15.42, 0.389076, 0.171236, 2.272155, ,
120676, 34418, 596143, 433821, 15.46, 0.393445, 0.172839, 2.276364, ,
120467, 34443, 595663, 433809, 15.50, 0.398980, 0.174190, 2.290482, ,
120184, 34443, 595321, 433825, 15.54, 0.404273, 0.175252, 2.306807, ,
119866, 34424, 594783, 433734, 15.58, 0.408994, 0.176458, 2.317792, ,
119626, 34415, 594487, 433824, 15.62, 0.412915, 0.177683, 2.323883, ,
119430, 34425, 594262, 433920, 15.66, 0.417260, 0.178725, 2.334641, ,
119180, 34407, 594219, 434148, 15.70, 0.420798, 0.179764, 2.340843, ,
119056, 34414, 594074, 434180, 15.74, 0.423599, 0.180316, 2.349208, ,
118874, 34411, 593515, 433875, 15.77, 0.426845, 0.180730, 2.361783, ,
118623, 34382, 593300, 433833, 15.82, 0.429705, 0.181191, 2.371552, ,
118513, 34401, 592960, 433708, 15.85, 0.433036, 0.181687, 2.383423, ,
118355, 34405, 592693, 433584, 15.89, 0.436300, 0.181972, 2.397618, ,
118215, 34405, 592902, 433750, 15.93, 0.438963, 0.182025, 2.411559, ,
118156, 34412, 592738, 433722, 15.97, 0.440545, 0.182393, 2.415358, ,
118004, 34388, 592596, 433695, 16.01, 0.441871, 0.182701, 2.418547, ,
117939, 34398, 592869, 433902, 16.05, 0.443766, 0.182730, 2.428532, ,
117854, 34400, 592954, 433981, 16.09, 0.445519, 0.182797, 2.437231, ,
117802, 34404, 592792, 433857, 16.13, 0.446774, 0.182775, 2.444386, ,
117756, 34400, 592950, 433883, 16.17, 0.447391, 0.182417, 2.452579, ,
117706, 34380, 593376, 434062, 16.21, 0.447038, 0.181886, 2.457799, ,
117752, 34392, 593460, 433995, 16.25, 0.446944, 0.181372, 2.464247, ,
117894, 34428, 594032, 434261, 16.28, 0.446586, 0.180762, 2.470571, ,
117825, 34402, 594420, 434308, 16.32, 0.446204, 0.179816, 2.481444, ,
117839, 34395, 594413, 434045, 16.36, 0.445478, 0.178784, 2.491708, ,
117932, 34403, 594806, 434068, 16.40, 0.444226, 0.177728, 2.499470, ,
117945, 34393, 595316, 434201, 16.44, 0.443324, 0.176772, 2.507892, ,
117995, 34391, 595309, 433927, 16.48, 0.442239, 0.175696, 2.517078, ,
118102, 34399, 595558, 433825, 16.52, 0.440723, 0.174561, 2.524755, ,
118235, 34405, 596070, 433902, 16.56, 0.438583, 0.173376, 2.529658, ,
118374, 34405, 596627, 434011, 16.60, 0.435939, 0.172190, 2.531729, ,
118568, 34411, 597213, 434086, 16.64, 0.432646, 0.170785, 2.533279, ,
118690, 34403, 597952, 434256, 16.68, 0.429808, 0.169317, 2.538484, ,
118877, 34429, 598467, 434176, 16.72, 0.427965, 0.167501, 2.554997, ,
118990, 34424, 598880, 434044, 16.75, 0.425500, 0.165775, 2.566739, ,
119200, 34441, 599399, 434049, 16.80, 0.422643, 0.164290, 2.572545, ,
119290, 34430, 599996, 434084, 16.83, 0.420226, 0.162701, 2.582815, ,
119385, 34410, 600640, 434087, 16.87, 0.417127, 0.160849, 2.593278, ,
119614, 34427, 601375, 434203, 16.91, 0.413926, 0.159189, 2.600216, ,
119796, 34423, 601766, 434167, 16.95, 0.410243, 0.157916, 2.597856, ,
119960, 34413, 602013, 434020, 16.99, 0.406510, 0.156615, 2.595606, ,
120159, 34415, 602600, 434093, 17.03, 0.402911, 0.155214, 2.595842, ,
120345, 34402, 602890, 433965, 17.07, 0.398580, 0.153866, 2.590436, ,
120604, 34415, 603469, 433997, 17.11, 0.394592, 0.152326, 2.590436, ,
120856, 34430, 604325, 434233, 17.15, 0.390875, 0.150809, 2.591864, ,
121103, 34424, 604610, 434056, 17.18, 0.385888, 0.149281, 2.584975, ,
121359, 34438, 605028, 433994, 17.23, 0.382051, 0.147833, 2.584351, ,
121587, 34447, 605464, 433898, 17.26, 0.378415, 0.146197, 2.588395, ,
121713, 34433, 606262, 434047, 17.30, 0.375170, 0.144505, 2.596234, ,
121976, 34445, 606665, 433937, 17.34, 0.371096, 0.142911, 2.596700, ,
122200, 34447, 606860, 433747, 17.38, 0.367098, 0.141592, 2.592652, ,
122329, 34428, 607362, 433779, 17.42, 0.363482, 0.140283, 2.591053, ,
122420, 34407, 608061, 433913, 17.46, 0.360435, 0.138822, 2.596386, ,
122694, 34421, 608736, 434024, 17.50, 0.356319, 0.137339, 2.594453, ,
122845, 34396, 609251, 434049, 17.54, 0.351916, 0.135970, 2.588192, ,
123181, 34432, 609531, 433901, 17.58, 0.348124, 0.134579, 2.586753, ,
123378, 34439, 610281, 434013, 17.62, 0.344985, 0.132892, 2.595988, ,
123513, 34428, 610876, 433981, 17.65, 0.341805, 0.131071, 2.607791, ,
123762, 34436, 611111, 433747, 17.70, 0.337796, 0.129466, 2.609151, ,
124044, 34443, 611803, 433952, 17.73, 0.333131, 0.128321, 2.596085, ,
124283, 34451, 612210, 433917, 17.78, 0.329322, 0.127025, 2.592571, ,
124501, 34465, 612789, 433939, 17.82, 0.326292, 0.125471, 2.600536, ,
124670, 34457, 613313, 433966, 17.85, 0.322717, 0.124094, 2.600576, ,
124827, 34438, 613295, 433721, 17.89, 0.318644, 0.123164, 2.587139, ,
125006, 34448, 614011, 433986, 17.93, 0.316072, 0.122199, 2.586544, ,
125145, 34442, 614366, 433900, 17.97, 0.313179, 0.120850, 2.591463, ,
125283, 34426, 614668, 433819, 18.01, 0.309653, 0.119672, 2.587510, ,
125542, 34446, 615287, 433967, 18.05, 0.306313, 0.118516, 2.584561, ,
125717, 34448, 615656, 433975, 18.09, 0.303309, 0.117507, 2.581198, ,
125907, 34439, 615675, 433771, 18.13, 0.299322, 0.116637, 2.566279, ,
126127, 34440, 616328, 433995, 18.17, 0.295459, 0.115692, 2.553839, ,
126221, 34418, 616780, 434028, 18.20, 0.292344, 0.114551, 2.552096, ,
126444, 34436, 617242, 434017, 18.25, 0.289548, 0.113206, 2.557715, ,
126697, 34452, 617999, 434265, 18.28, 0.286095, 0.112069, 2.552849, ,
126956, 34472, 618115, 434099, 18.32, 0.282805, 0.111079, 2.545990, ,
126871, 34419, 618060, 433790, 18.36, 0.280850, 0.109996, 2.553265, ,
126945, 34404, 618656, 433902, 18.40, 0.278557, 0.108771, 2.560958, ,
127170, 34423, 618972, 433840, 18.44, 0.275814, 0.107635, 2.562489, ,
127361, 34429, 619165, 433731, 18.48, 0.272829, 0.106657, 2.557998, ,
127569, 34444, 619586, 433782, 18.52, 0.270137, 0.105681, 2.556161, ,
127706, 34432, 619808, 433641, 18.56, 0.266937, 0.104494, 2.554578, ,
127779, 34412, 620250, 433608, 18.60, 0.264344, 0.103123, 2.563379, ,
127975, 34417, 620668, 433583, 18.63, 0.261221, 0.101853, 2.564697, ,
128147, 34414, 621022, 433528, 18.68, 0.258003, 0.100642, 2.563572, ,
128265, 34409, 621545, 433613, 18.71, 0.255604, 0.099520, 2.568369, ,
128459, 34417, 621937, 433574, 18.75, 0.252726, 0.098269, 2.571791, ,
128689, 34439, 622586, 433759, 18.79, 0.250139, 0.097198, 2.573499, ,
128807, 34419, 622971, 433815, 18.83, 0.246769, 0.096348, 2.561217, ,
128913, 34401, 623146, 433753, 18.87, 0.243740, 0.095612, 2.549264, ,
129045, 34404, 623292, 433617, 18.91, 0.241633, 0.094660, 2.552636, ,
129261, 34419, 623535, 433565, 18.95, 0.238851, 0.093775, 2.547064, ,
129386, 34406, 623757, 433524, 18.99, 0.235825, 0.092992, 2.535967, ,
129549, 34413, 624164, 433573, 19.03, 0.233450, 0.092055, 2.535968, ,
129790, 34429, 624683, 433680, 19.07, 0.230313, 0.091040, 2.529795, ,
129900, 34416, 624890, 433603, 19.11, 0.227557, 0.090156, 2.524026, ,
130096, 34428, 625258, 433645, 19.15, 0.224948, 0.089302, 2.518967, ,
130264, 34442, 625734, 433763, 19.18, 0.222959, 0.088453, 2.520664, ,
130402, 34444, 625760, 433546, 19.23, 0.220707, 0.087511, 2.522045, ,
130540, 34443, 626079, 433579, 19.26, 0.218261, 0.086758, 2.515748, ,
130667, 34448, 626379, 433636, 19.30, 0.216400, 0.086154, 2.511772, ,
130764, 34448, 626386, 433520, 19.34, 0.214730, 0.085670, 2.506474, ,
130853, 34445, 626636, 433559, 19.38, 0.213003, 0.085133, 2.501994, ,
130965, 34446, 626806, 433499, 19.42, 0.211142, 0.084422, 2.501051, ,
131087, 34449, 627039, 433508, 19.46, 0.209243, 0.083812, 2.496578, ,
131094, 34417, 627196, 433470, 19.50, 0.207031, 0.083225, 2.487618, ,
131279, 34439, 627657, 433555, 19.53, 0.205296, 0.082289, 2.494815, ,
131355, 34440, 627881, 433515, 19.58, 0.204059, 0.081509, 2.503515, ,
131469, 34443, 628071, 433513, 19.61, 0.202303, 0.080975, 2.498324, ,
131586, 34447, 628233, 433567, 19.65, 0.200562, 0.080744, 2.483935, ,
131588, 34431, 628409, 433579, 19.69, 0.199482, 0.080305, 2.484053, ,
131582, 34415, 628396, 433461, 19.73, 0.198539, 0.079868, 2.485829, ,
131671, 34421, 628524, 433487, 19.77, 0.197410, 0.079619, 2.479438, ,
131766, 34431, 628630, 433545, 19.81, 0.196440, 0.079558, 2.469140, ,
131792, 34441, 628248, 433295, 19.85, 0.196650, 0.079612, 2.470099, ,
131766, 34430, 628087, 433195, 19.89, 0.196375, 0.079656, 2.465275, ,
131798, 34432, 628137, 433232, 19.93, 0.195959, 0.079666, 2.459745, ,
131728, 34408, 628094, 433219, 19.97, 0.195586, 0.079733, 2.452999, ,
131798, 34415, 627950, 433142, 20.01, 0.194848, 0.079823, 2.441005, ,
131859, 34422, 627944, 433202, 20.05, 0.194264, 0.080080, 2.425876, ,
131912, 34436, 627891, 433246, 20.08, 0.194275, 0.080403, 2.416263, ,
131809, 34413, 628048, 433393, 20.13, 0.194529, 0.080558, 2.414770, ,
131826, 34424, 627529, 433097, 20.16, 0.194958, 0.080807, 2.412630, ,
131797, 34430, 627435, 433225, 20.20, 0.195845, 0.081581, 2.400630, ,
131638, 34405, 627092, 433235, 20.24, 0.196927, 0.082571, 2.384951, ,
131592, 34413, 626793, 433217, 20.28, 0.198237, 0.083327, 2.379023, ,
131582, 34436, 626881, 433369, 20.32, 0.199912, 0.083693, 2.388642, ,
131464, 34416, 626876, 433499, 20.36, 0.200623, 0.084228, 2.381922, ,
131398, 34417, 626564, 433487, 20.40, 0.201819, 0.085044, 2.373105, ,
131235, 34409, 625850, 433213, 20.44, 0.204089, 0.085927, 2.375159, ,
131150, 34420, 625770, 433269, 20.48, 0.206266, 0.086373, 2.388086, ,
130975, 34404, 625523, 433236, 20.51, 0.208225, 0.086927, 2.395412, ,
130798, 34380, 625260, 433294, 20.56, 0.209698, 0.087890, 2.385922, ,
130700, 34386, 624788, 433278, 20.59, 0.211777, 0.089137, 2.375854, ,
130566, 34391, 624629, 433405, 20.63, 0.214413, 0.090089, 2.380024, ,
130580, 34423, 624500, 433474, 20.67, 0.216265, 0.090724, 2.383768, ,
130496, 34436, 624282, 433554, 20.71, 0.218563, 0.091651, 2.384727, ,
130329, 34428, 623474, 433338, 20.75, 0.220922, 0.093035, 2.374604, ,
130087, 34414, 622919, 433262, 20.79, 0.224189, 0.094277, 2.377968, ,
129937, 34426, 622679, 433337, 20.83, 0.227570, 0.095248, 2.389246, ,
129800, 34437, 622305, 433369, 20.87, 0.230663, 0.096419, 2.392284, ,
129580, 34414, 621714, 433240, 20.91, 0.232977, 0.097553, 2.388211, ,
129471, 34425, 621365, 433294, 20.95, 0.235590, 0.098745, 2.385846, ,
129330, 34434, 620973, 433405, 20.99, 0.238630, 0.100286, 2.379498, ,
128994, 34408, 620150, 433213, 21.03, 0.242785, 0.101820, 2.384448, ,
128876, 34418, 620134, 433484, 21.06, 0.245498, 0.102951, 2.384607, ,
128693, 34416, 619989, 433651, 21.11, 0.248565, 0.104026, 2.389441, ,
128522, 34416, 619263, 433516, 21.14, 0.251557, 0.105521, 2.383956, ,
128334, 34420, 618862, 433605, 21.18, 0.255113, 0.107003, 2.384174, ,
128075, 34410, 618434, 433642, 21.22, 0.259006, 0.108353, 2.390392, ,
127838, 34410, 618100, 433777, 21.26, 0.263174, 0.109832, 2.396151, ,
127585, 34399, 617592, 433807, 21.30, 0.266913, 0.111380, 2.396406, ,
127393, 34403, 616932, 433717, 21.34, 0.270563, 0.112877, 2.396969, ,
127159, 34400, 616129, 433563, 21.38, 0.274505, 0.114523, 2.396941, ,
127043, 34439, 615619, 433598, 21.41, 0.279108, 0.116102, 2.404001, ,
126900, 34458, 615329, 433701, 21.46, 0.282884, 0.117333, 2.410957, ,
126611, 34438, 614788, 433689, 21.49, 0.286709, 0.118813, 2.413116, ,
126308, 34421, 614144, 433686, 21.53, 0.290990, 0.120621, 2.412424, ,
126068, 34433, 613621, 433778, 21.57, 0.296054, 0.122470, 2.417367, ,
125802, 34434, 612748, 433592, 21.61, 0.300873, 0.124198, 2.422530, ,
125542, 34430, 612060, 433557, 21.65, 0.305267, 0.126009, 2.422581, ,
125267, 34421, 611294, 433484, 21.69, 0.309614, 0.127892, 2.420902, ,
124938, 34399, 610691, 433517, 21.73, 0.314093, 0.129739, 2.420971, ,
124708, 34410, 610313, 433713, 21.77, 0.318960, 0.131599, 2.423717, ,
124497, 34441, 609589, 433753, 21.81, 0.324797, 0.133822, 2.427091, ,
124230, 34455, 608670, 433649, 21.85, 0.330543, 0.136026, 2.430004, ,
123752, 34401, 607887, 433585, 21.89, 0.335689, 0.138005, 2.432433, ,
123477, 34399, 607519, 433806, 21.93, 0.340565, 0.139943, 2.433603, ,
123234, 34409, 606993, 434000, 21.96, 0.345652, 0.142224, 2.430336, ,
122919, 34407, 606018, 433866, 22.01, 0.351281, 0.144480, 2.431345, ,
122605, 34406, 605321, 433901, 22.04, 0.356972, 0.146619, 2.434684, ,
122315, 34408, 604851, 434129, 22.08, 0.362432, 0.148881, 2.434370, ,
122060, 34415, 603879, 433970, 22.12, 0.367586, 0.151039, 2.433723, ,
121807, 34431, 602943, 433857, 22.16, 0.373301, 0.153281, 2.435410, ,
121372, 34405, 601772, 433651, 22.20, 0.379653, 0.155833, 2.436282, ,
121138, 34436, 600767, 433564, 22.24, 0.386022, 0.158388, 2.437198, ,
120857, 34455, 600137, 433694, 22.28, 0.392490, 0.160731, 2.441904, ,
120457, 34441, 599266, 433673, 22.32, 0.399036, 0.163170, 2.445523, ,
120113, 34448, 598236, 433558, 22.36, 0.405929, 0.165698, 2.449821, ,
119784, 34431, 597235, 433472, 22.40, 0.410991, 0.168262, 2.442565, ,
119480, 34436, 596501, 433498, 22.44, 0.417037, 0.170502, 2.445926, ,
119077, 34436, 595482, 433447, 22.47, 0.424640, 0.173268, 2.450768, ,
118623, 34412, 594652, 433526, 22.51, 0.431668, 0.176008, 2.452550, ,
118229, 34400, 593874, 433523, 22.55, 0.438370, 0.178270, 2.459024, ,
117963, 34414, 593126, 433529, 22.59, 0.444354, 0.180483, 2.462026, ,
117642, 34403, 592428, 433640, 22.63, 0.449767, 0.182973, 2.458101, ,
117362, 34423, 591708, 433769, 22.67, 0.456438, 0.185603, 2.459221, ,
117035, 34430, 590795, 433653, 22.71, 0.463174, 0.187820, 2.466049, ,
116624, 34422, 589784, 433498, 22.75, 0.470568, 0.190175, 2.474401, ,
116263, 34421, 588807, 433339, 22.79, 0.477480, 0.192417, 2.481480, ,
115921, 34409, 588133, 433347, 22.83, 0.483325, 0.194439, 2.485740, ,
115654, 34419, 587464, 433325, 22.87, 0.489168, 0.196328, 2.491587, ,
115320, 34420, 586808, 433369, 22.91, 0.495742, 0.198445, 2.498131, ,
115006, 34423, 586169, 433417, 22.94, 0.502074, 0.200530, 2.503733, ,
114764, 34426, 585597, 433381, 22.99, 0.507011, 0.202082, 2.508937, ,
114672, 34474, 585341, 433536, 23.02, 0.511951, 0.203463, 2.516192, ,
114454, 34480, 584951, 433617, 23.06, 0.516625, 0.204945, 2.520799, ,
114090, 34455, 584605, 433770, 23.10, 0.522161, 0.206586, 2.527578, ,
113821, 34449, 583984, 433659, 23.14, 0.527081, 0.207987, 2.534201, ,
113486, 34399, 583588, 433611, 23.18, 0.530446, 0.208973, 2.538344, ,
113360, 34425, 583188, 433528, 23.22, 0.534646, 0.209832, 2.547976, ,
113121, 34405, 582906, 433515, 23.26, 0.538088, 0.210620, 2.554784, ,
112960, 34411, 582488, 433447, 23.30, 0.541686, 0.211593, 2.560031, ,
112739, 34400, 582217, 433427, 23.34, 0.545374, 0.212322, 2.568619, ,
112663, 34416, 582085, 433361, 23.38, 0.547938, 0.212451, 2.579124, ,
112544, 34417, 582117, 433413, 23.42, 0.550381, 0.212564, 2.589250, ,
112428, 34409, 582253, 433522, 23.45, 0.552179, 0.212595, 2.597327, ,
112348, 34415, 582358, 433586, 23.49, 0.554173, 0.212538, 2.607405, ,
112269, 34400, 582346, 433452, 23.53, 0.554775, 0.212037, 2.616406, ,
112259, 34398, 582504, 433421, 23.57, 0.554845, 0.211442, 2.624104, ,
112292, 34408, 582780, 433476, 23.61, 0.554837, 0.210839, 2.631567, ,
112287, 34410, 583093, 433513, 23.65, 0.555068, 0.210055, 2.642495, ,
112292, 34401, 583427, 433537, 23.69, 0.554379, 0.209156, 2.650554, ,
112302, 34387, 583796, 433526, 23.73, 0.553263, 0.208014, 2.659743, ,
112428, 34397, 584050, 433439, 23.77, 0.551394, 0.206909, 2.664905, ,
112522, 34397, 584648, 433496, 23.81, 0.549513, 0.205360, 2.675851, ,
112687, 34403, 585340, 433588, 23.84, 0.546608, 0.203674, 2.683741, ,
112808, 34400, 585743, 433516, 23.89, 0.543997, 0.202190, 2.690524, ,
113064, 34431, 586496, 433650, 23.92, 0.540922, 0.200495, 2.697935, ,
113189, 34417, 586896, 433468, 23.96, 0.537521, 0.198581, 2.706802, ,
113415, 34427, 587765, 433513, 24.00, 0.533685, 0.196192, 2.720227, ,
113548, 34414, 588529, 433526, 24.04, 0.530198, 0.193987, 2.733161, ,
113748, 34409, 589352, 433563, 24.08, 0.525911, 0.191708, 2.743292, ,
114000, 34408, 590123, 433526, 24.12, 0.520865, 0.189289, 2.751698, ,
114413, 34445, 590681, 433413, 24.16, 0.515146, 0.187194, 2.751935, ,
114724, 34449, 591624, 433385, 24.20, 0.509298, 0.184311, 2.763258, ,
115084, 34456, 592736, 433500, 24.24, 0.502705, 0.181510, 2.769575, ,
115334, 34423, 593368, 433334, 24.28, 0.495665, 0.178993, 2.769184, ,
115629, 34422, 594362, 433406, 24.32, 0.489851, 0.176374, 2.777338, ,
115904, 34410, 595417, 433428, 24.36, 0.483720, 0.173382, 2.789916, ,
116215, 34403, 596597, 433489, 24.39, 0.477232, 0.170187, 2.804164, ,
116633, 34418, 597653, 433438, 24.44, 0.470133, 0.166910, 2.816679, ,
116947, 34408, 598602, 433319, 24.47, 0.463429, 0.163677, 2.831356, ,
117396, 34421, 599565, 433245, 24.51, 0.455655, 0.160588, 2.837412, ,
117886, 34443, 600832, 433446, 24.55, 0.447719, 0.157727, 2.838572, ,
118256, 34433, 601832, 433453, 24.59, 0.440014, 0.154866, 2.841250, ,
118774, 34462, 602681, 433332, 24.63, 0.432072, 0.151932, 2.843844, ,
119232, 34463, 604129, 433627, 24.67, 0.423476, 0.148946, 2.843152, ,
119622, 34449, 604869, 433478, 24.71, 0.415213, 0.146223, 2.839596, ,
119938, 34421, 606059, 433605, 24.74, 0.407446, 0.143317, 2.842966, ,
120297, 34406, 607093, 433569, 24.79, 0.399739, 0.140212, 2.850966, ,
120743, 34408, 608158, 433554, 24.82, 0.391542, 0.137107, 2.855739, ,
121146, 34388, 609504, 433787, 24.87, 0.382735, 0.134200, 2.851975, ,
121559, 34389, 610308, 433670, 24.90, 0.375141, 0.131441, 2.854057, ,
122139, 34449, 611439, 433758, 24.94, 0.368352, 0.128578, 2.864823, ,
122429, 34416, 612248, 433638, 24.98, 0.360858, 0.125800, 2.868506, ,
122763, 34401, 613097, 433577, 25.02, 0.353746, 0.123149, 2.872516, ,
123114, 34390, 614103, 433649, 25.06, 0.346601, 0.120589, 2.874237, ,
123550, 34399, 615142, 433791, 25.10, 0.339235, 0.118221, 2.869491, ,
123984, 34402, 616100, 433795, 25.14, 0.331539, 0.115534, 2.869627, ,
124456, 34417, 616862, 433730, 25.18, 0.323969, 0.113126, 2.863780, ,
124880, 34410, 617755, 433757, 25.22, 0.315858, 0.110722, 2.852719, ,
125301, 34426, 618627, 433745, 25.26, 0.309330, 0.108223, 2.858257, ,
125595, 34414, 619305, 433584, 25.29, 0.303271, 0.105676, 2.869833, ,
125949, 34400, 620430, 433758, 25.34, 0.296022, 0.103220, 2.867873, ,
126394, 34415, 621110, 433703, 25.37, 0.289065, 0.101097, 2.859296, ,
126691, 34403, 621941, 433768, 25.42, 0.282999, 0.099034, 2.857578, ,
127017, 34410, 622845, 433874, 25.45, 0.277673, 0.096936, 2.864506, ,
127299, 34404, 623709, 433962, 25.49, 0.272290, 0.094880, 2.869833, ,
127599, 34401, 624090, 433803, 25.53, 0.266796, 0.093183, 2.863155, ,
127934, 34424, 624760, 433842, 25.57, 0.262400, 0.091475, 2.868545, ,
128125, 34399, 625389, 433884, 25.61, 0.257408, 0.089895, 2.863424, ,
128563, 34429, 625906, 433880, 25.65, 0.251689, 0.088444, 2.845762, ,
128849, 34430, 626437, 433857, 25.69, 0.246754, 0.086878, 2.840223, ,
129182, 34437, 626859, 433740, 25.72, 0.241403, 0.085240, 2.832036, ,
129439, 34428, 627354, 433711, 25.77, 0.236342, 0.083753, 2.821903, ,
129780, 34436, 627930, 433789, 25.80, 0.230944, 0.082471, 2.800309, ,
130013, 34452, 628423, 433833, 25.84, 0.227953, 0.081284, 2.804406, ,
130203, 34455, 628792, 433758, 25.88, 0.224862, 0.079964, 2.812053, ,
130268, 34413, 628864, 433596, 25.92, 0.220994, 0.079116, 2.793296, ,
130469, 34413, 629177, 433628, 25.96, 0.217525, 0.078380, 2.775264, ,
130748, 34435, 629543, 433647, 26.00, 0.214156, 0.077446, 2.765236, ,
130856, 34425, 629874, 433574, 26.04, 0.211644, 0.076240, 2.776016, ,
130943, 34394, 630282, 433597, 26.08, 0.208121, 0.075207, 2.767289, ,
131138, 34407, 630676, 433706, 26.12, 0.205622, 0.074559, 2.757865, ,
131289, 34405, 631025, 433812, 26.16, 0.202902, 0.074022, 2.741099, ,
131496, 34423, 631233, 433692, 26.20, 0.200533, 0.072969, 2.748202, ,
131640, 34429, 631365, 433537, 26.24, 0.198462, 0.071985, 2.757007, ,
131771, 34427, 631785, 433677, 26.27, 0.196093, 0.071390, 2.746774, ,
131837, 34400, 632117, 433875, 26.32, 0.193201, 0.071271, 2.710802, ,
131909, 34390, 632164, 433742, 26.35, 0.191318, 0.070609, 2.709539, ,
131976, 34390, 632609, 433830, 26.39, 0.190175, 0.069739, 2.726954, ,
132127, 34411, 632668, 433718, 26.43, 0.188976, 0.069129, 2.733685, ,
132225, 34415, 632884, 433800, 26.47, 0.187569, 0.068864, 2.723756, ,
132250, 34408, 632904, 433755, 26.51, 0.186685, 0.068629, 2.720217, ,
132312, 34412, 633029, 433715, 26.55, 0.185892, 0.068126, 2.728669, ,
132348, 34391, 633077, 433688, 26.59, 0.183906, 0.067886, 2.709056, ,
132469, 34401, 632990, 433553, 26.63, 0.182504, 0.067584, 2.700416, ,
132481, 34398, 633193, 433650, 26.67, 0.182104, 0.067415, 2.701226, ,
132573, 34400, 633293, 433773, 26.70, 0.180672, 0.067634, 2.671342, ,
132612, 34393, 633156, 433710, 26.75, 0.179552, 0.067757, 2.649944, ,
132727, 34416, 633336, 433775, 26.78, 0.179106, 0.067524, 2.652497, ,
132752, 34422, 633508, 433827, 26.82, 0.179075, 0.067260, 2.662419, ,
132729, 34420, 633324, 433777, 26.86, 0.179334, 0.067565, 2.654260, ,
132686, 34401, 633168, 433736, 26.90, 0.178820, 0.067828, 2.636370, ,
132645, 34398, 633220, 433824, 26.94, 0.179320, 0.068038, 2.635580, ,
132651, 34405, 633193, 433848, 26.98, 0.179676, 0.068208, 2.634226, ,
132680, 34412, 633073, 433848, 27.02, 0.179642, 0.068537, 2.621074, ,
132690, 34416, 632796, 433789, 27.06, 0.179734, 0.069061, 2.602518, ,
132606, 34409, 632645, 433789, 27.10, 0.180701, 0.069476, 2.600912, ,
132572, 34411, 632522, 433763, 27.14, 0.181409, 0.069710, 2.602350, ,
132661, 34445, 632430, 433753, 27.18, 0.182121, 0.069922, 2.604621, ,
132431, 34400, 632257, 433790, 27.22, 0.183084, 0.070546, 2.595256, ,
132457, 34423, 631985, 433809, 27.25, 0.184147, 0.071369, 2.580193, ,
132386, 34426, 631670, 433756, 27.29, 0.185549, 0.072023, 2.576247, ,
132252, 34416, 631449, 433757, 27.33, 0.187174, 0.072635, 2.576920, ,
132144, 34410, 631122, 433695, 27.37, 0.188621, 0.073286, 2.573745, ,
132029, 34399, 631084, 433817, 27.41, 0.189860, 0.073880, 2.569862, ,
131921, 34393, 630554, 433680, 27.45, 0.191309, 0.074790, 2.557940, ,
131800, 34395, 630236, 433718, 27.49, 0.193505, 0.075819, 2.552204, ,
131674, 34402, 629899, 433809, 27.53, 0.196116, 0.077112, 2.543243, ,
131572, 34409, 629643, 433907, 27.57, 0.198318, 0.078211, 2.535674, ,
131452, 34422, 629368, 433984, 27.61, 0.201221, 0.079278, 2.538168, ,
131265, 34409, 628650, 433828, 27.65, 0.203575, 0.080636, 2.524600, ,
131081, 34409, 628007, 433814, 27.69, 0.206731, 0.082358, 2.510155, ,
130889, 34406, 627420, 433790, 27.72, 0.209834, 0.083886, 2.501406, ,
130676, 34405, 627044, 433894, 27.76, 0.213434, 0.085344, 2.500860, ,
130502, 34412, 626468, 433859, 27.80, 0.216890, 0.086800, 2.498721, ,
130211, 34386, 625928, 433956, 27.84, 0.220213, 0.088687, 2.483040, ,
129940, 34381, 625241, 433990, 27.88, 0.224574, 0.090731, 2.475177, ,
129684, 34380, 624309, 433848, 27.92, 0.228947, 0.092753, 2.468338, ,
129460, 34393, 623533, 433825, 27.96, 0.233688, 0.094822, 2.464496, ,
129131, 34378, 622520, 433685, 28.00, 0.238433, 0.097086, 2.455902, ,
128876, 34392, 621707, 433776, 28.04, 0.243797, 0.099720, 2.444815, ,
128521, 34388, 620657, 433703, 28.08, 0.249743, 0.102364, 2.439753, ,
128250, 34397, 619849, 433686, 28.12, 0.255082, 0.104559, 2.439603, ,
128006, 34421, 618757, 433634, 28.15, 0.260938, 0.107414, 2.429277, ,
127619, 34423, 617587, 433653, 28.20, 0.267883, 0.110778, 2.418200, ,
127135, 34401, 616213, 433503, 28.23, 0.274995, 0.114046, 2.411269, ,
126717, 34396, 615111, 433519, 28.27, 0.282079, 0.117219, 2.406424, ,
126356, 34403, 614160, 433655, 28.31, 0.288957, 0.120452, 2.398946, ,
126005, 34421, 612536, 433425, 28.35, 0.296395, 0.124130, 2.387781, ,
125469, 34404, 611468, 433635, 28.39, 0.304876, 0.128003, 2.381797, ,
124945, 34398, 610050, 433669, 28.43, 0.313902, 0.132172, 2.374952, ,
124296, 34387, 608567, 433732, 28.47, 0.324902, 0.136652, 2.377583, ,
123730, 34394, 607042, 433746, 28.51, 0.335631, 0.141067, 2.379236, ,
123204, 34404, 605569, 433830, 28.55, 0.345873, 0.145623, 2.375118, ,
122641, 34416, 604035, 433968, 28.59, 0.356965, 0.150582, 2.370570, ,
121864, 34384, 601928, 433829, 28.62, 0.369175, 0.156095, 2.365057, ,
121192, 34370, 599906, 433691, 28.67, 0.380702, 0.161388, 2.358926, ,
120582, 34370, 598396, 433869, 28.70, 0.392058, 0.166479, 2.355004, ,
119948, 34378, 596276, 433733, 28.74, 0.404445, 0.172099, 2.350070, ,
119188, 34374, 594003, 433670, 28.78, 0.418488, 0.178481, 2.344712, ,
118497, 34414, 591646, 433617, 28.82, 0.434190, 0.185176, 2.344745, ,
117607, 34388, 589162, 433289, 28.86, 0.449455, 0.191170, 2.351079, ,
116905, 34392, 587192, 433348, 28.90, 0.463190, 0.197225, 2.348542, ,
116129, 34405, 584921, 433452, 28.94, 0.479029, 0.204373, 2.343896, ,
115321, 34420, 582703, 433707, 28.98, 0.495722, 0.211994, 2.338378, ,
114309, 34398, 580066, 433645, 29.02, 0.514119, 0.219625, 2.340898, ,
113402, 34384, 577758, 433669, 29.05, 0.531131, 0.226647, 2.343432, ,
112562, 34384, 575035, 433465, 29.10, 0.547863, 0.234036, 2.340936, ,
111620, 34378, 572516, 433598, 29.13, 0.566382, 0.242195, 2.338539, ,
110703, 34401, 569767, 433553, 29.17, 0.586452, 0.250376, 2.342287, ,
109721, 34389, 567617, 433819, 29.21, 0.605719, 0.258009, 2.347668, ,
108837, 34387, 565056, 433697, 29.25, 0.623792, 0.265375, 2.350604, ,
107911, 34382, 562581, 433788, 29.29, 0.642694, 0.273365, 2.351045, ,
106893, 34378, 559963, 433785, 29.33, 0.663763, 0.281456, 2.358320, ,
106047, 34401, 557543, 433875, 29.37, 0.683150, 0.289340, 2.361064, ,
104994, 34373, 554759, 433676, 29.41, 0.703775, 0.297239, 2.367710, ,
104080, 34387, 552289, 433603, 29.45, 0.724368, 0.304698, 2.377331, ,
103272, 34396, 550176, 433691, 29.49, 0.742496, 0.311709, 2.382014, ,
102334, 34376, 547757, 433580, 29.53, 0.761720, 0.318919, 2.388444, ,
101359, 34374, 545494, 433753, 29.57, 0.783133, 0.326804, 2.396343, ,
100370, 34378, 543142, 433668, 29.60, 0.805462, 0.333969, 2.411783, ,
99577, 34378, 541417, 433781, 29.65, 0.823312, 0.339948, 2.421880, ,
98793, 34368, 539341, 433687, 29.68, 0.840446, 0.346245, 2.427318, ,
97994, 34382, 537214, 433628, 29.72, 0.859637, 0.352873, 2.436112, ,
97302, 34393, 535512, 433764, 29.76, 0.876305, 0.358930, 2.441440, ,
96534, 34377, 533900, 433857, 29.80, 0.893091, 0.364539, 2.449919, ,
95798, 34381, 532235, 433865, 29.84, 0.910577, 0.369997, 2.461039, ,
95119, 34387, 530741, 433845, 29.88, 0.926977, 0.374800, 2.473259, ,
94524, 34399, 529341, 433837, 29.92, 0.941884, 0.379356, 2.482848, ,
93826, 34382, 527714, 433667, 29.95, 0.957451, 0.384023, 2.493214, ,
93220, 34391, 526464, 433709, 30.00, 0.972622, 0.388311, 2.504753, ,
92688, 34391, 525402, 433720, 30.03, 0.985502, 0.391862, 2.514919, ,
92208, 34405, 524364, 433684, 30.07, 0.998102, 0.395153, 2.525860, ,
91678, 34389, 523685, 433812, 30.11, 1.010028, 0.397917, 2.538289, ,
91272, 34402, 522785, 433696, 30.15, 1.020867, 0.400440, 2.549361, ,
90825, 34385, 522173, 433706, 30.19, 1.030803, 0.402515, 2.560905, ,
90550, 34398, 521675, 433731, 30.23, 1.038478, 0.404273, 2.568756, ,
90258, 34380, 521655, 433903, 30.27, 1.044569, 0.405028, 2.579003, ,
90143, 34411, 521415, 433888, 30.31, 1.049466, 0.405767, 2.586374, ,
89981, 34411, 520976, 433658, 30.35, 1.053514, 0.406309, 2.592886, ,
89817, 34415, 521170, 433788, 30.39, 1.057881, 0.406183, 2.604442, ,
89691, 34421, 521028, 433661, 30.43, 1.061433, 0.406148, 2.613413, ,
89608, 34427, 521445, 433841, 30.47, 1.063908, 0.405479, 2.623829, ,
89532, 34424, 521746, 433733, 30.50, 1.065622, 0.404044, 2.637388, ,
89507, 34415, 522354, 433858, 30.55, 1.065662, 0.402522, 2.647464, ,
89531, 34412, 522434, 433568, 30.58, 1.064862, 0.401094, 2.654893, ,
89675, 34440, 523142, 433663, 30.62, 1.063076, 0.399122, 2.663535, ,
89778, 34433, 523682, 433460, 30.66, 1.060035, 0.396517, 2.673368, ,
89940, 34436, 524595, 433484, 30.70, 1.056174, 0.393587, 2.683458, ,
90133, 34436, 525876, 433708, 30.74, 1.051350, 0.390248, 2.694058, ,
90299, 34413, 526493, 433447, 30.78, 1.045706, 0.387165, 2.700930, ,
90538, 34410, 527727, 433649, 30.82, 1.039561, 0.383908, 2.707841, ,
90840, 34403, 528920, 433697, 30.86, 1.031609, 0.380177, 2.713493, ,
91193, 34405, 530377, 433901, 30.90, 1.023012, 0.376216, 2.719216, ,
91549, 34409, 531267, 433678, 30.94, 1.014505, 0.372410, 2.724160, ,
91822, 34403, 532510, 433725, 30.98, 1.007412, 0.368539, 2.733529, ,
92172, 34394, 533992, 433747, 31.02, 0.998261, 0.363799, 2.743990, ,
92638, 34400, 535417, 433674, 31.05, 0.987305, 0.358877, 2.751093, ,
93080, 34392, 536745, 433543, 31.09, 0.976070, 0.354049, 2.756875, ,
93575, 34402, 538476, 433713, 31.13, 0.964788, 0.349137, 2.763349, ,
94034, 34401, 539730, 433518, 31.17, 0.953711, 0.344315, 2.769876, ,
94497, 34393, 541294, 433545, 31.21, 0.942134, 0.339397, 2.775905, ,
95038, 34379, 542982, 433668, 31.25, 0.928370, 0.334481, 2.775555, ,
95605, 34372, 544953, 434037, 31.29, 0.914526, 0.329664, 2.774113, ,
96291, 34392, 546472, 433990, 31.33, 0.899745, 0.324641, 2.771509, ,
96839, 34366, 548006, 433948, 31.37, 0.885272, 0.319603, 2.769909, ,
97454, 34379, 549443, 433762, 31.40, 0.871876, 0.314309, 2.773943, ,
98083, 34393, 551257, 433833, 31.45, 0.858314, 0.308868, 2.778903, ,
98739, 34405, 553043, 433879, 31.48, 0.844098, 0.303433, 2.781824, ,
99441, 34436, 554641, 433894, 31.52, 0.830182, 0.298481, 2.781353, ,
99991, 34427, 556198, 433854, 31.56, 0.817181, 0.293451, 2.784722, ,
100537, 34399, 557805, 433758, 31.60, 0.803095, 0.288055, 2.787988, ,
101220, 34408, 559429, 433637, 31.64, 0.788447, 0.282520, 2.790759, ,
101829, 34390, 560827, 433459, 31.68, 0.773770, 0.277472, 2.788644, ,
102509, 34415, 562536, 433606, 31.72, 0.760427, 0.272775, 2.787742, ,
103067, 34413, 564289, 433753, 31.76, 0.748079, 0.267959, 2.791766, ,
103685, 34408, 565844, 433660, 31.80, 0.734299, 0.262806, 2.794068, ,
104399, 34433, 567909, 433885, 31.84, 0.720489, 0.257379, 2.799327, ,
105073, 34419, 569551, 433790, 31.88, 0.705092, 0.251984, 2.798164, ,
105744, 34437, 570642, 433354, 31.92, 0.691943, 0.246913, 2.802380, ,
106259, 34416, 572807, 433582, 31.95, 0.679637, 0.241248, 2.817168, ,
106931, 34435, 574292, 433448, 32.00, 0.666691, 0.236214, 2.822409, ,
107542, 34421, 575925, 433460, 32.03, 0.652954, 0.231329, 2.822618, ,
108137, 34407, 577584, 433522, 32.07, 0.639622, 0.226581, 2.822929, ,
108666, 34394, 578992, 433429, 32.11, 0.627789, 0.221979, 2.828150, ,
109306, 34414, 580296, 433279, 32.15, 0.615882, 0.217469, 2.832039, ,
109899, 34404, 581608, 433244, 32.19, 0.603052, 0.213406, 2.825842, ,
110585, 34436, 583052, 433196, 32.23, 0.591140, 0.208906, 2.829694, ,
111178, 34442, 584516, 433195, 32.27, 0.579497, 0.204546, 2.833092, ,
111687, 34412, 585975, 433269, 32.31, 0.567256, 0.200512, 2.829041, ,
112210, 34400, 587277, 433225, 32.35, 0.555958, 0.196480, 2.829591, ,
112785, 34414, 588638, 433254, 32.38, 0.545371, 0.192575, 2.831991, ,
113383, 34411, 590177, 433425, 32.43, 0.533274, 0.188725, 2.825671, ,
114049, 34432, 591293, 433416, 32.46, 0.521467, 0.185407, 2.812552, ,
114485, 34419, 592417, 433360, 32.50, 0.512031, 0.181884, 2.815154, ,
114872, 34406, 593514, 433264, 32.54, 0.503586, 0.178285, 2.824611, ,
115349, 34396, 594542, 433207, 32.58, 0.493606, 0.175050, 2.819796, ,
115954, 34442, 595897, 433407, 32.62, 0.484841, 0.171898, 2.820524, ,
116264, 34417, 596817, 433322, 32.66, 0.477199, 0.168877, 2.825717, ,
116746, 34422, 598123, 433463, 32.70, 0.468215, 0.165645, 2.826618, ,
117159, 34401, 599012, 433390, 32.74, 0.458895, 0.162773, 2.819241, ,
117546, 34390, 600064, 433469, 32.78, 0.450754, 0.160041, 2.816489, ,
117989, 34392, 600954, 433329, 32.82, 0.442419, 0.156905, 2.819657, ,
118523, 34413, 601900, 433253, 32.85, 0.433631, 0.153868, 2.818195, ,
118934, 34423, 603022, 433294, 32.90, 0.426494, 0.150798, 2.828259, ,
119254, 34405, 603974, 433256, 32.93, 0.419271, 0.147905, 2.834730, ,
119739, 34435, 604733, 433194, 32.98, 0.412098, 0.145475, 2.832782, ,
120240, 34473, 605791, 433286, 33.01, 0.405184, 0.142807, 2.837281, ,
120508, 34444, 606404, 433121, 33.05, 0.398279, 0.140389, 2.836980, ,
120759, 34414, 607472, 433244, 33.09, 0.391636, 0.137825, 2.841545, ,
121069, 34403, 608216, 433225, 33.13, 0.385147, 0.135623, 2.839843, ,
121430, 34419, 608907, 433207, 33.17, 0.379493, 0.133578, 2.840984, ,
121650, 34406, 609652, 433224, 33.21, 0.374569, 0.131522, 2.847957, ,
122000, 34413, 610287, 433279, 33.25, 0.368562, 0.129934, 2.836525, ,
122334, 34414, 611021, 433328, 33.29, 0.362475, 0.128043, 2.830888, ,
122643, 34424, 611856, 433375, 33.33, 0.357451, 0.125859, 2.840097, ,
122909, 34415, 612313, 433220, 33.37, 0.351987, 0.123940, 2.839970, ,
123221, 34419, 612841, 433233, 33.40, 0.346543, 0.122495, 2.829034, ,
123543, 34436, 614006, 433586, 33.44, 0.341781, 0.120611, 2.833749, ,
123735, 34417, 614518, 433492, 33.48, 0.337045, 0.118786, 2.837400, ,
124008, 34427, 615013, 433400, 33.52, 0.332739, 0.117019, 2.843458, ,
124214, 34420, 615447, 433313, 33.56, 0.328546, 0.115445, 2.845910, ,
124439, 34422, 615592, 433168, 33.60, 0.324604, 0.114454, 2.836100, ,
124596, 34403, 615914, 433099, 33.64, 0.320524, 0.113269, 2.829754, ,
124880, 34406, 616929, 433424, 33.68, 0.315596, 0.111712, 2.825092, ,
125082, 34392, 617155, 433223, 33.72, 0.311043, 0.110270, 2.820745, ,
125371, 34404, 617948, 433469, 33.76, 0.306635, 0.109025, 2.812508, ,
125629, 34414, 618159, 433324, 33.80, 0.302662, 0.107851, 2.806297, ,
125722, 34388, 618470, 433145, 33.83, 0.299296, 0.106260, 2.816649, ,
125950, 34411, 619120, 433215, 33.88, 0.296723, 0.104716, 2.833610, ,
126099, 34399, 619509, 433190, 33.91, 0.293278, 0.103524, 2.832936, ,
126317, 34405, 620212, 433340, 33.95, 0.289783, 0.102156, 2.836683, ,
126481, 34403, 620390, 433155, 33.99, 0.286732, 0.100915, 2.841315, ,
126620, 34395, 620721, 433092, 34.03, 0.283737, 0.099736, 2.844878, ,
126833, 34406, 621366, 433282, 34.07, 0.280674, 0.098694, 2.843886, ,
126901, 34386, 621468, 433106, 34.11, 0.278159, 0.097703, 2.846990, ,
127067, 34397, 622001, 433203, 34.15, 0.275937, 0.096603, 2.856411, ,
127234, 34407, 622388, 433241, 34.19, 0.273636, 0.095675, 2.860064, ,
127456, 34413, 622521, 433146, 34.23, 0.270105, 0.094923, 2.845529, ,
127562, 34392, 623090, 433320, 34.27, 0.266860, 0.094033, 2.837938, ,
127729, 34400, 623857, 433610, 34.31, 0.264439, 0.093058, 2.841652, ,
127853, 34397, 624066, 433550, 34.35, 0.262060, 0.092236, 2.841182, ,
127982, 34396, 624087, 433370, 34.38, 0.259725, 0.091456, 2.839877, ,
128147, 34412, 624267, 433245, 34.42, 0.257872, 0.090454, 2.850854, ,
128217, 34408, 624725, 433313, 34.46, 0.256381, 0.089453, 2.866104, ,
128404, 34425, 625270, 433561, 34.50, 0.254213, 0.088932, 2.858509, ,
128469, 34406, 625547, 433639, 34.54, 0.251832, 0.088475, 2.846356, ,
128603, 34405, 625386, 433323, 34.58, 0.249420, 0.087656, 2.845445, ,
128770, 34418, 625791, 433381, 34.62, 0.247350, 0.086764, 2.850841, ,
128822, 34402, 626042, 433329, 34.66, 0.245395, 0.085859, 2.858122, ,
128955, 34405, 626261, 433382, 34.70, 0.243269, 0.085464, 2.846460, ,
129121, 34422, 626208, 433223, 34.73, 0.241485, 0.084973, 2.841901, ,
129261, 34431, 626458, 433185, 34.78, 0.239635, 0.084127, 2.848476, ,
129321, 34420, 626702, 433167, 34.81, 0.237872, 0.083379, 2.852902, ,
129541, 34451, 626867, 433141, 34.86, 0.236072, 0.082817, 2.850521, ,
129519, 34417, 627315, 433332, 34.89, 0.234233, 0.082342, 2.844627, ,
129554, 34404, 627161, 433061, 34.93, 0.232774, 0.081682, 2.849766, ,
129589, 34396, 627482, 433072, 34.97, 0.231643, 0.080837, 2.865553, ,
129727, 34409, 627682, 433088, 35.01, 0.230098, 0.080348, 2.863780, ,
129768, 34401, 627650, 432962, 35.05, 0.228864, 0.079931, 2.863274, ,
129886, 34405, 627941, 433035, 35.09, 0.227080, 0.079418, 2.859284, ,
130066, 34442, 628205, 433111, 35.13, 0.226382, 0.078993, 2.865847, ,
130124, 34426, 628487, 433204, 35.17, 0.224333, 0.078587, 2.854604, ,
130264, 34435, 628705, 433231, 35.21, 0.222502, 0.078092, 2.849213, ,
130289, 34422, 628882, 433217, 35.25, 0.221220, 0.077547, 2.852715, ,
130293, 34404, 629004, 433256, 35.28, 0.219974, 0.077367, 2.843266, ,
130402, 34402, 629403, 433481, 35.32, 0.217961, 0.077167, 2.824540, ,
130523, 34410, 629452, 433353, 35.36, 0.216397, 0.076519, 2.828031, ,
130563, 34403, 629652, 433338, 35.40, 0.215250, 0.075907, 2.835715, ,
130667, 34413, 629754, 433345, 35.44, 0.214112, 0.075653, 2.830170, ,
130737, 34419, 629769, 433268, 35.48, 0.213299, 0.075303, 2.832532, ,
130752, 34414, 630212, 433473, 35.52, 0.212714, 0.074904, 2.839839, ,
130872, 34430, 630216, 433340, 35.56, 0.211696, 0.074359, 2.846923, ,
130927, 34420, 630145, 433186, 35.60, 0.210096, 0.073938, 2.841531, ,
131080, 34439, 630589, 433423, 35.64, 0.208710, 0.073664, 2.833257, ,
131083, 34419, 630746, 433480, 35.68, 0.207351, 0.073460, 2.822628, ,
131101, 34395, 630847, 433468, 35.71, 0.205472, 0.073134, 2.809530, ,
131209, 34413, 630786, 433295, 35.76, 0.204797, 0.072609, 2.820556, ,
131248, 34415, 630867, 433253, 35.79, 0.204259, 0.072217, 2.828394, ,
131293, 34414, 631074, 433362, 35.83, 0.203422, 0.072084, 2.822000, ,
131302, 34408, 630969, 433237, 35.87, 0.202875, 0.071872, 2.822721, ,
131301, 34393, 631351, 433406, 35.91, 0.201911, 0.071498, 2.823996, ,
131404, 34402, 631422, 433361, 35.95, 0.200735, 0.071123, 2.822382, ,
131432, 34389, 631743, 433479, 35.99, 0.199405, 0.070713, 2.819935, ,
131549, 34408, 631707, 433419, 36.03, 0.198646, 0.070571, 2.814827, ,
131591, 34412, 631673, 433353, 36.07, 0.198189, 0.070400, 2.815178, ,
131670, 34417, 631520, 433207, 36.11, 0.197165, 0.070236, 2.807198, ,
131799, 34435, 631639, 433253, 36.15, 0.196138, 0.070093, 2.798266, ,
131697, 34396, 631688, 433206, 36.19, 0.195330, 0.069770, 2.799650, ,
131813, 34413, 631882, 433262, 36.22, 0.194461, 0.069461, 2.799583, ,
131890, 34419, 631791, 433217, 36.26, 0.193539, 0.069530, 2.783516, ,
131927, 34423, 632247, 433465, 36.30, 0.193169, 0.069271, 2.788593, ,
131856, 34399, 632499, 433567, 36.34, 0.192811, 0.068988, 2.794862, ,
131922, 34402, 632558, 433536, 36.38, 0.191881, 0.068701, 2.792971, ,
132039, 34419, 632441, 433377, 36.42, 0.190998, 0.068386, 2.792957, ,
132019, 34409, 632636, 433466, 36.46, 0.190685, 0.068207, 2.795690, ,
132070, 34413, 632656, 433418, 36.50, 0.190077, 0.067959, 2.796922, ,
132100, 34407, 632747, 433431, 36.54, 0.189174, 0.067762, 2.791750, ,
132184, 34416, 632829, 433426, 36.58, 0.188332, 0.067517, 2.789416, ,
132222, 34414, 633067, 433569, 36.62, 0.187554, 0.067436, 2.781200, ,
132396, 34445, 633090, 433576, 36.66, 0.186621, 0.067401, 2.768800, ,
132334, 34424, 633125, 433524, 36.70, 0.186303, 0.067097, 2.776617, ,
132379, 34434, 633194, 433540, 36.74, 0.186191, 0.066972, 2.780143, ,
132270, 34401, 633365, 433649, 36.78, 0.185887, 0.066939, 2.776946, ,
132225, 34384, 633244, 433539, 36.81, 0.185541, 0.066831, 2.776280, ,
132321, 34406, 633428, 433604, 36.85, 0.185347, 0.066586, 2.783553, ,
132317, 34403, 633558, 433584, 36.89, 0.185218, 0.066150, 2.799987, ,
132347, 34393, 633578, 433562, 36.93, 0.184054, 0.066007, 2.788411, ,
132408, 34394, 633159, 433250, 36.97, 0.183082, 0.065905, 2.777956, ,
132446, 34399, 633168, 433249, 37.01, 0.182764, 0.065877, 2.774330, ,
132467, 34401, 633322, 433353, 37.05, 0.182538, 0.065871, 2.771132, ,
132526, 34400, 633454, 433430, 37.09, 0.181470, 0.065818, 2.757161, ,
132637, 34422, 633273, 433280, 37.13, 0.181025, 0.065713, 2.754783, ,
132613, 34411, 633332, 433307, 37.16, 0.180713, 0.065659, 2.752279, ,
132669, 34414, 633414, 433399, 37.21, 0.179959, 0.065803, 2.734803, ,
132524, 34373, 633340, 433369, 37.24, 0.179737, 0.065886, 2.728004, ,
132540, 34382, 633636, 433522, 37.28, 0.180055, 0.065687, 2.741081, ,
132522, 34380, 633872, 433617, 37.32, 0.180230, 0.065421, 2.754908, ,
132603, 34395, 633681, 433472, 37.36, 0.179836, 0.065364, 2.751311, ,
132563, 34382, 633685, 433453, 37.40, 0.179664, 0.065277, 2.752351, ,
132648, 34390, 633922, 433561, 37.44, 0.178745, 0.065060, 2.747398, ,
132758, 34414, 634063, 433607, 37.48, 0.178450, 0.064858, 2.751401, ,
132824, 34425, 633689, 433331, 37.52, 0.178051, 0.064777, 2.748682, ,
132760, 34405, 633973, 433565, 37.56, 0.177827, 0.064936, 2.738496, ,
132828, 34423, 633814, 433476, 37.59, 0.177852, 0.065015, 2.735544, ,
132805, 34423, 633901, 433476, 37.64, 0.178242, 0.064777, 2.751629, ,
132701, 34395, 634008, 433540, 37.67, 0.178174, 0.064740, 2.752136, ,
132731, 34395, 634092, 433610, 37.71, 0.177665, 0.064790, 2.742147, ,
132707, 34392, 634288, 433789, 37.75, 0.177875, 0.064970, 2.737788, ,
132748, 34398, 634155, 433698, 37.79, 0.177573, 0.064970, 2.733138, ,
132747, 34397, 634291, 433738, 37.83, 0.177524, 0.064758, 2.741349, ,
132711, 34382, 634245, 433728, 37.87, 0.177153, 0.064844, 2.731992, ,
132736, 34384, 633897, 433533, 37.91, 0.176860, 0.065016, 2.720249, ,
132782, 34400, 633941, 433573, 37.95, 0.177127, 0.065056, 2.722696, ,
132791, 34400, 633789, 433478, 37.99, 0.176975, 0.065092, 2.718851, ,
132830, 34407, 633815, 433535, 38.03, 0.176772, 0.065249, 2.709193, ,
132902, 34422, 633737, 433488, 38.07, 0.176533, 0.065274, 2.704480, ,
132938, 34440, 633696, 433486, 38.11, 0.177100, 0.065379, 2.708835, ,
132856, 34419, 633345, 433333, 38.14, 0.177116, 0.065728, 2.694685, ,
132792, 34402, 633361, 433434, 38.19, 0.177089, 0.066089, 2.679553, ,
132821, 34406, 633518, 433535, 38.22, 0.176859, 0.066063, 2.677121, ,
132789, 34407, 633492, 433485, 38.26, 0.177467, 0.065934, 2.691578, ,
132824, 34423, 632936, 433213, 38.30, 0.177920, 0.066369, 2.680766, ,
132829, 34428, 632897, 433205, 38.34, 0.178162, 0.066444, 2.681386, ,
132800, 34430, 633204, 433448, 38.38, 0.178784, 0.066576, 2.685426, ,
132750, 34424, 633209, 433501, 38.42, 0.179239, 0.066774, 2.684253, ,
132639, 34402, 632900, 433342, 38.46, 0.179683, 0.066985, 2.682438, ,
132696, 34420, 632970, 433466, 38.50, 0.179893, 0.067290, 2.673409, ,
132610, 34408, 632865, 433471, 38.54, 0.180568, 0.067598, 2.671194, ,
132580, 34411, 632940, 433629, 38.57, 0.181273, 0.068025, 2.664788, ,
132534, 34409, 632810, 433630, 38.62, 0.181923, 0.068386, 2.660234, ,
132618, 34447, 632788, 433702, 38.65, 0.182981, 0.068735, 2.662128, ,
132560, 34445, 632131, 433380, 38.69, 0.183835, 0.069249, 2.654685, ,
132405, 34425, 632288, 433616, 38.73, 0.185161, 0.069764, 2.654119, ,
132306, 34418, 631950, 433492, 38.77, 0.186387, 0.070196, 2.655244, ,
132227, 34407, 631561, 433341, 38.81, 0.187011, 0.070660, 2.646635, ,
132372, 34463, 631333, 433329, 38.85, 0.188205, 0.071239, 2.641870, ,
132264, 34446, 631302, 433478, 38.89, 0.188931, 0.071922, 2.626900, ,
132058, 34415, 631143, 433550, 38.93, 0.190413, 0.072648, 2.621040, ,
131991, 34419, 630861, 433580, 38.97, 0.191816, 0.073544, 2.608173, ,
131965, 34428, 630579, 433580, 39.01, 0.192848, 0.074321, 2.594799, ,
131816, 34418, 630296, 433557, 39.04, 0.194737, 0.075009, 2.596190, ,
131695, 34415, 629947, 433550, 39.09, 0.196607, 0.075943, 2.588889, ,
131578, 34418, 629644, 433629, 39.12, 0.198804, 0.077095, 2.578685, ,
131490, 34432, 629572, 433815, 39.16, 0.201224, 0.078039, 2.578525, ,
131387, 34432, 628705, 433439, 39.20, 0.202988, 0.078926, 2.571871, ,
131215, 34420, 628378, 433447, 39.24, 0.205151, 0.079862, 2.568826, ,
131078, 34419, 628267, 433624, 39.28, 0.207437, 0.080878, 2.564811, ,
130947, 34426, 627863, 433640, 39.32, 0.210145, 0.082060, 2.560882, ,
130817, 34431, 627427, 433624, 39.36, 0.212707, 0.083202, 2.556507, ,
130621, 34416, 626982, 433604, 39.40, 0.215101, 0.084355, 2.549959, ,
130485, 34424, 626535, 433632, 39.44, 0.217968, 0.085706, 2.543217, ,
130379, 34442, 626174, 433727, 39.47, 0.220973, 0.087087, 2.537376, ,
130170, 34435, 625504, 433599, 39.52, 0.224126, 0.088434, 2.534382, ,
129957, 34433, 624854, 433485, 39.55, 0.227681, 0.089784, 2.535886, ,
129750, 34434, 624247, 433461, 39.59, 0.231334, 0.091376, 2.531677, ,
129530, 34429, 623403, 433328, 39.63, 0.234826, 0.093193, 2.519785, ,
129290, 34428, 622912, 433361, 39.67, 0.238934, 0.094694, 2.523228, ,
129037, 34414, 622429, 433367, 39.71, 0.242427, 0.096065, 2.523562, ,
128859, 34417, 621968, 433399, 39.75, 0.245730, 0.097481, 2.520803, ,
128705, 34427, 621339, 433367, 39.79, 0.249074, 0.099110, 2.513109, ,
128544, 34446, 621006, 433631, 39.83, 0.253133, 0.101099, 2.503808, ,
128280, 34436, 620139, 433426, 39.87, 0.257106, 0.102705, 2.503353, ,
128045, 34444, 619897, 433671, 39.91, 0.261755, 0.104364, 2.508091, ,
127867, 34456, 619066, 433515, 39.95, 0.265670, 0.106070, 2.504674, ,
127719, 34478, 618673, 433609, 39.99, 0.269713, 0.107549, 2.507802, ,
127428, 34461, 617946, 433525, 40.02, 0.273736, 0.109255, 2.505471, ,
127149, 34448, 617450, 433662, 40.07, 0.277820, 0.111199, 2.498398, ,
126871, 34440, 617022, 433767, 40.10, 0.282223, 0.112824, 2.501438, ,
126625, 34435, 616455, 433709, 40.14, 0.286264, 0.114189, 2.506931, ,
126394, 34433, 616023, 433766, 40.18, 0.290242, 0.115635, 2.509987, ,
126170, 34431, 615548, 433831, 40.22, 0.294103, 0.117235, 2.508660, ,
125906, 34417, 615071, 433862, 40.26, 0.297902, 0.118706, 2.509577, ,
125655, 34401, 614490, 433796, 40.30, 0.301346, 0.120083, 2.509475, ,
125431, 34409, 614036, 433774, 40.34, 0.305885, 0.121279, 2.522155, ,
125316, 34435, 613666, 433821, 40.38, 0.309649, 0.122514, 2.527448, ,
125217, 34463, 612904, 433677, 40.42, 0.313257, 0.124096, 2.524307, ,
124873, 34434, 612515, 433755, 40.45, 0.317553, 0.125511, 2.530074, ,
124732, 34440, 612015, 433660, 40.50, 0.320488, 0.126549, 2.532509, ,
124591, 34459, 611575, 433627, 40.53, 0.324274, 0.127667, 2.540009, ,
124366, 34449, 611236, 433684, 40.57, 0.327689, 0.128858, 2.543021, ,
124113, 34423, 610928, 433752, 40.61, 0.330572, 0.130006, 2.542748, ,
123967, 34433, 610353, 433562, 40.65, 0.333875, 0.130881, 2.550989, ,
123844, 34439, 610081, 433547, 40.69, 0.336501, 0.131595, 2.557099, ,
123679, 34431, 609923, 433655, 40.73, 0.338979, 0.132477, 2.558764, ,
123562, 34429, 609687, 433694, 40.77, 0.340978, 0.133306, 2.557858, ,
123539, 34448, 609324, 433606, 40.81, 0.342638, 0.133988, 2.557231, ,
123423, 34451, 609291, 433730, 40.85, 0.344948, 0.134579, 2.563170, ,
123334, 34457, 608917, 433599, 40.89, 0.346964, 0.135121, 2.567806, ,
123164, 34428, 608678, 433529, 40.92, 0.348173, 0.135522, 2.569121, ,
123121, 34440, 608846, 433742, 40.97, 0.349743, 0.135896, 2.573607, ,
123083, 34454, 608529, 433638, 41.00, 0.351352, 0.136384, 2.576196, ,
122945, 34437, 608473, 433691, 41.05, 0.352766, 0.136756, 2.579524, ,
122962, 34454, 608418, 433625, 41.08, 0.353566, 0.136649, 2.587401, ,
122872, 34442, 608479, 433648, 41.12, 0.354430, 0.136567, 2.595281, ,
122863, 34445, 608589, 433727, 41.16, 0.354790, 0.136569, 2.597877, ,
122788, 34437, 608687, 433766, 41.20, 0.355642, 0.136446, 2.606468, ,
122708, 34417, 608577, 433644, 41.24, 0.355801, 0.136271, 2.610979, ,
122751, 34427, 608618, 433641, 41.28, 0.355666, 0.136142, 2.612464, ,
122817, 34440, 608784, 433683, 41.32, 0.355306, 0.135837, 2.615689, ,
122843, 34448, 608867, 433661, 41.36, 0.355353, 0.135512, 2.622303, ,
122793, 34419, 608973, 433674, 41.40, 0.354374, 0.135261, 2.619917, ,
122897, 34441, 609122, 433686, 41.44, 0.353906, 0.134884, 2.623774, ,
122960, 34464, 609471, 433827, 41.47, 0.354255, 0.134454, 2.634768, ,
122892, 34429, 609819, 433933, 41.51, 0.353214, 0.133887, 2.638149, ,
122925, 34423, 610017, 433955, 41.55, 0.352217, 0.133411, 2.640090, ,
122970, 34422, 609978, 433791, 41.59, 0.351328, 0.132866, 2.644239, ,
123044, 34429, 610103, 433721, 41.63, 0.350432, 0.132229, 2.650185, ,
123142, 34436, 610203, 433607, 41.67, 0.349098, 0.131488, 2.654980, ,
123241, 34440, 610345, 433543, 41.71, 0.347551, 0.130827, 2.656561, ,
123403, 34454, 610644, 433583, 41.75, 0.345509, 0.130137, 2.654969, ,
123491, 34445, 610755, 433489, 41.79, 0.343317, 0.129444, 2.652235, ,
123544, 34429, 610978, 433509, 41.83, 0.341306, 0.128890, 2.648030, ,
123761, 34459, 611329, 433556, 41.87, 0.339316, 0.128081, 2.649232, ,
123685, 34403, 611466, 433454, 41.90, 0.337039, 0.127283, 2.647945, ,
123852, 34422, 611817, 433487, 41.95, 0.335245, 0.126418, 2.651865, ,
123960, 34420, 612049, 433470, 41.98, 0.333152, 0.125692, 2.650551, ,
124093, 34426, 612598, 433646, 42.02, 0.331131, 0.124839, 2.652458, ,
124165, 34423, 612916, 433597, 42.06, 0.329630, 0.123742, 2.663856, ,
124309, 34437, 613082, 433471, 42.10, 0.327936, 0.122766, 2.671225, ,
124399, 34424, 613363, 433419, 42.14, 0.325458, 0.121762, 2.672905, ,
124679, 34463, 613668, 433440, 42.18, 0.322947, 0.120982, 2.669366, ,
124797, 34455, 614211, 433575, 42.22, 0.320295, 0.119987, 2.669415, ,
124847, 34438, 614296, 433390, 42.26, 0.318283, 0.119005, 2.674529, ,
124883, 34410, 614853, 433547, 42.30, 0.315804, 0.118060, 2.674941, ,
125022, 34411, 615176, 433548, 42.34, 0.313366, 0.117152, 2.674870, ,
125134, 34401, 615832, 433811, 42.38, 0.310697, 0.116354, 2.670273, ,
125284, 34410, 616033, 433660, 42.42, 0.308589, 0.115182, 2.679140, ,
125542, 34454, 616533, 433724, 42.45, 0.306835, 0.114029, 2.690850, ,
125650, 34448, 616697, 433574, 42.50, 0.304508, 0.112966, 2.695568, ,
125781, 34447, 617200, 433653, 42.53, 0.302098, 0.111867, 2.700522, ,
125874, 34439, 617679, 433733, 42.57, 0.299912, 0.110839, 2.705827, ,
125929, 34417, 618220, 433832, 42.61, 0.297491, 0.109715, 2.711488, ,
126083, 34422, 618660, 433903, 42.65, 0.295067, 0.108763, 2.712930, ,
126359, 34457, 618884, 433842, 42.69, 0.292433, 0.107890, 2.710472, ,
126473, 34448, 619060, 433734, 42.73, 0.289816, 0.106964, 2.709479, ,
126549, 34423, 619311, 433673, 42.77, 0.286830, 0.106015, 2.705557, ,
126733, 34429, 619956, 433899, 42.80, 0.283953, 0.105112, 2.701429, ,
126819, 34411, 620328, 433910, 42.85, 0.281249, 0.104114, 2.701358, ,
127091, 34447, 620624, 433889, 42.88, 0.278781, 0.103201, 2.701332, ,
127297, 34460, 620980, 433936, 42.92, 0.275985, 0.102393, 2.695345, ,
127288, 34427, 621207, 433879, 42.96, 0.273988, 0.101530, 2.698589, ,
127418, 34423, 621450, 433748, 43.00, 0.271430, 0.100326, 2.705469, ,
127625, 34444, 622025, 433874, 43.04, 0.269149, 0.099224, 2.712532, ,
127774, 34450, 622197, 433795, 43.08, 0.266915, 0.098428, 2.711790, ,
127841, 34427, 622394, 433747, 43.12, 0.264233, 0.097686, 2.704930, ,
128008, 34427, 622721, 433754, 43.16, 0.261295, 0.096801, 2.699293, ,
128141, 34434, 623010, 433666, 43.20, 0.259415, 0.095643, 2.712337, ,
128179, 34397, 623235, 433575, 43.24, 0.256329, 0.094651, 2.708147, ,
128343, 34407, 623639, 433664, 43.28, 0.254105, 0.093882, 2.706652, ,
128403, 34398, 623965, 433674, 43.32, 0.252465, 0.093014, 2.714266, ,
128581, 34410, 624381, 433707, 43.35, 0.250132, 0.091988, 2.719170, ,
128769, 34430, 624912, 433809, 43.40, 0.248152, 0.090920, 2.729335, ,
128915, 34435, 625214, 433809, 43.43, 0.245928, 0.090081, 2.730083, ,
129077, 34437, 625406, 433743, 43.47, 0.243233, 0.089283, 2.724284, ,
129220, 34438, 625814, 433829, 43.51, 0.240807, 0.088495, 2.721138, ,
129374, 34447, 625836, 433599, 43.55, 0.238714, 0.087512, 2.727772, ,
129382, 34412, 626154, 433599, 43.59, 0.236287, 0.086630, 2.727544, ,
129473, 34405, 626557, 433711, 43.63, 0.234247, 0.085961, 2.725039, ,
129646, 34420, 626753, 433660, 43.67, 0.232223, 0.085213, 2.725194, ,
129832, 34441, 626854, 433548, 43.71, 0.230369, 0.084485, 2.726755, ,
129946, 34428, 627051, 433521, 43.75, 0.227545, 0.083831, 2.714332, ,
130073, 34438, 627453, 433609, 43.78, 0.226000, 0.083070, 2.720593, ,
130139, 34426, 627798, 433664, 43.83, 0.224074, 0.082336, 2.721474, ,
130203, 34408, 627911, 433601, 43.86, 0.221791, 0.081771, 2.712354, ,
130339, 34408, 628179, 433648, 43.90, 0.219441, 0.081218, 2.701894, ,
130474, 34419, 628900, 433936, 43.94, 0.217831, 0.080378, 2.710074, ,
130522, 34411, 629037, 433821, 43.98, 0.216480, 0.079539, 2.721670, ,
130685, 34423, 629038, 433725, 44.02, 0.214456, 0.079152, 2.709413, ,
130782, 34428, 629243, 433673, 44.06, 0.213113, 0.078378, 2.719046, ,
130910, 34440, 629461, 433644, 44.10, 0.211696, 0.077660, 2.725931, ,
131028, 34444, 630102, 433875, 44.14, 0.209930, 0.076817, 2.732852, ,
131128, 34441, 630296, 433841, 44.18, 0.208017, 0.076146, 2.731808, ,
131264, 34445, 630317, 433706, 44.22, 0.205945, 0.075548, 2.726031, ,
131302, 34429, 630251, 433538, 44.26, 0.204248, 0.075056, 2.721259, ,
131362, 34413, 630634, 433647, 44.30, 0.202174, 0.074438, 2.716009, ,
131604, 34458, 631059, 433754, 44.33, 0.200973, 0.073696, 2.727046, ,
131627, 34450, 631585, 433947, 44.38, 0.200057, 0.073022, 2.739696, ,
131637, 34420, 631725, 433906, 44.41, 0.197925, 0.072472, 2.731044, ,
131743, 34428, 631772, 433806, 44.45, 0.196637, 0.071943, 2.733240, ,
131743, 34408, 632081, 433888, 44.49, 0.195329, 0.071422, 2.734872, ,
131820, 34404, 632028, 433713, 44.53, 0.193753, 0.070867, 2.734048, ,
131927, 34407, 632247, 433725, 44.57, 0.192123, 0.070313, 2.732401, ,
132110, 34433, 632606, 433857, 44.61, 0.190703, 0.069855, 2.729975, ,
132275, 34455, 632601, 433749, 44.65, 0.189332, 0.069437, 2.726686, ,
132229, 34419, 632953, 433904, 44.68, 0.187762, 0.069091, 2.717606, ,
132397, 34438, 633154, 433949, 44.73, 0.186147, 0.068720, 2.708786, ,
132408, 34427, 633407, 433981, 44.76, 0.185241, 0.068154, 2.717986, ,
132428, 34415, 633324, 433831, 44.80, 0.184116, 0.067781, 2.716348, ,
132553, 34425, 633288, 433743, 44.84, 0.182647, 0.067527, 2.704792, ,
132585, 34419, 633612, 433884, 44.88, 0.181711, 0.067203, 2.703908, ,
132756, 34447, 633924, 433955, 44.92, 0.180641, 0.066632, 2.711009, ,
132812, 34446, 633854, 433778, 44.96, 0.179626, 0.066115, 2.716858, ,
132767, 34420, 634061, 433835, 45.00, 0.178690, 0.065776, 2.716619, ,
132913, 34443, 634315, 433912, 45.04, 0.177720, 0.065389, 2.717880, ,
132934, 34433, 634500, 433931, 45.08, 0.176711, 0.064959, 2.720359, ,
133017, 34434, 634401, 433726, 45.12, 0.175371, 0.064409, 2.722786, ,
133086, 34432, 634558, 433721, 45.16, 0.174073, 0.063959, 2.721646, ,
133111, 34425, 634730, 433732, 45.20, 0.173193, 0.063532, 2.726072, ,
133225, 34439, 634790, 433738, 45.23, 0.172182, 0.063392, 2.716144, ,
133286, 34431, 634964, 433713, 45.28, 0.170629, 0.062816, 2.716336, ,
133375, 34444, 635193, 433785, 45.31, 0.169976, 0.062478, 2.720586, ,
133371, 34433, 635493, 433947, 45.35, 0.169325, 0.062306, 2.717627, ,
133358, 34419, 635742, 434043, 45.39, 0.168629, 0.062010, 2.719389, ,
133438, 34425, 635723, 433898, 45.43, 0.167672, 0.061481, 2.727194, ,
133489, 34423, 635703, 433799, 45.47, 0.166681, 0.061140, 2.726234, ,
133602, 34436, 635829, 433776, 45.51, 0.165626, 0.060703, 2.728461, ,
133613, 34427, 635697, 433638, 45.55, 0.164853, 0.060511, 2.724338, ,
133680, 34431, 635779, 433647, 45.59, 0.163986, 0.060323, 2.718460, ,
133748, 34439, 635967, 433745, 45.63, 0.163364, 0.060202, 2.713601, ,
133856, 34451, 636080, 433783, 45.66, 0.162332, 0.060046, 2.703477, ,
133845, 34436, 636295, 433847, 45.71, 0.161537, 0.059715, 2.705138, ,
133822, 34414, 636492, 433954, 45.74, 0.160485, 0.059605, 2.692461, ,
133966, 34448, 636280, 433825, 45.78, 0.160287, 0.059668, 2.686334, ,
134041, 34460, 636289, 433797, 45.82, 0.159812, 0.059531, 2.684511, ,
134140, 34487, 636393, 433772, 45.86, 0.159913, 0.059147, 2.703649, ,
134146, 34478, 636472, 433730, 45.90, 0.159225, 0.058763, 2.709600, ,
134185, 34473, 636822, 433985, 45.94, 0.158244, 0.058829, 2.689893, ,
134196, 34467, 636938, 434025, 45.98, 0.157668, 0.058673, 2.687238, ,
134049, 34419, 637045, 433995, 46.02, 0.156998, 0.058261, 2.694740, ,
134176, 34444, 637090, 433895, 46.06, 0.156501, 0.057738, 2.710540, ,
134304, 34468, 637490, 434099, 46.10, 0.155923, 0.057464, 2.713391, ,
134264, 34446, 637377, 434034, 46.14, 0.155156, 0.057512, 2.697807, ,
134198, 34428, 637141, 433862, 46.18, 0.155087, 0.057467, 2.698715, ,
134182, 34419, 636908, 433637, 46.21, 0.154767, 0.057201, 2.705657, ,
134245, 34434, 636953, 433604, 46.26, 0.154691, 0.056946, 2.716438, ,
134266, 34432, 636871, 433572, 46.29, 0.154208, 0.057042, 2.703430, ,
134224, 34413, 637006, 433623, 46.33, 0.153670, 0.056878, 2.701758, ,
134270, 34422, 637016, 433617, 46.37, 0.153487, 0.056826, 2.700983, ,
134391, 34454, 637237, 433704, 46.41, 0.153551, 0.056572, 2.714245, ,
134430, 34459, 637274, 433730, 46.45, 0.153225, 0.056576, 2.708318, ,
134389, 34441, 637426, 433846, 46.49, 0.152736, 0.056626, 2.697273, ,
134383, 34431, 637420, 433843, 46.53, 0.152182, 0.056630, 2.687300, ,
134357, 34426, 637409, 433846, 46.57, 0.152291, 0.056672, 2.687226, ,
134455, 34447, 637453, 433866, 46.61, 0.152023, 0.056632, 2.684374, ,
134516, 34462, 637726, 433991, 46.65, 0.151982, 0.056389, 2.695233, ,
134523, 34463, 637734, 434030, 46.68, 0.151930, 0.056523, 2.687913, ,
134495, 34455, 637510, 433999, 46.72, 0.151876, 0.057010, 2.664043, ,
134583, 34480, 637158, 433795, 46.76, 0.152036, 0.057152, 2.660196, ,
134482, 34457, 637166, 433720, 46.80, 0.152224, 0.056830, 2.678583, ,
134406, 34438, 637374, 433823, 46.84, 0.152255, 0.056676, 2.686429, ,
134425, 34439, 637186, 433742, 46.88, 0.152002, 0.056864, 2.673099, ,
134408, 34442, 636911, 433643, 46.92, 0.152483, 0.057217, 2.664992, ,
134348, 34433, 637011, 433634, 46.96, 0.152899, 0.056908, 2.686773, ,
134396, 34450, 637039, 433622, 47.00, 0.153206, 0.056784, 2.698065, ,
134276, 34427, 637031, 433619, 47.04, 0.153714, 0.056794, 2.706532, ,
134299, 34429, 636983, 433665, 47.08, 0.153459, 0.057109, 2.687136, ,
134321, 34435, 637055, 433791, 47.11, 0.153482, 0.057417, 2.673117, ,
134307, 34437, 636740, 433602, 47.16, 0.153848, 0.057519, 2.674721, ,
134411, 34479, 636631, 433566, 47.19, 0.154849, 0.057672, 2.684975, ,
134272, 34447, 636425, 433501, 47.23, 0.155088, 0.057974, 2.675121, ,
134287, 34465, 636658, 433765, 47.27, 0.156012, 0.058396, 2.671629, ,
134345, 34495, 636460, 433708, 47.31, 0.156998, 0.058708, 2.674229, ,
134267, 34487, 636139, 433541, 47.35, 0.157783, 0.058915, 2.678142, ,
134052, 34436, 636145, 433606, 47.39, 0.158059, 0.059159, 2.671760, ,
133962, 34421, 636014, 433605, 47.43, 0.158590, 0.059513, 2.664800, ,
133935, 34422, 635671, 433514, 47.47, 0.159109, 0.060085, 2.648049, ,
133944, 34438, 635420, 433513, 47.51, 0.160004, 0.060767, 2.633049, ,
133880, 34431, 635225, 433492, 47.55, 0.160622, 0.061216, 2.623832, ,
133938, 34458, 635184, 433584, 47.59, 0.161411, 0.061697, 2.616180, ,
133784, 34438, 635234, 433671, 47.63, 0.162693, 0.061909, 2.627945, ,
133814, 34461, 635088, 433729, 47.66, 0.163691, 0.062541, 2.617361, ,
133657, 34436, 635002, 433824, 47.70, 0.164700, 0.063156, 2.607817, ,
133603, 34445, 634447, 433578, 47.74, 0.166198, 0.063690, 2.609480, ,
133475, 34443, 634203, 433493, 47.78, 0.168224, 0.064018, 2.627780, ,
133457, 34454, 634203, 433611, 47.82, 0.169246, 0.064490, 2.624364, ,
133304, 34432, 633795, 433503, 47.86, 0.170390, 0.065176, 2.614328, ,
133218, 34435, 633763, 433630, 47.90, 0.172039, 0.065772, 2.615678, ,
133221, 34457, 633794, 433767, 47.94, 0.173425, 0.066236, 2.618298, ,
133020, 34428, 633535, 433723, 47.98, 0.174928, 0.066770, 2.619878, ,
132939, 34431, 633011, 433543, 48.01, 0.176495, 0.067486, 2.615288, ,
132800, 34417, 632887, 433660, 48.06, 0.177934, 0.068295, 2.605377, ,
132671, 34411, 632826, 433818, 48.09, 0.179729, 0.069095, 2.601178, ,
132617, 34422, 632158, 433549, 48.14, 0.181364, 0.069852, 2.596396, ,
132537, 34431, 632160, 433717, 48.17, 0.183311, 0.070520, 2.599418, ,
132341, 34413, 631625, 433582, 48.21, 0.185464, 0.071450, 2.595728, ,
132269, 34429, 631406, 433614, 48.25, 0.187735, 0.072180, 2.600913, ,
132182, 34433, 631064, 433529, 48.29, 0.189477, 0.072781, 2.603387, ,
132015, 34421, 630818, 433544, 48.33, 0.191538, 0.073518, 2.605303, ,
131950, 34428, 631232, 434034, 48.37, 0.193104, 0.074341, 2.597541, ,
131939, 34451, 630728, 433894, 48.41, 0.194794, 0.075168, 2.591449, ,
131769, 34440, 630281, 433827, 48.45, 0.196977, 0.076131, 2.587331, ,
131647, 34434, 630054, 433930, 48.49, 0.198670, 0.077170, 2.574457, ,
131519, 34427, 629958, 434044, 48.53, 0.200401, 0.077891, 2.572857, ,
131464, 34444, 629636, 434011, 48.56, 0.202454, 0.078647, 2.574218, ,
131308, 34436, 629121, 433883, 48.61, 0.204603, 0.079556, 2.571820, ,
131073, 34408, 628514, 433720, 48.64, 0.206803, 0.080580, 2.566443, ,
130964, 34413, 628423, 433837, 48.68, 0.209003, 0.081300, 2.570763, ,
130940, 34434, 628285, 433858, 48.72, 0.210788, 0.081765, 2.577959, ,
130805, 34436, 627875, 433739, 48.76, 0.213240, 0.082423, 2.587147, ,
130739, 34447, 627413, 433646, 48.80, 0.215095, 0.083329, 2.581268, ,
130566, 34432, 627269, 433734, 48.84, 0.217094, 0.084080, 2.581989, ,
130463, 34426, 627068, 433682, 48.88, 0.218478, 0.084429, 2.587723, ,
130349, 34424, 626790, 433597, 48.92, 0.220315, 0.084859, 2.596260, ,
130287, 34431, 626641, 433686, 48.96, 0.221843, 0.085628, 2.590775, ,
130120, 34415, 626172, 433603, 48.99, 0.223683, 0.086596, 2.583064, ,
130020, 34425, 625863, 433587, 49.04, 0.226067, 0.087389, 2.586894, ,
129920, 34431, 625648, 433520, 49.07, 0.228191, 0.087718, 2.601420, ,
129749, 34416, 625535, 433549, 49.11, 0.230174, 0.088148, 2.611231, ,
129701, 34421, 625418, 433655, 49.15, 0.231334, 0.088897, 2.602257, ,
129613, 34426, 625225, 433688, 49.19, 0.233188, 0.089566, 2.603542, ,
129517, 34421, 625033, 433667, 49.23, 0.234529, 0.090015, 2.605436, ,
129385, 34428, 625072, 433816, 49.27, 0.237281, 0.090504, 2.621789, ,
129373, 34432, 624857, 433771, 49.31, 0.237751, 0.090921, 2.614924, ,
129249, 34411, 624738, 433867, 49.35, 0.238536, 0.091636, 2.603080, ,
129235, 34419, 624523, 433798, 49.39, 0.239303, 0.091958, 2.602315, ,
129162, 34428, 624172, 433644, 49.43, 0.241163, 0.092318, 2.612320, ,
129069, 34414, 624199, 433720, 49.47, 0.241869, 0.092547, 2.613473, ,
129087, 34434, 624124, 433694, 49.51, 0.242863, 0.092652, 2.621247, ,
129057, 34436, 624166, 433792, 49.54, 0.243516, 0.092927, 2.620509, ,
129022, 34440, 623857, 433716, 49.59, 0.244388, 0.093483, 2.614254, ,
129069, 34459, 624025, 433874, 49.62, 0.244810, 0.093648, 2.614150, ,
128876, 34420, 623794, 433658, 49.66, 0.245629, 0.093426, 2.629126, ,
128938, 34445, 623918, 433735, 49.70, 0.246180, 0.093389, 2.636070, ,
128928, 34448, 623726, 433664, 49.74, 0.246551, 0.093639, 2.632981, ,
128943, 34463, 623432, 433565, 49.78, 0.247269, 0.094062, 2.628790, ,
128880, 34453, 623631, 433586, 49.82, 0.247716, 0.093592, 2.646772, ,
128804, 34465, 623894, 433682, 49.86, 0.249827, 0.093244, 2.679287, ,
128774, 34429, 623911, 433662, 49.90, 0.247999, 0.093116, 2.663326, ,
128772, 34420, 623917, 433658, 49.94, 0.247446, 0.093084, 2.658317, ,
128793, 34431, 624246, 433896, 49.97, 0.247798, 0.093121, 2.661033, ,
128830, 34441, 624120, 433777, 50.01, 0.247805, 0.092995, 2.664709, ,
128766, 34418, 624329, 433806, 50.05, 0.247420, 0.092530, 2.673953, ,
128748, 34412, 624170, 433643, 50.09, 0.247342, 0.092319, 2.679204, ,
128783, 34418, 624592, 433907, 50.13, 0.247123, 0.092202, 2.680220, ,
128817, 34423, 624526, 433767, 50.17, 0.246856, 0.091825, 2.688315, ,
128852, 34428, 624952, 433961, 50.21, 0.246571, 0.091418, 2.697194, ,
128875, 34424, 624822, 433765, 50.25, 0.245908, 0.090994, 2.702455, ,
128965, 34438, 624789, 433649, 50.29, 0.245252, 0.090621, 2.706336, ,
129040, 34434, 625066, 433760, 50.33, 0.243682, 0.090296, 2.698704, ,
129095, 34432, 625144, 433776, 50.37, 0.242592, 0.090143, 2.691186, ,
129245, 34447, 625178, 433741, 50.41, 0.240959, 0.089909, 2.680045, ,
129322, 34450, 625752, 433983, 50.44, 0.239815, 0.089283, 2.685996, ,
129287, 34425, 625593, 433746, 50.49, 0.238790, 0.088776, 2.689808, ,
129388, 34428, 625833, 433816, 50.52, 0.237229, 0.088390, 2.683891, ,
129345, 34400, 625744, 433626, 50.56, 0.236146, 0.087876, 2.687263, ,
129479, 34421, 625941, 433634, 50.60, 0.235189, 0.087361, 2.692144, ,
129512, 34427, 626318, 433666, 50.64, 0.235008, 0.086444, 2.718630, ,
129580, 34414, 626452, 433644, 50.68, 0.232977, 0.085984, 2.709542, ,
129634, 34406, 626696, 433623, 50.72, 0.231516, 0.085223, 2.716583, ,
129780, 34423, 626843, 433619, 50.76, 0.230094, 0.084800, 2.713386, ,
129813, 34409, 627217, 433763, 50.80, 0.228607, 0.084340, 2.710525, ,
129953, 34419, 627466, 433765, 50.84, 0.226835, 0.083659, 2.711426, ,
130146, 34438, 627389, 433584, 50.88, 0.224737, 0.083147, 2.702887, ,
130176, 34426, 627671, 433656, 50.92, 0.223434, 0.082655, 2.703217, ,
130226, 34417, 627835, 433660, 50.95, 0.221982, 0.082217, 2.699944, ,
130311, 34427, 628100, 433679, 50.99, 0.221167, 0.081560, 2.711703, ,
130361, 34430, 628226, 433607, 51.03, 0.220500, 0.080923, 2.724799, ,
130435, 34418, 628603, 433805, 51.07, 0.218438, 0.080674, 2.707657, ,
130534, 34426, 628993, 433863, 51.11, 0.217254, 0.079829, 2.721488, ,
130639, 34434, 628765, 433520, 51.15, 0.215967, 0.079085, 2.730824, ,
130648, 34411, 629035, 433569, 51.19, 0.214308, 0.078536, 2.728809, ,
130745, 34422, 629427, 433707, 51.23, 0.213358, 0.078006, 2.735137, ,
130912, 34429, 629609, 433735, 51.27, 0.210942, 0.077616, 2.717768, ,
130995, 34430, 629995, 433880, 51.31, 0.209581, 0.077132, 2.717178, ,
131106, 34432, 629798, 433658, 51.34, 0.207806, 0.076786, 2.706292, ,
131206, 34423, 629939, 433643, 51.39, 0.205502, 0.076337, 2.692024, ,
131294, 34422, 630233, 433719, 51.42, 0.203928, 0.075831, 2.689232, ,
131378, 34422, 630258, 433647, 51.47, 0.202488, 0.075474, 2.682892, ,
131516, 34441, 630422, 433649, 51.50, 0.201368, 0.075030, 2.683829, ,
131588, 34447, 630567, 433614, 51.54, 0.200528, 0.074490, 2.692002, ,
131622, 34443, 630845, 433605, 51.58, 0.199685, 0.073689, 2.709855, ,
131566, 34418, 630859, 433498, 51.62, 0.199009, 0.073221, 2.717911, ,
131717, 34418, 631258, 433662, 51.66, 0.196427, 0.072780, 2.698921, ,
131928, 34450, 631130, 433581, 51.70, 0.194917, 0.072808, 2.677142, ,
131999, 34444, 631654, 433767, 51.74, 0.193314, 0.072111, 2.680777, ,
131934, 34413, 631812, 433666, 51.78, 0.192396, 0.071272, 2.699456, ,
132094, 34424, 632248, 433838, 51.82, 0.190388, 0.070763, 2.690512, ,
132185, 34432, 631891, 433579, 51.86, 0.189361, 0.070706, 2.678128, ,
132280, 34441, 631835, 433522, 51.89, 0.188332, 0.070632, 2.666387, ,
132231, 34416, 632546, 433832, 51.94, 0.187532, 0.069920, 2.682090, ,
132290, 34412, 632570, 433727, 51.97, 0.186266, 0.069434, 2.682653, ,
132402, 34428, 632604, 433693, 52.01, 0.185408, 0.069204, 2.679147, ,
132477, 34439, 632831, 433753, 52.05, 0.184853, 0.068821, 2.685983, ,
132546, 34444, 632843, 433654, 52.09, 0.184007, 0.068392, 2.690492, ,
132606, 34441, 632849, 433562, 52.13, 0.182793, 0.068007, 2.687867, ,
132696, 34448, 632993, 433603, 52.17, 0.181723, 0.067776, 2.681246, ,
132692, 34426, 633189, 433695, 52.21, 0.180354, 0.067606, 2.667697, ,
132781, 34432, 633180, 433604, 52.25, 0.179237, 0.067267, 2.664573, ,
132749, 34412, 633335, 433714, 52.29, 0.178472, 0.067282, 2.652589, ,
132882, 34425, 633460, 433751, 52.32, 0.177068, 0.067087, 2.639363, ,
132858, 34427, 633712, 433781, 52.37, 0.177605, 0.066517, 2.670088, ,
132984, 34430, 633721, 433712, 52.40, 0.175668, 0.066216, 2.652971, ,
132951, 34424, 633809, 433776, 52.44, 0.175834, 0.066231, 2.654876, ,
133143, 34441, 633982, 433843, 52.48, 0.173698, 0.066025, 2.630792, ,
133159, 34439, 634242, 433898, 52.52, 0.173297, 0.065533, 2.644424, ,
133265, 34451, 634287, 433811, 52.56, 0.172290, 0.065061, 2.648119, ,
133375, 34476, 634198, 433766, 52.60, 0.172066, 0.065125, 2.642090, ,
133441, 34483, 634301, 433814, 52.64, 0.171409, 0.065035, 2.635648, ,
133440, 34471, 634685, 433988, 52.68, 0.170643, 0.064680, 2.638252, ,
133426, 34452, 634900, 434011, 52.72, 0.169638, 0.064184, 2.643000, ,
133466, 34442, 635144, 434080, 52.76, 0.168310, 0.063793, 2.638397, ,
133524, 34444, 635181, 434101, 52.79, 0.167463, 0.063776, 2.625825, ,
133605, 34457, 634882, 433910, 52.84, 0.166948, 0.063829, 2.615550, ,
133653, 34468, 635294, 434177, 52.87, 0.166858, 0.063771, 2.616530, ,
133638, 34455, 635267, 434087, 52.92, 0.166261, 0.063484, 2.618936, ,
133674, 34459, 635307, 434079, 52.95, 0.165916, 0.063343, 2.619337, ,
133627, 34439, 635065, 433908, 52.99, 0.165401, 0.063320, 2.612138, ,
133620, 34441, 634924, 433834, 53.03, 0.165650, 0.063410, 2.612373, ,
133591, 34429, 634934, 433779, 53.07, 0.165354, 0.063162, 2.617931, ,
133562, 34413, 635045, 433889, 53.11, 0.164797, 0.063299, 2.603466, ,
133593, 34406, 634979, 433744, 53.15, 0.163817, 0.062899, 2.604444, ,
133675, 34420, 634965, 433737, 53.19, 0.163351, 0.062909, 2.596621, ,
133793, 34445, 635079, 433856, 53.23, 0.162999, 0.063074, 2.584265, ,
133844, 34446, 635073, 433901, 53.27, 0.162207, 0.063270, 2.563713, ,
133825, 34442, 635347, 434071, 53.30, 0.162265, 0.063202, 2.567426, ,
133871, 34435, 635106, 433905, 53.34, 0.161034, 0.063196, 2.548169, ,
133838, 34432, 634881, 433751, 53.38, 0.161393, 0.063195, 2.553891, ,
133898, 34439, 634862, 433755, 53.42, 0.160842, 0.063263, 2.542433, ,
133826, 34422, 635001, 433833, 53.46, 0.160941, 0.063195, 2.546737, ,
133817, 34426, 635023, 433751, 53.50, 0.161354, 0.062807, 2.569066, ,
133790, 34412, 635281, 433890, 53.54, 0.160893, 0.062658, 2.567815, ,
133984, 34452, 634854, 433623, 53.58, 0.160246, 0.062756, 2.553475, ,
133947, 34439, 634842, 433709, 53.62, 0.160019, 0.063134, 2.534606, ,
134012, 34446, 634620, 433670, 53.66, 0.159384, 0.063585, 2.506637, ,
133899, 34413, 634928, 433802, 53.70, 0.159126, 0.063271, 2.514997, ,
133966, 34426, 635311, 434060, 53.74, 0.158850, 0.063256, 2.511222, ,
134114, 34465, 635431, 434206, 53.77, 0.158913, 0.063512, 2.502090, ,
133960, 34428, 635069, 434049, 53.82, 0.159081, 0.063874, 2.490558, ,
133946, 34423, 635065, 434101, 53.85, 0.158990, 0.064093, 2.480616, ,
133944, 34430, 634849, 434099, 53.89, 0.159481, 0.064676, 2.465853, ,
133840, 34426, 634491, 433832, 53.93, 0.160967, 0.064587, 2.492264, ,
133751, 34407, 634430, 433805, 53.97, 0.161222, 0.064646, 2.493931, ,
133820, 34425, 634346, 433780, 54.01, 0.161238, 0.064776, 2.489182, ,
133778, 34423, 634710, 434093, 54.05, 0.161814, 0.065032, 2.488217, ,
133734, 34412, 634523, 433968, 54.09, 0.161835, 0.065044, 2.488098, ,
133692, 34409, 634406, 434019, 54.13, 0.162346, 0.065568, 2.475984, ,
133629, 34410, 633986, 433834, 54.17, 0.163472, 0.065978, 2.477673, ,
133705, 34424, 633776, 433756, 54.21, 0.163108, 0.066241, 2.462334, ,
133703, 34416, 633511, 433789, 54.25, 0.162618, 0.067100, 2.423531, ,
133717, 34431, 633528, 433730, 54.28, 0.163363, 0.066817, 2.444941, ,
133611, 34422, 632999, 433560, 54.32, 0.164560, 0.067587, 2.434784, ,
133659, 34436, 632779, 433519, 54.36, 0.164666, 0.068027, 2.420620, ,
133543, 34420, 632721, 433626, 54.40, 0.165575, 0.068614, 2.413114, ,
133551, 34457, 632734, 433519, 54.44, 0.167858, 0.068150, 2.463057, ,
133534, 34452, 633000, 433692, 54.48, 0.167817, 0.068113, 2.463808, ,
133470, 34450, 632834, 433757, 54.52, 0.168766, 0.068829, 2.451956, ,
133329, 34430, 632592, 433754, 54.56, 0.169837, 0.069481, 2.444359, ,
133328, 34429, 632427, 433730, 54.60, 0.169789, 0.069838, 2.431169, ,
133328, 34445, 632332, 433722, 54.64, 0.170835, 0.070067, 2.438148, ,
133274, 34437, 632116, 433709, 54.67, 0.171223, 0.070609, 2.424961, ,
133196, 34440, 631712, 433657, 54.72, 0.172737, 0.071511, 2.415528, ,
133116, 34437, 631544, 433604, 54.76, 0.173893, 0.071761, 2.423232, ,
133004, 34424, 631223, 433559, 54.80, 0.174938, 0.072464, 2.414142, ,
132963, 34433, 631280, 433709, 54.84, 0.176220, 0.072908, 2.417024, ,
132838, 34421, 631421, 433908, 54.87, 0.177552, 0.073317, 2.421715, ,
132759, 34422, 630867, 433757, 54.91, 0.178956, 0.074237, 2.410612, ,
132652, 34420, 630541, 433597, 54.95, 0.180640, 0.074494, 2.424898, ,
132597, 34424, 630550, 433691, 54.99, 0.181835, 0.074846, 2.429465, ,
132614, 34444, 630708, 433939, 55.03, 0.182853, 0.075403, 2.425000, ,
132459, 34428, 630314, 433830, 55.07, 0.184439, 0.076052, 2.425160, ,
132384, 34424, 629907, 433689, 55.11, 0.185452, 0.076610, 2.420740, ,
132252, 34419, 629745, 433709, 55.15, 0.187371, 0.077137, 2.429071, ,
132285, 34423, 629659, 433739, 55.19, 0.187071, 0.077494, 2.413997, ,
132169, 34434, 629447, 433744, 55.22, 0.189764, 0.078099, 2.429783, ,
132123, 34402, 629405, 433778, 55.27, 0.188455, 0.078351, 2.405259, ,
132085, 34416, 629375, 433929, 55.30, 0.190018, 0.079039, 2.404116, ,
131969, 34410, 629056, 433847, 55.34, 0.191603, 0.079591, 2.407343, ,
131934, 34412, 628782, 433772, 55.38, 0.192331, 0.080047, 2.402706, ,
131845, 34411, 628654, 433690, 55.42, 0.193784, 0.080073, 2.420097, ,
131868, 34423, 628468, 433732, 55.46, 0.194176, 0.080755, 2.404507, ,
131816, 34441, 628142, 433614, 55.50, 0.196240, 0.081184, 2.417235, ,
131719, 34432, 628051, 433624, 55.54, 0.197308, 0.081475, 2.421694, ,
131604, 34423, 627746, 433562, 55.58, 0.198686, 0.082071, 2.420908, ,
131586, 34425, 628146, 433864, 55.62, 0.199124, 0.082174, 2.423209, ,
131561, 34417, 627847, 433779, 55.66, 0.199029, 0.082661, 2.407786, ,
131512, 34421, 627492, 433843, 55.69, 0.200129, 0.083899, 2.385345, ,
131463, 34430, 627449, 433904, 55.73, 0.201556, 0.084263, 2.391996, ,
131416, 34431, 627665, 433994, 55.77, 0.202426, 0.084025, 2.409116, ,
131336, 34417, 627620, 433983, 55.81, 0.202881, 0.084105, 2.412221, ,
131402, 34453, 627209, 433808, 55.85, 0.204103, 0.084543, 2.414199, ,
131191, 34414, 627149, 433823, 55.89, 0.205171, 0.084769, 2.420350, ,
131168, 34418, 627025, 433824, 55.93, 0.205827, 0.085117, 2.418178, ,
131170, 34441, 626838, 433777, 55.97, 0.207296, 0.085446, 2.426033, ,
131108, 34426, 626620, 433653, 56.01, 0.207380, 0.085554, 2.423959, ,
131073, 34415, 626803, 433805, 56.05, 0.207261, 0.085656, 2.419705, ,
131139, 34438, 626630, 433671, 56.09, 0.207632, 0.085598, 2.425650, ,
131198, 34455, 626429, 433606, 56.12, 0.207730, 0.085895, 2.418410, ,
131204, 34463, 626619, 433867, 56.17, 0.208150, 0.086414, 2.408754, ,
131048, 34422, 626994, 434021, 56.20, 0.208148, 0.085991, 2.420579, ,
131158, 34447, 627191, 434135, 56.24, 0.207894, 0.085902, 2.420140, ,
131165, 34451, 627313, 434354, 56.28, 0.208035, 0.086440, 2.406705, ,
131151, 34457, 627184, 434157, 56.32, 0.208667, 0.086009, 2.426109, ,
131106, 34449, 627222, 434100, 56.36, 0.208917, 0.085676, 2.438463, ,
130973, 34415, 627215, 434047, 56.40, 0.208979, 0.085483, 2.444684, ,
131044, 34435, 627061, 434114, 56.44, 0.209067, 0.086178, 2.425997, ,
130958, 34423, 626853, 433859, 56.48, 0.209760, 0.085733, 2.446654, ,
131094, 34430, 626849, 434065, 56.52, 0.207881, 0.086569, 2.401339, ,
131085, 34426, 626820, 433953, 56.56, 0.207774, 0.086201, 2.410347, ,
131263, 34450, 627058, 433931, 56.60, 0.206289, 0.085454, 2.414049, ,
131292, 34453, 626286, 433590, 56.63, 0.205988, 0.086228, 2.388878, ,
131265, 34432, 626506, 433567, 56.67, 0.205078, 0.085526, 2.397861, ,
131290, 34448, 626661, 433660, 56.71, 0.205695, 0.085468, 2.406683, ,
131378, 34449, 627193, 433783, 56.75, 0.204253, 0.084487, 2.417566, ,
131341, 34447, 626747, 433687, 56.79, 0.204756, 0.085338, 2.399348, ,
131406, 34450, 627124, 433677, 56.83, 0.203839, 0.084254, 2.419347, ,
131492, 34458, 627455, 433763, 56.87, 0.202889, 0.083681, 2.424539, ,
131507, 34446, 627610, 433775, 56.91, 0.201848, 0.083300, 2.423137, ,
131552, 34453, 627510, 433625, 56.95, 0.201536, 0.082976, 2.428831, ,
131606, 34448, 627548, 433667, 56.99, 0.200285, 0.083039, 2.411931, ,
131701, 34469, 627611, 433680, 57.02, 0.200033, 0.082917, 2.412445, ,
131743, 34450, 627722, 433669, 57.07, 0.198075, 0.082566, 2.398989, ,
131899, 34471, 628198, 433836, 57.10, 0.196783, 0.081918, 2.402195, ,
132041, 34489, 628715, 434054, 57.15, 0.195536, 0.081362, 2.403299, ,
132048, 34474, 628530, 433880, 57.18, 0.194438, 0.081176, 2.395255, ,
132071, 34465, 628748, 433931, 57.22, 0.193458, 0.080778, 2.394937, ,
132022, 34446, 628840, 433959, 57.26, 0.193052, 0.080636, 2.394123, ,
132040, 34438, 629415, 434015, 57.30, 0.192223, 0.079272, 2.424839, ,
132275, 34490, 629244, 433806, 57.34, 0.191617, 0.078908, 2.428364, ,
132244, 34462, 629254, 433759, 57.38, 0.190316, 0.078692, 2.418501, ,
132301, 34456, 629585, 433921, 57.42, 0.188955, 0.078427, 2.409307, ,
132362, 34449, 629789, 433937, 57.46, 0.187460, 0.077928, 2.405547, ,
132560, 34485, 629979, 433914, 57.50, 0.186447, 0.077312, 2.411608, ,
132490, 34459, 629603, 433698, 57.54, 0.185938, 0.077484, 2.399685, ,
132633, 34461, 629606, 433614, 57.57, 0.183641, 0.077140, 2.380632, ,
132620, 34438, 630010, 433826, 57.62, 0.182359, 0.076874, 2.372170, ,
132763, 34459, 629621, 433793, 57.65, 0.181306, 0.077815, 2.329953, ,
132853, 34468, 630301, 433848, 57.69, 0.180369, 0.076160, 2.368273, ,
132884, 34485, 630302, 433813, 57.73, 0.180953, 0.076017, 2.380415, ,
132885, 34463, 630463, 433832, 57.77, 0.179500, 0.075650, 2.372774, ,
132909, 34454, 630688, 433873, 57.81, 0.178506, 0.075194, 2.373931, ,
132939, 34454, 630845, 433801, 57.85, 0.177998, 0.074474, 2.390083, ,
132919, 34444, 630950, 433782, 57.89, 0.177683, 0.074108, 2.397615, ,
133044, 34456, 630893, 433762, 57.93, 0.176352, 0.074185, 2.377183, ,
133088, 34451, 631082, 433783, 57.97, 0.175281, 0.073749, 2.376726, ,
133130, 34460, 631166, 433723, 58.00, 0.175159, 0.073277, 2.390350, ,
133249, 34461, 631373, 433758, 58.05, 0.173213, 0.072848, 2.377737, ,
133328, 34487, 631374, 433785, 58.08, 0.173577, 0.072953, 2.379284, ,
133337, 34475, 631515, 433792, 58.12, 0.172642, 0.072594, 2.378198, ,
133385, 34464, 631580, 433670, 58.16, 0.171114, 0.071926, 2.379019, ,
133406, 34457, 631628, 433737, 58.20, 0.170302, 0.072062, 2.363258, ,
133525, 34468, 632253, 433839, 58.24, 0.169014, 0.070753, 2.388793, ,
133478, 34456, 632091, 433798, 58.28, 0.169023, 0.071034, 2.379465, ,
133542, 34463, 631992, 433642, 58.32, 0.168401, 0.070681, 2.382545, ,
133565, 34451, 631998, 433741, 58.36, 0.167230, 0.071061, 2.353319, ,
133460, 34437, 632452, 433852, 58.40, 0.168085, 0.070258, 2.392385, ,
133567, 34433, 632493, 433829, 58.44, 0.166020, 0.070054, 2.369899, ,
133651, 34439, 632521, 433839, 58.48, 0.164997, 0.070017, 2.356539, ,
133625, 34433, 632260, 433729, 58.52, 0.165043, 0.070293, 2.347922, ,
133739, 34453, 632264, 433755, 58.55, 0.164431, 0.070386, 2.336116, ,
133706, 34443, 632513, 433725, 58.60, 0.164333, 0.069582, 2.361706, ,
133821, 34456, 632804, 433866, 58.63, 0.163247, 0.069348, 2.354035, ,
133881, 34457, 632545, 433692, 58.67, 0.162304, 0.069362, 2.339947, ,
133838, 34451, 632374, 433694, 58.71, 0.162635, 0.069840, 2.328682, ,
133858, 34452, 632835, 433861, 58.75, 0.162364, 0.069243, 2.344850, ,
133857, 34445, 632533, 433622, 58.79, 0.161923, 0.069115, 2.342820, ,
133921, 34456, 632336, 433463, 58.83, 0.161566, 0.069019, 2.340903, ,
134026, 34478, 632337, 433535, 58.87, 0.161239, 0.069304, 2.326528, ,
133878, 34434, 632848, 433776, 58.91, 0.160851, 0.068867, 2.335695, ,
133933, 34446, 632899, 433898, 58.95, 0.160711, 0.069215, 2.321908, ,
133953, 34444, 632963, 433880, 58.98, 0.160245, 0.068967, 2.323481, ,
133964, 34436, 633115, 433889, 59.02, 0.159537, 0.068586, 2.326074, ,
133947, 34429, 633226, 433985, 59.06, 0.159365, 0.068666, 2.320868, ,
134002, 34442, 632964, 433815, 59.10, 0.159291, 0.068704, 2.318494, ,
134060, 34456, 632809, 433751, 59.14, 0.159232, 0.068874, 2.311939, ,
133992, 34466, 632749, 433677, 59.18, 0.161026, 0.068742, 2.342477, ,
133988, 34452, 633112, 433911, 59.22, 0.160179, 0.068683, 2.332163, ,
134104, 34471, 632670, 433689, 59.26, 0.159472, 0.069007, 2.310966, ,
133977, 34445, 632731, 433726, 59.30, 0.159907, 0.068988, 2.317905, ,
133946, 34434, 632777, 433781, 59.34, 0.159709, 0.069082, 2.311886, ,
133984, 34441, 632556, 433764, 59.38, 0.159528, 0.069620, 2.291398, ,
134020, 34444, 632698, 433838, 59.42, 0.159119, 0.069527, 2.288606, ,
134106, 34458, 632641, 433865, 59.45, 0.158590, 0.069791, 2.272347, ,
134079, 34456, 632381, 433785, 59.50, 0.158913, 0.070185, 2.264195, ,
133910, 34424, 632360, 433819, 59.53, 0.159660, 0.070379, 2.268578, ,
133976, 34432, 632778, 434069, 59.57, 0.159074, 0.070232, 2.264986, ,
134003, 34453, 632646, 434080, 59.61, 0.159993, 0.070638, 2.264959, ,
133943, 34441, 632189, 434002, 59.65, 0.160216, 0.071581, 2.238245, ,
133956, 34459, 632125, 433930, 59.69, 0.161174, 0.071469, 2.255160, ,
133905, 34454, 632183, 433905, 59.73, 0.161704, 0.071209, 2.270826, ,
133797, 34432, 632227, 433977, 59.77, 0.162083, 0.071377, 2.270803, ,
133821, 34437, 632063, 433948, 59.81, 0.162006, 0.071711, 2.259136, ,
133779, 34427, 632008, 434013, 59.85, 0.162059, 0.072123, 2.246984, ,
133755, 34433, 631964, 434066, 59.89, 0.162855, 0.072456, 2.247640, ,
133727, 34451, 631972, 434198, 59.93, 0.164502, 0.072962, 2.254624, ,
133775, 34441, 631990, 434238, 59.96, 0.163041, 0.073073, 2.231220, ,
133675, 34438, 631734, 434168, 60.00, 0.164528, 0.073496, 2.238586, ,
133651, 34423, 631480, 433961, 60.04, 0.163951, 0.073366, 2.234692, ,
133718, 34466, 631083, 433825, 60.08, 0.165633, 0.073914, 2.240875, ,
133598, 34445, 631087, 433795, 60.12, 0.166282, 0.073783, 2.253652, ,
133545, 34449, 631319, 433988, 60.16, 0.167436, 0.073917, 2.265176, ,
133481, 34441, 631556, 434204, 60.20, 0.167992, 0.074130, 2.266188, ,
133456, 34446, 631028, 434037, 60.24, 0.168740, 0.074914, 2.252440, ,
133251, 34439, 630828, 434016, 60.28, 0.171743, 0.075381, 2.278324, ,
133365, 34438, 630694, 433947, 60.32, 0.169753, 0.075474, 2.249157, ,
133381, 34450, 630663, 434004, 60.36, 0.170267, 0.075787, 2.246634, ,
133388, 34451, 630717, 434110, 60.40, 0.170214, 0.076063, 2.237804, ,
133345, 34437, 630413, 434018, 60.43, 0.170025, 0.076532, 2.221610, ,
133369, 34451, 630158, 434000, 60.48, 0.170535, 0.077163, 2.210056, ,
133380, 34461, 630253, 434069, 60.51, 0.171002, 0.077177, 2.215704, ,
133312, 34444, 629953, 433932, 60.55, 0.171039, 0.077456, 2.208211, ,
133329, 34459, 629747, 433893, 60.59, 0.171732, 0.077868, 2.205425, ,
133239, 34452, 629633, 433960, 60.63, 0.172795, 0.078451, 2.202586, ,
133194, 34448, 629499, 433945, 60.67, 0.173293, 0.078760, 2.200260, ,
133182, 34454, 629363, 433882, 60.71, 0.173888, 0.078884, 2.204364, ,
133079, 34440, 629336, 433889, 60.75, 0.174715, 0.078986, 2.211966, ,
133080, 34440, 629164, 433827, 60.79, 0.174698, 0.079213, 2.205425, ,
133201, 34472, 629181, 433864, 60.83, 0.174743, 0.079314, 2.203176, ,
133078, 34456, 628981, 433805, 60.87, 0.175777, 0.079630, 2.207421, ,
133041, 34450, 628927, 433940, 60.90, 0.176011, 0.080320, 2.191379, ,
133003, 34436, 629235, 434023, 60.94, 0.175739, 0.079801, 2.202204, ,
133001, 34444, 629268, 434013, 60.98, 0.176295, 0.079670, 2.212815, ,
133109, 34474, 629089, 433961, 61.02, 0.176428, 0.079956, 2.206556, ,
132918, 34490, 628676, 433838, 61.06, 0.180704, 0.080605, 2.241852, ,
133067, 34478, 628900, 433784, 61.10, 0.177399, 0.079770, 2.223896, ,
133018, 34458, 628764, 433747, 61.14, 0.176922, 0.079997, 2.211609, ,
132966, 34445, 628594, 433665, 61.18, 0.176953, 0.080138, 2.208093, ,
133000, 34452, 628623, 433710, 61.22, 0.176835, 0.080238, 2.203867, ,
133052, 34455, 628514, 433673, 61.26, 0.176151, 0.080392, 2.191166, ,
132996, 34440, 628263, 433615, 61.30, 0.176119, 0.080853, 2.178256, ,
133023, 34436, 628444, 433699, 61.33, 0.175400, 0.080689, 2.173779, ,
133116, 34455, 628324, 433613, 61.38, 0.175069, 0.080676, 2.170015, ,
133148, 34466, 628572, 433835, 61.41, 0.175246, 0.080880, 2.166745, ,
133186, 34469, 628307, 433676, 61.45, 0.174800, 0.080976, 2.158672, ,
133077, 34434, 628415, 433699, 61.49, 0.174356, 0.080769, 2.158695, ,
133146, 34445, 628485, 433771, 61.53, 0.173909, 0.080864, 2.150626, ,
133149, 34440, 628709, 433918, 61.57, 0.173531, 0.080834, 2.146766, ,
133219, 34448, 628976, 434081, 61.61, 0.172871, 0.080749, 2.140855, ,
133208, 34440, 628822, 433958, 61.65, 0.172534, 0.080682, 2.138456, ,
133238, 34443, 628713, 433877, 61.69, 0.172223, 0.080659, 2.135216, ,
133155, 34414, 628868, 433958, 61.73, 0.171730, 0.080555, 2.131848, ,
133230, 34430, 628821, 433878, 61.77, 0.171509, 0.080364, 2.134148, ,
133310, 34440, 628858, 433905, 61.81, 0.170812, 0.080370, 2.125314, ,
133489, 34476, 628762, 433825, 61.85, 0.170143, 0.080315, 2.118448, ,
133339, 34429, 628863, 433812, 61.88, 0.169603, 0.079984, 2.120468, ,
133450, 34447, 629159, 433916, 61.93, 0.168907, 0.079583, 2.122403, ,
133558, 34461, 629360, 433987, 61.96, 0.168001, 0.079312, 2.118222, ,
133633, 34471, 629339, 433934, 62.00, 0.167390, 0.079158, 2.114637, ,
133682, 34471, 629451, 433931, 62.04, 0.166565, 0.078837, 2.112785, ,
133625, 34448, 629660, 434013, 62.08, 0.166023, 0.078588, 2.112564, ,
133678, 34449, 629613, 433920, 62.12, 0.165196, 0.078346, 2.108549, ,
133720, 34449, 629601, 433873, 62.16, 0.164489, 0.078191, 2.103689, ,
133774, 34449, 629738, 433947, 62.20, 0.163580, 0.078109, 2.094257, ,
133857, 34452, 629473, 433765, 62.23, 0.162381, 0.078111, 2.078830, ,
133890, 34447, 629468, 433727, 62.28, 0.161499, 0.077973, 2.071216, ,
133952, 34444, 629712, 433892, 62.31, 0.160261, 0.077961, 2.055671, ,
134042, 34457, 629703, 433894, 62.36, 0.159599, 0.077993, 2.046313, ,
134059, 34441, 629755, 433877, 62.39, 0.158268, 0.077782, 2.034771, ,
134068, 34425, 629894, 433901, 62.43, 0.157072, 0.077495, 2.026871, ,
134130, 34436, 629713, 433711, 62.47, 0.156750, 0.077233, 2.029573, ,
134204, 34441, 629732, 433697, 62.51, 0.155836, 0.077125, 2.020571, ,
134247, 34448, 629809, 433667, 62.55, 0.155572, 0.076792, 2.025888, ,
134241, 34435, 630090, 433792, 62.59, 0.154823, 0.076518, 2.023362, ,
134302, 34441, 630340, 433929, 62.63, 0.154193, 0.076377, 2.018834, ,
134335, 34448, 629454, 433869, 62.67, 0.154097, 0.078580, 1.961015, ,
134810, 34430, 629410, 433993, 62.71, 0.144978, 0.079198, 1.830568, ,
134341, 34455, 629088, 433871, 62.75, 0.154454, 0.079599, 1.940408, ,
127844, 34442, 627429, 433868, 62.78, 0.265160, 0.084174, 3.150150, ,
133463, 34446, 630303, 433805, 62.83, 0.168622, 0.075983, 2.219221, ,
134339, 34450, 628405, 434152, 62.86, 0.154161, 0.082610, 1.866119, ,
134367, 34450, 628985, 433746, 62.90, 0.153692, 0.079383, 1.936090, ,
134054, 34432, 629039, 433792, 62.94, 0.157764, 0.079418, 1.986511, ,
134195, 34420, 629263, 433926, 62.98, 0.154614, 0.079336, 1.948855, ,
134239, 34430, 629208, 433909, 63.02, 0.154530, 0.079420, 1.945741, ,
134301, 34423, 629477, 433935, 63.06, 0.153033, 0.078781, 1.942510, ,
134398, 34426, 629488, 433819, 63.10, 0.151604, 0.078286, 1.936538, ,
134361, 34425, 629560, 433804, 63.14, 0.152159, 0.078028, 1.950063, ,
134310, 34430, 629675, 433792, 63.18, 0.153340, 0.077662, 1.974446, ,
134253, 34434, 629858, 433810, 63.22, 0.154557, 0.077230, 2.001263, ,
134332, 34464, 629970, 433758, 63.26, 0.155193, 0.076712, 2.023043, ,
134230, 34466, 630348, 434018, 63.29, 0.157033, 0.076711, 2.047057, ,
133986, 34447, 629857, 433854, 63.33, 0.159886, 0.077408, 2.065486, ,
134039, 34453, 629980, 434060, 63.37, 0.159388, 0.077894, 2.046220, ,
134217, 34459, 629915, 433995, 63.41, 0.156793, 0.077813, 2.015003, ,
134236, 34462, 629860, 433892, 63.45, 0.156671, 0.077552, 2.020194, ,
134195, 34460, 629949, 433983, 63.49, 0.157228, 0.077671, 2.024272, ,
134046, 34469, 629885, 433997, 63.53, 0.160315, 0.077904, 2.057866, ,
134033, 34457, 629782, 433866, 63.57, 0.159750, 0.077663, 2.056955, ,
134074, 34448, 630108, 434030, 63.61, 0.158474, 0.077421, 2.046913, ,
134080, 34459, 630045, 434005, 63.65, 0.159092, 0.077495, 2.052940, ,
134021, 34452, 629722, 433871, 63.69, 0.159625, 0.077849, 2.050446, ,
134048, 34457, 629726, 434031, 63.73, 0.159498, 0.078478, 2.032385, ,
134228, 34474, 629593, 433995, 63.76, 0.157588, 0.078701, 2.002363, ,
134235, 34460, 629273, 433782, 63.81, 0.156557, 0.078732, 1.988490, ,
134211, 34458, 629147, 433860, 63.84, 0.156829, 0.079392, 1.975378, ,
134133, 34447, 628955, 433963, 63.88, 0.157419, 0.080334, 1.959542, ,
134296, 34450, 628802, 433867, 63.92, 0.154881, 0.080373, 1.927041, ,
134265, 34436, 628605, 433817, 63.96, 0.154486, 0.080717, 1.913930, ,
134368, 34442, 628780, 433873, 64.00, 0.153153, 0.080457, 1.903522, ,
134466, 34459, 628936, 433830, 64.04, 0.152622, 0.079854, 1.911259, ,
134391, 34460, 628999, 433873, 64.08, 0.153943, 0.079853, 1.927844, ,
134212, 34428, 629011, 433887, 64.12, 0.154852, 0.079875, 1.938667, ,
134261, 34444, 629062, 433835, 64.16, 0.155076, 0.079526, 1.949994, ,
134224, 34434, 629320, 433895, 64.19, 0.155043, 0.079054, 1.961219, ,
134275, 34480, 629084, 433768, 64.24, 0.157192, 0.079197, 1.984817, ,
134137, 34483, 628881, 433782, 64.27, 0.159702, 0.079814, 2.000927, ,
133967, 34456, 628397, 433691, 64.31, 0.160793, 0.080787, 1.990335, ,
133929, 34449, 628639, 433806, 64.35, 0.160974, 0.080579, 1.997728, ,
134027, 34474, 628396, 433714, 64.39, 0.160961, 0.080882, 1.990072, ,
133925, 34443, 628145, 433591, 64.43, 0.160650, 0.081083, 1.981294, ,
133918, 34440, 628538, 433927, 64.47, 0.160571, 0.081342, 1.974018, ,
133931, 34449, 628572, 433970, 64.51, 0.160941, 0.081420, 1.976662, ,
133904, 34448, 628331, 433811, 64.55, 0.161329, 0.081450, 1.980713, ,
133908, 34457, 628510, 433953, 64.59, 0.161850, 0.081524, 1.985308, ,
133741, 34433, 628134, 433756, 64.63, 0.163090, 0.081775, 1.994388, ,
133660, 34443, 628007, 433826, 64.66, 0.165107, 0.082406, 2.003577, ,
133701, 34462, 627731, 433869, 64.71, 0.165658, 0.083342, 1.987690, ,
133750, 34459, 627674, 433945, 64.74, 0.164637, 0.083804, 1.964555, ,
133903, 34489, 627461, 433954, 64.78, 0.164023, 0.084430, 1.942720, ,
133852, 34476, 627018, 433748, 64.82, 0.164032, 0.084832, 1.933617, ,
133810, 34462, 626698, 433600, 64.86, 0.163824, 0.085126, 1.924499, ,
133965, 34482, 626654, 433610, 64.90, 0.162524, 0.085288, 1.905604, ,
134010, 34494, 626458, 433512, 64.94, 0.162552, 0.085438, 1.902560, ,
134085, 34485, 626976, 433683, 64.98, 0.160705, 0.084688, 1.897623, ,
134131, 34488, 627126, 433598, 65.02, 0.160129, 0.083932, 1.907852, ,
134018, 34469, 627410, 433641, 65.06, 0.160786, 0.083317, 1.929798, ,
133944, 34477, 627338, 433556, 65.10, 0.162551, 0.083176, 1.954296, ,
133983, 34501, 627576, 433699, 65.14, 0.163462, 0.083090, 1.967282, ,
133992, 34506, 627513, 433618, 65.17, 0.163637, 0.082940, 1.972951, ,
134003, 34527, 627534, 433697, 65.21, 0.164821, 0.083198, 1.981061, ,
133852, 34503, 627265, 433581, 65.25, 0.165793, 0.083478, 1.986063, ,
133844, 34513, 627161, 433700, 65.29, 0.166580, 0.084243, 1.977372, ,
133838, 34513, 627058, 433710, 65.33, 0.166681, 0.084569, 1.970957, ,
133900, 34505, 627477, 434011, 65.37, 0.165117, 0.084613, 1.951430, ,
133968, 34502, 627521, 433990, 65.41, 0.163779, 0.084408, 1.940335, ,
133922, 34482, 627595, 434037, 65.45, 0.163247, 0.084391, 1.934414, ,
133984, 34500, 627678, 433950, 65.49, 0.163380, 0.083813, 1.949339, ,
133971, 34496, 627812, 433926, 65.53, 0.163337, 0.083346, 1.959748, ,
133803, 34461, 628045, 434014, 65.57, 0.163876, 0.083054, 1.973139, ,
133752, 34476, 627744, 433948, 65.61, 0.165714, 0.083622, 1.981695, ,
133670, 34466, 627697, 434028, 65.64, 0.166441, 0.084072, 1.979732, ,
133863, 34508, 627469, 433971, 65.69, 0.165935, 0.084475, 1.964295, ,
133832, 34492, 627351, 433976, 65.72, 0.165412, 0.084822, 1.950106, ,
133825, 34483, 627181, 433949, 65.76, 0.164943, 0.085185, 1.936291, ,
133813, 34472, 626680, 433778, 65.80, 0.164426, 0.085888, 1.914420, ,
133954, 34488, 626708, 433796, 65.84, 0.163101, 0.085883, 1.899106, ,
134089, 34494, 626768, 433817, 65.88, 0.161225, 0.085801, 1.879068, ,
134202, 34490, 626577, 433481, 65.92, 0.159069, 0.084984, 1.871745, ,
134208, 34457, 626650, 433263, 65.96, 0.156814, 0.083908, 1.868879, ,
134279, 34470, 627235, 433474, 66.00, 0.156472, 0.083133, 1.882198, ,
134264, 34472, 627475, 433581, 66.04, 0.156854, 0.082897, 1.892160, ,
134313, 34491, 627510, 433508, 66.07, 0.157273, 0.082508, 1.906167, ,
134292, 34480, 627523, 433376, 66.12, 0.156907, 0.081943, 1.914844, ,
134253, 34476, 627838, 433519, 66.15, 0.157300, 0.081644, 1.926657, ,
134117, 34464, 627487, 433394, 66.19, 0.158797, 0.082114, 1.933854, ,
133980, 34448, 627399, 433492, 66.23, 0.160052, 0.082751, 1.934148, ,
134069, 34458, 627553, 433597, 66.27, 0.159211, 0.082745, 1.924113, ,
134169, 34458, 627848, 433729, 66.31, 0.157533, 0.082458, 1.910476, ,
134167, 34453, 627877, 433713, 66.35, 0.157240, 0.082313, 1.910265, ,
134175, 34462, 628063, 433839, 66.39, 0.157694, 0.082303, 1.916008, ,
134129, 34452, 627679, 433608, 66.43, 0.157812, 0.082440, 1.914256, ,
134230, 34474, 627742, 433547, 66.47, 0.157555, 0.082022, 1.920891, ,
134302, 34485, 627825, 433562, 66.51, 0.157066, 0.081852, 1.918899, ,
134182, 34465, 627855, 433649, 66.54, 0.157772, 0.082118, 1.921293, ,
134144, 34470, 627792, 433741, 66.59, 0.158736, 0.082661, 1.920337, ,
134119, 34462, 627361, 433520, 66.62, 0.158633, 0.082968, 1.911975, ,
134275, 34481, 627371, 433472, 66.66, 0.157257, 0.082748, 1.900434, ,
134264, 34475, 627261, 433478, 66.70, 0.157050, 0.083077, 1.890421, ,
134196, 34470, 627107, 433469, 66.74, 0.157864, 0.083467, 1.891326, ,
134321, 34480, 627056, 433443, 66.78, 0.156421, 0.083504, 1.873212, ,
134401, 34479, 627110, 433502, 66.82, 0.155016, 0.083591, 1.854455, ,
134381, 34471, 627320, 433564, 66.86, 0.154829, 0.083258, 1.859627, ,
134425, 34467, 627783, 433701, 66.90, 0.153831, 0.082525, 1.864048, ,
134374, 34458, 627648, 433594, 66.94, 0.154097, 0.082470, 1.868520, ,
134405, 34481, 627778, 433661, 66.98, 0.155080, 0.082379, 1.882519, ,
134395, 34470, 627931, 433760, 67.02, 0.154529, 0.082352, 1.876446, ,
134401, 34462, 628021, 433763, 67.06, 0.153906, 0.082115, 1.874275, ,
134406, 34460, 627794, 433579, 67.09, 0.153692, 0.082006, 1.874154, ,
134381, 34477, 627529, 433489, 67.13, 0.155221, 0.082379, 1.884228, ,
134423, 34504, 627637, 433603, 67.17, 0.156279, 0.082537, 1.893448, ,
134361, 34492, 627582, 433616, 67.21, 0.156534, 0.082741, 1.891860, ,
134301, 34484, 627365, 433544, 67.25, 0.157018, 0.083053, 1.890564, ,
134223, 34459, 627253, 433511, 67.29, 0.156693, 0.083231, 1.882621, ,
134390, 34497, 627176, 433440, 67.33, 0.156375, 0.083160, 1.880411, ,
134325, 34482, 627121, 433418, 67.37, 0.156485, 0.083224, 1.880283, ,
134322, 34486, 627190, 433433, 67.41, 0.156796, 0.083093, 1.886994, ,
134313, 34487, 627539, 433638, 67.45, 0.157012, 0.082948, 1.892896, ,
134271, 34492, 627461, 433629, 67.49, 0.158042, 0.083128, 1.901191, ,
134172, 34493, 627220, 433622, 67.52, 0.159767, 0.083767, 1.907276, ,
134081, 34492, 626770, 433512, 67.57, 0.161229, 0.084573, 1.906381, ,
134083, 34495, 626643, 433548, 67.60, 0.161391, 0.085070, 1.897166, ,
134138, 34503, 626644, 433645, 67.64, 0.160990, 0.085455, 1.883907, ,
134037, 34478, 626395, 433561, 67.68, 0.161054, 0.085809, 1.876883, ,
134103, 34484, 626614, 433714, 67.72, 0.160338, 0.085815, 1.868412, ,
134116, 34480, 626246, 433554, 67.76, 0.159859, 0.086195, 1.854625, ,
134063, 34462, 626328, 433574, 67.80, 0.159573, 0.086047, 1.854481, ,
134180, 34468, 626401, 433495, 67.84, 0.158002, 0.085528, 1.847362, ,
134184, 34455, 626595, 433486, 67.88, 0.157086, 0.084954, 1.849061, ,
134229, 34462, 626814, 433525, 67.92, 0.156788, 0.084504, 1.855404, ,
134271, 34483, 626965, 433583, 67.96, 0.157455, 0.084317, 1.867407, ,
134370, 34518, 627020, 433609, 68.00, 0.158079, 0.084269, 1.875884, ,
134302, 34503, 626851, 433496, 68.04, 0.158240, 0.084285, 1.877449, ,
134098, 34464, 626549, 433431, 68.07, 0.159116, 0.084861, 1.875012, ,
134028, 34460, 626494, 433438, 68.12, 0.160030, 0.085042, 1.881777, ,
134041, 34472, 626443, 433488, 68.15, 0.160595, 0.085384, 1.880865, ,
133956, 34470, 626162, 433399, 68.19, 0.161892, 0.085806, 1.886714, ,
133904, 34453, 625960, 433320, 68.23, 0.161656, 0.086050, 1.878621, ,
133990, 34458, 625921, 433336, 68.27, 0.160538, 0.086223, 1.861896, ,
134092, 34471, 626198, 433492, 68.31, 0.159674, 0.086079, 1.854963, ,
134078, 34457, 626204, 433406, 68.35, 0.158995, 0.085718, 1.854858, ,
134086, 34456, 626332, 433430, 68.39, 0.158795, 0.085459, 1.858141, ,
134069, 34461, 626253, 433370, 68.42, 0.159407, 0.085438, 1.865767, ,
134071, 34473, 625909, 433258, 68.47, 0.160157, 0.085943, 1.863520, ,
134049, 34479, 625936, 433396, 68.50, 0.160918, 0.086421, 1.862012, ,
134062, 34487, 625989, 433546, 68.54, 0.161222, 0.086876, 1.855778, ,
133940, 34452, 626268, 433754, 68.58, 0.160986, 0.086935, 1.851799, ,
133932, 34450, 626056, 433706, 68.62, 0.160989, 0.087331, 1.843447, ,
133975, 34473, 625819, 433727, 68.66, 0.161769, 0.088072, 1.836771, ,
134119, 34509, 625687, 433730, 68.70, 0.161700, 0.088451, 1.828136, ,
134114, 34500, 625503, 433656, 68.74, 0.161197, 0.088665, 1.818039, ,
134171, 34497, 625754, 433731, 68.78, 0.160045, 0.088269, 1.813156, ,
134268, 34498, 625742, 433613, 68.82, 0.158484, 0.087830, 1.804451, ,
134270, 34485, 625765, 433547, 68.86, 0.157602, 0.087501, 1.801144, ,
134364, 34508, 625677, 433480, 68.90, 0.157528, 0.087477, 1.800790, ,
134354, 34515, 625895, 433592, 68.94, 0.158152, 0.087321, 1.811160, ,
134283, 34500, 626091, 433662, 68.97, 0.158363, 0.087057, 1.819069, ,
134227, 34493, 626166, 433713, 69.02, 0.158845, 0.087053, 1.824686, ,
134112, 34476, 625630, 433450, 69.05, 0.159665, 0.087487, 1.825003, ,
133931, 34446, 625359, 433393, 69.09, 0.160745, 0.088012, 1.826407, ,
134015, 34472, 625369, 433367, 69.13, 0.161032, 0.087880, 1.832416, ,
134037, 34460, 625246, 433235, 69.17, 0.159879, 0.087692, 1.823186, ,
134125, 34480, 625305, 433287, 69.21, 0.159708, 0.087737, 1.820308, ,
134100, 34480, 625165, 433174, 69.25, 0.160127, 0.087672, 1.826424, ,
133933, 34438, 625129, 433170, 69.29, 0.160188, 0.087756, 1.825375, ,
133939, 34450, 625112, 433150, 69.33, 0.160872, 0.087724, 1.833850, ,
134075, 34485, 625155, 433199, 69.37, 0.160873, 0.087801, 1.832256, ,
133925, 34464, 624887, 433124, 69.40, 0.162021, 0.088245, 1.836048, ,
133904, 34472, 625233, 433482, 69.44, 0.162897, 0.088718, 1.836111, ,
133862, 34468, 625040, 433441, 69.49, 0.163341, 0.089090, 1.833437, ,
133893, 34476, 625101, 433437, 69.52, 0.163343, 0.088905, 1.837277, ,
133843, 34454, 625042, 433465, 69.56, 0.162747, 0.089181, 1.824904, ,
133850, 34463, 624919, 433511, 69.60, 0.163217, 0.089707, 1.819440, ,
133888, 34476, 625121, 433686, 69.64, 0.163427, 0.089847, 1.818948, ,
133859, 34460, 624936, 433590, 69.68, 0.162869, 0.089976, 1.810136, ,
133866, 34453, 625185, 433701, 69.72, 0.162295, 0.089729, 1.808719, ,
133957, 34477, 625540, 433831, 69.76, 0.162332, 0.089264, 1.818575, ,
133843, 34453, 625769, 433954, 69.80, 0.162681, 0.089120, 1.825415, ,
133867, 34465, 625822, 434000, 69.84, 0.163061, 0.089157, 1.828922, ,
133942, 34492, 625592, 433854, 69.87, 0.163563, 0.089211, 1.833439, ,
133925, 34488, 625567, 433841, 69.92, 0.163588, 0.089229, 1.833358, ,
134036, 34514, 625488, 433805, 69.95, 0.163419, 0.089304, 1.829927, ,
133916, 34491, 625410, 433816, 69.99, 0.163935, 0.089564, 1.830356, ,
133785, 34464, 625139, 433706, 70.03, 0.164375, 0.089877, 1.828892, ,
133634, 34433, 625117, 433767, 70.07, 0.164891, 0.090182, 1.828423, ,
133647, 34444, 625038, 433838, 70.11, 0.165391, 0.090686, 1.823776, ,
133641, 34449, 624945, 433832, 70.15, 0.165819, 0.090921, 1.823777, ,
133655, 34448, 624839, 433780, 70.19, 0.165518, 0.091007, 1.818737, ,
133679, 34449, 624878, 433844, 70.23, 0.165179, 0.091155, 1.812071, ,
133783, 34480, 625220, 434072, 70.27, 0.165453, 0.091117, 1.815831, ,
133763, 34468, 624933, 433902, 70.31, 0.165006, 0.091234, 1.808601, ,
133773, 34480, 624937, 433904, 70.35, 0.165621, 0.091231, 1.815405, ,
133655, 34447, 624829, 433874, 70.39, 0.165453, 0.091411, 1.809980, ,
133658, 34454, 624262, 433621, 70.42, 0.165859, 0.091975, 1.803307, ,
133803, 34488, 624346, 433793, 70.46, 0.165639, 0.092430, 1.792042, ,
133809, 34478, 624338, 433803, 70.50, 0.164885, 0.092493, 1.782688, ,
133788, 34467, 624386, 433830, 70.54, 0.164520, 0.092467, 1.779232, ,
133846, 34478, 624307, 433765, 70.58, 0.164263, 0.092427, 1.777228, ,
133794, 34458, 624067, 433598, 70.62, 0.163832, 0.092426, 1.772580, ,
133797, 34458, 624187, 433656, 70.66, 0.163781, 0.092324, 1.773985, ,
133774, 34458, 624054, 433502, 70.70, 0.164168, 0.092077, 1.782942, ,
133807, 34458, 623857, 433295, 70.74, 0.163613, 0.091796, 1.782358, ,
133729, 34445, 624102, 433441, 70.78, 0.164076, 0.091699, 1.789290, ,
133740, 34451, 623927, 433365, 70.82, 0.164283, 0.091882, 1.787986, ,
133733, 34461, 623845, 433396, 70.85, 0.165054, 0.092234, 1.789510, ,
133721, 34467, 623595, 433308, 70.90, 0.165648, 0.092578, 1.789283, ,
133718, 34464, 623461, 433357, 70.93, 0.165502, 0.093147, 1.776778, ,
133666, 34453, 623177, 433275, 70.97, 0.165659, 0.093610, 1.769671, ,
133625, 34443, 623123, 433348, 71.01, 0.165696, 0.094053, 1.761726, ,
133620, 34439, 623159, 433473, 71.05, 0.165519, 0.094454, 1.752378, ,
133657, 34446, 622838, 433329, 71.09, 0.165354, 0.094772, 1.744752, ,
133721, 34460, 622862, 433375, 71.13, 0.165191, 0.094889, 1.740876, ,
133660, 34434, 623033, 433507, 71.17, 0.164519, 0.094942, 1.732843, ,
133662, 34429, 623004, 433508, 71.21, 0.164158, 0.095026, 1.727502, ,
133773, 34465, 622668, 433257, 71.25, 0.164642, 0.094957, 1.733852, ,
133657, 34435, 622607, 433280, 71.29, 0.164635, 0.095220, 1.728995, ,
133707, 34453, 622722, 433450, 71.32, 0.164969, 0.095580, 1.725970, ,
133614, 34429, 622128, 433150, 71.37, 0.164967, 0.096036, 1.717767, ,
133666, 34438, 622495, 433493, 71.40, 0.164679, 0.096386, 1.708537, ,
133647, 34427, 622427, 433490, 71.44, 0.164280, 0.096564, 1.701259, ,
133705, 34442, 622163, 433334, 71.48, 0.164284, 0.096676, 1.699334, ,
133735, 34443, 622189, 433439, 71.52, 0.163845, 0.097024, 1.688704, ,
133740, 34432, 622232, 433460, 71.56, 0.163042, 0.096988, 1.681050, ,
133839, 34453, 622177, 433413, 71.60, 0.162748, 0.096953, 1.678630, ,
133821, 34442, 622688, 433675, 71.64, 0.162333, 0.096577, 1.680864, ,
133844, 34449, 622635, 433557, 71.68, 0.162403, 0.096252, 1.687271, ,
133854, 34461, 623107, 433823, 71.72, 0.163019, 0.096001, 1.698093, ,
133757, 34440, 623053, 433736, 71.75, 0.163278, 0.095803, 1.704310, ,
133788, 34452, 623236, 433843, 71.80, 0.163541, 0.095722, 1.708506, ,
133859, 34475, 623027, 433707, 71.83, 0.163849, 0.095760, 1.711044, ,
133795, 34459, 623007, 433709, 71.87, 0.163880, 0.095823, 1.710234, ,
133763, 34453, 622723, 433605, 71.91, 0.164027, 0.096199, 1.705081, ,
133791, 34459, 622701, 433624, 71.95, 0.163948, 0.096336, 1.701826, ,
133763, 34440, 622821, 433730, 71.99, 0.163177, 0.096426, 1.692253, ,
133730, 34426, 622571, 433575, 72.03, 0.162818, 0.096503, 1.687184, ,
133757, 34427, 622505, 433515, 72.07, 0.162429, 0.096446, 1.684135, ,
133801, 34440, 622667, 433629, 72.11, 0.162538, 0.096451, 1.685187, ,
133858, 34460, 622554, 433588, 72.15, 0.162886, 0.096602, 1.686155, ,
133862, 34465, 622468, 433546, 72.19, 0.163145, 0.096674, 1.687586, ,
133809, 34449, 622498, 433589, 72.23, 0.162992, 0.096762, 1.684452, ,
133856, 34458, 622526, 433645, 72.27, 0.162789, 0.096909, 1.679821, ,
133794, 34434, 622548, 433707, 72.30, 0.162264, 0.097096, 1.671176, ,
133785, 34423, 622448, 433682, 72.35, 0.161696, 0.097275, 1.662267, ,
133867, 34432, 622324, 433564, 72.38, 0.160906, 0.097148, 1.656295, ,
133909, 34440, 622073, 433356, 72.42, 0.160722, 0.097015, 1.656675, ,
133830, 34411, 622165, 433441, 72.46, 0.160155, 0.097099, 1.649398, ,
133977, 34441, 622259, 433454, 72.50, 0.159645, 0.096889, 1.647721, ,
134006, 34444, 622537, 433564, 72.54, 0.159354, 0.096553, 1.650425, ,
134034, 34452, 622654, 433569, 72.58, 0.159407, 0.096247, 1.656225, ,
134024, 34454, 622608, 433449, 72.62, 0.159705, 0.095895, 1.665426, ,
134031, 34460, 622911, 433580, 72.66, 0.159980, 0.095574, 1.673877, ,
133916, 34441, 622734, 433387, 72.70, 0.160670, 0.095295, 1.686038, ,
134044, 34478, 622916, 433516, 72.73, 0.160937, 0.095304, 1.688667, ,
134010, 34475, 622973, 433513, 72.77, 0.161312, 0.095133, 1.695644, ,
133947, 34462, 623006, 433498, 72.81, 0.161521, 0.094981, 1.700565, ,
133924, 34453, 622986, 433531, 72.85, 0.161320, 0.095169, 1.695090, ,
133873, 34457, 621824, 433585, 72.89, 0.162438, 0.098628, 1.646973, ,
133876, 34445, 622813, 433464, 72.93, 0.161604, 0.095383, 1.694266, ,
133917, 34456, 622828, 433527, 72.97, 0.161633, 0.095593, 1.690842, ,
133941, 34459, 622743, 433520, 73.01, 0.161426, 0.095802, 1.684988, ,
133954, 34455, 622604, 433441, 73.05, 0.160946, 0.095874, 1.678734, ,
133935, 34450, 622782, 433585, 73.09, 0.160939, 0.095954, 1.677249, ,
133968, 34459, 623013, 433756, 73.13, 0.160972, 0.095995, 1.676885, ,
133950, 34454, 622800, 433665, 73.17, 0.160948, 0.096224, 1.672634, ,
133975, 34458, 622770, 433683, 73.20, 0.160789, 0.096380, 1.668284, ,
133953, 34453, 622785, 433729, 73.25, 0.160832, 0.096523, 1.666268, ,
133927, 34439, 622551, 433606, 73.29, 0.160355, 0.096683, 1.658567, ,
133906, 34427, 622465, 433587, 73.33, 0.159923, 0.096847, 1.651306, ,
133961, 34425, 622468, 433570, 73.36, 0.158868, 0.096770, 1.641710, ,
134044, 34438, 622501, 433566, 73.40, 0.158324, 0.096662, 1.637916, ,
134136, 34455, 622250, 433350, 73.44, 0.157891, 0.096497, 1.636227, ,
134103, 34440, 622369, 433378, 73.48, 0.157465, 0.096277, 1.635538, ,
134107, 34436, 622435, 433379, 73.52, 0.157136, 0.096097, 1.635186, ,
134090, 34436, 622568, 433418, 73.56, 0.157421, 0.095882, 1.641825, ,
134135, 34456, 622774, 433489, 73.60, 0.157973, 0.095592, 1.652578, ,
134064, 34456, 622796, 433453, 73.64, 0.159164, 0.095386, 1.668632, ,
134010, 34453, 622307, 433120, 73.68, 0.159875, 0.095416, 1.675566, ,
134024, 34463, 622519, 433259, 73.72, 0.160293, 0.095381, 1.680551, ,
133926, 34442, 622386, 433196, 73.75, 0.160567, 0.095500, 1.681338, ,
133873, 34430, 622421, 433259, 73.79, 0.160674, 0.095655, 1.679729, ,
133920, 34445, 622329, 433230, 73.83, 0.160864, 0.095795, 1.679252, ,
133898, 34439, 622013, 433060, 73.87, 0.160842, 0.095996, 1.675512, ,
133932, 34437, 621834, 432979, 73.91, 0.160140, 0.096171, 1.665162, ,
133962, 34438, 621622, 432868, 73.95, 0.159701, 0.096318, 1.658068, ,
133998, 34444, 621659, 432919, 73.99, 0.159489, 0.096419, 1.654121, ,
134004, 34443, 621684, 432962, 74.03, 0.159323, 0.096522, 1.650640, ,
134050, 34456, 621651, 432960, 74.07, 0.159399, 0.096606, 1.649998, ,
133962, 34429, 621469, 432830, 74.11, 0.159113, 0.096593, 1.647256, ,
134062, 34453, 621511, 432901, 74.15, 0.159002, 0.096760, 1.643256, ,
134099, 34464, 621471, 432929, 74.18, 0.159099, 0.096985, 1.640462, ,
134162, 34469, 621310, 432880, 74.23, 0.158369, 0.097238, 1.628673, ,
134077, 34440, 621256, 432882, 74.26, 0.157901, 0.097397, 1.621209, ,
134136, 34439, 621165, 432818, 74.30, 0.156845, 0.097395, 1.610412, ,
134135, 34430, 621529, 433048, 74.34, 0.156274, 0.097300, 1.606109, ,
134173, 34433, 621331, 432919, 74.38, 0.155833, 0.097336, 1.600981, ,
134200, 34433, 621288, 432839, 74.42, 0.155380, 0.097135, 1.599629, ,
134259, 34441, 621410, 432839, 74.46, 0.154913, 0.096794, 1.600448, ,
134214, 34427, 621680, 432886, 74.50, 0.154753, 0.096228, 1.608193, ,
134213, 34429, 621655, 432745, 74.54, 0.154900, 0.095732, 1.618066, ,
134170, 34424, 621709, 432663, 74.58, 0.155295, 0.095252, 1.630361, ,
134146, 34427, 621738, 432593, 74.62, 0.155893, 0.094890, 1.642892, ,
134182, 34449, 621824, 432597, 74.65, 0.156727, 0.094665, 1.655591, ,
134129, 34442, 621978, 432651, 74.70, 0.157159, 0.094452, 1.663901, ,
134134, 34450, 622156, 432741, 74.73, 0.157598, 0.094316, 1.670948, ,
134037, 34424, 622208, 432746, 74.77, 0.157527, 0.094191, 1.672413, ,
134149, 34447, 622248, 432776, 74.81, 0.157150, 0.094200, 1.668260, ,
134177, 34451, 622238, 432725, 74.85, 0.156942, 0.094023, 1.669181, ,
134194, 34451, 622337, 432735, 74.89, 0.156657, 0.093787, 1.670345, ,
134300, 34466, 622525, 432807, 74.93, 0.155859, 0.093551, 1.666031, ,
134300, 34462, 622849, 432984, 74.97, 0.155598, 0.093358, 1.666688, ,
134301, 34454, 622596, 432788, 75.01, 0.155059, 0.093277, 1.662350, ,
134352, 34465, 622657, 432815, 75.05, 0.154923, 0.093215, 1.661993, ,
134368, 34461, 622847, 432943, 75.09, 0.154394, 0.093199, 1.656606, ,
134415, 34474, 622773, 432894, 75.13, 0.154455, 0.093209, 1.657095, ,
134413, 34463, 622588, 432786, 75.16, 0.153771, 0.093291, 1.648287, ,
134526, 34479, 622584, 432779, 75.20, 0.152924, 0.093274, 1.639510, ,
134399, 34436, 622703, 432822, 75.24, 0.152241, 0.093115, 1.634984, ,
134347, 34417, 622780, 432865, 75.28, 0.151870, 0.093073, 1.631738, ,
134378, 34428, 622551, 432696, 75.32, 0.152070, 0.093033, 1.634579, ,
134396, 34428, 622661, 432724, 75.36, 0.151769, 0.092839, 1.634757, ,
134440, 34445, 623000, 432900, 75.40, 0.152143, 0.092600, 1.643021, ,
134327, 34418, 623240, 432975, 75.44, 0.152271, 0.092231, 1.650962, ,
134386, 34426, 623134, 432794, 75.48, 0.151805, 0.091801, 1.653643, ,
134401, 34424, 623236, 432755, 75.52, 0.151423, 0.091360, 1.657443, ,
134417, 34426, 623249, 432685, 75.56, 0.151286, 0.091042, 1.661712, ,
134414, 34431, 623417, 432656, 75.60, 0.151663, 0.090458, 1.676620, ,
134438, 34441, 623850, 432809, 75.63, 0.151915, 0.089866, 1.690464, ,
134367, 34431, 624020, 432805, 75.68, 0.152450, 0.089377, 1.705709, ,
134512, 34476, 624231, 432857, 75.71, 0.152963, 0.088998, 1.718719, ,
134460, 34455, 623969, 432615, 75.75, 0.152461, 0.088756, 1.717764, ,
134402, 34440, 624218, 432759, 75.79, 0.152452, 0.088641, 1.719890, ,
134437, 34440, 624087, 432661, 75.83, 0.151867, 0.088612, 1.713837, ,
134486, 34448, 624434, 432898, 75.87, 0.151569, 0.088598, 1.710757, ,
134496, 34444, 624348, 432842, 75.91, 0.151140, 0.088612, 1.705639, ,
134432, 34425, 624448, 432911, 75.95, 0.150970, 0.088611, 1.703739, ,
134434, 34416, 624351, 432845, 75.99, 0.150348, 0.088616, 1.696625, ,
134459, 34428, 624405, 432877, 76.03, 0.150714, 0.088594, 1.701174, ,
134459, 34432, 624473, 432914, 76.07, 0.150975, 0.088553, 1.704909, ,
134515, 34446, 624590, 432994, 76.10, 0.150953, 0.088549, 1.704743, ,
134445, 34431, 624427, 432902, 76.15, 0.151144, 0.088633, 1.705280, ,
134452, 34434, 624599, 433021, 76.18, 0.151223, 0.088632, 1.706189, ,
134402, 34419, 624684, 433061, 76.22, 0.151080, 0.088556, 1.706031, ,
134564, 34458, 624612, 432974, 76.26, 0.150917, 0.088408, 1.707066, ,
134626, 34472, 624470, 432838, 76.30, 0.150795, 0.088257, 1.708594, ,
134659, 34483, 624612, 432899, 76.34, 0.150961, 0.088107, 1.713395, ,
134436, 34428, 624503, 432778, 76.38, 0.151099, 0.087924, 1.718515, ,
134439, 34434, 624611, 432809, 76.42, 0.151441, 0.087748, 1.725858, ,
134397, 34440, 624640, 432776, 76.46, 0.152536, 0.087535, 1.742572, ,
134540, 34481, 624989, 432968, 76.50, 0.152820, 0.087335, 1.749814, ,
134455, 34474, 624712, 432749, 76.53, 0.153786, 0.087226, 1.763063, ,
[truncated: 83 more rows]

## Sheet: Fig_5E_comp-yebC
FlowCell Text Data File: 3-lc.csv
Software Version: 1.56A
Date: 2024-04-24
Time: 15:02:48
User: ignatov
Experiment name:
*** CENTRIFUGE SETTINGS ***
Rotor Manufacturer: Beckman
Rotor Model: SW40Ti
Speed: rpm
Gradient: 10.0% to 50.0% v/v
Time:
w2t: x 10^0
Number of Tubes: 2
Sample Volume: 12 ml
Temperature: 4.0 deg C
*** FRACTIONATION SETTINGS ***
Volume displaced/mm: 0.143 ml/mm
Tubing length: 290 mm
Total Dead Volume (= last fraction): 0.299 ml
Scan Speed: 0.30 mm/sec
Total Distance: 84.7 mm
Upper Limit to Slow-down Distance: 37.50 mm
Start mode: Meniscus sensing
Fail-safe Distance (M): 8 mm
Number of fractions: 1
Distance/fraction: 84.70 mm
Start Distance: 0.00 mm
Volume/fraction: 12.078 ml
Data Samples/mm: 25.25
*** SCANNING SETTINGS ***
Scanning mode: DUAL UV OD
Channel A (LED1) Wavelength: 260 nm
Channel B (LED2) Wavelength: 280 nm
Sensitivity: 0
Integration time: 132 ms
Averaging: 1 samples
LED1 (260 nm) On Time: 10 ms
PD2 (280 nm) On Time: 10 ms
Sample A Zero: 143852
Source A Zero: 34447.1
Sample B Zero: 656881.2
Source B Zero: 432748.7
Data Columns:
SampleA, SourceA, SampleB, SourceB, Position, AbsA, AbsB, ratioA/B, Fraction Number, Fraction Volume (ml)
107120, 34402, 497010, 432810, 0.00, 0.660559, 0.484717, 1.362774, ,
84686, 34398, 389594, 432976, 0.04, 1.189149, 0.908380, 1.309087, ,
106937, 34401, 492479, 433107, 0.07, 0.664342, 0.501818, 1.323871, ,
107016, 34424, 491372, 432914, 0.10, 0.664184, 0.504952, 1.315340, ,
107037, 34406, 491651, 432952, 0.14, 0.662565, 0.504119, 1.314304, ,
107117, 34420, 491480, 432725, 0.18, 0.661800, 0.503812, 1.313584, ,
107098, 34410, 491824, 432943, 0.22, 0.661545, 0.503472, 1.313967, ,
107092, 34398, 491830, 432801, 0.26, 0.660886, 0.502881, 1.314201, ,
107189, 34421, 492147, 432930, 0.30, 0.660353, 0.502279, 1.314713, ,
107251, 34433, 492269, 432839, 0.34, 0.659836, 0.501483, 1.315769, ,
107209, 34406, 492471, 432839, 0.38, 0.658952, 0.500771, 1.315876, ,
107248, 34399, 492859, 433041, 0.42, 0.657676, 0.500213, 1.314791, ,
107299, 34402, 492855, 432899, 0.46, 0.656802, 0.499657, 1.314505, ,
107286, 34392, 493040, 432977, 0.50, 0.656420, 0.499318, 1.314633, ,
107280, 34382, 493126, 432948, 0.53, 0.655892, 0.498899, 1.314678, ,
107377, 34408, 493335, 433007, 0.57, 0.655559, 0.498400, 1.315328, ,
107373, 34406, 493674, 433179, 0.61, 0.655512, 0.497896, 1.316563, ,
107390, 34406, 493575, 432959, 0.65, 0.655156, 0.497362, 1.317261, ,
107361, 34392, 493773, 432981, 0.69, 0.654848, 0.496754, 1.318254, ,
107331, 34381, 493684, 432767, 0.73, 0.654757, 0.496208, 1.319520, ,
107340, 34379, 494029, 432927, 0.77, 0.654437, 0.495637, 1.320397, ,
107359, 34382, 494022, 432770, 0.81, 0.654235, 0.495031, 1.321604, ,
107328, 34379, 493965, 432625, 0.85, 0.654689, 0.494650, 1.323540, ,
107340, 34380, 494335, 432870, 0.89, 0.654503, 0.494332, 1.324013, ,
107357, 34387, 494428, 432893, 0.93, 0.654604, 0.494098, 1.324848, ,
107465, 34418, 494389, 432828, 0.97, 0.654370, 0.493974, 1.324704, ,
107475, 34424, 494180, 432660, 1.00, 0.654552, 0.494034, 1.324913, ,
107479, 34434, 493987, 432788, 1.05, 0.655122, 0.495227, 1.322874, ,
107377, 34413, 493209, 432648, 1.08, 0.655886, 0.497403, 1.318622, ,
107298, 34387, 492932, 432638, 1.12, 0.655842, 0.498338, 1.316057, ,
107276, 34376, 493137, 432716, 1.16, 0.655583, 0.497929, 1.316619, ,
107345, 34386, 493378, 432712, 1.20, 0.654791, 0.497064, 1.317315, ,
107352, 34382, 493381, 432725, 1.24, 0.654382, 0.497106, 1.316383, ,
107359, 34390, 493444, 432700, 1.28, 0.654759, 0.496784, 1.317995, ,
107362, 34388, 493314, 432681, 1.32, 0.654565, 0.497165, 1.316594, ,
107357, 34385, 493160, 432562, 1.36, 0.654474, 0.497230, 1.316239, ,
107411, 34402, 493041, 432675, 1.40, 0.654454, 0.498103, 1.313894, ,
107438, 34407, 493017, 432730, 1.44, 0.654216, 0.498408, 1.312610, ,
107410, 34400, 493138, 432779, 1.47, 0.654344, 0.498179, 1.313473, ,
107344, 34378, 493297, 432856, 1.51, 0.654288, 0.497928, 1.314022, ,
107437, 34403, 493379, 432845, 1.55, 0.653975, 0.497595, 1.314272, ,
107386, 34385, 493273, 432811, 1.59, 0.653866, 0.497832, 1.313428, ,
107443, 34401, 493468, 433018, 1.63, 0.653718, 0.497976, 1.312752, ,
107402, 34385, 493445, 432929, 1.67, 0.653530, 0.497700, 1.313102, ,
107454, 34402, 493446, 432857, 1.71, 0.653554, 0.497407, 1.313921, ,
107482, 34407, 493463, 432818, 1.75, 0.653294, 0.497191, 1.313971, ,
107430, 34389, 493436, 432750, 1.79, 0.653206, 0.497013, 1.314263, ,
107483, 34403, 493342, 432678, 1.83, 0.653012, 0.497055, 1.313762, ,
107432, 34391, 493810, 433073, 1.87, 0.653295, 0.496993, 1.314495, ,
107441, 34391, 493659, 432992, 1.90, 0.653106, 0.497199, 1.313571, ,
107471, 34397, 493656, 433008, 1.95, 0.652870, 0.497274, 1.312899, ,
107472, 34396, 493633, 432885, 1.98, 0.652784, 0.496861, 1.313815, ,
107480, 34398, 493817, 432959, 2.02, 0.652747, 0.496511, 1.314669, ,
107457, 34391, 493618, 432805, 2.06, 0.652771, 0.496593, 1.314499, ,
107605, 34435, 493994, 433116, 2.10, 0.652551, 0.496518, 1.314254, ,
107594, 34434, 493826, 432870, 2.14, 0.652716, 0.496122, 1.315635, ,
107573, 34422, 493846, 432859, 2.18, 0.652371, 0.496008, 1.315243, ,
107570, 34422, 493819, 432968, 2.22, 0.652433, 0.496540, 1.313960, ,
107605, 34433, 493858, 432963, 2.26, 0.652420, 0.496383, 1.314350, ,
107573, 34417, 493978, 432946, 2.30, 0.652044, 0.495892, 1.314889, ,
107625, 34438, 494199, 433076, 2.34, 0.652329, 0.495637, 1.316142, ,
107482, 34387, 494381, 433256, 2.38, 0.651986, 0.495719, 1.315232, ,
107533, 34396, 494755, 433128, 2.42, 0.651507, 0.493892, 1.319128, ,
107594, 34419, 495023, 433139, 2.45, 0.651735, 0.492996, 1.321990, ,
107553, 34409, 494987, 433182, 2.49, 0.651939, 0.493294, 1.321602, ,
107552, 34406, 495004, 433085, 2.53, 0.651764, 0.492846, 1.322450, ,
107562, 34410, 494691, 432796, 2.57, 0.651816, 0.492785, 1.322719, ,
107656, 34436, 494834, 432762, 2.61, 0.651550, 0.492146, 1.323895, ,
107574, 34413, 495114, 432904, 2.65, 0.651761, 0.491734, 1.325436, ,
107620, 34429, 495019, 432762, 2.69, 0.651845, 0.491497, 1.326244, ,
107661, 34443, 495060, 432705, 2.73, 0.651903, 0.491124, 1.327368, ,
107662, 34440, 495361, 432742, 2.77, 0.651686, 0.490217, 1.329383, ,
107679, 34441, 495645, 432867, 2.81, 0.651396, 0.489723, 1.330131, ,
107699, 34449, 495752, 432823, 2.85, 0.651501, 0.489172, 1.331845, ,
107585, 34410, 495792, 432645, 2.88, 0.651335, 0.488317, 1.333837, ,
107642, 34423, 495834, 432434, 2.93, 0.650993, 0.487322, 1.335857, ,
107660, 34430, 496933, 432531, 2.96, 0.651074, 0.483866, 1.345567, ,
107732, 34453, 497278, 432675, 3.00, 0.651073, 0.483239, 1.347311, ,
107737, 34452, 497337, 432569, 3.04, 0.650903, 0.482607, 1.348723, ,
107715, 34444, 497365, 432490, 3.08, 0.650840, 0.482192, 1.349753, ,
107651, 34413, 497549, 432633, 3.12, 0.650151, 0.482123, 1.348515, ,
107660, 34412, 497423, 432496, 3.16, 0.649897, 0.482013, 1.348298, ,
107664, 34414, 497535, 432487, 3.20, 0.649945, 0.481586, 1.349592, ,
107714, 34434, 497215, 432435, 3.24, 0.650207, 0.482495, 1.347594, ,
107487, 34439, 495605, 432388, 3.28, 0.655282, 0.487940, 1.342955, ,
107142, 34429, 494121, 432474, 3.32, 0.661863, 0.493495, 1.341175, ,
107321, 34443, 493810, 432392, 3.36, 0.659021, 0.494259, 1.333352, ,
107398, 34427, 493867, 432675, 3.39, 0.656361, 0.495195, 1.325460, ,
101541, 34425, 283083, 432685, 3.43, 0.782433, 1.461988, 0.535184, ,
10491, 34397, 2396, 432827, 3.47, 5.888966, 9.751988, 0.603873, ,
149, 34413, 1311, 432707, 3.51, 15.464100, 10.799008, 1.431993, ,
149, 34391, 1267, 432642, 3.55, 15.462661, 10.858049, 1.424074, ,
145, 34419, 1254, 432635, 3.59, 15.525732, 10.875937, 1.427531, ,
146, 34417, 1263, 432625, 3.63, 15.510135, 10.863474, 1.427733, ,
159, 34396, 1340, 432602, 3.67, 15.316804, 10.760579, 1.423418, ,
161, 34435, 1353, 432635, 3.71, 15.291224, 10.743940, 1.423242, ,
153, 34428, 1316, 432657, 3.75, 15.405463, 10.792194, 1.427463, ,
148, 34451, 1273, 432600, 3.78, 15.481738, 10.849673, 1.426931, ,
142, 34415, 1227, 432518, 3.83, 15.572520, 10.913277, 1.426933, ,
144, 34382, 1251, 432544, 3.86, 15.538886, 10.879732, 1.428242, ,
148, 34420, 1253, 432651, 3.90, 15.479712, 10.877387, 1.423109, ,
142, 34418, 1217, 432557, 3.94, 15.572716, 10.927649, 1.425075, ,
139, 34438, 1187, 432888, 3.98, 15.622077, 10.972336, 1.423769, ,
138, 34426, 1168, 432859, 4.02, 15.637542, 11.000250, 1.421562, ,
141, 34399, 1174, 432700, 4.06, 15.587378, 10.990712, 1.418232, ,
142, 34391, 1168, 432603, 4.10, 15.570950, 10.999223, 1.415641, ,
141, 34418, 1160, 432834, 4.14, 15.588620, 11.012089, 1.415592, ,
138, 34427, 1155, 432689, 4.18, 15.637607, 11.019011, 1.419148, ,
140, 34426, 1152, 432657, 4.22, 15.605161, 11.023400, 1.415639, ,
139, 34431, 1140, 432560, 4.26, 15.621620, 11.041201, 1.414848, ,
140, 34447, 1131, 432636, 4.30, 15.606533, 11.055274, 1.411682, ,
139, 34437, 1122, 432570, 4.33, 15.622012, 11.068888, 1.411344, ,
139, 34415, 1112, 432728, 4.38, 15.620574, 11.085074, 1.409154, ,
137, 34410, 1099, 432540, 4.41, 15.652862, 11.104747, 1.409565, ,
135, 34425, 1090, 432653, 4.45, 15.686938, 11.119485, 1.410761, ,
137, 34452, 1080, 432764, 4.49, 15.655607, 11.135941, 1.405863, ,
137, 34431, 1070, 432636, 4.53, 15.654235, 11.151586, 1.403768, ,
134, 34449, 1060, 432798, 4.57, 15.705239, 11.168548, 1.406202, ,
136, 34419, 1050, 432517, 4.61, 15.669938, 11.183885, 1.401118, ,
135, 34422, 1038, 432544, 4.65, 15.686742, 11.203961, 1.400107, ,
135, 34401, 1026, 432658, 4.69, 15.685369, 11.224618, 1.397408, ,
135, 34405, 1016, 432824, 4.73, 15.685631, 11.242298, 1.395233, ,
135, 34408, 1003, 432881, 4.76, 15.685827, 11.264897, 1.392452, ,
134, 34414, 993, 432950, 4.81, 15.702951, 11.282581, 1.391787, ,
135, 34401, 986, 433046, 4.84, 15.685369, 11.295255, 1.388669, ,
136, 34409, 975, 433192, 4.88, 15.669284, 11.315329, 1.384784, ,
133, 34414, 964, 433002, 4.92, 15.719808, 11.334276, 1.386927, ,
135, 34419, 953, 432936, 4.96, 15.686546, 11.353947, 1.381594, ,
135, 34420, 947, 433025, 5.00, 15.686611, 11.365276, 1.380223, ,
134, 34404, 939, 433029, 5.04, 15.702297, 11.380029, 1.379812, ,
135, 34410, 932, 433022, 5.08, 15.685958, 11.392999, 1.376807, ,
136, 34423, 930, 433125, 5.12, 15.670199, 11.397144, 1.374923, ,
135, 34396, 930, 433007, 5.16, 15.685042, 11.396671, 1.376283, ,
137, 34396, 929, 432851, 5.20, 15.651947, 11.397914, 1.373229, ,
139, 34417, 936, 433094, 5.24, 15.620705, 11.385848, 1.371940, ,
139, 34407, 947, 432954, 5.28, 15.620051, 11.364991, 1.374401, ,
142, 34408, 958, 432924, 5.31, 15.572062, 11.344809, 1.372616, ,
142, 34418, 973, 432918, 5.35, 15.572716, 11.317797, 1.375949, ,
145, 34449, 995, 432915, 5.39, 15.527693, 11.278945, 1.376697, ,
149, 34438, 1016, 432981, 5.43, 15.465734, 11.242928, 1.375597, ,
149, 34457, 1040, 432950, 5.47, 15.466975, 11.202247, 1.380703, ,
151, 34439, 1070, 432966, 5.51, 15.435793, 11.152911, 1.384015, ,
154, 34409, 1104, 433010, 5.55, 15.389560, 11.098748, 1.386603, ,
158, 34407, 1140, 432835, 5.59, 15.331722, 11.042305, 1.388453, ,
161, 34428, 1180, 432886, 5.63, 15.290766, 10.982603, 1.392272, ,
163, 34441, 1225, 433184, 5.66, 15.263832, 10.918784, 1.397943, ,
167, 34414, 1275, 433016, 5.71, 15.207509, 10.848616, 1.401793, ,
170, 34407, 1328, 433195, 5.74, 15.166983, 10.778585, 1.407140, ,
175, 34396, 1383, 433326, 5.78, 15.101029, 10.708616, 1.410176, ,
178, 34409, 1447, 433209, 5.82, 15.063627, 10.629564, 1.417144, ,
186, 34396, 1526, 433355, 5.86, 14.963840, 10.537809, 1.420014, ,
192, 34381, 1610, 433132, 5.90, 14.891410, 10.443832, 1.425857, ,
197, 34392, 1695, 433021, 5.94, 14.834275, 10.354015, 1.432708, ,
200, 34391, 1785, 432919, 5.98, 14.800198, 10.263734, 1.441990, ,
207, 34414, 1895, 432628, 6.02, 14.724284, 10.158686, 1.449428, ,
213, 34409, 2014, 432533, 6.06, 14.659655, 10.052507, 1.458308, ,
221, 34405, 2141, 432626, 6.10, 14.576418, 9.946655, 1.465459, ,
228, 34412, 2270, 432667, 6.14, 14.506701, 9.845186, 1.473482, ,
236, 34450, 2408, 432547, 6.18, 14.431576, 9.742185, 1.481349, ,
243, 34420, 2564, 432712, 6.21, 14.363836, 9.633805, 1.490983, ,
252, 34408, 2730, 432913, 6.26, 14.281208, 9.525637, 1.499239, ,
260, 34428, 2897, 432878, 6.29, 14.212184, 9.422357, 1.508347, ,
271, 34399, 3114, 432917, 6.33, 14.117036, 9.297037, 1.518445, ,
283, 34393, 3347, 433038, 6.37, 14.019136, 9.172178, 1.528441, ,
296, 34394, 3577, 432667, 6.41, 13.918129, 9.055240, 1.537025, ,
310, 34403, 3835, 432588, 6.45, 13.814718, 8.933942, 1.546318, ,
325, 34399, 4116, 432696, 6.49, 13.708117, 8.811539, 1.555701, ,
342, 34399, 4426, 432700, 6.53, 13.593377, 8.685415, 1.565081, ,
356, 34399, 4755, 432812, 6.57, 13.503090, 8.561313, 1.577222, ,
374, 34414, 5110, 432865, 6.61, 13.393068, 8.436448, 1.587525, ,
393, 34401, 5470, 432836, 6.64, 13.280700, 8.318070, 1.596608, ,
412, 34411, 5810, 432611, 6.69, 13.175103, 8.212415, 1.604291, ,
431, 34413, 6168, 432628, 6.72, 13.073773, 8.108614, 1.612331, ,
451, 34428, 6637, 432601, 6.76, 12.972676, 7.981200, 1.625404, ,
470, 34404, 7151, 432646, 6.80, 12.878242, 7.851805, 1.640163, ,
496, 34446, 7660, 432665, 6.84, 12.759817, 7.732437, 1.650167, ,
519, 34408, 8122, 432603, 6.88, 12.655325, 7.630455, 1.658528, ,
544, 34431, 8766, 432564, 6.92, 12.550956, 7.497749, 1.673963, ,
575, 34454, 9483, 432538, 6.96, 12.427738, 7.361072, 1.688305, ,
608, 34447, 10146, 432678, 7.00, 12.301696, 7.244242, 1.698134, ,
643, 34445, 10748, 432595, 7.04, 12.175608, 7.143781, 1.704365, ,
672, 34399, 11418, 432780, 7.08, 12.073326, 7.039477, 1.715088, ,
706, 34403, 12312, 432683, 7.11, 11.962513, 6.908138, 1.731655, ,
745, 34414, 13183, 432654, 7.16, 11.842229, 6.789283, 1.744253, ,
788, 34403, 14044, 432700, 7.19, 11.715229, 6.679565, 1.753891, ,
830, 34392, 14839, 432596, 7.23, 11.597650, 6.583495, 1.761625, ,
879, 34399, 15966, 432677, 7.27, 11.469025, 6.456659, 1.776309, ,
935, 34393, 17042, 432646, 7.31, 11.329641, 6.343241, 1.786097, ,
992, 34393, 18043, 432618, 7.35, 11.196468, 6.243979, 1.793162, ,
1052, 34406, 19141, 432525, 7.39, 11.065161, 6.140985, 1.801854, ,
1120, 34384, 20348, 432563, 7.43, 10.922765, 6.034913, 1.809929, ,
1194, 34400, 21641, 432491, 7.47, 10.779828, 5.927605, 1.818581, ,
1268, 34387, 22941, 432632, 7.51, 10.643655, 5.826834, 1.826662, ,
1346, 34399, 24336, 432405, 7.55, 10.510097, 5.723379, 1.836345, ,
1422, 34408, 25730, 432437, 7.59, 10.387076, 5.626748, 1.846018, ,
1506, 34420, 26932, 432595, 7.63, 10.258702, 5.548070, 1.849058, ,
1583, 34446, 28198, 432363, 7.66, 10.148184, 5.467342, 1.856146, ,
1671, 34453, 29834, 432551, 7.71, 10.026891, 5.370128, 1.867161, ,
1773, 34435, 31327, 432469, 7.74, 9.892375, 5.284972, 1.871793, ,
1875, 34425, 32659, 432583, 7.78, 9.765842, 5.213096, 1.873329, ,
1966, 34419, 34051, 432532, 7.82, 9.658796, 5.140386, 1.879002, ,
2061, 34400, 35813, 432473, 7.86, 9.551355, 5.052508, 1.890418, ,
2173, 34392, 37634, 432622, 7.90, 9.431745, 4.966951, 1.898900, ,
2301, 34405, 39463, 432514, 7.94, 9.303791, 4.884081, 1.904921, ,
2441, 34409, 41430, 432505, 7.98, 9.171133, 4.799549, 1.910832, ,
2592, 34424, 43382, 432416, 8.01, 9.037038, 4.719215, 1.914945, ,
2732, 34411, 44821, 432512, 8.06, 8.917806, 4.662915, 1.912496, ,
2864, 34380, 46575, 432484, 8.09, 8.809590, 4.596119, 1.916745, ,
3007, 34397, 48284, 432490, 8.14, 8.701053, 4.533544, 1.919261, ,
3150, 34410, 49986, 432297, 8.17, 8.597349, 4.472590, 1.922231, ,
3309, 34397, 52661, 432503, 8.21, 8.485680, 4.382858, 1.936107, ,
3523, 34417, 55311, 432302, 8.25, 8.345960, 4.296763, 1.942383, ,
3766, 34413, 57630, 432490, 8.29, 8.195593, 4.226173, 1.939247, ,
4004, 34396, 60072, 432582, 8.33, 8.056574, 4.154451, 1.939263, ,
4250, 34400, 62267, 432729, 8.37, 7.922653, 4.092700, 1.935801, ,
4514, 34387, 66948, 432695, 8.41, 7.786180, 3.966649, 1.962912, ,
4727, 34416, 68022, 432458, 8.45, 7.684316, 3.938051, 1.951300, ,
4882, 34408, 67389, 432456, 8.49, 7.611185, 3.954284, 1.924795, ,
5286, 34414, 72755, 432583, 8.53, 7.432652, 3.821703, 1.944853, ,
5519, 34394, 79233, 432795, 8.56, 7.334272, 3.674386, 1.996054, ,
5622, 34397, 81674, 432756, 8.61, 7.292856, 3.621520, 2.013755, ,
5763, 34395, 84295, 432751, 8.64, 7.236980, 3.566630, 2.029081, ,
6048, 34411, 87495, 432553, 8.68, 7.129399, 3.501112, 2.036324, ,
6429, 34395, 91219, 432338, 8.72, 6.990870, 3.427842, 2.039438, ,
6851, 34395, 94742, 432392, 8.76, 6.847798, 3.362232, 2.036682, ,
7176, 34404, 97649, 432452, 8.80, 6.744084, 3.309974, 2.037504, ,
7440, 34404, 101171, 432532, 8.84, 6.662779, 3.248744, 2.050878, ,
7849, 34419, 105945, 432626, 8.88, 6.543327, 3.169027, 2.064775, ,
8342, 34429, 110559, 432454, 8.92, 6.406891, 3.094284, 2.070557, ,
8867, 34439, 114029, 432349, 8.96, 6.270193, 3.040179, 2.062442, ,
9349, 34415, 117315, 432483, 8.99, 6.149502, 2.991366, 2.055750, ,
9791, 34420, 121282, 432440, 9.04, 6.045872, 2.933424, 2.061029, ,
10262, 34426, 126013, 432503, 9.07, 5.940529, 2.867204, 2.071890, ,
10832, 34416, 130903, 432458, 9.11, 5.818224, 2.800888, 2.077278, ,
11375, 34392, 134739, 432459, 9.15, 5.706578, 2.750719, 2.074577, ,
12018, 34413, 141160, 432573, 9.19, 5.584206, 2.670306, 2.091223, ,
12777, 34415, 145847, 432772, 9.23, 5.446517, 2.614364, 2.083305, ,
13364, 34407, 148702, 432606, 9.27, 5.344909, 2.580021, 2.071653, ,
13914, 34430, 153238, 432523, 9.31, 5.255651, 2.527491, 2.079395, ,
14561, 34417, 158076, 432363, 9.35, 5.152516, 2.472852, 2.083633, ,
15255, 34404, 162980, 432502, 9.39, 5.046884, 2.420339, 2.085198, ,
16030, 34421, 167522, 432579, 9.43, 4.936476, 2.372899, 2.080356, ,
16793, 34436, 171650, 432532, 9.46, 4.832811, 2.330424, 2.073790, ,
17509, 34449, 177190, 432672, 9.51, 4.739699, 2.275807, 2.082646, ,
18403, 34438, 181364, 432546, 9.54, 4.626911, 2.234854, 2.070341, ,
19104, 34459, 185256, 432549, 9.59, 4.544153, 2.197983, 2.067419, ,
19951, 34424, 192344, 432670, 9.62, 4.444238, 2.133246, 2.083322, ,
20903, 34416, 199001, 432547, 9.66, 4.338815, 2.073647, 2.092359, ,
21839, 34435, 203853, 432423, 9.70, 4.241477, 2.031303, 2.088057, ,
22616, 34438, 208371, 432371, 9.74, 4.162998, 1.993015, 2.088794, ,
23557, 34420, 215499, 432431, 9.78, 4.070081, 1.934826, 2.103590, ,
24674, 34398, 221586, 432526, 9.82, 3.964386, 1.886821, 2.101093, ,
25630, 34411, 226875, 432612, 9.86, 3.879690, 1.846190, 2.101457, ,
26625, 34428, 230429, 432453, 9.90, 3.795089, 1.818551, 2.086875, ,
27531, 34429, 235582, 432440, 9.94, 3.719850, 1.780080, 2.089710, ,
28721, 34451, 243758, 432374, 9.98, 3.626058, 1.720550, 2.107500, ,
29847, 34461, 249749, 432477, 10.01, 3.540169, 1.678785, 2.108768, ,
30940, 34438, 255694, 432309, 10.05, 3.457729, 1.637245, 2.111919, ,
31949, 34406, 259216, 432598, 10.09, 3.383418, 1.614641, 2.095461, ,
33147, 34407, 267933, 432643, 10.13, 3.300642, 1.557366, 2.119374, ,
34377, 34421, 273125, 432844, 10.17, 3.219561, 1.524833, 2.111419, ,
35338, 34413, 277448, 432592, 10.21, 3.156991, 1.496542, 2.109524, ,
36387, 34400, 282445, 432764, 10.25, 3.090310, 1.466224, 2.107665, ,
37541, 34414, 288840, 432703, 10.29, 3.020962, 1.427087, 2.116873, ,
38988, 34417, 294900, 432468, 10.33, 2.936046, 1.390075, 2.112150, ,
40132, 34413, 297850, 432277, 10.37, 2.870702, 1.372017, 2.092323, ,
41069, 34433, 302553, 432253, 10.41, 2.820070, 1.344706, 2.097165, ,
42255, 34422, 310360, 432370, 10.44, 2.755283, 1.300920, 2.117949, ,
43502, 34406, 313321, 432421, 10.49, 2.688785, 1.284631, 2.093041, ,
44667, 34419, 318957, 432271, 10.52, 2.630160, 1.253058, 2.098993, ,
46182, 34402, 326693, 432301, 10.56, 2.553985, 1.211550, 2.108032, ,
47436, 34416, 331529, 432210, 10.60, 2.494608, 1.185658, 2.103987, ,
48707, 34398, 334700, 432123, 10.64, 2.433927, 1.168772, 2.082465, ,
49959, 34405, 341229, 432224, 10.68, 2.377269, 1.135618, 2.093370, ,
51570, 34408, 351239, 432151, 10.72, 2.306042, 1.085099, 2.125190, ,
52739, 34390, 355724, 432300, 10.76, 2.254420, 1.063657, 2.119499, ,
53495, 34392, 360178, 432112, 10.80, 2.222521, 1.041286, 2.134400, ,
54695, 34408, 364461, 432296, 10.84, 2.173644, 1.021491, 2.127913, ,
55941, 34404, 368733, 432206, 10.88, 2.122690, 1.000886, 2.120811, ,
57180, 34395, 373746, 432039, 10.92, 2.072802, 0.976757, 2.122126, ,
58505, 34398, 379189, 432102, 10.96, 2.021445, 0.951895, 2.123602, ,
59778, 34401, 384745, 432249, 10.99, 1.973200, 0.927217, 2.128088, ,
61022, 34426, 387482, 432385, 11.04, 1.928483, 0.915450, 2.106595, ,
62376, 34415, 395910, 432253, 11.07, 1.878376, 0.877541, 2.140498, ,
63838, 34404, 401198, 432152, 11.11, 1.825518, 0.854087, 2.137391, ,
64540, 34381, 403638, 432258, 11.15, 1.799401, 0.843980, 2.132042, ,
65593, 34390, 408422, 432380, 11.19, 1.763569, 0.824003, 2.140247, ,
66580, 34394, 411618, 432373, 11.23, 1.730220, 0.810434, 2.134930, ,
67670, 34396, 416109, 432390, 11.27, 1.693807, 0.791652, 2.139585, ,
68798, 34394, 419689, 432243, 11.31, 1.656473, 0.776180, 2.134135, ,
69915, 34399, 422964, 432153, 11.34, 1.620555, 0.762315, 2.125833, ,
71030, 34396, 429034, 432138, 11.39, 1.584752, 0.737503, 2.148809, ,
72050, 34379, 431031, 432252, 11.42, 1.551553, 0.729894, 2.125724, ,
73059, 34381, 434403, 432223, 11.47, 1.520387, 0.716241, 2.122732, ,
74530, 34370, 440824, 432245, 11.50, 1.474806, 0.690840, 2.134800, ,
75785, 34368, 446198, 432151, 11.54, 1.437096, 0.669414, 2.146798, ,
77018, 34408, 449830, 432208, 11.58, 1.403394, 0.655560, 2.140756, ,
77881, 34398, 454032, 432201, 11.62, 1.377664, 0.639380, 2.154686, ,
79052, 34384, 458265, 432358, 11.66, 1.343163, 0.623891, 2.152881, ,
80093, 34389, 463930, 432508, 11.70, 1.314048, 0.603151, 2.178639, ,
80714, 34388, 467489, 432474, 11.74, 1.296601, 0.589739, 2.198601, ,
81553, 34388, 469643, 432341, 11.78, 1.273329, 0.581219, 2.190790, ,
82230, 34379, 471821, 432292, 11.82, 1.254136, 0.572985, 2.188776, ,
83262, 34388, 475210, 432314, 11.86, 1.226657, 0.560641, 2.187957, ,
84454, 34388, 479829, 432470, 11.89, 1.194668, 0.544464, 2.194208, ,
85717, 34400, 484791, 432331, 11.94, 1.162047, 0.526034, 2.209072, ,
86683, 34424, 485579, 432530, 11.97, 1.138397, 0.524012, 2.172463, ,
87957, 34400, 493290, 432505, 12.01, 1.103993, 0.496543, 2.223358, ,
89411, 34433, 497582, 432399, 12.05, 1.069254, 0.481068, 2.222664, ,
89780, 34423, 498302, 432332, 12.09, 1.059331, 0.478287, 2.214842, ,
90115, 34397, 500711, 432388, 12.13, 1.049250, 0.470135, 2.231806, ,
90971, 34385, 504772, 432827, 12.17, 1.027188, 0.457866, 2.243428, ,
91764, 34396, 507491, 432723, 12.21, 1.008376, 0.448116, 2.250256, ,
92289, 34423, 509172, 432716, 12.25, 0.997303, 0.442343, 2.254590, ,
92724, 34402, 511114, 432910, 12.29, 0.985348, 0.436509, 2.257335, ,
93084, 34404, 512895, 432666, 12.32, 0.976758, 0.429487, 2.274242, ,
94056, 34407, 515099, 432540, 12.37, 0.953577, 0.421533, 2.262166, ,
94837, 34405, 516304, 432706, 12.40, 0.934836, 0.418140, 2.235701, ,
96132, 34415, 521913, 432674, 12.44, 0.904969, 0.399242, 2.266718, ,
97174, 34411, 525765, 432380, 12.48, 0.880445, 0.385287, 2.285165, ,
97927, 34435, 527775, 432434, 12.52, 0.864643, 0.378876, 2.282127, ,
98345, 34410, 529227, 432305, 12.56, 0.853423, 0.373585, 2.284414, ,
99464, 34401, 533336, 432246, 12.60, 0.827373, 0.359913, 2.298814, ,
100306, 34409, 537329, 432433, 12.64, 0.808925, 0.347707, 2.326457, ,
100545, 34403, 538511, 432367, 12.68, 0.803177, 0.343625, 2.337366, ,
101005, 34421, 538445, 432462, 12.72, 0.794082, 0.344219, 2.306906, ,
101520, 34423, 539867, 432303, 12.76, 0.782767, 0.338999, 2.309055, ,
102780, 34394, 545669, 432235, 12.80, 0.753112, 0.320156, 2.352324, ,
103551, 34388, 548195, 432299, 12.84, 0.735900, 0.312391, 2.355706, ,
103807, 34421, 549666, 432385, 12.87, 0.732502, 0.308081, 2.377628, ,
104365, 34414, 549270, 432439, 12.92, 0.719980, 0.309550, 2.325893, ,
104869, 34398, 553286, 432484, 12.95, 0.708092, 0.297076, 2.383538, ,
106011, 34412, 556683, 432448, 12.99, 0.684633, 0.286299, 2.391326, ,
106281, 34410, 557181, 432387, 13.03, 0.678778, 0.284500, 2.385861, ,
106670, 34450, 557990, 432458, 13.07, 0.673171, 0.282265, 2.384889, ,
107120, 34452, 559239, 432362, 13.11, 0.663828, 0.277995, 2.387909, ,
107810, 34433, 562825, 432317, 13.15, 0.648137, 0.266711, 2.430107, ,
108268, 34407, 563407, 432404, 13.19, 0.636897, 0.265265, 2.400980, ,
108269, 34408, 563507, 432445, 13.23, 0.636942, 0.265122, 2.402448, ,
108565, 34430, 566168, 432594, 13.27, 0.632236, 0.257537, 2.454937, ,
109295, 34461, 566724, 432494, 13.31, 0.619180, 0.255430, 2.424070, ,
109650, 34477, 567268, 432374, 13.34, 0.612927, 0.253281, 2.419946, ,
110146, 34414, 570765, 432311, 13.38, 0.598654, 0.242352, 2.470181, ,
110734, 34417, 572019, 432474, 13.42, 0.586868, 0.239195, 2.453517, ,
111243, 34454, 572142, 432257, 13.46, 0.578966, 0.237949, 2.433146, ,
111384, 34421, 571455, 432249, 13.50, 0.573959, 0.240004, 2.391451, ,
112453, 34412, 577173, 432196, 13.54, 0.551875, 0.222496, 2.480380, ,
113232, 34397, 579570, 432237, 13.58, 0.535358, 0.215461, 2.484703, ,
113106, 34405, 578951, 432363, 13.62, 0.538387, 0.217824, 2.471658, ,
113339, 34401, 580435, 432191, 13.66, 0.533494, 0.212686, 2.508365, ,
113623, 34406, 581009, 432276, 13.70, 0.528189, 0.211310, 2.499587, ,
113868, 34408, 581359, 432229, 13.74, 0.523472, 0.210075, 2.491830, ,
114417, 34436, 583031, 432174, 13.77, 0.514479, 0.204866, 2.511299, ,
114728, 34402, 584772, 432268, 13.82, 0.506147, 0.200064, 2.529928, ,
115289, 34423, 585103, 432112, 13.85, 0.496543, 0.198454, 2.502058, ,
115492, 34403, 586665, 432197, 13.89, 0.491276, 0.194164, 2.530208, ,
116064, 34383, 589324, 432254, 13.93, 0.478849, 0.186538, 2.567035, ,
116432, 34389, 589377, 432229, 13.97, 0.472118, 0.186281, 2.534437, ,
116522, 34397, 590091, 432339, 14.01, 0.470902, 0.184620, 2.550657, ,
116758, 34419, 590862, 432657, 14.05, 0.467788, 0.183629, 2.547461, ,
116809, 34399, 591715, 432502, 14.09, 0.465497, 0.180501, 2.578922, ,
116993, 34390, 591409, 432323, 14.13, 0.461366, 0.180680, 2.553497, ,
117116, 34397, 591394, 432378, 14.17, 0.459459, 0.180945, 2.539219, ,
117223, 34406, 593409, 432539, 14.21, 0.457993, 0.175683, 2.606925, ,
117585, 34439, 593342, 432560, 14.25, 0.453211, 0.175964, 2.575597, ,
117515, 34431, 592280, 432572, 14.29, 0.454029, 0.179124, 2.534720, ,
117791, 34413, 594117, 432298, 14.32, 0.447573, 0.172644, 2.592464, ,
118370, 34411, 595214, 432409, 14.36, 0.436407, 0.169885, 2.568835, ,
118571, 34402, 596532, 432277, 14.40, 0.432000, 0.165512, 2.610076, ,
118792, 34422, 596030, 432356, 14.44, 0.429118, 0.167292, 2.565075, ,
118982, 34417, 596758, 432387, 14.48, 0.425194, 0.165296, 2.572312, ,
119209, 34388, 598487, 432462, 14.52, 0.419008, 0.160572, 2.609468, ,
119372, 34396, 599050, 432477, 14.56, 0.416456, 0.158999, 2.619238, ,
119381, 34392, 599888, 432593, 14.60, 0.416025, 0.157037, 2.649223, ,
119357, 34393, 598679, 432466, 14.64, 0.416543, 0.160031, 2.602888, ,
119438, 34410, 598347, 432538, 14.67, 0.416128, 0.161284, 2.580099, ,
119580, 34420, 599745, 432503, 14.72, 0.414108, 0.157089, 2.636132, ,
119647, 34375, 600439, 432580, 14.75, 0.409903, 0.155389, 2.637909, ,
119949, 34388, 600345, 432563, 14.79, 0.405081, 0.155593, 2.603463, ,
119984, 34393, 600584, 432425, 14.83, 0.404752, 0.154347, 2.622341, ,
120504, 34405, 603370, 432571, 14.87, 0.395805, 0.146894, 2.694485, ,
120554, 34394, 602564, 432514, 14.91, 0.394151, 0.148987, 2.645534, ,
120403, 34389, 601489, 432438, 14.95, 0.396645, 0.151784, 2.613218, ,
120512, 34390, 602064, 432515, 14.99, 0.394674, 0.150434, 2.623577, ,
120594, 34405, 602429, 432484, 15.03, 0.394124, 0.149256, 2.640590, ,
120718, 34410, 603311, 432653, 15.07, 0.392139, 0.147393, 2.660489, ,
120578, 34400, 602517, 432436, 15.11, 0.394096, 0.148810, 2.648323, ,
120369, 34408, 601754, 432400, 15.15, 0.398523, 0.150866, 2.641568, ,
120299, 34403, 602179, 432529, 15.19, 0.399505, 0.150158, 2.660568, ,
120322, 34422, 601252, 432647, 15.22, 0.400318, 0.153308, 2.611199, ,
120383, 34425, 602244, 432809, 15.27, 0.399373, 0.151095, 2.643199, ,
120577, 34420, 603052, 432854, 15.30, 0.395423, 0.148946, 2.654802, ,
120598, 34429, 603657, 432679, 15.34, 0.395619, 0.146502, 2.700437, ,
120640, 34413, 602554, 432713, 15.38, 0.393789, 0.149815, 2.628498, ,
120593, 34407, 603032, 432790, 15.42, 0.394274, 0.148747, 2.650635, ,
120724, 34382, 604420, 432678, 15.46, 0.390195, 0.144304, 2.703985, ,
120791, 34400, 604271, 432540, 15.50, 0.390124, 0.144178, 2.705855, ,
120776, 34440, 604326, 432883, 15.54, 0.393019, 0.145397, 2.703081, ,
120593, 34400, 602181, 432730, 15.58, 0.393816, 0.150959, 2.608757, ,
120578, 34391, 603609, 432758, 15.62, 0.393507, 0.146957, 2.677699, ,
120857, 34405, 605359, 432861, 15.65, 0.389222, 0.142342, 2.734422, ,
120784, 34397, 604715, 432824, 15.70, 0.390058, 0.144042, 2.707947, ,
120780, 34400, 604761, 432856, 15.73, 0.390329, 0.144038, 2.709897, ,
120847, 34427, 603335, 432902, 15.77, 0.390847, 0.148324, 2.635090, ,
121019, 34439, 606408, 433215, 15.81, 0.388430, 0.140754, 2.759638, ,
121140, 34439, 605675, 432913, 15.85, 0.386181, 0.141644, 2.726428, ,
121026, 34434, 604828, 432914, 15.89, 0.387973, 0.144079, 2.692788, ,
121070, 34446, 605087, 433085, 15.93, 0.387939, 0.144021, 2.693632, ,
121108, 34429, 605919, 432796, 15.97, 0.386122, 0.140474, 2.748701, ,
121253, 34412, 604903, 432515, 16.01, 0.382318, 0.142261, 2.687432, ,
121013, 34392, 604097, 432339, 16.05, 0.385468, 0.143871, 2.679272, ,
120828, 34399, 603743, 432367, 16.09, 0.389369, 0.145001, 2.685281, ,
120777, 34391, 604360, 432277, 16.12, 0.389796, 0.142865, 2.728415, ,
120786, 34392, 603480, 432249, 16.17, 0.389694, 0.145284, 2.682289, ,
120754, 34394, 604330, 432179, 16.20, 0.390421, 0.142558, 2.738687, ,
120849, 34405, 605258, 432276, 16.25, 0.389371, 0.140282, 2.775627, ,
120886, 34407, 604928, 432253, 16.28, 0.388813, 0.141137, 2.754859, ,
120918, 34393, 603692, 432464, 16.32, 0.387301, 0.145538, 2.661173, ,
120871, 34387, 604896, 432552, 16.36, 0.387784, 0.142430, 2.722622, ,
121371, 34404, 607157, 432481, 16.40, 0.379606, 0.135664, 2.798131, ,
121476, 34399, 607254, 432339, 16.44, 0.377333, 0.134816, 2.798869, ,
121510, 34421, 607126, 432346, 16.48, 0.378142, 0.135210, 2.796690, ,
121498, 34403, 606638, 432427, 16.52, 0.377187, 0.136933, 2.754542, ,
121485, 34404, 606677, 432429, 16.56, 0.377493, 0.136829, 2.758866, ,
121442, 34406, 606563, 432366, 16.60, 0.378421, 0.136902, 2.764163, ,
121447, 34414, 606677, 432493, 16.64, 0.378851, 0.137086, 2.763599, ,
121456, 34398, 607322, 432449, 16.67, 0.377638, 0.135064, 2.796001, ,
121549, 34398, 606188, 432472, 16.71, 0.375915, 0.138403, 2.716101, ,
121664, 34397, 608413, 432460, 16.75, 0.373722, 0.131990, 2.831441, ,
121958, 34404, 608919, 432476, 16.79, 0.368748, 0.130610, 2.823274, ,
122031, 34402, 608393, 432581, 16.83, 0.367271, 0.132533, 2.771163, ,
122075, 34413, 608725, 432527, 16.87, 0.367179, 0.131368, 2.795030, ,
122041, 34400, 608342, 432518, 16.91, 0.366955, 0.132426, 2.771030, ,
122093, 34416, 608919, 432522, 16.95, 0.367043, 0.130795, 2.806251, ,
122101, 34399, 608417, 432429, 16.99, 0.365784, 0.131854, 2.774158, ,
122111, 34406, 607837, 432390, 17.03, 0.366057, 0.133354, 2.745003, ,
122125, 34412, 609071, 432249, 17.07, 0.366192, 0.129264, 2.832888, ,
122104, 34397, 608228, 432455, 17.10, 0.365598, 0.132498, 2.759266, ,
122119, 34418, 607771, 432472, 17.15, 0.366695, 0.133872, 2.739142, ,
122324, 34437, 609536, 432673, 17.18, 0.364162, 0.129642, 2.808984, ,
122518, 34440, 610042, 432670, 17.22, 0.360792, 0.128188, 2.814543, ,
122549, 34410, 609922, 432736, 17.26, 0.358261, 0.128795, 2.781638, ,
122507, 34403, 609363, 432624, 17.30, 0.358575, 0.129938, 2.759579, ,
122639, 34408, 609657, 432557, 17.34, 0.356478, 0.128831, 2.767017, ,
122771, 34405, 610839, 432587, 17.38, 0.353861, 0.125587, 2.817656, ,
122780, 34414, 610518, 432536, 17.42, 0.354285, 0.126295, 2.805208, ,
122805, 34419, 610611, 432590, 17.46, 0.354154, 0.126248, 2.805229, ,
122809, 34430, 610124, 432578, 17.50, 0.354799, 0.127586, 2.780876, ,
122740, 34434, 609735, 432707, 17.54, 0.356326, 0.129211, 2.757696, ,
122755, 34439, 610224, 432731, 17.58, 0.356377, 0.127915, 2.786046, ,
122677, 34407, 610168, 432526, 17.61, 0.355716, 0.127251, 2.795378, ,
122795, 34406, 609224, 432569, 17.65, 0.353487, 0.130114, 2.716753, ,
122824, 34436, 610116, 432470, 17.69, 0.354917, 0.127175, 2.790785, ,
123017, 34406, 611630, 432769, 17.73, 0.349422, 0.124070, 2.816333, ,
123215, 34408, 610522, 432582, 17.77, 0.345933, 0.126469, 2.735327, ,
123072, 34412, 609796, 432579, 17.81, 0.348808, 0.128524, 2.713963, ,
123047, 34410, 609939, 432626, 17.85, 0.349135, 0.128305, 2.721130, ,
123087, 34430, 610072, 432438, 17.89, 0.349711, 0.127171, 2.749921, ,
123017, 34408, 609492, 432271, 17.93, 0.349553, 0.128153, 2.727629, ,
122863, 34396, 609025, 432330, 17.97, 0.351587, 0.129721, 2.710327, ,
122679, 34400, 608529, 432356, 18.00, 0.355221, 0.131241, 2.706634, ,
122591, 34408, 608124, 432469, 18.05, 0.357359, 0.132851, 2.689918, ,
122505, 34422, 607116, 432490, 18.08, 0.359854, 0.135818, 2.649541, ,
122339, 34399, 607500, 432442, 18.13, 0.361401, 0.134526, 2.686473, ,
122471, 34416, 607314, 432490, 18.16, 0.360087, 0.135251, 2.662356, ,
122403, 34417, 607364, 432374, 18.20, 0.361402, 0.134642, 2.684166, ,
122370, 34400, 606072, 432358, 18.24, 0.360897, 0.138277, 2.609955, ,
122239, 34401, 606164, 432388, 18.28, 0.363373, 0.138134, 2.630583, ,
122288, 34434, 606548, 432344, 18.32, 0.364628, 0.136857, 2.664303, ,
122155, 34431, 605495, 432388, 18.36, 0.366881, 0.140052, 2.619605, ,
121821, 34399, 604909, 432506, 18.40, 0.370950, 0.142208, 2.608503, ,
121627, 34399, 603135, 432464, 18.44, 0.374537, 0.147141, 2.545424, ,
121462, 34425, 603346, 432322, 18.48, 0.379292, 0.145963, 2.598548, ,
121470, 34447, 603277, 432317, 18.52, 0.380582, 0.146142, 2.604196, ,
121351, 34446, 602473, 432397, 18.55, 0.382722, 0.148780, 2.572407, ,
121106, 34422, 601870, 432598, 18.60, 0.385702, 0.151327, 2.548803, ,
120883, 34422, 600611, 432420, 18.64, 0.389850, 0.154249, 2.527399, ,
120639, 34419, 601118, 432496, 18.67, 0.394200, 0.153089, 2.574978, ,
120640, 34420, 600377, 432590, 18.71, 0.394247, 0.155609, 2.533575, ,
120441, 34418, 599603, 432823, 18.75, 0.397832, 0.158785, 2.505469, ,
120156, 34414, 598632, 432610, 18.79, 0.402902, 0.160746, 2.506455, ,
119910, 34410, 598364, 432670, 18.83, 0.407252, 0.161764, 2.517564, ,
119721, 34416, 597966, 432754, 18.87, 0.411194, 0.163257, 2.518687, ,
119539, 34420, 597014, 432773, 18.91, 0.414880, 0.166102, 2.497748, ,
119307, 34442, 595918, 432649, 18.95, 0.420689, 0.168796, 2.492300, ,
119000, 34440, 595543, 432649, 18.98, 0.426357, 0.169889, 2.509619, ,
118791, 34438, 594032, 432384, 19.03, 0.430182, 0.173238, 2.483189, ,
118404, 34429, 593567, 432352, 19.06, 0.436938, 0.174470, 2.504377, ,
118136, 34431, 593609, 432617, 19.10, 0.442168, 0.175411, 2.520752, ,
117945, 34437, 592538, 432391, 19.14, 0.446201, 0.177640, 2.511825, ,
117694, 34424, 590885, 432574, 19.18, 0.450146, 0.183228, 2.456751, ,
117324, 34437, 590670, 432552, 19.22, 0.458082, 0.183772, 2.492662, ,
117188, 34438, 591508, 432785, 19.26, 0.460757, 0.182245, 2.528233, ,
117199, 34448, 590827, 432767, 19.30, 0.461199, 0.184174, 2.504156, ,
116900, 34430, 590436, 432761, 19.34, 0.465772, 0.185299, 2.513616, ,
116641, 34424, 589784, 432797, 19.38, 0.470371, 0.187363, 2.510476, ,
116384, 34425, 588681, 432563, 19.42, 0.475400, 0.189676, 2.506387, ,
116076, 34421, 588267, 432501, 19.46, 0.481102, 0.190649, 2.523502, ,
115879, 34429, 587603, 432337, 19.50, 0.485448, 0.191952, 2.529011, ,
115714, 34441, 587611, 432497, 19.53, 0.489439, 0.192571, 2.541605, ,
115621, 34451, 586951, 432607, 19.58, 0.491902, 0.194965, 2.523028, ,
115373, 34450, 587657, 432708, 19.61, 0.496668, 0.193282, 2.569656, ,
115296, 34430, 587450, 432642, 19.65, 0.496864, 0.193629, 2.566061, ,
115312, 34428, 587050, 432538, 19.69, 0.496421, 0.194395, 2.553676, ,
115150, 34425, 587321, 432642, 19.73, 0.499389, 0.194011, 2.574028, ,
115082, 34424, 587135, 432750, 19.77, 0.500653, 0.194994, 2.567523, ,
114944, 34427, 587234, 432755, 19.81, 0.503549, 0.194722, 2.585995, ,
114811, 34413, 587313, 432779, 19.85, 0.505239, 0.194584, 2.596506, ,
114731, 34425, 587225, 432712, 19.88, 0.507592, 0.194576, 2.608715, ,
114565, 34411, 587596, 432734, 19.93, 0.509935, 0.193567, 2.634416, ,
114489, 34401, 586501, 432487, 19.96, 0.510775, 0.195815, 2.608453, ,
114454, 34425, 586421, 432418, 20.00, 0.513032, 0.195775, 2.620521, ,
114327, 34415, 587436, 432577, 20.04, 0.514877, 0.193409, 2.662108, ,
114435, 34415, 587892, 432588, 20.08, 0.512752, 0.192106, 2.669114, ,
114505, 34420, 587821, 432524, 20.12, 0.511703, 0.192059, 2.664307, ,
114622, 34436, 588073, 432526, 20.16, 0.510450, 0.191322, 2.668017, ,
114668, 34428, 588480, 432491, 20.20, 0.509025, 0.189980, 2.679364, ,
114717, 34431, 589625, 432678, 20.24, 0.508259, 0.187354, 2.712829, ,
114752, 34412, 589853, 432479, 20.28, 0.506331, 0.185883, 2.723917, ,
114799, 34413, 589900, 432447, 20.32, 0.505474, 0.185616, 2.723222, ,
114871, 34417, 590104, 432470, 20.36, 0.504325, 0.185108, 2.724490, ,
114907, 34425, 590445, 432622, 20.40, 0.504143, 0.184715, 2.729302, ,
114903, 34422, 591027, 432666, 20.43, 0.504025, 0.183180, 2.751526, ,
114938, 34399, 591727, 432679, 20.48, 0.501835, 0.181176, 2.769876, ,
115051, 34388, 590990, 432388, 20.51, 0.498904, 0.182172, 2.738638, ,
115174, 34396, 592906, 432481, 20.55, 0.497023, 0.176923, 2.809257, ,
115423, 34402, 594227, 432724, 20.59, 0.492556, 0.174033, 2.830241, ,
115773, 34397, 594114, 432577, 20.63, 0.485415, 0.173773, 2.793380, ,
115960, 34400, 594391, 432518, 20.67, 0.481979, 0.172727, 2.790416, ,
116032, 34399, 594960, 432493, 20.71, 0.480517, 0.170964, 2.810630, ,
116189, 34399, 595796, 432515, 20.75, 0.477474, 0.168613, 2.831769, ,
116390, 34398, 596553, 432581, 20.79, 0.473519, 0.166673, 2.841011, ,
116511, 34392, 597010, 432679, 20.83, 0.470788, 0.165736, 2.840591, ,
116603, 34401, 597358, 432685, 20.86, 0.469600, 0.164748, 2.850422, ,
116665, 34393, 597510, 432684, 20.91, 0.467880, 0.164302, 2.847692, ,
116836, 34399, 597360, 432627, 20.94, 0.464977, 0.164509, 2.826454, ,
117011, 34403, 598691, 432677, 20.98, 0.461870, 0.160843, 2.871552, ,
117330, 34423, 599273, 432468, 21.02, 0.457051, 0.158316, 2.886951, ,
117562, 34411, 599351, 432243, 21.06, 0.451821, 0.157186, 2.874434, ,
117724, 34395, 599230, 432241, 21.10, 0.447676, 0.157529, 2.841864, ,
117861, 34408, 600690, 432383, 21.14, 0.445909, 0.153872, 2.897916, ,
118107, 34402, 602029, 432612, 21.18, 0.440824, 0.150924, 2.920834, ,
118317, 34406, 602012, 432604, 21.22, 0.437088, 0.150941, 2.895753, ,
118504, 34429, 601845, 432662, 21.26, 0.435038, 0.151656, 2.868586, ,
118549, 34414, 601956, 432764, 21.30, 0.433203, 0.151745, 2.854808, ,
118642, 34412, 603582, 432726, 21.34, 0.431307, 0.146906, 2.935931, ,
118987, 34423, 604201, 432743, 21.38, 0.425492, 0.145194, 2.930504, ,
119172, 34411, 604371, 432649, 21.41, 0.421211, 0.144328, 2.918428, ,
119330, 34402, 603912, 432555, 21.46, 0.417641, 0.145270, 2.874919, ,
119435, 34399, 604356, 432585, 21.49, 0.415465, 0.144114, 2.882888, ,
119504, 34401, 605859, 432822, 21.53, 0.414296, 0.140751, 2.943471, ,
119998, 34437, 606307, 432804, 21.57, 0.407366, 0.139395, 2.922397, ,
120124, 34428, 606252, 432810, 21.61, 0.404416, 0.139576, 2.897458, ,
120240, 34427, 606717, 432868, 21.65, 0.402179, 0.138477, 2.904298, ,
120262, 34386, 607837, 432882, 21.69, 0.399085, 0.135330, 2.948989, ,
120640, 34412, 607865, 432769, 21.73, 0.393724, 0.134796, 2.920888, ,
120774, 34412, 607775, 432760, 21.77, 0.391226, 0.135017, 2.897602, ,
120777, 34403, 608186, 432638, 21.81, 0.390581, 0.133353, 2.928927, ,
120911, 34418, 608209, 432620, 21.84, 0.389067, 0.133215, 2.920592, ,
121089, 34431, 608169, 432612, 21.89, 0.386606, 0.133297, 2.900332, ,
121103, 34421, 609433, 432694, 21.92, 0.385692, 0.130020, 2.966412, ,
121269, 34407, 609523, 432670, 21.96, 0.381694, 0.129667, 2.943651, ,
121378, 34398, 609630, 432628, 22.00, 0.379083, 0.129193, 2.934234, ,
121617, 34416, 608382, 432757, 22.04, 0.375834, 0.133271, 2.820072, ,
121595, 34407, 610468, 432761, 22.08, 0.375652, 0.127341, 2.949971, ,
122126, 34442, 611739, 432725, 22.12, 0.368134, 0.123584, 2.978828, ,
122463, 34437, 611854, 432933, 22.16, 0.361606, 0.124092, 2.914020, ,
122576, 34452, 612193, 432832, 22.20, 0.360511, 0.122724, 2.937563, ,
122615, 34433, 612133, 432688, 22.24, 0.358553, 0.122317, 2.931354, ,
122688, 34438, 612354, 432600, 22.28, 0.357541, 0.121336, 2.946693, ,
122708, 34430, 612999, 432617, 22.31, 0.356651, 0.119576, 2.982637, ,
122827, 34416, 612941, 432659, 22.36, 0.353554, 0.119909, 2.948528, ,
122972, 34422, 612969, 432580, 22.39, 0.351292, 0.119512, 2.939378, ,
123089, 34411, 613215, 432514, 22.43, 0.348432, 0.118550, 2.939112, ,
123212, 34401, 614655, 432549, 22.47, 0.345530, 0.114616, 3.014672, ,
123676, 34429, 615068, 432594, 22.51, 0.338902, 0.113630, 2.982505, ,
123934, 34420, 615496, 432771, 22.55, 0.333624, 0.113132, 2.948973, ,
124080, 34426, 615746, 432748, 22.59, 0.331367, 0.112335, 2.949821, ,
124229, 34440, 616130, 432703, 22.63, 0.329581, 0.111071, 2.967303, ,
124401, 34449, 616451, 432556, 22.67, 0.327056, 0.109576, 2.984739, ,
124569, 34450, 616976, 432753, 22.71, 0.324084, 0.108888, 2.976301, ,
124691, 34458, 617438, 432675, 22.75, 0.322403, 0.107275, 3.005400, ,
124773, 34457, 617776, 432829, 22.79, 0.320859, 0.106942, 3.000300, ,
124805, 34426, 617614, 432867, 22.82, 0.318256, 0.107550, 2.959137, ,
124915, 34438, 618070, 432699, 22.86, 0.317058, 0.105594, 3.002614, ,
125088, 34428, 618850, 432819, 22.90, 0.313290, 0.103885, 3.015743, ,
125343, 34425, 619413, 432697, 22.94, 0.308510, 0.101815, 3.030097, ,
125649, 34436, 618916, 432510, 22.98, 0.303742, 0.102459, 2.964528, ,
125666, 34397, 619516, 432587, 23.02, 0.300888, 0.101085, 2.976584, ,
125981, 34427, 620221, 432513, 23.06, 0.297215, 0.098812, 3.007889, ,
126086, 34410, 620684, 432505, 23.10, 0.294229, 0.097484, 3.018243, ,
126324, 34439, 621233, 432574, 23.14, 0.291881, 0.096225, 3.033322, ,
126403, 34433, 621043, 432473, 23.18, 0.290082, 0.096351, 3.010692, ,
126469, 34427, 620969, 432485, 23.22, 0.288515, 0.096606, 2.986519, ,
126531, 34430, 620918, 432291, 23.26, 0.287608, 0.095969, 2.996884, ,
126519, 34410, 621221, 432243, 23.29, 0.286514, 0.094929, 3.018202, ,
126715, 34418, 621882, 432386, 23.34, 0.283553, 0.093656, 3.027609, ,
126961, 34415, 621425, 432385, 23.37, 0.278993, 0.094929, 2.938964, ,
127021, 34407, 623167, 432593, 23.41, 0.277406, 0.090902, 3.051719, ,
127281, 34394, 623636, 432737, 23.45, 0.271954, 0.090173, 3.015917, ,
127698, 34428, 623115, 432570, 23.49, 0.266817, 0.090954, 2.933527, ,
127756, 34419, 623269, 432458, 23.53, 0.265206, 0.090075, 2.944280, ,
127885, 34435, 623936, 432783, 23.57, 0.263981, 0.089522, 2.948781, ,
127926, 34425, 624470, 432844, 23.61, 0.262606, 0.088281, 2.974667, ,
128082, 34432, 624341, 432633, 23.65, 0.260321, 0.087793, 2.965178, ,
128088, 34419, 624175, 432738, 23.69, 0.259366, 0.088676, 2.924864, ,
128060, 34429, 624014, 432486, 23.73, 0.260512, 0.088112, 2.956581, ,
127997, 34390, 623826, 432789, 23.76, 0.259068, 0.089852, 2.883263, ,
127979, 34386, 623829, 432724, 23.81, 0.259123, 0.089583, 2.892540, ,
128076, 34400, 624487, 432703, 23.84, 0.258334, 0.087668, 2.946745, ,
128318, 34413, 624531, 432671, 23.88, 0.254936, 0.087417, 2.916331, ,
128504, 34429, 624130, 432832, 23.92, 0.252722, 0.089179, 2.833887, ,
128507, 34422, 623944, 432664, 23.96, 0.252212, 0.089022, 2.833143, ,
128429, 34411, 624467, 432642, 24.00, 0.252859, 0.087478, 2.890539, ,
128479, 34403, 624075, 432456, 24.04, 0.251460, 0.087822, 2.863290, ,
128469, 34399, 623813, 432497, 24.08, 0.251374, 0.088716, 2.833458, ,
128456, 34408, 622998, 432621, 24.12, 0.252190, 0.091485, 2.756622, ,
128307, 34400, 623226, 432737, 24.16, 0.254279, 0.091315, 2.784623, ,
128203, 34403, 623525, 432578, 24.19, 0.256300, 0.089844, 2.852729, ,
128327, 34412, 623186, 432665, 24.24, 0.254713, 0.091138, 2.794812, ,
128356, 34402, 623045, 432684, 24.27, 0.253550, 0.091607, 2.767801, ,
128418, 34397, 622046, 432580, 24.31, 0.252136, 0.093977, 2.682956, ,
128310, 34410, 622816, 432800, 24.35, 0.254880, 0.092711, 2.749180, ,
128314, 34420, 622305, 432671, 24.39, 0.255464, 0.093619, 2.728752, ,
128329, 34421, 621874, 432702, 24.43, 0.255266, 0.094947, 2.688504, ,
128251, 34403, 621419, 432668, 24.47, 0.255457, 0.096082, 2.658736, ,
128150, 34407, 620860, 432531, 24.51, 0.257492, 0.097095, 2.651946, ,
128075, 34436, 620971, 432569, 24.55, 0.260705, 0.096938, 2.689416, ,
128059, 34430, 620182, 432360, 24.59, 0.260594, 0.098307, 2.650833, ,
128034, 34437, 619723, 432439, 24.63, 0.261491, 0.099910, 2.617266, ,
127845, 34434, 619626, 432455, 24.67, 0.264620, 0.100246, 2.639696, ,
127689, 34414, 619209, 432674, 24.71, 0.266060, 0.102295, 2.600903, ,
127497, 34404, 618634, 432568, 24.74, 0.268792, 0.103483, 2.597443, ,
127251, 34412, 618561, 432575, 24.78, 0.273662, 0.103717, 2.638556, ,
127210, 34430, 617891, 432612, 24.82, 0.275564, 0.105748, 2.605862, ,
126992, 34393, 616826, 432606, 24.86, 0.277004, 0.108720, 2.547860, ,
126826, 34397, 615743, 432665, 24.90, 0.280209, 0.112010, 2.501650, ,
126470, 34413, 616351, 432701, 24.94, 0.287582, 0.110440, 2.603965, ,
126479, 34412, 615755, 432693, 24.98, 0.287356, 0.112088, 2.563657, ,
126548, 34434, 615076, 432766, 25.02, 0.287567, 0.114298, 2.515941, ,
126188, 34413, 614386, 432762, 25.06, 0.292605, 0.116232, 2.517429, ,
126040, 34439, 613815, 432826, 25.10, 0.296946, 0.118104, 2.514278, ,
125820, 34439, 612891, 432774, 25.14, 0.300878, 0.120512, 2.496658, ,
125472, 34424, 612152, 432861, 25.17, 0.306130, 0.122957, 2.489731, ,
125369, 34462, 611173, 432730, 25.22, 0.310461, 0.125212, 2.479490, ,
125085, 34441, 609865, 432673, 25.25, 0.314193, 0.128705, 2.441197, ,
124760, 34428, 609331, 432709, 25.29, 0.319198, 0.130371, 2.448389, ,
124344, 34423, 608540, 432756, 25.33, 0.326388, 0.132816, 2.457445, ,
124219, 34430, 607258, 432556, 25.37, 0.329109, 0.135676, 2.425691, ,
124028, 34431, 606549, 432707, 25.41, 0.332637, 0.138312, 2.404977, ,
123726, 34421, 605797, 432927, 25.45, 0.337470, 0.141350, 2.387477, ,
123408, 34421, 604793, 432861, 25.49, 0.343261, 0.143966, 2.384314, ,
123042, 34416, 603616, 432790, 25.53, 0.349619, 0.147065, 2.377299, ,
122750, 34437, 602498, 432787, 25.57, 0.356338, 0.150274, 2.371260, ,
122300, 34423, 601268, 432677, 25.61, 0.363689, 0.153382, 2.371125, ,
121915, 34435, 600064, 432722, 25.64, 0.371568, 0.157045, 2.366002, ,
121599, 34420, 598966, 432842, 25.69, 0.376429, 0.160708, 2.342314, ,
121169, 34430, 597351, 432615, 25.72, 0.385054, 0.164487, 2.340943, ,
120576, 34419, 596169, 432719, 25.77, 0.395376, 0.168345, 2.348603, ,
120063, 34418, 594585, 432584, 25.80, 0.404906, 0.172425, 2.348304, ,
119838, 34441, 592984, 432461, 25.84, 0.410630, 0.176614, 2.325009, ,
119294, 34417, 591872, 432678, 25.88, 0.419301, 0.180747, 2.319827, ,
118888, 34431, 590750, 432886, 25.92, 0.427888, 0.184878, 2.314440, ,
118425, 34426, 589082, 432652, 25.96, 0.436342, 0.188850, 2.310523, ,
117962, 34432, 587687, 432599, 26.00, 0.445550, 0.192756, 2.311475, ,
117546, 34442, 586402, 432647, 26.04, 0.454154, 0.196751, 2.308269, ,
117188, 34449, 585140, 432671, 26.07, 0.461476, 0.200590, 2.300595, ,
116587, 34442, 583654, 432655, 26.12, 0.472590, 0.204943, 2.305959, ,
116019, 34431, 582497, 432809, 26.15, 0.482861, 0.209008, 2.310254, ,
115604, 34470, 581161, 432811, 26.19, 0.493473, 0.213005, 2.316725, ,
115062, 34436, 579926, 432974, 26.23, 0.501828, 0.217354, 2.308804, ,
114219, 34432, 578539, 433062, 26.27, 0.518115, 0.221867, 2.335253, ,
113755, 34426, 577430, 433205, 26.31, 0.526884, 0.225773, 2.333684, ,
113538, 34432, 576211, 433051, 26.35, 0.531573, 0.228827, 2.323036, ,
113139, 34442, 575263, 433148, 26.39, 0.540149, 0.232076, 2.327464, ,
112684, 34427, 574223, 433105, 26.43, 0.548237, 0.235047, 2.332457, ,
112095, 34412, 573172, 433107, 26.47, 0.559050, 0.238237, 2.346610, ,
111680, 34409, 571981, 432863, 26.51, 0.567201, 0.240872, 2.354784, ,
111443, 34414, 571503, 433009, 26.55, 0.572309, 0.242910, 2.356054, ,
111016, 34406, 570699, 432950, 26.59, 0.580425, 0.245119, 2.367934, ,
110725, 34413, 570068, 432960, 26.62, 0.586790, 0.247081, 2.374891, ,
110325, 34423, 569534, 433125, 26.67, 0.595588, 0.249371, 2.388366, ,
109772, 34416, 568500, 432943, 26.70, 0.606439, 0.251797, 2.408443, ,
109494, 34434, 568110, 433023, 26.74, 0.613322, 0.253310, 2.421230, ,
109182, 34433, 567311, 432808, 26.78, 0.619678, 0.254892, 2.431139, ,
109003, 34434, 566814, 432683, 26.82, 0.623436, 0.255913, 2.436126, ,
108553, 34434, 566261, 432519, 26.86, 0.632746, 0.256950, 2.462526, ,
108323, 34445, 566153, 432607, 26.90, 0.638238, 0.257635, 2.477298, ,
108271, 34468, 566473, 432873, 26.94, 0.640821, 0.257721, 2.486491, ,
108161, 34472, 566186, 432744, 26.98, 0.643370, 0.258084, 2.492873, ,
107918, 34434, 566231, 432743, 27.02, 0.645949, 0.257942, 2.504246, ,
107642, 34478, 566531, 432783, 27.06, 0.654586, 0.257182, 2.545224, ,
107475, 34458, 567093, 432997, 27.10, 0.656774, 0.256318, 2.562337, ,
107365, 34447, 567343, 432829, 27.13, 0.658360, 0.254879, 2.583034, ,
107488, 34449, 567216, 432665, 27.17, 0.655914, 0.254609, 2.576160, ,
107324, 34446, 568327, 432845, 27.21, 0.659154, 0.251933, 2.616392, ,
107254, 34448, 569041, 432899, 27.25, 0.660753, 0.249968, 2.643349, ,
107372, 34450, 569311, 432716, 27.29, 0.658409, 0.248410, 2.650497, ,
107444, 34443, 569889, 432651, 27.33, 0.656443, 0.246386, 2.664289, ,
107487, 34434, 570589, 432583, 27.37, 0.654955, 0.243981, 2.684455, ,
107550, 34430, 571743, 432639, 27.41, 0.653375, 0.240696, 2.714526, ,
107779, 34434, 572643, 432674, 27.45, 0.648850, 0.238104, 2.725069, ,
107992, 34436, 573342, 432638, 27.49, 0.644537, 0.235840, 2.732940, ,
108106, 34419, 574675, 432637, 27.52, 0.641052, 0.231802, 2.765512, ,
108303, 34415, 575431, 432698, 27.57, 0.636693, 0.229763, 2.771081, ,
108524, 34422, 576598, 432718, 27.60, 0.632563, 0.226324, 2.794941, ,
108740, 34411, 578181, 432645, 27.64, 0.627369, 0.221269, 2.835328, ,
109139, 34436, 579151, 432568, 27.68, 0.620761, 0.218048, 2.846907, ,
109468, 34428, 580001, 432718, 27.72, 0.613464, 0.216102, 2.838771, ,
109927, 34441, 580582, 432495, 27.76, 0.604898, 0.213467, 2.833676, ,
110114, 34445, 583160, 432573, 27.80, 0.601334, 0.206084, 2.917902, ,
110636, 34454, 584872, 432551, 27.84, 0.591279, 0.200904, 2.943095, ,
110988, 34423, 586021, 432562, 27.88, 0.582104, 0.197539, 2.946788, ,
111324, 34439, 587218, 432532, 27.92, 0.576348, 0.193874, 2.972802, ,
111709, 34458, 588697, 432622, 27.96, 0.569819, 0.189865, 3.001178, ,
112114, 34464, 589906, 432631, 28.00, 0.562067, 0.186338, 3.016392, ,
112405, 34431, 591395, 432661, 28.04, 0.554078, 0.182079, 3.043065, ,
112918, 34452, 593146, 432707, 28.07, 0.545202, 0.177128, 3.078017, ,
113354, 34432, 593948, 432823, 28.11, 0.535223, 0.175246, 3.054119, ,
113823, 34435, 595727, 432632, 28.15, 0.526127, 0.169284, 3.107951, ,
114386, 34463, 597560, 432514, 28.19, 0.516852, 0.163474, 3.161687, ,
115042, 34462, 598881, 432487, 28.23, 0.503918, 0.159529, 3.158780, ,
115567, 34461, 600578, 432632, 28.27, 0.493606, 0.155196, 3.180529, ,
115983, 34465, 601368, 432670, 28.31, 0.485781, 0.153065, 3.173685, ,
116274, 34455, 602962, 432885, 28.35, 0.479489, 0.149330, 3.210936, ,
116709, 34449, 604274, 432923, 28.39, 0.470693, 0.145707, 3.230417, ,
117146, 34428, 605657, 433063, 28.43, 0.460910, 0.142297, 3.239070, ,
117577, 34423, 607384, 433086, 28.47, 0.452319, 0.137443, 3.290953, ,
118100, 34429, 607582, 432941, 28.50, 0.442723, 0.136295, 3.248265, ,
118458, 34428, 607867, 432780, 28.55, 0.435846, 0.134834, 3.232453, ,
118894, 34441, 609763, 432841, 28.58, 0.428428, 0.129669, 3.304000, ,
119405, 34428, 611205, 432845, 28.62, 0.417927, 0.125582, 3.327911, ,
119999, 34418, 612618, 432812, 28.66, 0.406106, 0.121439, 3.344123, ,
120588, 34435, 613240, 432918, 28.70, 0.396198, 0.120101, 3.298868, ,
121004, 34427, 614572, 433046, 28.74, 0.387925, 0.116846, 3.319978, ,
121535, 34434, 616212, 433076, 28.78, 0.378528, 0.112337, 3.369592, ,
121966, 34434, 616771, 432889, 28.82, 0.370562, 0.110011, 3.368400, ,
122364, 34445, 618453, 433226, 28.86, 0.363949, 0.106632, 3.413125, ,
122701, 34446, 618824, 433203, 28.90, 0.357825, 0.105498, 3.391764, ,
122972, 34440, 618948, 433099, 28.94, 0.352468, 0.104733, 3.365394, ,
123114, 34393, 619911, 433079, 28.97, 0.346798, 0.101952, 3.401570, ,
123544, 34420, 620687, 433075, 29.02, 0.340717, 0.099763, 3.415266, ,
123988, 34423, 621207, 433080, 29.05, 0.332840, 0.098328, 3.384986, ,
124506, 34443, 622206, 433141, 29.09, 0.324765, 0.095782, 3.390679, ,
124850, 34404, 624098, 433209, 29.13, 0.316006, 0.090780, 3.481003, ,
125599, 34439, 624493, 433110, 29.17, 0.304834, 0.089284, 3.414203, ,
126028, 34452, 624501, 432983, 29.21, 0.298010, 0.088752, 3.357766, ,
126318, 34462, 625442, 433152, 29.25, 0.293490, 0.086815, 3.380651, ,
126582, 34465, 626216, 433180, 29.29, 0.288988, 0.084779, 3.408735, ,
126843, 34457, 626759, 433079, 29.33, 0.283830, 0.082868, 3.425089, ,
126982, 34424, 627520, 433348, 29.37, 0.279209, 0.081839, 3.411699, ,
126996, 34411, 627487, 433216, 29.40, 0.278111, 0.081401, 3.416560, ,
127215, 34441, 627542, 433105, 29.45, 0.276194, 0.080803, 3.418104, ,
127425, 34454, 627223, 433156, 29.48, 0.273332, 0.081891, 3.337744, ,
127487, 34414, 628616, 433386, 29.52, 0.269623, 0.078960, 3.414693, ,
127861, 34420, 628999, 433252, 29.56, 0.263423, 0.077364, 3.404964, ,
128216, 34428, 629047, 432816, 29.60, 0.257706, 0.075483, 3.414107, ,
128518, 34430, 628596, 432868, 29.64, 0.252543, 0.076937, 3.282444, ,
128556, 34391, 629550, 432996, 29.68, 0.249327, 0.074817, 3.332505, ,
128880, 34395, 630371, 432964, 29.72, 0.243924, 0.072424, 3.367983, ,
129109, 34402, 630559, 433041, 29.76, 0.240387, 0.072215, 3.328753, ,
129216, 34412, 630794, 433174, 29.80, 0.239176, 0.072101, 3.317224, ,
129255, 34407, 630172, 433248, 29.84, 0.238170, 0.074112, 3.213660, ,
129395, 34428, 630658, 432972, 29.88, 0.237107, 0.071666, 3.308517, ,
129679, 34437, 631438, 433106, 29.92, 0.232762, 0.070056, 3.322502, ,
129793, 34424, 631449, 433197, 29.95, 0.229934, 0.070391, 3.266541, ,
129890, 34408, 631281, 433009, 30.00, 0.227207, 0.070099, 3.241231, ,
130028, 34396, 630678, 433009, 30.03, 0.224032, 0.071759, 3.122007, ,
130092, 34394, 631917, 433054, 30.07, 0.222794, 0.068530, 3.251031, ,
130336, 34398, 632108, 433143, 30.11, 0.218839, 0.068362, 3.201163, ,
130450, 34405, 631710, 433025, 30.15, 0.217329, 0.068983, 3.150471, ,
130506, 34414, 631589, 433007, 30.19, 0.216952, 0.069244, 3.133168, ,
130525, 34407, 631889, 433027, 30.23, 0.216167, 0.068499, 3.155765, ,
130763, 34423, 632226, 432967, 30.27, 0.213113, 0.067332, 3.165107, ,
130961, 34421, 632039, 432974, 30.31, 0.209577, 0.067874, 3.087741, ,
130905, 34430, 631840, 433001, 30.35, 0.211128, 0.068529, 3.080843, ,
130871, 34427, 632073, 433007, 30.38, 0.211517, 0.067913, 3.114526, ,
130884, 34426, 631748, 433063, 30.43, 0.211228, 0.069031, 3.059896, ,
130778, 34414, 631827, 433005, 30.46, 0.212266, 0.068581, 3.095115, ,
130936, 34442, 632008, 433031, 30.50, 0.211380, 0.068188, 3.099958, ,
130863, 34424, 631836, 433047, 30.54, 0.211458, 0.068725, 3.076879, ,
130912, 34429, 630822, 432921, 30.58, 0.210942, 0.071009, 2.970627, ,
130981, 34424, 630891, 433037, 30.62, 0.209430, 0.071285, 2.937930, ,
130814, 34411, 631478, 433055, 30.66, 0.211451, 0.069742, 3.031923, ,
131017, 34413, 631337, 433164, 30.70, 0.208092, 0.070567, 2.948876, ,
131012, 34409, 631059, 433050, 30.74, 0.207916, 0.070874, 2.933588, ,
130961, 34418, 630757, 433152, 30.78, 0.209381, 0.072115, 2.903431, ,
130920, 34425, 630346, 433030, 30.82, 0.210543, 0.072758, 2.893750, ,
130765, 34414, 629920, 432918, 30.85, 0.212490, 0.073483, 2.891691, ,
130715, 34416, 629592, 432953, 30.90, 0.213482, 0.074528, 2.864440, ,
130645, 34407, 629441, 432950, 30.93, 0.214099, 0.074933, 2.857205, ,
130601, 34394, 628727, 433129, 30.97, 0.214006, 0.077623, 2.757011, ,
130554, 34409, 629194, 433290, 31.01, 0.215797, 0.076978, 2.803354, ,
130524, 34417, 628878, 433314, 31.05, 0.216838, 0.077947, 2.781855, ,
130573, 34416, 628319, 433313, 31.09, 0.215928, 0.079488, 2.716483, ,
130422, 34413, 628084, 433381, 31.13, 0.218336, 0.080410, 2.715266, ,
130342, 34418, 627434, 433268, 31.17, 0.220043, 0.081756, 2.691462, ,
130173, 34413, 627191, 433385, 31.21, 0.222636, 0.082898, 2.685665, ,
130156, 34442, 626326, 433153, 31.25, 0.224826, 0.084365, 2.664909, ,
130042, 34453, 625615, 433199, 31.29, 0.227516, 0.086523, 2.629553, ,
129722, 34425, 625411, 433253, 31.33, 0.231231, 0.087306, 2.648519, ,
129663, 34453, 624132, 433079, 31.36, 0.234085, 0.090164, 2.596204, ,
129345, 34436, 623700, 433272, 31.40, 0.238500, 0.092141, 2.588425, ,
129098, 34441, 623600, 433542, 31.44, 0.243128, 0.093502, 2.600256, ,
128894, 34448, 622289, 433332, 31.48, 0.247145, 0.096316, 2.565980, ,
128656, 34444, 621271, 433329, 31.52, 0.251042, 0.099148, 2.532000, ,
128422, 34436, 620273, 433271, 31.56, 0.254616, 0.101708, 2.503405, ,
128149, 34441, 619100, 433149, 31.60, 0.259732, 0.104507, 2.485309, ,
127852, 34426, 618188, 433252, 31.64, 0.263974, 0.107481, 2.456005, ,
127655, 34450, 617024, 433221, 31.68, 0.269012, 0.110631, 2.431626, ,
127305, 34448, 616234, 433479, 31.72, 0.275060, 0.113890, 2.415133, ,
126954, 34432, 614837, 433286, 31.75, 0.280228, 0.117059, 2.393900, ,
126597, 34454, 613328, 433181, 31.80, 0.288003, 0.120907, 2.382021, ,
126107, 34448, 612025, 433263, 31.83, 0.296338, 0.124930, 2.372032, ,
125675, 34451, 610624, 433314, 31.88, 0.304257, 0.129116, 2.356467, ,
125376, 34475, 608674, 433217, 31.91, 0.311184, 0.134283, 2.317377, ,
124822, 34443, 606869, 432998, 31.95, 0.319061, 0.138564, 2.302628, ,
124111, 34443, 604963, 433247, 31.99, 0.331916, 0.145027, 2.288654, ,
123738, 34457, 602994, 433195, 32.03, 0.339604, 0.150481, 2.256786, ,
123388, 34445, 601290, 433145, 32.07, 0.345195, 0.155197, 2.224241, ,
122644, 34426, 599260, 433138, 32.11, 0.357564, 0.161043, 2.220298, ,
121963, 34419, 596977, 433103, 32.15, 0.369637, 0.167533, 2.206348, ,
121373, 34439, 594696, 433086, 32.19, 0.381857, 0.174115, 2.193128, ,
120755, 34432, 592980, 433422, 32.23, 0.392887, 0.180482, 2.176878, ,
120168, 34439, 590740, 433355, 32.27, 0.404311, 0.186788, 2.164546, ,
119347, 34431, 588355, 433318, 32.30, 0.419216, 0.193667, 2.164622, ,
118721, 34433, 585928, 433284, 32.35, 0.431182, 0.200711, 2.148269, ,
117708, 34434, 582344, 433083, 32.38, 0.450532, 0.210564, 2.139648, ,
116794, 34449, 579281, 433239, 32.42, 0.469055, 0.220350, 2.128679, ,
115835, 34438, 576172, 433283, 32.46, 0.486891, 0.229875, 2.118069, ,
115061, 34425, 573852, 433506, 32.50, 0.501129, 0.237777, 2.107554, ,
113996, 34434, 569937, 433369, 32.54, 0.522644, 0.249120, 2.097960, ,
112628, 34406, 565913, 433550, 32.58, 0.547983, 0.262154, 2.090310, ,
111811, 34438, 562832, 433260, 32.62, 0.566459, 0.270475, 2.094314, ,
110792, 34413, 560065, 433441, 32.66, 0.585428, 0.279761, 2.092599, ,
110113, 34441, 557678, 433580, 32.70, 0.601093, 0.287738, 2.089031, ,
108626, 34419, 553045, 433588, 32.73, 0.630253, 0.302262, 2.085124, ,
107048, 34403, 548639, 433577, 32.78, 0.662138, 0.316112, 2.094630, ,
106136, 34409, 545828, 433878, 32.81, 0.681785, 0.326241, 2.089822, ,
104892, 34406, 541847, 433457, 32.85, 0.708122, 0.337271, 2.099566, ,
103910, 34397, 538248, 433458, 32.89, 0.728701, 0.348851, 2.088859, ,
102360, 34421, 533819, 433539, 32.93, 0.764093, 0.363529, 2.101876, ,
101156, 34413, 530280, 433429, 32.97, 0.790197, 0.374643, 2.109201, ,
100125, 34406, 527638, 433621, 33.01, 0.812794, 0.384089, 2.116162, ,
99083, 34413, 524443, 433407, 33.05, 0.836794, 0.393782, 2.125020, ,
97814, 34409, 520430, 433468, 33.09, 0.865541, 0.407370, 2.124707, ,
96358, 34410, 516965, 433427, 33.13, 0.899357, 0.418810, 2.147412, ,
95411, 34417, 514230, 433323, 33.17, 0.922041, 0.427608, 2.156280, ,
94568, 34414, 511387, 433182, 33.21, 0.941817, 0.436673, 2.156803, ,
93311, 34418, 508682, 433279, 33.25, 0.972192, 0.446275, 2.178462, ,
92579, 34416, 506988, 433443, 33.28, 0.989785, 0.452727, 2.186276, ,
91485, 34434, 503418, 433194, 33.33, 1.017714, 0.464004, 2.193330, ,
90162, 34422, 500996, 433332, 33.36, 1.049711, 0.472935, 2.219569, ,
89314, 34416, 499006, 433488, 33.40, 1.070585, 0.480474, 2.228187, ,
88652, 34412, 498139, 433377, 33.44, 1.087066, 0.483050, 2.250423, ,
87688, 34408, 495051, 433278, 33.48, 1.111410, 0.493455, 2.252303, ,
86075, 34413, 491932, 433709, 33.52, 1.153518, 0.506161, 2.278955, ,
85165, 34408, 490387, 433384, 33.56, 1.177110, 0.510323, 2.306597, ,
84649, 34432, 488685, 433478, 33.60, 1.192355, 0.516739, 2.307460, ,
83989, 34435, 487613, 433353, 33.64, 1.210167, 0.520053, 2.327006, ,
83549, 34447, 487104, 433426, 33.68, 1.222771, 0.522160, 2.341756, ,
82804, 34458, 485665, 433375, 33.71, 1.243647, 0.527095, 2.359436, ,
82132, 34418, 485345, 433453, 33.75, 1.259371, 0.528553, 2.382679, ,
81535, 34432, 484512, 433430, 33.79, 1.276704, 0.531444, 2.402328, ,
81083, 34427, 484282, 433446, 33.83, 1.288887, 0.532333, 2.421203, ,
80416, 34438, 483049, 433183, 33.87, 1.308195, 0.535707, 2.441996, ,
79805, 34413, 482766, 433215, 33.91, 1.323725, 0.536854, 2.465709, ,
79472, 34410, 483099, 433472, 33.95, 1.332939, 0.536686, 2.483647, ,
79158, 34403, 483083, 433409, 33.99, 1.341390, 0.536491, 2.500302, ,
79177, 34418, 483410, 433282, 34.03, 1.341831, 0.534807, 2.509002, ,
78910, 34420, 483490, 433078, 34.07, 1.349564, 0.533701, 2.528688, ,
78737, 34412, 484111, 433171, 34.11, 1.353980, 0.531844, 2.545819, ,
78743, 34414, 485059, 433219, 34.15, 1.353939, 0.528639, 2.561181, ,
78583, 34403, 485733, 433195, 34.18, 1.357797, 0.526130, 2.580724, ,
78858, 34419, 486858, 433109, 34.23, 1.350982, 0.521767, 2.589245, ,
78955, 34420, 487950, 433221, 34.26, 1.348281, 0.518324, 2.601232, ,
78814, 34431, 488896, 433170, 34.30, 1.353022, 0.514755, 2.628479, ,
78970, 34434, 490355, 433208, 34.34, 1.348768, 0.509731, 2.646040, ,
79101, 34463, 491524, 433114, 34.38, 1.346933, 0.505218, 2.666045, ,
79426, 34438, 493127, 433202, 34.42, 1.336072, 0.499914, 2.672602, ,
79592, 34446, 494813, 433344, 34.46, 1.331896, 0.494555, 2.693123, ,
79697, 34431, 496440, 433405, 34.50, 1.327949, 0.489097, 2.715106, ,
80011, 34440, 498215, 433361, 34.54, 1.319688, 0.482720, 2.733857, ,
80276, 34467, 499517, 433251, 34.58, 1.314011, 0.477746, 2.750440, ,
80729, 34476, 501406, 433397, 34.61, 1.301935, 0.471774, 2.759657, ,
81205, 34472, 503216, 433326, 34.66, 1.288443, 0.465230, 2.769475, ,
81466, 34457, 505031, 433333, 34.69, 1.280243, 0.459004, 2.789175, ,
81865, 34456, 506838, 433165, 34.73, 1.269182, 0.452126, 2.807142, ,
82288, 34456, 508441, 433152, 34.77, 1.257584, 0.446589, 2.815979, ,
82756, 34447, 511361, 433281, 34.81, 1.244233, 0.437158, 2.846186, ,
83127, 34434, 513244, 433225, 34.85, 1.233318, 0.430549, 2.864526, ,
83711, 34451, 514472, 433046, 34.89, 1.218673, 0.425679, 2.862890, ,
84400, 34456, 516520, 432997, 34.93, 1.200553, 0.418581, 2.868147, ,
84835, 34446, 518282, 433106, 34.97, 1.188331, 0.413103, 2.876597, ,
85428, 34469, 520520, 432904, 35.01, 1.174157, 0.404808, 2.900531, ,
85852, 34446, 522620, 433099, 35.05, 1.161513, 0.398596, 2.914013, ,
86340, 34443, 523705, 432973, 35.08, 1.148561, 0.394488, 2.911527, ,
86860, 34437, 525674, 432953, 35.13, 1.134656, 0.387889, 2.925212, ,
87424, 34470, 526815, 432937, 35.16, 1.122246, 0.384058, 2.922076, ,
88123, 34494, 529172, 433142, 35.20, 1.105891, 0.377126, 2.932421, ,
88798, 34482, 531723, 433035, 35.24, 1.087936, 0.368342, 2.953599, ,
89409, 34451, 533790, 433012, 35.28, 1.070480, 0.361510, 2.961132, ,
90107, 34440, 535707, 433015, 35.32, 1.052261, 0.355295, 2.961653, ,
90701, 34430, 537393, 433078, 35.36, 1.036821, 0.350089, 2.961590, ,
91439, 34439, 540220, 433126, 35.40, 1.019172, 0.341167, 2.987307, ,
92265, 34451, 542444, 433156, 35.44, 0.999718, 0.334151, 2.991816, ,
92735, 34456, 543649, 433156, 35.48, 0.988610, 0.330296, 2.993100, ,
93264, 34449, 545178, 433307, 35.52, 0.975352, 0.326023, 2.991666, ,
93981, 34477, 546767, 433166, 35.56, 0.959946, 0.320402, 2.996066, ,
94595, 34459, 549845, 433358, 35.60, 0.944116, 0.311420, 3.031645, ,
95349, 34453, 551595, 433267, 35.63, 0.925857, 0.305535, 3.030277, ,
95824, 34433, 553345, 433263, 35.68, 0.913367, 0.300017, 3.044386, ,
96441, 34444, 553988, 433222, 35.71, 0.899642, 0.297835, 3.020605, ,
97072, 34430, 556389, 433105, 35.75, 0.884051, 0.289853, 3.049993, ,
97944, 34458, 558820, 433310, 35.79, 0.865755, 0.283102, 3.058101, ,
98689, 34492, 560433, 433484, 35.83, 0.850921, 0.278793, 3.052166, ,
99136, 34472, 561474, 433371, 35.87, 0.839446, 0.275116, 3.051243, ,
99610, 34454, 562737, 433239, 35.91, 0.827536, 0.270684, 3.057207, ,
100322, 34462, 565090, 433302, 35.95, 0.812030, 0.263688, 3.079511, ,
101047, 34468, 566456, 433324, 35.99, 0.796217, 0.259582, 3.067304, ,
101594, 34471, 567477, 433364, 36.03, 0.784263, 0.256614, 3.056197, ,
101959, 34474, 568859, 433293, 36.06, 0.776389, 0.252104, 3.079633, ,
102519, 34469, 570205, 433307, 36.11, 0.763736, 0.248055, 3.078897, ,
102902, 34460, 570944, 433208, 36.14, 0.754756, 0.245408, 3.075515, ,
103535, 34481, 572902, 433048, 36.18, 0.742326, 0.238819, 3.108317, ,
104117, 34467, 574249, 433083, 36.22, 0.728797, 0.234880, 3.102847, ,
104669, 34459, 575493, 433229, 36.26, 0.716375, 0.231707, 3.091734, ,
105068, 34457, 575582, 433278, 36.30, 0.707682, 0.231634, 3.055168, ,
105712, 34481, 577660, 432863, 36.34, 0.695498, 0.223710, 3.108929, ,
106643, 34472, 579715, 432791, 36.38, 0.675177, 0.217252, 3.107808, ,
107243, 34448, 580291, 432791, 36.42, 0.660984, 0.215527, 3.066829, ,
107626, 34452, 581665, 432825, 36.46, 0.653223, 0.211555, 3.087719, ,
107995, 34466, 582470, 432742, 36.50, 0.646434, 0.208819, 3.095662, ,
108410, 34473, 583531, 432949, 36.54, 0.638260, 0.206489, 3.091015, ,
108807, 34474, 584432, 432799, 36.58, 0.630099, 0.203207, 3.100779, ,
109329, 34497, 585790, 432809, 36.61, 0.620830, 0.199215, 3.116377, ,
109894, 34475, 586264, 432847, 36.66, 0.607794, 0.197963, 3.070246, ,
110201, 34480, 587140, 433006, 36.69, 0.601842, 0.196007, 3.070515, ,
110811, 34483, 589077, 432813, 36.73, 0.589615, 0.189511, 3.111245, ,
111645, 34525, 589983, 432830, 36.77, 0.575481, 0.186910, 3.078924, ,
112065, 34510, 590663, 432867, 36.81, 0.566053, 0.185057, 3.058799, ,
112376, 34488, 591497, 432790, 36.85, 0.558381, 0.182297, 3.063026, ,
112636, 34464, 592328, 432825, 36.89, 0.551613, 0.179999, 3.064540, ,
112957, 34472, 593068, 432754, 36.93, 0.545731, 0.177545, 3.073765, ,
113290, 34474, 593762, 432710, 36.97, 0.539237, 0.175337, 3.075438, ,
113540, 34471, 594566, 432814, 37.01, 0.534081, 0.173404, 3.079987, ,
113893, 34461, 595520, 432824, 37.04, 0.526442, 0.170659, 3.084765, ,
114090, 34464, 595369, 432843, 37.08, 0.522749, 0.171175, 3.053877, ,
114109, 34477, 595973, 432792, 37.12, 0.523223, 0.169209, 3.092162, ,
114629, 34484, 597104, 432661, 37.16, 0.513448, 0.165390, 3.104465, ,
115038, 34482, 597986, 432611, 37.20, 0.505302, 0.162625, 3.107155, ,
115394, 34450, 598569, 432804, 37.24, 0.496259, 0.161707, 3.068872, ,
115668, 34442, 599310, 432928, 37.28, 0.490399, 0.160056, 3.063926, ,
116009, 34453, 600077, 432944, 37.32, 0.484493, 0.157898, 3.068387, ,
116506, 34452, 601124, 433009, 37.36, 0.474807, 0.155131, 3.060689, ,
116915, 34456, 601658, 432949, 37.40, 0.467182, 0.153348, 3.046555, ,
117242, 34473, 601941, 432987, 37.44, 0.462006, 0.152683, 3.025916, ,
117445, 34467, 602279, 433009, 37.48, 0.457721, 0.151796, 3.015367, ,
117535, 34484, 602454, 432851, 37.51, 0.457107, 0.150658, 3.034080, ,
117764, 34483, 602622, 432630, 37.56, 0.452662, 0.149286, 3.032175, ,
118011, 34470, 603604, 432647, 37.59, 0.447098, 0.146526, 3.051322, ,
118277, 34479, 602993, 432488, 37.63, 0.442619, 0.147647, 2.997822, ,
118606, 34464, 604502, 432453, 37.67, 0.435388, 0.143164, 3.041176, ,
118924, 34440, 605260, 432531, 37.71, 0.427795, 0.141301, 3.027546, ,
119572, 34444, 605691, 432621, 37.75, 0.415827, 0.140426, 2.961189, ,
119940, 34453, 606112, 432645, 37.79, 0.409500, 0.139315, 2.939378, ,
120000, 34438, 606437, 432660, 37.83, 0.407394, 0.138444, 2.942662, ,
120188, 34457, 606893, 432556, 37.87, 0.405112, 0.136721, 2.963065, ,
120470, 34458, 607646, 432720, 37.91, 0.399904, 0.135225, 2.957315, ,
120794, 34470, 608042, 432749, 37.95, 0.394643, 0.134210, 2.940489, ,
120839, 34447, 608596, 432862, 37.99, 0.392303, 0.133082, 2.947837, ,
120814, 34451, 608609, 432859, 38.03, 0.393030, 0.133032, 2.954391, ,
120684, 34443, 608736, 432924, 38.06, 0.394930, 0.132931, 2.970944, ,
120815, 34455, 609754, 432886, 38.10, 0.393272, 0.129876, 3.028067, ,
121248, 34486, 609927, 432806, 38.14, 0.387245, 0.129062, 3.000461, ,
121365, 34449, 610288, 432875, 38.18, 0.382659, 0.128311, 2.982277, ,
121605, 34454, 610313, 432860, 38.22, 0.378539, 0.128180, 2.953197, ,
121636, 34453, 610655, 432691, 38.26, 0.377900, 0.126528, 2.986693, ,
121871, 34452, 611397, 432930, 38.30, 0.373492, 0.125378, 2.978928, ,
122260, 34466, 611803, 433106, 38.34, 0.367234, 0.124931, 2.939502, ,
122478, 34480, 611766, 433159, 38.38, 0.364139, 0.125248, 2.907335, ,
122331, 34460, 611733, 433148, 38.41, 0.365536, 0.125298, 2.917333, ,
122321, 34450, 612313, 433000, 38.46, 0.365067, 0.123058, 2.966621, ,
122500, 34442, 612831, 433025, 38.49, 0.361253, 0.121689, 2.968649, ,
123018, 34463, 613036, 432943, 38.53, 0.353129, 0.120779, 2.923750, ,
123119, 34440, 612987, 432968, 38.57, 0.349780, 0.121019, 2.890296, ,
123341, 34460, 613490, 432933, 38.61, 0.347032, 0.119453, 2.905167, ,
123410, 34457, 613458, 432632, 38.65, 0.345577, 0.118336, 2.920312, ,
123700, 34430, 613894, 432719, 38.69, 0.338531, 0.117451, 2.882321, ,
124093, 34462, 614076, 432725, 38.73, 0.333483, 0.116960, 2.851259, ,
124153, 34457, 614185, 432686, 38.77, 0.332069, 0.116495, 2.850496, ,
124214, 34462, 614512, 432631, 38.81, 0.331290, 0.115350, 2.872050, ,
124347, 34455, 614878, 432689, 38.85, 0.328425, 0.114548, 2.867129, ,
124778, 34489, 615257, 432793, 38.89, 0.322857, 0.113895, 2.834685, ,
124855, 34475, 615619, 432827, 38.93, 0.320555, 0.113010, 2.836522, ,
124662, 34454, 616008, 433092, 38.96, 0.322666, 0.112976, 2.856056, ,
124834, 34480, 616060, 432979, 39.01, 0.321260, 0.112376, 2.858798, ,
124667, 34458, 616742, 433151, 39.04, 0.322837, 0.111144, 2.904671, ,
124705, 34463, 616968, 433214, 39.08, 0.322477, 0.110760, 2.911491, ,
124980, 34456, 617027, 433176, 39.12, 0.317063, 0.110442, 2.870863, ,
125088, 34489, 616534, 433276, 39.16, 0.317273, 0.112231, 2.826964, ,
124951, 34476, 617297, 433181, 39.20, 0.318891, 0.109702, 2.906891, ,
125108, 34481, 617541, 433146, 39.24, 0.316392, 0.108875, 2.906010, ,
125414, 34462, 617169, 432932, 39.28, 0.309654, 0.109063, 2.839212, ,
125592, 34452, 617101, 432747, 39.32, 0.305809, 0.108512, 2.818198, ,
125802, 34475, 617299, 432854, 39.36, 0.303551, 0.108384, 2.800689, ,
125818, 34485, 617578, 433000, 39.39, 0.303917, 0.108185, 2.809231, ,
125843, 34483, 617636, 432872, 39.44, 0.303340, 0.107508, 2.821541, ,
125842, 34467, 617572, 432723, 39.47, 0.302313, 0.107090, 2.822970, ,
125864, 34451, 617728, 432750, 39.51, 0.300875, 0.106760, 2.818233, ,
126009, 34464, 617881, 432730, 39.55, 0.299133, 0.106250, 2.815377, ,
126022, 34457, 618590, 432914, 39.59, 0.298443, 0.104996, 2.842428, ,
126336, 34451, 619023, 433078, 39.63, 0.292451, 0.104438, 2.800228, ,
126728, 34452, 619390, 433168, 39.67, 0.285545, 0.103770, 2.751714, ,
126937, 34456, 619223, 433025, 39.71, 0.282098, 0.103665, 2.721252, ,
126990, 34446, 618996, 432741, 39.75, 0.280505, 0.103162, 2.719075, ,
127013, 34471, 619235, 432811, 39.79, 0.281730, 0.102772, 2.741305, ,
126995, 34462, 619447, 432816, 39.83, 0.281461, 0.102198, 2.754087, ,
127128, 34483, 619659, 432875, 39.86, 0.280477, 0.101840, 2.754089, ,
126954, 34465, 619844, 432927, 39.91, 0.282384, 0.101530, 2.781280, ,
127061, 34457, 619825, 432960, 39.94, 0.279966, 0.101716, 2.752428, ,
126904, 34455, 620102, 433043, 39.99, 0.282617, 0.101273, 2.790657, ,
126842, 34452, 620489, 433126, 40.02, 0.283521, 0.100522, 2.820494, ,
127025, 34445, 620644, 433128, 40.06, 0.279819, 0.100096, 2.795512, ,
127197, 34458, 620511, 433089, 40.10, 0.277623, 0.100312, 2.767604, ,
127310, 34449, 620647, 433118, 40.14, 0.275037, 0.100047, 2.749067, ,
127309, 34446, 620635, 433106, 40.18, 0.274859, 0.100033, 2.747684, ,
127341, 34455, 620658, 433096, 40.22, 0.274881, 0.099928, 2.750781, ,
127638, 34481, 620563, 432952, 40.26, 0.271336, 0.099617, 2.723802, ,
127650, 34486, 620779, 433166, 40.30, 0.271451, 0.099871, 2.718027, ,
127813, 34467, 620894, 433179, 40.34, 0.267339, 0.099601, 2.684100, ,
127800, 34454, 620983, 433212, 40.37, 0.266719, 0.099484, 2.681015, ,
127614, 34445, 621079, 433221, 40.41, 0.269408, 0.099252, 2.714394, ,
127585, 34447, 621202, 433180, 40.45, 0.270051, 0.098743, 2.734872, ,
127689, 34452, 621031, 433173, 40.49, 0.268544, 0.099194, 2.707268, ,
127745, 34455, 621296, 433003, 40.53, 0.267753, 0.097771, 2.738581, ,
127978, 34462, 621254, 432970, 40.57, 0.264109, 0.097756, 2.701726, ,
128280, 34454, 621323, 432990, 40.61, 0.258282, 0.097643, 2.645170, ,
128560, 34460, 621282, 432886, 40.65, 0.253767, 0.097340, 2.607012, ,
128648, 34480, 621184, 432808, 40.69, 0.253533, 0.097301, 2.605650, ,
128655, 34479, 621366, 432802, 40.73, 0.253346, 0.096768, 2.618061, ,
128742, 34474, 621607, 432896, 40.77, 0.251498, 0.096472, 2.606952, ,
128883, 34501, 621330, 432726, 40.81, 0.250796, 0.096564, 2.597205, ,
128894, 34487, 621641, 432818, 40.84, 0.249691, 0.096064, 2.599215, ,
128744, 34480, 621424, 432760, 40.89, 0.251855, 0.096438, 2.611579, ,
128650, 34493, 621508, 432754, 40.92, 0.254347, 0.096179, 2.644519, ,
128426, 34490, 621816, 432781, 40.96, 0.258073, 0.095426, 2.704413, ,
128555, 34486, 621942, 432843, 41.00, 0.255552, 0.095323, 2.680898, ,
128680, 34480, 622015, 433011, 41.04, 0.252974, 0.095794, 2.640819, ,
128877, 34504, 622026, 432925, 41.08, 0.251097, 0.095418, 2.631550, ,
128709, 34513, 621939, 432780, 41.12, 0.254619, 0.095079, 2.677978, ,
128734, 34494, 621877, 432752, 41.16, 0.252943, 0.095140, 2.658648, ,
128921, 34491, 621878, 432801, 41.20, 0.249481, 0.095334, 2.616922, ,
128949, 34471, 621380, 432656, 41.24, 0.247686, 0.096143, 2.576227, ,
128977, 34482, 621619, 432721, 41.27, 0.247916, 0.095736, 2.589577, ,
128700, 34477, 621642, 432655, 41.32, 0.252428, 0.095407, 2.645806, ,
128690, 34470, 621604, 432703, 41.35, 0.252146, 0.095706, 2.634595, ,
128963, 34479, 621400, 432505, 41.39, 0.247964, 0.095481, 2.597007, ,
128982, 34473, 621211, 432616, 41.43, 0.247241, 0.096455, 2.563279, ,
129057, 34482, 621605, 432633, 41.47, 0.246520, 0.095422, 2.583479, ,
128951, 34484, 621695, 432729, 41.51, 0.248500, 0.095556, 2.600576, ,
129082, 34466, 621883, 432830, 41.55, 0.245040, 0.095436, 2.567586, ,
129223, 34455, 621857, 432806, 41.59, 0.241865, 0.095412, 2.534945, ,
129255, 34460, 622186, 433012, 41.63, 0.241634, 0.095320, 2.534976, ,
129107, 34454, 622021, 432808, 41.67, 0.243821, 0.094962, 2.567553, ,
129170, 34470, 621891, 432711, 41.71, 0.243768, 0.094936, 2.567705, ,
129313, 34469, 621751, 432624, 41.75, 0.241212, 0.094978, 2.539671, ,
129367, 34472, 621948, 432725, 41.79, 0.240469, 0.094833, 2.535706, ,
129247, 34475, 621787, 432742, 41.82, 0.242753, 0.095351, 2.545888, ,
129240, 34483, 621846, 432657, 41.87, 0.243397, 0.094845, 2.566263, ,
129088, 34493, 622080, 432803, 41.90, 0.246698, 0.094777, 2.602917, ,
128984, 34480, 622305, 433045, 41.94, 0.247663, 0.095120, 2.603685, ,
129097, 34487, 621963, 432933, 41.98, 0.246149, 0.095626, 2.574088, ,
129089, 34479, 621969, 433035, 42.02, 0.245767, 0.096018, 2.559581, ,
128873, 34475, 622223, 433078, 42.06, 0.249274, 0.095482, 2.610707, ,
128919, 34487, 621670, 432865, 42.10, 0.249254, 0.096172, 2.591769, ,
129073, 34468, 621205, 432646, 42.14, 0.245328, 0.096592, 2.539826, ,
129070, 34477, 621002, 432663, 42.17, 0.245967, 0.097228, 2.529793, ,
129177, 34485, 621035, 432782, 42.22, 0.244625, 0.097614, 2.506049, ,
129175, 34498, 620885, 432752, 42.25, 0.245508, 0.097913, 2.507410, ,
129017, 34492, 620944, 432930, 42.30, 0.247871, 0.098462, 2.517419, ,
128919, 34506, 620915, 432978, 42.33, 0.250494, 0.098736, 2.537009, ,
128671, 34492, 620403, 432857, 42.37, 0.253914, 0.099683, 2.547205, ,
128771, 34492, 620251, 432778, 42.41, 0.252166, 0.099792, 2.526914, ,
128585, 34486, 619972, 432800, 42.45, 0.255027, 0.100662, 2.533503, ,
128725, 34488, 619714, 432796, 42.49, 0.252709, 0.101369, 2.492963, ,
128979, 34522, 619531, 432843, 42.53, 0.250490, 0.102071, 2.454088, ,
128889, 34502, 619271, 432876, 42.57, 0.250757, 0.102932, 2.436137, ,
128790, 34493, 619110, 432876, 42.61, 0.251899, 0.103384, 2.436541, ,
128566, 34468, 618676, 432767, 42.65, 0.254185, 0.104164, 2.440225, ,
128508, 34480, 618380, 432796, 42.69, 0.255984, 0.105112, 2.435336, ,
128374, 34466, 618126, 432781, 42.73, 0.257417, 0.105766, 2.433847, ,
128104, 34463, 617541, 432727, 42.77, 0.261960, 0.107194, 2.443798, ,
128104, 34468, 617252, 432780, 42.80, 0.262286, 0.108220, 2.423648, ,
127854, 34473, 617004, 432782, 42.85, 0.267009, 0.108926, 2.451293, ,
127551, 34464, 616351, 432767, 42.88, 0.271761, 0.110705, 2.454821, ,
127554, 34486, 615732, 432767, 42.92, 0.273144, 0.112450, 2.429017, ,
127492, 34488, 615254, 432843, 42.96, 0.274369, 0.114104, 2.404538, ,
127295, 34491, 615006, 433079, 43.00, 0.278044, 0.115752, 2.402076, ,
126933, 34466, 614204, 433018, 43.04, 0.282821, 0.117774, 2.401396, ,
126724, 34465, 613479, 433057, 43.08, 0.286465, 0.119982, 2.387565, ,
126628, 34461, 612755, 433018, 43.12, 0.287909, 0.121877, 2.362295, ,
126570, 34475, 612251, 433133, 43.16, 0.289854, 0.123767, 2.341925, ,
126372, 34478, 611194, 432880, 43.20, 0.293573, 0.125754, 2.334502, ,
126013, 34471, 610701, 433063, 43.23, 0.299518, 0.127890, 2.341999, ,
125768, 34498, 609676, 432950, 43.27, 0.305660, 0.130355, 2.344832, ,
125520, 34504, 608736, 432899, 43.31, 0.310493, 0.132830, 2.337516, ,
125190, 34499, 607845, 432821, 43.35, 0.316092, 0.135062, 2.340346, ,
124690, 34490, 606633, 432863, 43.39, 0.324510, 0.138698, 2.339697, ,
124623, 34506, 605507, 432796, 43.43, 0.326764, 0.141656, 2.306740, ,
124663, 34518, 604802, 432796, 43.47, 0.326824, 0.143680, 2.274669, ,
124383, 34517, 603877, 432842, 43.51, 0.331819, 0.146523, 2.264618, ,
123983, 34480, 603148, 432906, 43.55, 0.336654, 0.148878, 2.261270, ,
123471, 34468, 602100, 432862, 43.59, 0.345184, 0.151723, 2.275094, ,
123292, 34491, 601313, 432879, 43.62, 0.349950, 0.154063, 2.271470, ,
123044, 34457, 600905, 433049, 43.67, 0.352261, 0.155924, 2.259184, ,
122762, 34474, 599884, 432937, 43.70, 0.358535, 0.158429, 2.263066, ,
122537, 34484, 598899, 432650, 43.75, 0.363316, 0.160132, 2.268859, ,
122093, 34475, 598327, 432759, 43.78, 0.370898, 0.162229, 2.286259, ,
121476, 34488, 597432, 432967, 43.82, 0.383148, 0.165664, 2.312797, ,
121302, 34500, 596162, 432765, 43.86, 0.387156, 0.168550, 2.296979, ,
120970, 34509, 595227, 432670, 43.90, 0.393911, 0.170895, 2.304984, ,
120831, 34516, 594661, 432694, 43.94, 0.396955, 0.172644, 2.299264, ,
120161, 34496, 593551, 432742, 43.98, 0.408164, 0.176083, 2.318024, ,
119754, 34493, 592693, 432761, 44.02, 0.415604, 0.178672, 2.326072, ,
119686, 34478, 592353, 432829, 44.06, 0.415903, 0.179942, 2.311323, ,
119540, 34477, 591726, 432717, 44.10, 0.418585, 0.181332, 2.308392, ,
119144, 34492, 591292, 432938, 44.14, 0.427031, 0.183493, 2.327230, ,
118544, 34487, 590125, 432842, 44.17, 0.438066, 0.186540, 2.348379, ,
118288, 34499, 589449, 432862, 44.22, 0.443714, 0.188611, 2.352535, ,
118121, 34503, 588762, 432832, 44.25, 0.447155, 0.190516, 2.347065, ,
117966, 34492, 588451, 432826, 44.29, 0.449392, 0.191410, 2.347795, ,
117552, 34492, 587748, 432852, 44.33, 0.457304, 0.193591, 2.362215, ,
117069, 34479, 587205, 432933, 44.37, 0.465721, 0.195522, 2.381940, ,
117047, 34477, 586710, 432687, 44.41, 0.466014, 0.195999, 2.377628, ,
116962, 34465, 586270, 432575, 44.45, 0.466865, 0.196853, 2.371644, ,
116803, 34486, 586184, 432724, 44.49, 0.471297, 0.197706, 2.383828, ,
116331, 34481, 585730, 432711, 44.53, 0.480083, 0.199000, 2.412482, ,
116312, 34530, 585623, 432764, 44.57, 0.483647, 0.199530, 2.423931, ,
116277, 34501, 585311, 432524, 44.60, 0.482433, 0.199492, 2.418309, ,
116229, 34510, 585317, 432677, 44.65, 0.483949, 0.200088, 2.418676, ,
115961, 34481, 585420, 432755, 44.68, 0.487252, 0.200096, 2.435093, ,
115841, 34501, 585620, 432880, 44.72, 0.490887, 0.200004, 2.454384, ,
115515, 34491, 585139, 432673, 44.76, 0.496577, 0.200601, 2.475449, ,
115571, 34501, 585266, 432687, 44.80, 0.496139, 0.200280, 2.477225, ,
115497, 34476, 584979, 432452, 44.84, 0.495949, 0.200188, 2.477411, ,
115485, 34488, 585100, 432422, 44.88, 0.496966, 0.199709, 2.488455, ,
115253, 34493, 585256, 432549, 44.92, 0.501818, 0.199756, 2.512158, ,
114998, 34499, 585346, 432744, 44.96, 0.507194, 0.200271, 2.532532, ,
115290, 34510, 585821, 432899, 45.00, 0.502204, 0.199484, 2.517510, ,
115137, 34502, 585537, 432681, 45.04, 0.504671, 0.199452, 2.530290, ,
115100, 34475, 585566, 432567, 45.08, 0.503632, 0.198908, 2.531987, ,
115124, 34465, 585710, 432486, 45.12, 0.502510, 0.198156, 2.535939, ,
115093, 34484, 586195, 432629, 45.15, 0.504357, 0.197292, 2.556397, ,
115025, 34471, 586438, 432579, 45.20, 0.504838, 0.196371, 2.570835, ,
115139, 34503, 587069, 432858, 45.23, 0.504697, 0.195623, 2.579945, ,
115011, 34456, 587499, 432883, 45.27, 0.504133, 0.194452, 2.592586, ,
114907, 34475, 587505, 432815, 45.31, 0.507409, 0.194161, 2.613342, ,
115137, 34499, 588081, 433052, 45.35, 0.504475, 0.193410, 2.608325, ,
115293, 34474, 588356, 432937, 45.39, 0.499797, 0.192136, 2.601263, ,
115442, 34495, 588452, 432860, 45.43, 0.498261, 0.191544, 2.601289, ,
115523, 34491, 589270, 433108, 45.47, 0.496421, 0.190126, 2.611017, ,
115520, 34483, 589384, 432946, 45.50, 0.495958, 0.189140, 2.622176, ,
115592, 34483, 589579, 432801, 45.55, 0.494555, 0.187983, 2.630849, ,
115805, 34497, 590140, 432718, 45.58, 0.491326, 0.185998, 2.641566, ,
115781, 34498, 590196, 432702, 45.63, 0.491858, 0.185769, 2.647686, ,
116110, 34513, 590549, 432621, 45.66, 0.486450, 0.184405, 2.637945, ,
115992, 34475, 591188, 432697, 45.70, 0.486259, 0.182831, 2.659603, ,
116048, 34469, 591698, 432711, 45.74, 0.484781, 0.181390, 2.672594, ,
116213, 34486, 592066, 432689, 45.78, 0.482693, 0.180221, 2.678336, ,
116397, 34474, 592706, 432856, 45.82, 0.478350, 0.179015, 2.672122, ,
116706, 34500, 593102, 432790, 45.86, 0.474080, 0.177590, 2.669523, ,
116787, 34491, 593706, 432773, 45.90, 0.471932, 0.175754, 2.685191, ,
116808, 34487, 594175, 432908, 45.94, 0.471266, 0.174924, 2.694125, ,
117046, 34489, 594779, 432934, 45.98, 0.466816, 0.173263, 2.694262, ,
117177, 34485, 595005, 432980, 46.02, 0.464038, 0.172788, 2.685595, ,
117360, 34470, 595236, 432834, 46.05, 0.459547, 0.171527, 2.679143, ,
117550, 34475, 595588, 432680, 46.10, 0.456233, 0.169882, 2.685580, ,
117584, 34462, 596285, 432769, 46.13, 0.454733, 0.168208, 2.703399, ,
117647, 34460, 596655, 432752, 46.17, 0.453397, 0.167062, 2.713943, ,
117956, 34467, 597258, 432722, 46.21, 0.447951, 0.165187, 2.711782, ,
118100, 34470, 598199, 432808, 46.25, 0.445401, 0.162797, 2.735923, ,
118346, 34476, 598417, 432758, 46.29, 0.441110, 0.161964, 2.723511, ,
118613, 34474, 598775, 432815, 46.33, 0.435908, 0.161154, 2.704922, ,
118851, 34470, 599182, 432690, 46.37, 0.431136, 0.159472, 2.703529, ,
119029, 34459, 599797, 432757, 46.41, 0.427050, 0.157958, 2.703558, ,
119170, 34456, 600517, 432838, 46.45, 0.424190, 0.156200, 2.715690, ,
119435, 34465, 601018, 432817, 46.48, 0.419779, 0.154667, 2.714086, ,
119627, 34469, 601156, 432704, 46.53, 0.416425, 0.153814, 2.707324, ,
119785, 34466, 601684, 432750, 46.56, 0.413259, 0.152474, 2.710358, ,
119997, 34482, 602022, 432778, 46.60, 0.410324, 0.151611, 2.706431, ,
120045, 34456, 602955, 432829, 46.64, 0.407726, 0.149125, 2.734119, ,
120227, 34483, 603706, 432955, 46.68, 0.406080, 0.147469, 2.753669, ,
120498, 34467, 604655, 433054, 46.72, 0.399968, 0.145137, 2.755794, ,
120669, 34477, 604529, 432920, 46.76, 0.397430, 0.144962, 2.741620, ,
120918, 34461, 605050, 432834, 46.80, 0.391746, 0.143120, 2.737186, ,
121048, 34458, 605857, 432852, 46.84, 0.389132, 0.140877, 2.762213, ,
121363, 34484, 606059, 432701, 46.88, 0.384981, 0.139692, 2.755931, ,
121563, 34465, 606484, 432892, 46.92, 0.380035, 0.139241, 2.729340, ,
121697, 34463, 606326, 432664, 46.96, 0.377425, 0.138778, 2.719631, ,
121864, 34455, 607189, 432731, 47.00, 0.373817, 0.136576, 2.737053, ,
122009, 34465, 607996, 432697, 47.03, 0.371794, 0.134133, 2.771836, ,
122221, 34480, 608385, 432781, 47.08, 0.368866, 0.133359, 2.765967, ,
122412, 34456, 609374, 433093, 47.11, 0.363785, 0.131789, 2.760358, ,
122653, 34466, 609267, 433013, 47.15, 0.360012, 0.131773, 2.732056, ,
122819, 34443, 610726, 433314, 47.19, 0.355466, 0.128825, 2.759283, ,
123045, 34455, 610645, 432980, 47.23, 0.352112, 0.127716, 2.756988, ,
123365, 34472, 611025, 433011, 47.27, 0.347378, 0.126760, 2.740434, ,
123591, 34464, 611503, 433084, 47.31, 0.342736, 0.125694, 2.726741, ,
123816, 34488, 611960, 433066, 47.35, 0.340210, 0.124325, 2.736464, ,
123916, 34472, 612699, 433123, 47.39, 0.337349, 0.122457, 2.754839, ,
124170, 34471, 613092, 433140, 47.43, 0.332675, 0.121411, 2.740073, ,
124384, 34486, 612957, 432946, 47.47, 0.329779, 0.121015, 2.725100, ,
124478, 34472, 613776, 433105, 47.51, 0.327165, 0.119334, 2.741599, ,
124476, 34450, 614056, 433222, 47.54, 0.325765, 0.119011, 2.737273, ,
124605, 34465, 614062, 432857, 47.58, 0.324413, 0.117529, 2.760272, ,
124795, 34476, 614862, 432958, 47.62, 0.321702, 0.115673, 2.781135, ,
124926, 34474, 615231, 433032, 47.66, 0.319211, 0.114928, 2.777491, ,
125102, 34475, 615355, 433066, 47.70, 0.316108, 0.114714, 2.755615, ,
125332, 34473, 615832, 433110, 47.74, 0.311844, 0.113545, 2.746443, ,
125449, 34498, 616591, 433141, 47.78, 0.311375, 0.111529, 2.791871, ,
125748, 34518, 616856, 433057, 47.82, 0.307322, 0.110446, 2.782559, ,
125975, 34497, 616848, 432887, 47.86, 0.301894, 0.109786, 2.749830, ,
125994, 34467, 617144, 432927, 47.90, 0.299596, 0.109113, 2.745733, ,
126165, 34458, 617434, 433047, 47.93, 0.295957, 0.108779, 2.720718, ,
126371, 34494, 617678, 432996, 47.98, 0.294635, 0.107888, 2.730936, ,
126327, 34460, 618057, 433044, 48.01, 0.293199, 0.107015, 2.739799, ,
126478, 34472, 618654, 433072, 48.05, 0.291295, 0.105450, 2.762392, ,
126618, 34478, 618750, 433093, 48.09, 0.289197, 0.105265, 2.747325, ,
126795, 34464, 619505, 433151, 48.13, 0.285139, 0.103379, 2.758188, ,
126887, 34458, 619974, 433219, 48.17, 0.283115, 0.102337, 2.766491, ,
127198, 34462, 620243, 433243, 48.21, 0.277867, 0.101680, 2.732763, ,
127458, 34455, 620631, 433307, 48.25, 0.272814, 0.100850, 2.705148, ,
127693, 34471, 620717, 433287, 48.29, 0.269714, 0.100529, 2.682940, ,
127841, 34483, 620980, 433243, 48.33, 0.267890, 0.099617, 2.689204, ,
127787, 34453, 621542, 433457, 48.37, 0.266882, 0.098903, 2.698416, ,
127937, 34476, 621835, 433501, 48.41, 0.265744, 0.098261, 2.704473, ,
128060, 34475, 621789, 433159, 48.44, 0.263516, 0.097018, 2.716145, ,
128050, 34468, 621741, 433234, 48.48, 0.263235, 0.097453, 2.701139, ,
128065, 34448, 622053, 433286, 48.52, 0.261665, 0.096790, 2.703423, ,
128092, 34462, 622494, 433261, 48.56, 0.262105, 0.095459, 2.745736, ,
128230, 34494, 622715, 433218, 48.60, 0.261771, 0.094670, 2.765087, ,
128418, 34494, 622868, 433136, 48.64, 0.258474, 0.093914, 2.752227, ,
128504, 34464, 622945, 433179, 48.68, 0.255009, 0.093872, 2.716558, ,
128566, 34466, 623186, 433200, 48.72, 0.254054, 0.093284, 2.723436, ,
128651, 34461, 623655, 433263, 48.76, 0.252240, 0.092230, 2.734899, ,
128769, 34470, 623627, 433119, 48.80, 0.250765, 0.091731, 2.733705, ,
128919, 34464, 623861, 433139, 48.84, 0.247753, 0.091159, 2.717805, ,
129135, 34465, 623724, 433038, 48.88, 0.244051, 0.091136, 2.677887, ,
129219, 34473, 623687, 432985, 48.91, 0.243110, 0.091026, 2.670772, ,
129257, 34475, 623947, 432916, 48.96, 0.242579, 0.090025, 2.694564, ,
129251, 34475, 624520, 433161, 48.99, 0.242683, 0.089413, 2.714168, ,
129269, 34464, 624376, 433019, 49.03, 0.241652, 0.089245, 2.707748, ,
129319, 34446, 624403, 432784, 49.07, 0.239606, 0.088226, 2.715805, ,
129422, 34467, 625061, 432924, 49.11, 0.239186, 0.086959, 2.750567, ,
129710, 34471, 625326, 433079, 49.15, 0.234444, 0.086844, 2.699600, ,
130074, 34482, 625512, 433152, 49.19, 0.228856, 0.086620, 2.642059, ,
130144, 34465, 625534, 433036, 49.23, 0.226535, 0.086094, 2.631259, ,
130229, 34460, 625666, 433002, 49.27, 0.224740, 0.085591, 2.625738, ,
130256, 34465, 625960, 433067, 49.31, 0.224600, 0.085036, 2.641239, ,
130432, 34468, 625982, 432969, 49.35, 0.221757, 0.084582, 2.621812, ,
130631, 34486, 625970, 432911, 49.39, 0.219501, 0.084382, 2.601273, ,
130557, 34468, 625922, 432808, 49.43, 0.219601, 0.084102, 2.611130, ,
130544, 34471, 625343, 432485, 49.46, 0.220021, 0.084413, 2.606493, ,
130455, 34486, 625905, 432580, 49.51, 0.222535, 0.083234, 2.673613, ,
130359, 34475, 625949, 432482, 49.54, 0.223474, 0.082718, 2.701630, ,
130461, 34474, 626255, 432515, 49.58, 0.221648, 0.082002, 2.702973, ,
130575, 34479, 626091, 432575, 49.62, 0.220009, 0.082698, 2.660405, ,
130654, 34473, 626400, 432553, 49.66, 0.218256, 0.081752, 2.669732, ,
130632, 34468, 626528, 432539, 49.70, 0.218309, 0.081341, 2.683873, ,
130771, 34472, 626464, 432554, 49.74, 0.216177, 0.081579, 2.649916, ,
130986, 34470, 626280, 432394, 49.78, 0.212349, 0.081446, 2.607230, ,
131004, 34468, 626085, 432416, 49.81, 0.211909, 0.082076, 2.581880, ,
130953, 34467, 626568, 432525, 49.86, 0.212720, 0.081174, 2.620553, ,
130836, 34460, 627177, 432721, 49.89, 0.214275, 0.080273, 2.669318, ,
131011, 34480, 626688, 432385, 49.93, 0.212572, 0.080279, 2.647927, ,
131226, 34490, 626669, 432292, 49.97, 0.209535, 0.079958, 2.620569, ,
131324, 34485, 626725, 432405, 50.01, 0.207529, 0.080257, 2.585814, ,
131309, 34492, 627114, 432393, 50.05, 0.208242, 0.079130, 2.631633, ,
131417, 34504, 627580, 432718, 50.09, 0.207175, 0.079145, 2.617653, ,
131653, 34520, 627385, 432651, 50.13, 0.204181, 0.079416, 2.571020, ,
131753, 34504, 627316, 432562, 50.17, 0.201429, 0.079250, 2.541690, ,
131711, 34504, 627631, 432608, 50.21, 0.202146, 0.078563, 2.573060, ,
131552, 34481, 628016, 432800, 50.25, 0.203364, 0.078268, 2.598298, ,
131701, 34472, 628210, 432924, 50.29, 0.200229, 0.078229, 2.559517, ,
131854, 34476, 627954, 432827, 50.33, 0.197877, 0.078548, 2.519189, ,
131804, 34486, 627896, 432696, 50.36, 0.199383, 0.078183, 2.550228, ,
131710, 34476, 627655, 432662, 50.41, 0.200336, 0.078713, 2.545150, ,
131654, 34484, 627958, 432707, 50.44, 0.201815, 0.078055, 2.585547, ,
131567, 34496, 628028, 432781, 50.48, 0.204086, 0.078159, 2.611177, ,
131755, 34502, 627984, 432786, 50.52, 0.201264, 0.078300, 2.570408, ,
131604, 34479, 627403, 432562, 50.56, 0.202344, 0.079009, 2.561024, ,
131694, 34483, 627870, 432837, 50.60, 0.201066, 0.078820, 2.550943, ,
131610, 34509, 627931, 432809, 50.64, 0.204199, 0.078539, 2.599953, ,
131540, 34506, 627910, 432885, 50.68, 0.205200, 0.078902, 2.600682, ,
131630, 34473, 627694, 432803, 50.72, 0.201508, 0.079171, 2.545221, ,
131723, 34510, 627164, 432563, 50.76, 0.202332, 0.079675, 2.539476, ,
131656, 34474, 627507, 432843, 50.79, 0.201128, 0.079849, 2.518856, ,
131581, 34462, 627129, 432615, 50.84, 0.201627, 0.079981, 2.520953, ,
131504, 34470, 626836, 432550, 50.87, 0.203467, 0.080531, 2.526556, ,
131571, 34494, 626878, 432582, 50.91, 0.203887, 0.080543, 2.531392, ,
131471, 34504, 626724, 432637, 50.95, 0.206250, 0.081191, 2.540308, ,
131384, 34486, 627155, 432810, 50.99, 0.206566, 0.080691, 2.559949, ,
131346, 34500, 626762, 432678, 51.03, 0.208130, 0.081250, 2.561590, ,
131592, 34505, 626305, 432528, 51.07, 0.204245, 0.081915, 2.493378, ,
131751, 34522, 626088, 432484, 51.11, 0.202636, 0.082340, 2.460959, ,
131700, 34513, 626204, 432720, 51.15, 0.202921, 0.082966, 2.445825, ,
131543, 34506, 626076, 432739, 51.19, 0.205149, 0.083398, 2.459887, ,
131518, 34499, 625837, 432744, 51.23, 0.205120, 0.084081, 2.439553, ,
131410, 34507, 625516, 432729, 51.27, 0.207491, 0.084912, 2.443596, ,
131314, 34498, 625221, 432615, 51.31, 0.208548, 0.085274, 2.445632, ,
131187, 34501, 624733, 432578, 51.34, 0.210921, 0.086482, 2.438918, ,
130943, 34478, 624545, 432603, 51.39, 0.213610, 0.087105, 2.452337, ,
130721, 34471, 624567, 432722, 51.42, 0.216972, 0.087521, 2.479074, ,
130698, 34494, 624267, 432700, 51.46, 0.218869, 0.088268, 2.479606, ,
130516, 34495, 623598, 432578, 51.50, 0.222070, 0.089640, 2.477345, ,
130568, 34481, 623158, 432498, 51.54, 0.220260, 0.090545, 2.432599, ,
130461, 34498, 623157, 432800, 51.58, 0.223214, 0.091761, 2.432575, ,
130244, 34500, 622782, 432754, 51.62, 0.227091, 0.092622, 2.451818, ,
130129, 34510, 622216, 432707, 51.66, 0.229731, 0.094012, 2.443629, ,
130123, 34505, 621998, 432863, 51.69, 0.229509, 0.095247, 2.409613, ,
130264, 34527, 621431, 432716, 51.74, 0.228506, 0.096241, 2.374301, ,
129988, 34520, 620911, 432607, 51.77, 0.232823, 0.097258, 2.393871, ,
129576, 34488, 621081, 432961, 51.82, 0.237880, 0.098203, 2.422321, ,
129298, 34478, 620974, 433122, 51.85, 0.242061, 0.099148, 2.441397, ,
129160, 34488, 620757, 433324, 51.89, 0.245117, 0.100566, 2.437381, ,
129009, 34472, 620491, 433317, 51.93, 0.246705, 0.101282, 2.435820, ,
128728, 34479, 620179, 433516, 51.97, 0.252069, 0.102953, 2.448380, ,
128721, 34472, 619553, 433499, 52.01, 0.251734, 0.104640, 2.405729, ,
128953, 34502, 618940, 433303, 52.05, 0.249640, 0.105574, 2.364604, ,
128848, 34523, 618500, 433318, 52.09, 0.252842, 0.106869, 2.365906, ,
128499, 34480, 617921, 433187, 52.13, 0.256141, 0.107971, 2.372321, ,
128247, 34490, 617643, 433333, 52.17, 0.261211, 0.109338, 2.389031, ,
128205, 34499, 617107, 433256, 52.21, 0.262536, 0.110537, 2.375088, ,
128104, 34466, 616926, 433311, 52.24, 0.262156, 0.111267, 2.356088, ,
127917, 34481, 616759, 433509, 52.29, 0.266422, 0.112531, 2.367541, ,
127736, 34471, 616093, 433226, 52.32, 0.268956, 0.113274, 2.374392, ,
127430, 34494, 615881, 433289, 52.36, 0.275855, 0.114124, 2.417147, ,
127207, 34507, 615501, 433416, 52.40, 0.280644, 0.115705, 2.425509, ,
127009, 34500, 614927, 433405, 52.44, 0.283693, 0.117282, 2.418900, ,
127060, 34533, 614356, 433266, 52.48, 0.284941, 0.118339, 2.407850, ,
126805, 34511, 614142, 433334, 52.52, 0.288028, 0.119216, 2.416013, ,
126499, 34521, 613581, 433378, 52.56, 0.294118, 0.120980, 2.431119, ,
126450, 34536, 612996, 433320, 52.60, 0.295967, 0.122405, 2.417937, ,
126352, 34503, 612698, 433335, 52.64, 0.295560, 0.123310, 2.396897, ,
126341, 34510, 612505, 433376, 52.67, 0.296213, 0.124021, 2.388405, ,
126142, 34556, 612019, 433226, 52.72, 0.302758, 0.124799, 2.425970, ,
125703, 34540, 611710, 433359, 52.75, 0.309561, 0.126209, 2.452764, ,
125687, 34543, 611261, 433261, 52.79, 0.310043, 0.127092, 2.439522, ,
125618, 34550, 611299, 433487, 52.83, 0.311735, 0.127890, 2.437530, ,
125585, 34543, 611238, 433541, 52.87, 0.311870, 0.128280, 2.431179, ,
125116, 34536, 610353, 433174, 52.91, 0.319834, 0.129325, 2.473099, ,
125096, 34544, 610017, 433182, 52.95, 0.320715, 0.130314, 2.461097, ,
125199, 34553, 610022, 433285, 52.99, 0.319449, 0.130713, 2.443904, ,
125072, 34524, 610009, 433411, 53.03, 0.319844, 0.131255, 2.436816, ,
124871, 34507, 609846, 433355, 53.07, 0.322355, 0.131495, 2.451469, ,
124350, 34480, 609417, 433287, 53.11, 0.330003, 0.132444, 2.491630, ,
124414, 34471, 609581, 433546, 53.15, 0.328257, 0.133015, 2.467819, ,
124710, 34507, 609419, 433404, 53.19, 0.325258, 0.132908, 2.447249, ,
124381, 34500, 608881, 433202, 53.22, 0.330747, 0.133632, 2.475053, ,
124464, 34514, 608966, 433288, 53.27, 0.330158, 0.133734, 2.468761, ,
124220, 34500, 609333, 433451, 53.30, 0.333662, 0.133341, 2.502312, ,
123934, 34501, 608961, 433380, 53.34, 0.338914, 0.134118, 2.526992, ,
124124, 34513, 609037, 433445, 53.38, 0.336249, 0.134161, 2.506306, ,
124134, 34505, 608741, 433297, 53.42, 0.335546, 0.134413, 2.496391, ,
123998, 34503, 608862, 433338, 53.46, 0.337883, 0.134232, 2.517161, ,
123796, 34488, 608943, 433390, 53.50, 0.340573, 0.134209, 2.537633, ,
123573, 34485, 608831, 433500, 53.54, 0.344435, 0.134969, 2.551949, ,
123746, 34505, 609124, 433606, 53.58, 0.342591, 0.134558, 2.546044, ,
123680, 34492, 608801, 433395, 53.62, 0.342944, 0.134634, 2.547228, ,
123652, 34483, 608889, 433442, 53.65, 0.342866, 0.134571, 2.547837, ,
123710, 34482, 609179, 433486, 53.70, 0.341746, 0.133921, 2.551851, ,
123627, 34474, 609477, 433595, 53.73, 0.342734, 0.133508, 2.567144, ,
123633, 34499, 609727, 433668, 53.77, 0.344256, 0.133088, 2.586682, ,
123646, 34487, 609691, 433544, 53.81, 0.343236, 0.132694, 2.586683, ,
123625, 34489, 609772, 433359, 53.85, 0.343749, 0.131721, 2.609667, ,
123535, 34474, 609696, 433284, 53.89, 0.344409, 0.131637, 2.616348, ,
123722, 34478, 609927, 433372, 53.93, 0.341266, 0.131332, 2.598498, ,
123816, 34478, 610068, 433291, 53.97, 0.339557, 0.130606, 2.599861, ,
123963, 34481, 610339, 433368, 54.01, 0.337083, 0.130143, 2.590093, ,
123969, 34480, 610506, 433291, 54.05, 0.336908, 0.129359, 2.604443, ,
124012, 34473, 610664, 433243, 54.09, 0.335671, 0.128717, 2.607819, ,
124081, 34470, 611034, 433363, 54.12, 0.334223, 0.128146, 2.608145, ,
124156, 34485, 611578, 433492, 54.17, 0.333843, 0.127117, 2.626259, ,
124205, 34481, 611450, 433381, 54.20, 0.332694, 0.127036, 2.618894, ,
124283, 34488, 611907, 433432, 54.24, 0.331738, 0.125942, 2.634040, ,
124231, 34472, 611857, 433225, 54.28, 0.331635, 0.125255, 2.647687, ,
124362, 34472, 612510, 433388, 54.32, 0.329263, 0.124055, 2.654168, ,
124288, 34466, 612775, 433538, 54.36, 0.330211, 0.123905, 2.665036, ,
124639, 34491, 613355, 433733, 54.40, 0.325496, 0.123043, 2.645395, ,
124615, 34481, 613456, 433630, 54.44, 0.325277, 0.122344, 2.658709, ,
124713, 34498, 613893, 433787, 54.48, 0.324617, 0.121736, 2.666571, ,
124813, 34494, 614135, 433696, 54.52, 0.322553, 0.120687, 2.672643, ,
124787, 34483, 614306, 433722, 54.55, 0.322304, 0.120307, 2.679004, ,
125038, 34479, 614547, 433817, 54.60, 0.317521, 0.120006, 2.645864, ,
125333, 34502, 614992, 433795, 54.63, 0.313718, 0.118661, 2.643821, ,
125329, 34508, 615036, 433641, 54.67, 0.314181, 0.117920, 2.664364, ,
125407, 34510, 614850, 433205, 54.71, 0.312911, 0.116698, 2.681384, ,
125381, 34499, 614992, 433132, 54.75, 0.312661, 0.116004, 2.695261, ,
125619, 34529, 615624, 433169, 54.79, 0.310349, 0.114368, 2.713601, ,
125652, 34541, 615877, 433127, 54.83, 0.310540, 0.113486, 2.736377, ,
125766, 34504, 615739, 433081, 54.87, 0.306087, 0.113691, 2.692282, ,
126184, 34501, 616184, 433148, 54.91, 0.298424, 0.112704, 2.647851, ,
126123, 34479, 616444, 433117, 54.95, 0.298077, 0.111847, 2.665038, ,
126268, 34495, 617085, 433245, 54.99, 0.296535, 0.110555, 2.682240, ,
126227, 34483, 617438, 433338, 55.03, 0.296483, 0.109935, 2.696906, ,
126459, 34481, 617132, 433093, 55.07, 0.292220, 0.109813, 2.661065, ,
126723, 34477, 617264, 432982, 55.10, 0.287266, 0.108996, 2.635553, ,
126660, 34471, 617889, 433330, 55.15, 0.287993, 0.108634, 2.651041, ,
126869, 34480, 618380, 433441, 55.18, 0.284870, 0.107699, 2.645058, ,
126825, 34479, 618969, 433499, 55.22, 0.285586, 0.106278, 2.687164, ,
126941, 34505, 619147, 433388, 55.26, 0.285225, 0.105333, 2.707827, ,
126864, 34470, 619557, 433549, 55.30, 0.284306, 0.104829, 2.712104, ,
127064, 34482, 619598, 433620, 55.34, 0.281545, 0.104998, 2.681424, ,
127295, 34496, 619904, 433543, 55.38, 0.278371, 0.103832, 2.680971, ,
127277, 34489, 620376, 433594, 55.42, 0.278232, 0.102714, 2.708800, ,
127298, 34481, 620392, 433672, 55.46, 0.277339, 0.102982, 2.693084, ,
127604, 34483, 620341, 433625, 55.50, 0.272066, 0.102936, 2.643052, ,
127761, 34482, 620813, 433804, 55.54, 0.269234, 0.102332, 2.630981, ,
127696, 34466, 621139, 433723, 55.58, 0.269335, 0.101096, 2.664153, ,
127647, 34462, 621079, 433499, 55.61, 0.269937, 0.100366, 2.689522, ,
127834, 34482, 621390, 433489, 55.65, 0.267948, 0.099456, 2.694126, ,
127920, 34503, 621234, 433362, 55.69, 0.267805, 0.099384, 2.694659, ,
128179, 34485, 621460, 433347, 55.73, 0.262079, 0.098692, 2.655531, ,
128242, 34502, 622134, 433485, 55.77, 0.262082, 0.097362, 2.691836, ,
128333, 34504, 621959, 433322, 55.81, 0.260616, 0.097197, 2.681314, ,
128587, 34509, 622077, 433371, 55.85, 0.256493, 0.097064, 2.642508, ,
128634, 34488, 622674, 433634, 55.89, 0.254300, 0.096452, 2.636556, ,
128722, 34484, 622994, 433588, 55.93, 0.252500, 0.095375, 2.647450, ,
128638, 34488, 622882, 433452, 55.97, 0.254230, 0.095142, 2.672107, ,
128924, 34487, 623041, 433545, 56.00, 0.249167, 0.095072, 2.620838, ,
129085, 34486, 622895, 433372, 56.05, 0.246293, 0.094785, 2.598432, ,
129076, 34486, 623257, 433513, 56.08, 0.246450, 0.094341, 2.612329, ,
129161, 34494, 623081, 433449, 56.12, 0.245491, 0.094575, 2.595716, ,
129195, 34495, 623729, 433504, 56.16, 0.244964, 0.092990, 2.634299, ,
129068, 34498, 623478, 433283, 56.20, 0.247373, 0.092803, 2.665554, ,
129241, 34504, 623635, 433343, 56.24, 0.244750, 0.092607, 2.642895, ,
129312, 34492, 623936, 433619, 56.28, 0.242731, 0.092874, 2.613538, ,
129461, 34494, 624031, 433510, 56.32, 0.240270, 0.092173, 2.606719, ,
129475, 34508, 624329, 433550, 56.36, 0.240940, 0.091504, 2.633100, ,
129450, 34528, 624172, 433536, 56.40, 0.242678, 0.091885, 2.641108, ,
129662, 34518, 624501, 433584, 56.44, 0.238344, 0.091162, 2.614510, ,
129526, 34508, 624073, 433366, 56.48, 0.240053, 0.091479, 2.624130, ,
129793, 34513, 623952, 433285, 56.51, 0.235745, 0.091491, 2.576694, ,
129925, 34521, 624204, 433285, 56.55, 0.233979, 0.090790, 2.577151, ,
129851, 34516, 624082, 433072, 56.59, 0.234935, 0.090275, 2.602433, ,
129929, 34527, 624312, 433087, 56.63, 0.234301, 0.089695, 2.612187, ,
129813, 34503, 624732, 433296, 56.67, 0.234746, 0.089365, 2.626819, ,
129908, 34502, 624986, 433286, 56.71, 0.233035, 0.088619, 2.629625, ,
129931, 34526, 625166, 433381, 56.75, 0.234201, 0.088500, 2.646353, ,
130094, 34518, 625110, 433330, 56.79, 0.230858, 0.088451, 2.610020, ,
130328, 34519, 624932, 433241, 56.83, 0.226879, 0.088589, 2.561041, ,
130594, 34540, 625065, 433341, 56.87, 0.223659, 0.088620, 2.523805, ,
130581, 34516, 625052, 433300, 56.91, 0.222319, 0.088492, 2.512317, ,
130597, 34516, 625368, 433454, 56.95, 0.222044, 0.088231, 2.516616, ,
130453, 34505, 625493, 433570, 56.98, 0.223809, 0.088349, 2.533248, ,
130561, 34508, 625144, 433232, 57.03, 0.222142, 0.087963, 2.525395, ,
130422, 34499, 624974, 433297, 57.06, 0.223952, 0.088696, 2.524931, ,
130632, 34507, 625273, 433406, 57.10, 0.220854, 0.088303, 2.501102, ,
130565, 34526, 625283, 433365, 57.14, 0.223247, 0.088110, 2.533718, ,
130500, 34515, 625163, 433161, 57.18, 0.223650, 0.087626, 2.552333, ,
130297, 34506, 624931, 433197, 57.22, 0.226567, 0.088415, 2.562539, ,
130641, 34527, 624709, 433065, 57.26, 0.222003, 0.088503, 2.508423, ,
130788, 34559, 624909, 433196, 57.30, 0.221556, 0.088472, 2.504250, ,
130693, 34551, 624934, 433251, 57.34, 0.222671, 0.088623, 2.512555, ,
130549, 34536, 624732, 433106, 57.38, 0.224174, 0.088603, 2.530090, ,
130356, 34493, 624827, 433346, 57.41, 0.224700, 0.089302, 2.516196, ,
130640, 34504, 624623, 433297, 57.46, 0.220520, 0.089672, 2.459177, ,
130758, 34501, 624726, 433338, 57.49, 0.218293, 0.089550, 2.437655, ,
130776, 34511, 624558, 433211, 57.53, 0.218635, 0.089508, 2.442623, ,
130631, 34506, 624791, 433347, 57.57, 0.220806, 0.089406, 2.469706, ,
130567, 34529, 624737, 433397, 57.61, 0.223408, 0.089756, 2.489054, ,
130645, 34538, 624778, 433322, 57.65, 0.222650, 0.089342, 2.492127, ,
130539, 34545, 624871, 433437, 57.69, 0.224933, 0.089544, 2.511986, ,
130345, 34502, 624949, 433676, 57.73, 0.225477, 0.090285, 2.497401, ,
130618, 34512, 624684, 433516, 57.77, 0.221421, 0.090380, 2.449875, ,
130667, 34516, 624695, 433639, 57.81, 0.220838, 0.090843, 2.430990, ,
130695, 34512, 624530, 433605, 57.85, 0.220095, 0.091165, 2.414235, ,
130514, 34507, 624261, 433566, 57.89, 0.222887, 0.091757, 2.429092, ,
130608, 34508, 623667, 433339, 57.93, 0.221332, 0.092501, 2.392744, ,
130778, 34522, 623742, 433452, 57.96, 0.219318, 0.092745, 2.364728, ,
130687, 34529, 623362, 433384, 58.01, 0.221341, 0.093532, 2.366480, ,
130748, 34528, 623431, 433469, 58.04, 0.220225, 0.093680, 2.350826, ,
130477, 34519, 623460, 433548, 58.08, 0.224308, 0.093916, 2.388395, ,
130173, 34507, 623109, 433444, 58.12, 0.228775, 0.094477, 2.421481, ,
129987, 34494, 622940, 433559, 58.16, 0.231145, 0.095409, 2.422666, ,
129920, 34497, 622750, 433594, 58.20, 0.232501, 0.096079, 2.419881, ,
130162, 34529, 622550, 433536, 58.24, 0.230399, 0.096405, 2.389911, ,
129930, 34518, 622279, 433520, 58.28, 0.233697, 0.097097, 2.406835, ,
129619, 34507, 621865, 433607, 58.32, 0.238373, 0.098602, 2.417529, ,
129873, 34514, 621527, 433606, 58.36, 0.234424, 0.099542, 2.355016, ,
130197, 34568, 621694, 433702, 58.40, 0.232335, 0.099460, 2.335957, ,
129960, 34544, 621278, 433570, 58.43, 0.234872, 0.100094, 2.346510, ,
129577, 34515, 620862, 433505, 58.47, 0.239624, 0.100997, 2.372578, ,
129298, 34497, 620626, 433512, 58.51, 0.243301, 0.101686, 2.392673, ,
129220, 34500, 620239, 433545, 58.55, 0.244854, 0.102902, 2.379503, ,
129289, 34498, 619943, 433356, 58.59, 0.243523, 0.102973, 2.364911, ,
129156, 34503, 619644, 433301, 58.63, 0.246165, 0.103591, 2.376320, ,
128906, 34506, 619045, 433199, 58.67, 0.250721, 0.104862, 2.390963, ,
128952, 34516, 618671, 433160, 58.71, 0.250570, 0.105755, 2.369338, ,
129110, 34510, 618532, 433254, 58.75, 0.247423, 0.106523, 2.322730, ,
129190, 34549, 618674, 433364, 58.79, 0.248571, 0.106565, 2.332580, ,
128650, 34535, 618215, 433400, 58.83, 0.257085, 0.107998, 2.380454, ,
128551, 34530, 617970, 433507, 58.86, 0.258492, 0.109116, 2.368968, ,
128722, 34519, 617618, 433358, 58.91, 0.254783, 0.109508, 2.326609, ,
128568, 34510, 617264, 433380, 58.94, 0.256890, 0.110592, 2.322855, ,
128475, 34519, 617018, 433397, 58.98, 0.259106, 0.111353, 2.326883, ,
128461, 34527, 617160, 433515, 59.02, 0.259872, 0.111426, 2.332237, ,
128071, 34520, 616847, 433606, 59.06, 0.266259, 0.112672, 2.363129, ,
127909, 34508, 616751, 433723, 59.10, 0.268325, 0.113411, 2.365947, ,
127883, 34502, 616542, 433734, 59.14, 0.268391, 0.114044, 2.353399, ,
127844, 34498, 616258, 433708, 59.18, 0.268816, 0.114740, 2.342827, ,
127571, 34503, 615982, 433722, 59.22, 0.273953, 0.115574, 2.370362, ,
127350, 34526, 615158, 433476, 59.26, 0.279355, 0.116914, 2.389401, ,
127322, 34510, 615028, 433460, 59.30, 0.278806, 0.117217, 2.378547, ,
127197, 34518, 615124, 433705, 59.34, 0.281539, 0.117928, 2.387385, ,
127351, 34526, 614849, 433686, 59.38, 0.279337, 0.118628, 2.354726, ,
127381, 34542, 614440, 433457, 59.41, 0.279850, 0.118867, 2.354315, ,
127039, 34487, 614344, 433492, 59.45, 0.282314, 0.119278, 2.366848, ,
126933, 34490, 614085, 433452, 59.49, 0.284388, 0.119851, 2.372855, ,
126735, 34485, 614273, 433658, 59.53, 0.287575, 0.120144, 2.393581, ,
126604, 34470, 614210, 433661, 59.57, 0.288923, 0.120334, 2.401002, ,
126407, 34503, 613732, 433544, 59.61, 0.294581, 0.121218, 2.430174, ,
126462, 34518, 613309, 433399, 59.65, 0.294580, 0.121835, 2.417869, ,
126570, 34519, 613041, 433350, 59.69, 0.292724, 0.122398, 2.391587, ,
126592, 34524, 613094, 433413, 59.73, 0.292659, 0.122500, 2.389057, ,
126564, 34515, 612951, 433421, 59.76, 0.292570, 0.122937, 2.379836, ,
126555, 34505, 613029, 433474, 59.81, 0.292078, 0.122929, 2.376000, ,
126389, 34479, 613299, 433765, 59.84, 0.293336, 0.123329, 2.378473, ,
126586, 34502, 613215, 433693, 59.89, 0.291331, 0.123279, 2.363188, ,
125940, 34509, 611989, 433589, 59.92, 0.303302, 0.126339, 2.400702, ,
126546, 34516, 612971, 433529, 59.96, 0.292956, 0.123313, 2.375702, ,
126349, 34508, 612938, 433487, 60.00, 0.295940, 0.123239, 2.401360, ,
126272, 34531, 613090, 433544, 60.04, 0.298811, 0.123036, 2.428646, ,
126068, 34527, 613064, 433601, 60.08, 0.302189, 0.123338, 2.450086, ,
126262, 34541, 613051, 433485, 60.12, 0.299641, 0.122910, 2.437886, ,
126247, 34555, 613056, 433495, 60.16, 0.300820, 0.122936, 2.446965, ,
126088, 34526, 612776, 433335, 60.20, 0.301767, 0.123088, 2.451628, ,
125959, 34518, 612930, 433402, 60.24, 0.303549, 0.122921, 2.469475, ,
125978, 34531, 612587, 433534, 60.28, 0.304057, 0.124422, 2.443759, ,
126242, 34510, 612870, 433350, 60.31, 0.297977, 0.122882, 2.424901, ,
126396, 34501, 613477, 433541, 60.36, 0.294646, 0.121928, 2.416561, ,
126446, 34519, 613793, 433623, 60.39, 0.294930, 0.121362, 2.430170, ,
126313, 34513, 614050, 433716, 60.43, 0.296907, 0.121007, 2.453632, ,
126262, 34527, 613999, 433606, 60.47, 0.298729, 0.120711, 2.474745, ,
126183, 34505, 614385, 433749, 60.51, 0.298703, 0.120192, 2.485215, ,
126135, 34486, 614339, 433477, 60.55, 0.298320, 0.119232, 2.502001, ,
126136, 34499, 614434, 433610, 60.59, 0.299150, 0.119497, 2.503416, ,
126385, 34514, 614830, 433679, 60.63, 0.295690, 0.118654, 2.492039, ,
126430, 34493, 614623, 433476, 60.67, 0.293519, 0.118426, 2.478514, ,
126614, 34522, 614964, 433484, 60.71, 0.292138, 0.117494, 2.486404, ,
126499, 34510, 615205, 433584, 60.74, 0.293400, 0.117214, 2.503114, ,
126604, 34510, 615267, 433681, 60.79, 0.291533, 0.117428, 2.482661, ,
126884, 34514, 615820, 433826, 60.82, 0.286822, 0.116448, 2.463099, ,
126982, 34517, 615412, 433629, 60.86, 0.285280, 0.116810, 2.442260, ,
127261, 34519, 615677, 433569, 60.90, 0.280472, 0.115822, 2.421580, ,
127197, 34519, 616109, 433469, 60.94, 0.281604, 0.114203, 2.465825, ,
127069, 34520, 616063, 433338, 60.98, 0.283935, 0.113807, 2.494873, ,
127064, 34533, 616398, 433516, 61.02, 0.284871, 0.113576, 2.508186, ,
127083, 34518, 616823, 433615, 61.06, 0.283556, 0.112776, 2.514340, ,
127310, 34529, 617186, 433657, 61.10, 0.280257, 0.111922, 2.504042, ,
127459, 34554, 617501, 433658, 61.14, 0.279254, 0.111040, 2.514903, ,
127420, 34572, 617729, 433790, 61.18, 0.281114, 0.110927, 2.534229, ,
127626, 34546, 617970, 433830, 61.22, 0.275786, 0.110410, 2.497845, ,
127825, 34516, 617965, 433565, 61.26, 0.270325, 0.109362, 2.471829, ,
127795, 34498, 618028, 433415, 61.29, 0.269679, 0.108584, 2.483597, ,
127679, 34490, 618066, 433455, 61.34, 0.271201, 0.108638, 2.496381, ,
127749, 34501, 618602, 433488, 61.37, 0.270685, 0.107264, 2.523539, ,
127759, 34497, 618519, 433480, 61.41, 0.270248, 0.107465, 2.514751, ,
127985, 34502, 619165, 433641, 61.45, 0.266596, 0.106297, 2.508041, ,
127978, 34504, 619323, 433545, 61.49, 0.266850, 0.105469, 2.530131, ,
127990, 34513, 619291, 433475, 61.53, 0.267226, 0.105278, 2.538285, ,
128179, 34516, 619630, 433651, 61.57, 0.264101, 0.105033, 2.514464, ,
128421, 34504, 619864, 433719, 61.61, 0.259074, 0.104649, 2.475639, ,
128732, 34538, 620654, 433890, 61.65, 0.255847, 0.103121, 2.481024, ,
128471, 34529, 620226, 433606, 61.69, 0.259827, 0.103182, 2.518140, ,
128646, 34540, 620344, 433681, 61.72, 0.257481, 0.103152, 2.496124, ,
129014, 34534, 620855, 433839, 61.76, 0.250662, 0.102355, 2.448950, ,
129010, 34542, 620380, 433559, 61.80, 0.251253, 0.102563, 2.449746, ,
129023, 34515, 620578, 433596, 61.84, 0.249266, 0.102157, 2.440038, ,
129195, 34537, 621359, 433743, 61.88, 0.247702, 0.100561, 2.463210, ,
128914, 34535, 621135, 433614, 61.92, 0.252472, 0.100670, 2.507907, ,
129180, 34533, 621178, 433537, 61.96, 0.247703, 0.100242, 2.471058, ,
129270, 34522, 621134, 433383, 62.00, 0.245418, 0.099747, 2.460398, ,
129368, 34509, 621095, 433241, 62.04, 0.242865, 0.099287, 2.446088, ,
129269, 34514, 621542, 433397, 62.08, 0.244914, 0.098663, 2.482334, ,
129259, 34525, 621373, 433309, 62.12, 0.245805, 0.098783, 2.488350, ,
129277, 34521, 621804, 433526, 62.16, 0.245231, 0.098448, 2.490979, ,
129386, 34535, 621957, 433498, 62.19, 0.244247, 0.097908, 2.494655, ,
129534, 34539, 621811, 433336, 62.24, 0.241935, 0.097667, 2.477150, ,
129637, 34526, 621842, 433342, 62.27, 0.239299, 0.097604, 2.451731, ,
129468, 34509, 622080, 433392, 62.31, 0.241126, 0.097140, 2.482261, ,
129654, 34511, 622209, 433360, 62.35, 0.238026, 0.096651, 2.462728, ,
129758, 34538, 622417, 433444, 62.39, 0.237982, 0.096407, 2.468498, ,
129695, 34534, 622688, 433510, 62.43, 0.238814, 0.095916, 2.489829, ,
129528, 34510, 622614, 433536, 62.47, 0.240149, 0.096226, 2.495666, ,
129622, 34515, 622598, 433458, 62.51, 0.238842, 0.095959, 2.489018, ,
129853, 34533, 622446, 433456, 62.55, 0.236009, 0.096375, 2.448869, ,
129982, 34520, 622668, 433467, 62.59, 0.232927, 0.095799, 2.431406, ,
130115, 34539, 622232, 433277, 62.63, 0.231864, 0.096254, 2.408863, ,
130211, 34554, 622577, 433451, 62.67, 0.231181, 0.095989, 2.408412, ,
130197, 34532, 622771, 433483, 62.70, 0.229990, 0.095576, 2.406354, ,
130204, 34537, 622452, 433361, 62.74, 0.230195, 0.095977, 2.398432, ,
130137, 34524, 622586, 433537, 62.78, 0.230506, 0.096309, 2.393409, ,
130244, 34507, 622488, 433306, 62.82, 0.227548, 0.095656, 2.378809, ,
130102, 34508, 622532, 433382, 62.86, 0.230068, 0.095838, 2.400590, ,
130020, 34501, 622640, 433396, 62.90, 0.231030, 0.095593, 2.416815, ,
129883, 34508, 622603, 433408, 62.94, 0.233859, 0.095744, 2.442543, ,
130061, 34507, 622406, 433198, 62.98, 0.230712, 0.095452, 2.417047, ,
130081, 34519, 622349, 433175, 63.02, 0.231148, 0.095519, 2.419924, ,
130022, 34525, 622098, 433177, 63.06, 0.232560, 0.096228, 2.416775, ,
129899, 34509, 622333, 433325, 63.10, 0.233647, 0.096165, 2.429650, ,
129734, 34490, 622357, 433444, 63.14, 0.235268, 0.096575, 2.436120, ,
129928, 34495, 621991, 433246, 63.17, 0.232232, 0.096803, 2.399011, ,
130146, 34507, 622419, 433409, 63.22, 0.229242, 0.096262, 2.381444, ,
130093, 34494, 621800, 433333, 63.25, 0.229310, 0.097685, 2.347437, ,
130017, 34506, 621563, 433231, 63.29, 0.231408, 0.097939, 2.362786, ,
129900, 34517, 621777, 433136, 63.33, 0.234152, 0.096960, 2.414935, ,
129969, 34558, 621559, 433055, 63.37, 0.235628, 0.097244, 2.423058, ,
129837, 34526, 621689, 433162, 63.41, 0.235830, 0.097310, 2.423493, ,
129633, 34524, 621167, 433195, 63.45, 0.239238, 0.098901, 2.418956, ,
129734, 34516, 621568, 433337, 63.49, 0.236964, 0.098350, 2.409402, ,
129812, 34531, 621397, 433302, 63.53, 0.236589, 0.098687, 2.397360, ,
129752, 34523, 621536, 433458, 63.57, 0.237108, 0.098924, 2.396869, ,
129529, 34534, 620668, 433356, 63.61, 0.241696, 0.100943, 2.394383, ,
129289, 34515, 620720, 433388, 63.65, 0.244631, 0.100926, 2.423875, ,
129848, 34511, 621213, 433452, 63.68, 0.234661, 0.099803, 2.351244, ,
129815, 34539, 620954, 433438, 63.72, 0.237058, 0.100471, 2.359463, ,
129872, 34538, 620904, 433445, 63.76, 0.236005, 0.100639, 2.345062, ,
129550, 34506, 620419, 433222, 63.80, 0.239506, 0.101103, 2.368935, ,
129482, 34513, 620393, 433211, 63.84, 0.241144, 0.101131, 2.384460, ,
129191, 34508, 620370, 433310, 63.88, 0.245881, 0.101593, 2.420263, ,
129137, 34503, 620389, 433374, 63.92, 0.246496, 0.101796, 2.421467, ,
129185, 34513, 620369, 433420, 63.96, 0.246312, 0.102037, 2.413958, ,
129140, 34529, 620171, 433294, 64.00, 0.248139, 0.102086, 2.430686, ,
128953, 34541, 619528, 433070, 64.04, 0.252182, 0.102990, 2.448614, ,
129008, 34537, 619325, 433039, 64.07, 0.250962, 0.103435, 2.426283, ,
129136, 34519, 619818, 433301, 64.12, 0.247557, 0.103103, 2.401061, ,
128971, 34503, 620178, 433590, 64.15, 0.249391, 0.103253, 2.415345, ,
128858, 34502, 619946, 433548, 64.19, 0.251298, 0.103734, 2.422516, ,
128846, 34531, 619918, 433623, 64.23, 0.253398, 0.104113, 2.433873, ,
128612, 34525, 619378, 433463, 64.27, 0.257098, 0.104986, 2.448880, ,
128631, 34510, 619293, 433374, 64.31, 0.255788, 0.104868, 2.439147, ,
128537, 34514, 619416, 433433, 64.35, 0.257694, 0.104759, 2.459867, ,
128546, 34558, 618894, 433339, 64.39, 0.260403, 0.105847, 2.460187, ,
128191, 34530, 618468, 433318, 64.43, 0.264803, 0.106959, 2.475743, ,
128471, 34520, 619127, 433571, 64.47, 0.259241, 0.106123, 2.442836, ,
128655, 34530, 619484, 433718, 64.51, 0.256672, 0.105710, 2.428066, ,
128313, 34527, 618623, 433439, 64.55, 0.262467, 0.107009, 2.452761, ,
128137, 34511, 618526, 433589, 64.59, 0.264512, 0.107882, 2.451865, ,
128396, 34530, 618631, 433586, 64.62, 0.261207, 0.107575, 2.428132, ,
128451, 34530, 618823, 433743, 64.66, 0.260243, 0.107665, 2.417154, ,
128408, 34534, 618315, 433616, 64.70, 0.261257, 0.108583, 2.406061, ,
128404, 34521, 619013, 433719, 64.74, 0.260480, 0.107036, 2.433582, ,
128340, 34539, 618524, 433561, 64.78, 0.262775, 0.107776, 2.438170, ,
128152, 34532, 618909, 433848, 64.82, 0.265618, 0.107844, 2.462980, ,
128143, 34511, 619104, 433837, 64.86, 0.264407, 0.107253, 2.465268, ,
128253, 34515, 619020, 433702, 64.90, 0.262737, 0.106948, 2.456680, ,
128017, 34506, 618588, 433453, 64.94, 0.266295, 0.107163, 2.484950, ,
128108, 34540, 618844, 433601, 64.97, 0.266912, 0.107037, 2.493635, ,
127950, 34517, 618838, 433656, 65.02, 0.268190, 0.107274, 2.500038, ,
127879, 34537, 619100, 433835, 65.05, 0.270743, 0.107256, 2.524267, ,
128005, 34541, 619048, 433751, 65.10, 0.268787, 0.107066, 2.510491, ,
128197, 34550, 619361, 433800, 65.13, 0.266001, 0.106384, 2.500388, ,
128081, 34518, 619054, 433606, 65.17, 0.265952, 0.106468, 2.497958, ,
128045, 34518, 619323, 433690, 65.21, 0.266585, 0.106050, 2.513774, ,
127935, 34521, 619172, 433650, 65.25, 0.268715, 0.106313, 2.527579, ,
128134, 34555, 619387, 433585, 65.29, 0.267432, 0.105450, 2.536115, ,
128086, 34538, 619617, 433646, 65.33, 0.267168, 0.105049, 2.543270, ,
127847, 34512, 619283, 433624, 65.37, 0.269676, 0.105898, 2.546579, ,
127964, 34527, 619481, 433700, 65.41, 0.268596, 0.105647, 2.542397, ,
127917, 34518, 619399, 433666, 65.45, 0.268836, 0.105740, 2.542412, ,
128176, 34533, 619751, 433768, 65.49, 0.265262, 0.105162, 2.522408, ,
128180, 34515, 619620, 433559, 65.52, 0.264018, 0.104692, 2.521852, ,
128337, 34533, 619758, 433550, 65.57, 0.262437, 0.104269, 2.516914, ,
128448, 34524, 619923, 433548, 65.60, 0.259904, 0.103799, 2.503926, ,
128169, 34493, 619604, 433397, 65.65, 0.262776, 0.104088, 2.524565, ,
128443, 34506, 619856, 433405, 65.68, 0.258818, 0.103413, 2.502754, ,
128503, 34514, 620569, 433579, 65.72, 0.258289, 0.102114, 2.529426, ,
128577, 34530, 620870, 433567, 65.76, 0.258037, 0.101223, 2.549182, ,
128374, 34496, 620643, 433433, 65.80, 0.259375, 0.101322, 2.559923, ,
128437, 34509, 620967, 433537, 65.84, 0.259119, 0.100832, 2.569819, ,
128491, 34502, 621075, 433433, 65.88, 0.257717, 0.100113, 2.574262, ,
128475, 34493, 621382, 433502, 65.92, 0.257410, 0.099531, 2.586230, ,
128527, 34514, 621469, 433441, 65.95, 0.257869, 0.099043, 2.603598, ,
128448, 34487, 621617, 433495, 66.00, 0.257491, 0.098846, 2.604974, ,
128507, 34506, 621718, 433600, 66.03, 0.257697, 0.098985, 2.603411, ,
128734, 34508, 621905, 433567, 66.07, 0.253856, 0.098330, 2.581677, ,
129010, 34517, 622779, 433864, 66.11, 0.249623, 0.097080, 2.571318, ,
128955, 34495, 623017, 433885, 66.15, 0.249148, 0.096500, 2.581839, ,
128840, 34489, 623378, 434030, 66.19, 0.250764, 0.096074, 2.610106, ,
128921, 34486, 623583, 433923, 66.23, 0.249154, 0.095075, 2.620609, ,
128850, 34510, 623259, 433682, 66.27, 0.251960, 0.095013, 2.651852, ,
128883, 34496, 623276, 433619, 66.31, 0.250470, 0.094713, 2.644519, ,
128906, 34506, 623366, 433579, 66.35, 0.250721, 0.094302, 2.658705, ,
129001, 34508, 623513, 433620, 66.39, 0.249193, 0.094057, 2.649401, ,
129054, 34503, 623675, 433667, 66.43, 0.247943, 0.093794, 2.643497, ,
128948, 34489, 623855, 433649, 66.47, 0.248879, 0.093220, 2.669796, ,
128930, 34492, 623642, 433658, 66.50, 0.249389, 0.093849, 2.657329, ,
128951, 34477, 623717, 433765, 66.55, 0.248043, 0.094069, 2.636821, ,
129185, 34485, 623967, 433973, 66.58, 0.244485, 0.094206, 2.595229, ,
129415, 34493, 623958, 433771, 66.62, 0.241004, 0.093422, 2.579738, ,
129622, 34504, 624620, 433931, 66.66, 0.238125, 0.092221, 2.582126, ,
129653, 34524, 624620, 433821, 66.70, 0.238891, 0.091780, 2.602861, ,
129594, 34526, 624444, 433645, 66.74, 0.240046, 0.091565, 2.621593, ,
129483, 34517, 624454, 433631, 66.78, 0.241387, 0.091481, 2.638664, ,
129551, 34523, 624731, 433676, 66.82, 0.240597, 0.090891, 2.647100, ,
129621, 34530, 625180, 433809, 66.86, 0.239838, 0.090175, 2.659679, ,
129389, 34500, 625092, 433875, 66.90, 0.241913, 0.090684, 2.667643, ,
129383, 34508, 624743, 433732, 66.93, 0.242539, 0.091082, 2.662875, ,
129563, 34534, 624856, 433820, 66.97, 0.241106, 0.091120, 2.646023, ,
129689, 34511, 624949, 433672, 67.01, 0.237419, 0.090269, 2.630133, ,
129597, 34495, 624903, 433615, 67.05, 0.237972, 0.090168, 2.639201, ,
129583, 34508, 624826, 433582, 67.09, 0.239063, 0.090250, 2.648897, ,
129443, 34518, 625510, 433941, 67.13, 0.242148, 0.089787, 2.696909, ,
129424, 34496, 624965, 433562, 67.17, 0.241043, 0.089784, 2.684718, ,
129499, 34504, 624814, 433363, 67.21, 0.240262, 0.089406, 2.687315, ,
129431, 34510, 625147, 433640, 67.25, 0.241835, 0.089590, 2.699344, ,
129280, 34492, 624717, 433506, 67.29, 0.243288, 0.090249, 2.695750, ,
129308, 34501, 624119, 433239, 67.33, 0.243388, 0.090842, 2.679240, ,
129470, 34520, 624388, 433309, 67.37, 0.241809, 0.090374, 2.675643, ,
129428, 34519, 624391, 433307, 67.40, 0.242474, 0.090358, 2.683487, ,
129146, 34502, 623901, 433264, 67.45, 0.246274, 0.091549, 2.690074, ,
129111, 34497, 623441, 433134, 67.48, 0.246558, 0.092309, 2.671003, ,
129291, 34502, 623314, 433105, 67.52, 0.243749, 0.092547, 2.633792, ,
129165, 34511, 623362, 433206, 67.56, 0.246530, 0.092818, 2.656058, ,
129299, 34521, 623587, 433252, 67.60, 0.244848, 0.092376, 2.650577, ,
129290, 34512, 623861, 433344, 67.64, 0.244418, 0.091981, 2.657262, ,
129133, 34516, 623813, 433387, 67.68, 0.247413, 0.092287, 2.680907, ,
129035, 34509, 623738, 433483, 67.72, 0.248666, 0.092881, 2.677253, ,
129204, 34517, 623434, 433169, 67.76, 0.246242, 0.092469, 2.662966, ,
129147, 34522, 623738, 433348, 67.80, 0.247561, 0.092340, 2.680975, ,
128947, 34513, 623584, 433329, 67.84, 0.250462, 0.092693, 2.702069, ,
128820, 34505, 623698, 433446, 67.88, 0.252158, 0.092844, 2.715927, ,
[truncated: 395 more rows]

## Sheet: Fig_S7_THY_log
FlowCell Text Data File: 0316log.csv
[truncated: 2,119 more rows]

[truncated: 2 more sheets: Fig_S7_THY_stat, Fig_S7_in_vitro_translation]
