# Supplementary material for: RNA-binding protein YebC enhances translation of proline-rich amino acid stretches in bacteria
Source: Nat Commun. 2025 Jul 7;16:6262. doi: 10.1038/s41467-025-60687-4 (PMC12234827; doi:10.1038/s41467-025-60687-4)
Supplement: Supplementary file 12 — Source Data [file 41467_2025_60687_MOESM12_ESM.zip › 250519_Source_Data/Fig_7A_densitometry_polyproline_in_vivo.xlsx]

## Sheet: Tabelle1
	Normalized to P0 - WT or yebC
	Rep 1	Rep 2	Rep 3
WT-P0	1	1	1
WT-P5	1.1597	0.955656	1.09275
WT-P3	1.30165	1.06063	1.15139
WT-PPG	1.36122	1.21538	0.89339
WT-PIP	1.27503	0.970136	1.16844
yebC-P0	1	1	1
yebC-P5	0.25441	0.294266	0.276498
yebC-P3	0.666667	0.775717	0.514286
yebC-PPG	0.910864	0.881956	0.641475
yebC-PIP	1.10492	1.19899	0.81659
