# Supplementary material for: RNA-binding protein YebC enhances translation of proline-rich amino acid stretches in bacteria
Source: Nat Commun. 2025 Jul 7;16:6262. doi: 10.1038/s41467-025-60687-4 (PMC12234827; doi:10.1038/s41467-025-60687-4)
Supplement: Supplementary file 12 — Source Data [file 41467_2025_60687_MOESM12_ESM.zip › 250519_Source_Data/Fig_8A_densitometry_polyproline_in_vitro.xlsx]

## Sheet: Tabelle1
sample	full-1	full-2	full-3	trunc-1	trunc-2	trunc-3
P0	1	1	1	0.0749354	0.0274471	0.0275058
P5	0.0369863	0.0791296	0.0678654	1	1	1
P5-b1983	0.142466	0.145565	0.231439	0.596899	0.570437	0.585082
P5-b1983-m2	0.0575342	0.0547313	0.0957077	1.34625	1.1498	1.24242
P5-b1983-Y84A	0.0369863	0.0268711	0.0713457	1.06202	0.556878	1.1711
P5-b1864	0.391781	0.261787	0.318832	0.126615	0.0261243	0.153846
