# Supplementary material for: RNA-binding protein YebC enhances translation of proline-rich amino acid stretches in bacteria
Source: Nat Commun. 2025 Jul 7;16:6262. doi: 10.1038/s41467-025-60687-4 (PMC12234827; doi:10.1038/s41467-025-60687-4)
Supplement: Supplementary file 12 — Source Data [file 41467_2025_60687_MOESM12_ESM.zip › 250519_Source_Data/Fig_8B_Sal_mutants_growth_rates.xlsx]

## Sheet: growth rates
	Growth rate, 1/h
WT	2.23021	2.21902	2.1561	2.33281	2.17448	2.04531
ΔyeeN	2.34396	1.9568	2.30204	2.37139	2.18424	2.43323
ΔyebC	2.51594	2.59296	2.37354	2.55132	2.23428	1.93232
ΔyebC ΔyeeN	2.36957	2.16995	2.29994	2.19752	2.31011	2.42783
Δefp	1.46132	1.61777	1.59488	1.89279	2.0013	1.7035
Δefp ΔyeeN	1.56362	1.51315	1.90392	1.88291	2.18594	1.5663
