# Supplementary material for: RNA-binding protein YebC enhances translation of proline-rich amino acid stretches in bacteria
Source: Nat Commun. 2025 Jul 7;16:6262. doi: 10.1038/s41467-025-60687-4 (PMC12234827; doi:10.1038/s41467-025-60687-4)
Supplement: Supplementary file 12 — Source Data [file 41467_2025_60687_MOESM12_ESM.zip › 250519_Source_Data/Fig_8C_Sal_CRISPRi_growth_rates.xlsx]

## Sheet: growth rates
	Growth rate, 1/h
WT, e.v. , Ara- ATC-	2.11749	2.08089	2.23739	1.6843
WT, sgRNA-yebC, Ara- ATC-	2.09929	2.13373	2.05163	2.02058	2.07105	2.06386
Δefp, e.v., Ara- ATC-	1.90714	1.89104	1.78578	1.8105	1.86427
Δefp, sgRNA-yebC, Ara- ATC-	1.05203	1.21366	1.56769	1.17324
WT, e.v. , Ara+ ATC+	2.06137	1.65841	2.19426	1.2988	1.68266	1.27949
WT, sgRNA-yebC, Ara+ ATC+	1.80911	1.89355	1.90934	1.79272	1.84121	1.92159
Δefp, e.v., Ara+ ATC+	1.70063	1.79765	1.7943	1.6466	1.45455	1.66701
Δefp, sgRNA-yebC, Ara+ ATC+	1.0554	0.882099	1.02998	1.21418	1.14626	1.02839
