# Supplementary material for: RNA-binding protein YebC enhances translation of proline-rich amino acid stretches in bacteria
Source: Nat Commun. 2025 Jul 7;16:6262. doi: 10.1038/s41467-025-60687-4 (PMC12234827; doi:10.1038/s41467-025-60687-4)
Supplement: Supplementary file 12 — Source Data [file 41467_2025_60687_MOESM12_ESM.zip › 250519_Source_Data/Fig_S13_Sal_mutants_growth_curves.xlsx]

## Sheet: growth curves
Time (h)	WT						ΔyeeN						ΔyebC						ΔyebC ΔyeeN						Δefp						Δefp ΔyeeN
0:00:00	-0.00127	0.009235	0.001185	0.001833	0.004183	0.007283	0.002735	0.006285	-0.00042	0.000333	0.004683	0.001733	0.001785	-0.00027	0.002935	-0.00042	0.002033	0.009333	0.005485	0.012235	0.008735	0.003383	0.002733	-0.00037	0.004585	0.002585	0.001535	0.002133	-0.00197	0.002083	0.006235	0.011385	-0.00212	-0.00062	-0.00307	0.004533
0:15:00	-0.00137	0.008585	0.001585	0.002433	0.005933	0.008733	0.004185	0.006085	0.000985	0.001683	0.003333	0.001933	0.000885	-0.00052	0.002285	-0.00052	0.004333	0.008833	0.005935	0.011585	0.008435	0.003983	0.004183	0.001933	0.003385	0.005585	0.002335	0.001533	0.001383	0.004533	0.008085	0.010735	-0.00242	0.000383	-0.00292	0.003933
0:30:00	0.000685	0.010185	0.003135	0.001983	0.005183	0.008233	0.004835	0.007735	0.002885	0.002233	0.003333	0.001333	0.001785	-1.5e-05	0.002585	-0.00032	0.003133	0.008483	0.007035	0.012785	0.008885	0.005333	0.004733	0.003083	0.005185	0.005935	0.003735	0.001283	-0.00087	0.004383	0.008835	0.012285	-0.00227	0.001183	-0.00212	0.005383
0:45:00	0.004535	0.012485	0.006485	0.002883	0.005683	0.008583	0.006385	0.011685	0.005435	0.002633	0.003833	0.001483	0.003185	0.001435	0.004485	0.000283	0.004083	0.009983	0.008035	0.013985	0.010235	0.005933	0.005283	0.003283	0.009385	0.008635	0.006635	0.002033	0.001983	0.005583	0.010235	0.013635	-0.00122	0.001133	-0.00207	0.006833
1:00:00	0.008535	0.015785	0.011285	0.004133	0.007383	0.010133	0.009285	0.018135	0.008685	0.003433	0.004933	0.002933	0.005735	0.004485	0.007985	0.001233	0.004233	0.011183	0.010435	0.017085	0.012735	0.008383	0.007033	0.005233	0.013835	0.011385	0.010085	0.002183	0.002933	0.007283	0.011935	0.016285	0.000635	0.001333	-0.00182	0.006133
1:15:00	0.015835	0.021735	0.019035	0.006283	0.008083	0.011333	0.014285	0.027135	0.014635	0.006283	0.006583	0.005283	0.010335	0.009285	0.013085	0.003333	0.006333	0.014133	0.015235	0.020535	0.016935	0.012383	0.010483	0.008683	0.020135	0.015335	0.015085	0.003533	0.002833	0.007083	0.015385	0.019085	0.003735	0.002433	-0.00117	0.006533
1:30:00	0.027335	0.030435	0.031635	0.009783	0.011283	0.014583	0.022285	0.042385	0.024535	0.009383	0.009683	0.008333	0.017385	0.017485	0.021235	0.006783	0.009983	0.017233	0.022235	0.027335	0.023985	0.017383	0.014933	0.013933	0.028735	0.021685	0.022085	0.004883	0.003183	0.008633	0.019885	0.024535	0.007535	0.003283	8.32e-05	0.008133
1:45:00	0.045585	0.043835	0.049435	0.014983	0.016433	0.019983	0.033935	0.065285	0.039285	0.014433	0.014683	0.013633	0.027735	0.029285	0.033835	0.011683	0.013683	0.023183	0.032535	0.037785	0.034885	0.025133	0.021633	0.021183	0.039635	0.029535	0.030685	0.007133	0.005333	0.011233	0.025085	0.031185	0.012785	0.005633	0.002283	0.010583
2:00:00	0.073835	0.065485	0.077985	0.022483	0.023083	0.027333	0.053635	0.102585	0.063085	0.022033	0.020683	0.020633	0.044685	0.049435	0.053135	0.019133	0.020833	0.031483	0.049535	0.054835	0.051935	0.036433	0.031933	0.032433	0.055785	0.041635	0.043135	0.010583	0.008733	0.015083	0.032785	0.041085	0.019435	0.007733	0.005333	0.013083
2:15:00	0.114435	0.100635	0.120285	0.033133	0.033383	0.038233	0.082935	0.153785	0.097335	0.033183	0.030633	0.031883	0.071035	0.080035	0.082935	0.029383	0.030383	0.043533	0.075285	0.081235	0.078535	0.053183	0.047783	0.048833	0.076985	0.057685	0.059485	0.015183	0.013933	0.019983	0.042435	0.053335	0.028535	0.011383	0.008633	0.017283
2:30:00	0.165435	0.150085	0.170985	0.049533	0.049183	0.055583	0.125585	0.208385	0.144985	0.049233	0.044883	0.048333	0.109635	0.122635	0.125135	0.044883	0.043983	0.060583	0.113935	0.119485	0.118735	0.077233	0.070733	0.074583	0.103585	0.079435	0.081985	0.021783	0.020583	0.026833	0.055835	0.069485	0.041185	0.015583	0.013733	0.021933
2:45:00	0.213885	0.204085	0.220335	0.075483	0.074183	0.082483	0.172285	0.253435	0.193735	0.074683	0.066733	0.073633	0.158635	0.176685	0.175335	0.068483	0.064383	0.088483	0.168135	0.170035	0.171785	0.115283	0.107283	0.113983	0.136985	0.107485	0.110935	0.029933	0.029733	0.036283	0.073985	0.091185	0.057535	0.022383	0.019883	0.031633
3:00:00	0.251335	0.243135	0.259685	0.113883	0.111283	0.121683	0.226135	0.299785	0.233835	0.114133	0.103233	0.113783	0.217035	0.224535	0.222335	0.106733	0.099833	0.131783	0.214935	0.228235	0.228085	0.161283	0.155783	0.158833	0.175685	0.141485	0.144635	0.040933	0.040283	0.047983	0.097535	0.118235	0.079585	0.029983	0.027933	0.038083
3:15:00	0.281135	0.289735	0.292285	0.154633	0.158283	0.164783	0.267435	0.322735	0.274785	0.160283	0.152083	0.159433	0.258185	0.260135	0.264635	0.153133	0.147433	0.174333	0.265385	0.263735	0.268085	0.211033	0.204083	0.206083	0.211985	0.177035	0.179685	0.056383	0.055783	0.065083	0.125435	0.152235	0.106785	0.041983	0.039283	0.051183
3:30:00	0.299935	0.308235	0.308935	0.209283	0.207883	0.216133	0.299685	0.335985	0.299335	0.207683	0.195483	0.207933	0.292885	0.290185	0.290985	0.206883	0.207783	0.225183	0.308635	0.309235	0.299835	0.240583	0.231933	0.243833	0.246985	0.210335	0.214985	0.075383	0.075883	0.086083	0.158185	0.185935	0.138685	0.055483	0.053033	0.067633
3:45:00	0.303585	0.315785	0.312485	0.249183	0.244783	0.246083	0.313835	0.356135	0.310035	0.246883	0.233683	0.249133	0.316685	0.310985	0.310035	0.234033	0.234483	0.269183	0.342385	0.333385	0.327535	0.278183	0.266333	0.269333	0.274335	0.250585	0.255385	0.099533	0.100633	0.111883	0.196585	0.226385	0.172035	0.074533	0.071983	0.088183
4:00:00	0.316685	0.320335	0.322235	0.280083	0.276333	0.269683	0.316735	0.368335	0.318335	0.271883	0.258883	0.276933	0.328235	0.318035	0.311385	0.263283	0.269583	0.300833	0.358085	0.346685	0.330485	0.300383	0.292083	0.293433	0.306485	0.256585	0.264085	0.131783	0.134733	0.147233	0.222235	0.261435	0.206535	0.097183	0.093883	0.112683
4:15:00	0.325185	0.331585	0.329135	0.306183	0.302033	0.290083	0.331135	0.383835	0.325285	0.294883	0.285183	0.296933	0.343185	0.334985	0.322885	0.291883	0.292183	0.330233	0.374985	0.356735	0.335985	0.313683	0.306483	0.305883	0.329835	0.280785	0.285335	0.164383	0.166733	0.178283	0.251435	0.288485	0.238035	0.125033	0.121483	0.144633
4:30:00	0.333385	0.339885	0.337085	0.321533	0.313083	0.300883	0.342335	0.397035	0.333285	0.303033	0.297983	0.302233	0.353435	0.348935	0.331435	0.302333	0.305533	0.338533	0.390085	0.368735	0.340085	0.323083	0.316533	0.317733	0.346585	0.289435	0.291685	0.191333	0.201033	0.212533	0.264235	0.308685	0.262935	0.157433	0.153683	0.173483
4:45:00	0.340935	0.347435	0.342885	0.335733	0.324983	0.313133	0.355635	0.410335	0.341485	0.312183	0.307683	0.311383	0.370585	0.361485	0.341985	0.308783	0.312583	0.352983	0.410485	0.387235	0.351935	0.328783	0.321783	0.324433	0.359235	0.291235	0.295585	0.230783	0.227783	0.237633	0.283235	0.327635	0.281885	0.179233	0.173133	0.205433
5:00:00	0.348085	0.353985	0.349535	0.353483	0.337983	0.327533	0.365585	0.423785	0.348135	0.318683	0.314233	0.318883	0.383135	0.374285	0.348735	0.315733	0.320233	0.363033	0.422685	0.398885	0.359135	0.338183	0.331233	0.332933	0.373835	0.300835	0.304785	0.254533	0.240783	0.255183	0.294685	0.346885	0.300785	0.215333	0.210083	0.240533
5:15:00	0.354885	0.360685	0.355885	0.368083	0.350783	0.339033	0.375385	0.436185	0.355835	0.329083	0.326283	0.328783	0.394235	0.386685	0.355535	0.325833	0.331433	0.380283	0.435335	0.412085	0.367935	0.345283	0.339633	0.342183	0.385985	0.307385	0.309735	0.276283	0.265083	0.276133	0.293285	0.361935	0.314035	0.245033	0.239383	0.272333
5:30:00	0.360485	0.366735	0.361335	0.381133	0.360833	0.350033	0.387985	0.448685	0.362535	0.333183	0.332183	0.332433	0.408035	0.398485	0.363435	0.332283	0.339183	0.391633	0.448885	0.424885	0.376585	0.349333	0.343383	0.346483	0.404385	0.312635	0.315735	0.289183	0.273583	0.281233	0.300585	0.372235	0.323585	0.252833	0.248133	0.286383
5:45:00	0.365385	0.370585	0.366685	0.394483	0.372133	0.361283	0.396335	0.459635	0.367385	0.337333	0.336733	0.337783	0.417935	0.405635	0.368385	0.336533	0.342333	0.402783	0.462235	0.435985	0.384285	0.353783	0.348983	0.351683	0.417635	0.323735	0.327835	0.300633	0.279133	0.288983	0.305635	0.384135	0.331235	0.270483	0.267733	0.304433
6:00:00	0.370885	0.376285	0.371885	0.407383	0.382983	0.372033	0.405335	0.473285	0.372585	0.342983	0.343783	0.344133	0.427135	0.416085	0.373435	0.343333	0.349433	0.415733	0.474435	0.445635	0.390335	0.360583	0.355933	0.358633	0.439435	0.340385	0.343185	0.313233	0.287983	0.295583	0.310435	0.396135	0.335385	0.275133	0.271683	0.315683
6:15:00	0.375835	0.380985	0.376835	0.421783	0.394783	0.383883	0.413535	0.485035	0.378485	0.349683	0.349683	0.350883	0.436785	0.424785	0.379685	0.351083	0.356883	0.428383	0.487585	0.456385	0.399235	0.364933	0.360733	0.364533	0.452035	0.346885	0.348985	0.327233	0.298583	0.305833	0.316485	0.407885	0.344485	0.283383	0.281533	0.328483
6:30:00	0.381435	0.385585	0.382735	0.438083	0.405983	0.396083	0.422485	0.496035	0.384685	0.356283	0.356833	0.357883	0.447635	0.434435	0.385435	0.356133	0.362833	0.441183	0.499835	0.466085	0.407235	0.371333	0.366733	0.370383	0.461735	0.351335	0.355085	0.339683	0.304483	0.310733	0.325985	0.424285	0.353435	0.288733	0.285783	0.339633
6:45:00	0.387085	0.390735	0.387735	0.452483	0.416083	0.407783	0.430535	0.506585	0.391035	0.360283	0.361083	0.362833	0.457635	0.443335	0.390635	0.361083	0.367033	0.451383	0.511385	0.477135	0.413735	0.376733	0.372283	0.376733	0.475135	0.357285	0.360235	0.348333	0.308583	0.314733	0.334085	0.442935	0.364285	0.297833	0.294783	0.354333
7:00:00	0.393285	0.395135	0.393135	0.464733	0.426283	0.418783	0.440035	0.517285	0.397035	0.367033	0.367883	0.369533	0.469285	0.452435	0.396235	0.366883	0.373183	0.463533	0.522585	0.487035	0.421985	0.380633	0.376433	0.380333	0.487435	0.361485	0.363885	0.359283	0.315533	0.330083	0.344935	0.453935	0.378485	0.303883	0.301083	0.367933
7:15:00	0.400035	0.402635	0.401335	0.475533	0.437333	0.430833	0.450535	0.528985	0.405035	0.372783	0.373683	0.375283	0.480085	0.462585	0.402685	0.373383	0.378483	0.476483	0.535135	0.499035	0.430135	0.388433	0.384133	0.390333	0.501735	0.365385	0.367935	0.372883	0.330983	0.338483	0.349085	0.467335	0.389535	0.309283	0.306133	0.380683
7:30:00	0.406635	0.408385	0.407935	0.485433	0.448633	0.442883	0.460835	0.540185	0.412385	0.377983	0.378783	0.380883	0.491585	0.472785	0.410585	0.378733	0.383383	0.487533	0.545785	0.509635	0.439535	0.394283	0.390633	0.396633	0.515535	0.369935	0.371735	0.386183	0.338033	0.345333	0.351485	0.478535	0.396535	0.313533	0.310333	0.391033
7:45:00	0.413985	0.415135	0.415185	0.496083	0.459433	0.455483	0.473135	0.552235	0.421185	0.384833	0.384733	0.388833	0.504185	0.484635	0.417885	0.386033	0.389983	0.500383	0.556285	0.519935	0.451085	0.403183	0.399133	0.407683	0.528385	0.373935	0.375635	0.397433	0.344483	0.351233	0.354985	0.488835	0.404185	0.328383	0.323883	0.408183
8:00:00	0.421585	0.422835	0.424335	0.506133	0.471083	0.467983	0.486285	0.563935	0.430285	0.391833	0.392633	0.395733	0.516385	0.497635	0.427785	0.392683	0.397183	0.514033	0.567685	0.529485	0.463485	0.411283	0.409233	0.419483	0.540885	0.377535	0.379035	0.407533	0.351133	0.357483	0.360085	0.504535	0.412735	0.334983	0.331483	0.418883
8:15:00	0.429335	0.432135	0.434135	0.517433	0.482133	0.481483	0.498685	0.575935	0.440085	0.401083	0.400983	0.404533	0.527735	0.510385	0.436485	0.400633	0.404483	0.527133	0.579735	0.540135	0.472935	0.421133	0.419883	0.430783	0.552585	0.380135	0.380685	0.417933	0.358683	0.364083	0.364535	0.520585	0.420335	0.339583	0.336383	0.431183
8:30:00	0.435285	0.439385	0.442535	0.527883	0.492983	0.494183	0.509535	0.587385	0.449135	0.410533	0.410383	0.413083	0.538785	0.521385	0.445435	0.410783	0.415033	0.541483	0.590885	0.549935	0.485885	0.432833	0.434183	0.445383	0.562035	0.382735	0.383735	0.424233	0.363183	0.368583	0.367285	0.532585	0.428235	0.344083	0.341483	0.443883
8:45:00	0.441335	0.447585	0.450785	0.540583	0.505633	0.508883	0.521035	0.598935	0.456485	0.422483	0.423633	0.424783	0.549635	0.533385	0.453485	0.421733	0.429183	0.559033	0.601735	0.560735	0.501435	0.443533	0.445633	0.456983	0.570785	0.384785	0.385785	0.436333	0.369183	0.374383	0.371035	0.543285	0.436635	0.350833	0.347333	0.454883
9:00:00	0.446785	0.455085	0.456985	0.553033	0.516183	0.520683	0.532335	0.610935	0.463085	0.433083	0.433383	0.434333	0.560685	0.545335	0.460835	0.429683	0.436783	0.571683	0.614935	0.573185	0.517585	0.452383	0.456383	0.466433	0.579535	0.387935	0.388685	0.443933	0.371883	0.377133	0.374485	0.554435	0.445185	0.354983	0.351883	0.466433
9:15:00	0.451685	0.461435	0.463135	0.566433	0.527083	0.531633	0.541935	0.624235	0.468735	0.443683	0.444883	0.444433	0.570785	0.556785	0.466585	0.436533	0.445183	0.583983	0.626235	0.583985	0.532435	0.459683	0.463183	0.472333	0.589035	0.389535	0.390635	0.454583	0.375083	0.380233	0.377485	0.565235	0.451635	0.358683	0.356083	0.481583
9:30:00	0.455435	0.467435	0.469635	0.580383	0.536033	0.541033	0.552985	0.637985	0.474985	0.452083	0.453583	0.452983	0.581685	0.565235	0.471785	0.443183	0.452833	0.595383	0.637585	0.595485	0.544835	0.466533	0.471333	0.478733	0.599135	0.392185	0.392435	0.462033	0.376483	0.382533	0.380785	0.575685	0.459335	0.361533	0.358833	0.498333
9:45:00	0.458735	0.473735	0.474735	0.597883	0.546283	0.552183	0.564035	0.651985	0.482085	0.459833	0.460683	0.459233	0.592535	0.573835	0.476935	0.449183	0.458533	0.606633	0.649485	0.605435	0.556285	0.471733	0.478383	0.483583	0.606735	0.394435	0.395885	0.469083	0.378433	0.384283	0.384435	0.585735	0.468235	0.363783	0.361633	0.513483
10:00:00	0.461635	0.476885	0.476135	0.614583	0.560633	0.561983	0.575635	0.662985	0.489535	0.467633	0.467633	0.465533	0.605635	0.583235	0.482185	0.452683	0.461083	0.621833	0.662585	0.614785	0.568235	0.475733	0.483033	0.486033	0.613485	0.395985	0.397935	0.480283	0.382233	0.388583	0.388435	0.595535	0.476335	0.363983	0.362133	0.525133
10:15:00	0.464285	0.479935	0.477935	0.630583	0.574833	0.573433	0.589785	0.676335	0.496035	0.473683	0.473683	0.472433	0.621585	0.593985	0.487435	0.460233	0.465083	0.638683	0.674635	0.627285	0.584785	0.481633	0.489833	0.488883	0.620835	0.399285	0.401335	0.487183	0.384283	0.391683	0.392435	0.604935	0.485435	0.366933	0.365533	0.537483
10:30:00	0.467985	0.481785	0.481485	0.648633	0.590583	0.591383	0.603135	0.689185	0.503185	0.479933	0.481633	0.478683	0.638085	0.604935	0.494885	0.465733	0.469333	0.654083	0.688085	0.645035	0.607435	0.484733	0.495083	0.488583	0.628485	0.402685	0.405785	0.495883	0.385683	0.393483	0.396985	0.615935	0.491785	0.369833	0.367783	0.549683
10:45:00	0.470185	0.483435	0.482635	0.664533	0.606483	0.608733	0.618085	0.703085	0.503535	0.487683	0.490983	0.486833	0.654235	0.615535	0.498085	0.471233	0.473683	0.668233	0.697235	0.661035	0.625085	0.484583	0.500583	0.490933	0.635135	0.405685	0.408735	0.504233	0.388183	0.397533	0.401185	0.623035	0.497185	0.371683	0.369883	0.558783
11:00:00	0.472435	0.485985	0.480135	0.678133	0.620433	0.625283	0.634285	0.713385	0.503385	0.495683	0.499183	0.491083	0.670235	0.627885	0.501335	0.474233	0.476283	0.682733	0.702085	0.678035	0.642935	0.484633	0.506433	0.492783	0.641535	0.408435	0.412135	0.512083	0.391333	0.400683	0.404785	0.630335	0.503635	0.375283	0.373333	0.568933
11:15:00	0.476885	0.484085	0.480735	0.692633	0.635333	0.641983	0.652335	0.716435	0.503935	0.500333	0.507583	0.492983	0.685335	0.641685	0.505735	0.478233	0.479683	0.698033	0.708885	0.692285	0.660235	0.488583	0.515233	0.495033	0.648385	0.412385	0.416035	0.519883	0.393983	0.404933	0.409185	0.637735	0.512385	0.377633	0.375333	0.578283
11:30:00	0.479485	0.488735	0.483035	0.700183	0.649433	0.654683	0.668685	0.722335	0.504085	0.505783	0.515733	0.491283	0.696685	0.653885	0.506935	0.479083	0.484283	0.710133	0.717085	0.704085	0.677385	0.491783	0.521683	0.496483	0.655335	0.415035	0.419985	0.526733	0.397183	0.408533	0.413285	0.645435	0.521585	0.382133	0.379883	0.589433
11:45:00	0.480135	0.492135	0.484585	0.701983	0.664033	0.659833	0.681435	0.728335	0.507085	0.511333	0.524633	0.493833	0.705685	0.666085	0.513885	0.481883	0.487633	0.722633	0.722685	0.717435	0.694185	0.494533	0.529283	0.499583	0.663635	0.419935	0.425485	0.535583	0.401133	0.412833	0.417585	0.652835	0.531785	0.386383	0.383783	0.599133
12:00:00	0.483885	0.491885	0.486435	0.707733	0.677683	0.672633	0.691435	0.733435	0.509085	0.515133	0.531983	0.495633	0.715935	0.676985	0.514735	0.484933	0.488883	0.733933	0.729635	0.724135	0.703235	0.495283	0.536633	0.502933	0.672635	0.422485	0.428785	0.545083	0.404033	0.416783	0.420985	0.659585	0.540235	0.391333	0.387633	0.608983
12:15:00	0.486585	0.492835	0.490385	0.709433	0.691033	0.683983	0.704035	0.739585	0.512835	0.516933	0.539633	0.499383	0.726435	0.687285	0.517435	0.486433	0.490433	0.742483	0.738585	0.734035	0.703035	0.498083	0.544933	0.506833	0.681585	0.427885	0.435735	0.557033	0.407683	0.420533	0.425735	0.666885	0.548335	0.394083	0.390983	0.618583
12:30:00	0.487885	0.501285	0.491985	0.712033	0.701583	0.695683	0.707035	0.744685	0.515185	0.520383	0.546383	0.500683	0.729585	0.693735	0.526285	0.489883	0.485933	0.750883	0.744735	0.744135	0.700385	0.500533	0.552883	0.511483	0.688735	0.432385	0.439985	0.568783	0.411833	0.424833	0.430135	0.674585	0.557235	0.398883	0.395033	0.627583
12:45:00	0.490835	0.500985	0.493235	0.711633	0.706483	0.707483	0.710735	0.750485	0.517385	0.520733	0.549183	0.499933	0.733235	0.700435	0.517685	0.492683	0.486633	0.756333	0.751135	0.746485	0.695235	0.500983	0.559833	0.512983	0.696585	0.436085	0.444985	0.581533	0.416333	0.429883	0.433985	0.682335	0.565235	0.401783	0.397883	0.635733
13:00:00	0.493135	0.501885	0.494535	0.717433	0.713333	0.718933	0.721735	0.756535	0.519685	0.523383	0.551233	0.505733	0.739435	0.709585	0.515785	0.496483	0.489583	0.759933	0.759235	0.767735	0.701235	0.503933	0.565033	0.517133	0.703435	0.440785	0.449635	0.593733	0.420633	0.434183	0.438085	0.690985	0.575035	0.407083	0.403133	0.644933
13:15:00	0.495035	0.503085	0.495935	0.722483	0.719533	0.725633	0.731885	0.763485	0.521085	0.524283	0.554883	0.503583	0.746935	0.731135	0.516285	0.498233	0.491133	0.764683	0.764185	0.758935	0.706235	0.504033	0.569633	0.519033	0.710335	0.445485	0.452835	0.603483	0.425333	0.439383	0.442585	0.699835	0.583735	0.410183	0.405733	0.652033
13:30:00	0.497835	0.504735	0.496685	0.723483	0.721383	0.734033	0.733235	0.770635	0.523485	0.526283	0.550283	0.504733	0.764435	0.738435	0.520835	0.500183	0.492483	0.765583	0.770635	0.769135	0.715885	0.506533	0.579783	0.522033	0.718535	0.450635	0.456835	0.613183	0.429583	0.444183	0.446735	0.708385	0.591335	0.414783	0.410533	0.659733
13:45:00	0.499935	0.506235	0.498335	0.723033	0.723483	0.741433	0.737785	0.775535	0.526085	0.522933	0.551133	0.506533	0.767035	0.747985	0.522235	0.503333	0.496783	0.760683	0.777585	0.772635	0.722085	0.509683	0.582633	0.524033	0.725785	0.454485	0.459735	0.623033	0.435083	0.449933	0.451335	0.715435	0.599435	0.418083	0.414183	0.667583
14:00:00	0.501485	0.509135	0.501635	0.729083	0.731333	0.748733	0.744735	0.782035	0.528335	0.522233	0.538383	0.507583	0.774535	0.758335	0.526835	0.506983	0.501333	0.765583	0.782985	0.775785	0.728885	0.513233	0.585083	0.525983	0.733335	0.459085	0.462635	0.634583	0.440733	0.455733	0.455335	0.725235	0.607135	0.422933	0.419383	0.677333
14:15:00	0.502035	0.510235	0.504135	0.733233	0.737333	0.754833	0.756035	0.786885	0.531185	0.513183	0.531433	0.510583	0.776385	0.761835	0.535385	0.512333	0.506333	0.775183	0.786835	0.782085	0.739535	0.513233	0.588033	0.528383	0.739735	0.461735	0.466135	0.642933	0.445233	0.460683	0.459335	0.733785	0.614185	0.427633	0.423833	0.687733
14:30:00	0.501935	0.512335	0.505985	0.739183	0.737233	0.760083	0.768435	0.791885	0.535085	0.515883	0.552033	0.512983	0.782385	0.768035	0.539835	0.515333	0.509283	0.779883	0.793935	0.789635	0.749235	0.516683	0.579333	0.529683	0.743035	0.463835	0.469335	0.652533	0.450233	0.465283	0.464435	0.741735	0.622635	0.431883	0.427683	0.696733
14:45:00	0.500385	0.514685	0.507035	0.751333	0.733483	0.761783	0.773785	0.797585	0.536335	0.525183	0.541333	0.515483	0.787585	0.775885	0.536285	0.518283	0.512583	0.785333	0.799785	0.799035	0.758835	0.520383	0.572983	0.532683	0.748785	0.466485	0.472185	0.661833	0.455033	0.470883	0.467235	0.749485	0.631635	0.435483	0.431533	0.701983
15:00:00	0.501285	0.516235	0.508985	0.757833	0.721533	0.756483	0.790235	0.804285	0.540835	0.528033	0.539733	0.518133	0.793185	0.779835	0.534485	0.519583	0.516683	0.792083	0.805235	0.807035	0.766735	0.522533	0.571983	0.533933	0.755185	0.469985	0.475085	0.670333	0.458083	0.473233	0.472035	0.758785	0.640785	0.440483	0.436383	0.707833
