# Supplementary material for: RNA-binding protein YebC enhances translation of proline-rich amino acid stretches in bacteria
Source: Nat Commun. 2025 Jul 7;16:6262. doi: 10.1038/s41467-025-60687-4 (PMC12234827; doi:10.1038/s41467-025-60687-4)
Supplement: Supplementary file 12 — Source Data [file 41467_2025_60687_MOESM12_ESM.zip › 250519_Source_Data/Fig_S14A_S14B_qPCR.xlsx]

## Sheet: primer efficiency
log10(RNA, ng)	Mean Ct of two technical replicates
	yebC	16s	gmk
-4	38.9	30.4	36.4
-3	35.2	27	31.7
-2	31.5	23.3	28.4
-1	27.8	19.8	25.1
0	25.7	16.9	22.5

## Sheet: yebC, 16S, gmk expression
Sample Name	Target Name	Mean Ct of two technical replicates
		rep 1	rep 2	rep 3
WT, sgRNA-yebC, Ara- ATC-	yebC	29.5015	30.1253	31.6557
WT, sgRNA-yebC, Ara- ATC-	gmk	23.7804	23.6123	25.4396
WT, sgRNA-yebC, Ara- ATC-	16s	15.5891	15.9955	15.7866
Δefp, sgRNA-yebC, Ara- ATC-	yebC	28.6139	29.0357	29.2892
Δefp, sgRNA-yebC, Ara- ATC-	gmk	23.9502	23.9825	24.3052
Δefp, sgRNA-yebC, Ara- ATC-	16s	15.5757	15.895	16.2516
WT, e.v. , Ara- ATC-	yebC	25.6257	25.5612	26.0938
WT, e.v. , Ara- ATC-	gmk	24.1541	23.112	24.3006
WT, e.v. , Ara- ATC-	16s	15.8647	16.2033	16.431
Δefp, e.v., Ara- ATC-	yebC	25.6316	25.0032	26.4903
Δefp, e.v., Ara- ATC-	gmk	24.1223	23.9036	24.1772
Δefp, e.v., Ara- ATC-	16s	15.7079	16.1421	15.483
WT, sgRNA-yebC, Ara+ ATC+	yebC	32.5211	32.4408	33.4229
WT, sgRNA-yebC, Ara+ ATC+	gmk	23.8234	23.576	24.0299
WT, sgRNA-yebC, Ara+ ATC+	16s	15.6157	16.2705	16.1444
Δefp, sgRNA-yebC, Ara+ ATC+	yebC	33.3686	32.5907	33.8032
Δefp, sgRNA-yebC, Ara+ ATC+	gmk	23.8327	23.6275	24.021
Δefp, sgRNA-yebC, Ara+ ATC+	16s	15.7969	16.277	16.4114
WT, e.v. , Ara+ ATC+	yebC	25.4452	24.6999	25.867
WT, e.v. , Ara+ ATC+	gmk	23.8995	23.5811	23.8649
WT, e.v. , Ara+ ATC+	16s	15.2924	16.1053	16.4805
Δefp, e.v., Ara+ ATC+	yebC	24.2248	24.3342	24.9012
Δefp, e.v., Ara+ ATC+	gmk	23.7517	23.6602	23.4892
Δefp, e.v., Ara+ ATC+	16s	15.4472	16.074	16.0232
