# Supplementary material for: RNA-binding protein YebC enhances translation of proline-rich amino acid stretches in bacteria
Source: Nat Commun. 2025 Jul 7;16:6262. doi: 10.1038/s41467-025-60687-4 (PMC12234827; doi:10.1038/s41467-025-60687-4)
Supplement: Supplementary file 12 — Source Data [file 41467_2025_60687_MOESM12_ESM.zip › 250519_Source_Data/Fig_S14C_Sal_CRISPRi_growth_curves.xlsx]

## Sheet: growth curves
Time (h)	WT, sgRNA-yebC, Ara- ATC-						WT, e.v. , Ara- ATC-				Δefp, sgRNA-yebC, Ara- ATC-				Δefp, e.v., Ara- ATC-					WT, sgRNA-yebC, Ara+ ATC+						WT, e.v. , Ara+ ATC+						Δefp, sgRNA-yebC, Ara+ ATC+						Δefp, e.v., Ara+ ATC+
0:00:00	0.0140391	0.0123391	0.0158391	0.0146945	0.0169945	0.0151945	0.00753906	0.0134391	0.0124945	0.0220945	0.0147391	0.00443907	-0.00200547	0.00439453	0.00183907	0.00403906	0.00799453	0.00769454	0.00959453	0.0238598	0.0166598	0.0170598	0.0144833	0.0134833	0.0128833	0.00905984	0.0122598	0.00965983	0.0214833	0.0181833	0.0215833	0.00375984	0.0130598	0.00385984	0.00528333	0.00608334	0.0143833	0.00755983	0.00835984	0.0118598	0.0100833	0.0114833	0.0107833
0:15:00	0.0139391	0.0125391	0.0155391	0.0141945	0.0162945	0.0158945	0.00733907	0.0135391	0.0119945	0.0226945	0.0138391	0.00313906	-0.00270546	0.00649454	0.00473908	0.00343907	0.00849454	0.00959453	0.00839454	0.0219598	0.0156598	0.0175598	0.0148833	0.0136833	0.0134833	0.0115598	0.0107598	0.00815984	0.0227833	0.0181833	0.0215833	0.00705983	0.0162598	0.00695983	0.00568333	0.00758334	0.0135833	0.0122598	0.00635984	0.00895984	0.0111833	0.0121833	0.00988333
0:30:00	0.0158391	0.0149391	0.0176391	0.0163945	0.0180945	0.0171945	0.00773907	0.0146391	0.0130945	0.0233945	0.0137391	0.00453907	-0.00240546	0.00589454	0.00423907	0.00423907	0.00889453	0.0103945	0.00869453	0.0229598	0.0179598	0.0200598	0.0164833	0.0155833	0.0146833	0.0120598	0.0116598	0.0100598	0.0237833	0.0185833	0.0229833	0.00825984	0.0162598	0.00725984	0.00608334	0.00778334	0.0145833	0.0122598	0.00615983	0.0108598	0.0107833	0.0124833	0.00948334
0:45:00	0.0206391	0.0191391	0.0224391	0.0196945	0.0222945	0.0208945	0.0100391	0.0180391	0.0168945	0.0263945	0.0147391	0.00623907	-0.00180546	0.00839454	0.00543907	0.00693907	0.0104945	0.0109945	0.0104945	0.0280598	0.0223598	0.0248598	0.0196833	0.0183833	0.0178833	0.0152598	0.0136598	0.0133598	0.0264833	0.0219833	0.0251833	0.00895984	0.0174598	0.00855983	0.00638333	0.00848334	0.0158833	0.0142598	0.00785983	0.0123598	0.0121833	0.0124833	0.0108833
1:00:00	0.0275391	0.0278391	0.0296391	0.0255945	0.0292945	0.0261945	0.0126391	0.0225391	0.0216945	0.0301945	0.0173391	0.00813907	-0.000705466	0.00889453	0.00833908	0.00993908	0.0130945	0.0118945	0.0126945	0.0352598	0.0312598	0.0342598	0.0246833	0.0231833	0.0226833	0.0212598	0.0161598	0.0184598	0.0293833	0.0252833	0.0277833	0.0113598	0.0186598	0.0111598	0.00648333	0.00848334	0.0160833	0.0166598	0.00985984	0.0154598	0.0139833	0.0143833	0.0123833
1:15:00	0.0392391	0.0411391	0.0417391	0.0350945	0.0401945	0.0359945	0.0170391	0.0311391	0.0304945	0.0369945	0.0200391	0.0112391	0.00129454	0.0129945	0.0128391	0.0150391	0.0161945	0.0148945	0.0165945	0.0471598	0.0431598	0.0487598	0.0327833	0.0305833	0.0304833	0.0294598	0.0196598	0.0279598	0.0345833	0.0310833	0.0320833	0.0149598	0.0212598	0.0140598	0.00868334	0.0106833	0.0193833	0.0208598	0.0136598	0.0196598	0.0165833	0.0160833	0.0149833
1:30:00	0.0570391	0.0620391	0.0606391	0.0498945	0.0586945	0.0521945	0.0243391	0.0452391	0.0439945	0.0473945	0.0244391	0.0165391	0.00379453	0.0173945	0.0181391	0.0222391	0.0225945	0.0200945	0.0221945	0.0642598	0.0609598	0.0691598	0.0442833	0.0412833	0.0422833	0.0413598	0.0255598	0.0407598	0.0405833	0.0389833	0.0372833	0.0202598	0.0250598	0.0189598	0.0109833	0.0128833	0.0233833	0.0274598	0.0182598	0.0270598	0.0209833	0.0194833	0.0189833
1:45:00	0.0822391	0.0921391	0.0873391	0.0707945	0.0842945	0.0730945	0.0350391	0.0648391	0.0653945	0.0631945	0.0294391	0.0216391	0.00799453	0.0223945	0.0273391	0.0337391	0.0314945	0.0279945	0.0316945	0.0888598	0.0849598	0.0971598	0.0599833	0.0562833	0.0589833	0.0596598	0.0331598	0.0604598	0.0500833	0.0518833	0.0455833	0.0264598	0.0293598	0.0240598	0.0142833	0.0161833	0.0281833	0.0362598	0.0255598	0.0364598	0.0269833	0.0237833	0.0246833
2:00:00	0.118939	0.133139	0.125139	0.101095	0.121895	0.105695	0.0512391	0.0922391	0.0976945	0.0857945	0.0364391	0.0291391	0.0130945	0.0301945	0.0397391	0.0490391	0.0439945	0.0386945	0.0449945	0.12186	0.11766	0.13476	0.0824833	0.0788833	0.0826833	0.0858598	0.0446598	0.0889598	0.0642833	0.0704833	0.0587833	0.0348598	0.0353598	0.0318598	0.0180833	0.0201833	0.0346833	0.0486598	0.0349598	0.0514598	0.0355833	0.0299833	0.0327833
2:15:00	0.168139	0.180539	0.173039	0.142395	0.168895	0.150495	0.0739391	0.131739	0.143795	0.118895	0.0430391	0.0368391	0.0192945	0.0399945	0.0566391	0.0702391	0.0612945	0.0543945	0.0626945	0.16526	0.16036	0.18316	0.113583	0.109583	0.115483	0.12296	0.0620598	0.12796	0.0850833	0.0997833	0.0778833	0.0426598	0.0411598	0.0390598	0.0234833	0.0253833	0.0431833	0.0668598	0.0488598	0.0706598	0.0476833	0.0387833	0.0443833
2:30:00	0.209839	0.215939	0.215439	0.184595	0.223895	0.203395	0.103939	0.178639	0.201795	0.164395	0.0526391	0.0460391	0.0273945	0.0501945	0.0779391	0.0959391	0.0825945	0.0737945	0.0859945	0.21336	0.20136	0.22946	0.153483	0.150483	0.156883	0.17066	0.0865598	0.17586	0.113783	0.140983	0.105683	0.0530598	0.0485598	0.0478598	0.0296833	0.0318833	0.0518833	0.0898598	0.0665598	0.0962598	0.0639833	0.0501833	0.0587833
2:45:00	0.233939	0.237639	0.243439	0.222995	0.253795	0.237995	0.143239	0.218139	0.252895	0.221195	0.0625391	0.0568391	0.0358945	0.0617945	0.102539	0.125139	0.108595	0.0981945	0.115395	0.24636	0.23576	0.26266	0.203183	0.202583	0.207083	0.20696	0.11436	0.21416	0.153983	0.191983	0.143883	0.0637598	0.0562598	0.0575598	0.0375833	0.0390833	0.0626833	0.11786	0.0888598	0.12646	0.0844833	0.0651833	0.0783833
3:00:00	0.255239	0.250639	0.258139	0.245795	0.263795	0.253195	0.195639	0.241239	0.294895	0.253095	0.0750391	0.0700391	0.0453945	0.0752945	0.131439	0.159039	0.139795	0.127395	0.149895	0.27126	0.26026	0.28116	0.228783	0.238383	0.235983	0.23836	0.14846	0.24266	0.203283	0.252283	0.193083	0.0754598	0.0651598	0.0674598	0.0458833	0.0470833	0.0747833	0.14856	0.11346	0.15596	0.110583	0.0846833	0.102083
3:15:00	0.284139	0.265239	0.278939	0.275495	0.276895	0.264195	0.218639	0.259339	0.309195	0.272095	0.0892391	0.0854391	0.0571945	0.0901945	0.163039	0.186139	0.170795	0.161195	0.184895	0.28986	0.28486	0.30756	0.255683	0.265283	0.261283	0.25946	0.17366	0.26396	0.252083	0.277083	0.238483	0.0886598	0.0758598	0.0797598	0.0544833	0.0561833	0.0880833	0.17656	0.14026	0.18086	0.141883	0.109083	0.132383
3:30:00	0.299539	0.285039	0.297439	0.294595	0.298995	0.285195	0.228839	0.294539	0.316995	0.284595	0.106539	0.104239	0.0711945	0.107195	0.197539	0.211939	0.209195	0.188595	0.221195	0.31586	0.31566	0.33026	0.281483	0.286883	0.285783	0.28406	0.21966	0.29446	0.281283	0.300783	0.267883	0.10216	0.0861598	0.0935598	0.0645833	0.0660833	0.102483	0.20146	0.15996	0.20666	0.174383	0.137583	0.163583
3:45:00	0.314639	0.306639	0.308039	0.306595	0.312895	0.301295	0.252639	0.310139	0.328795	0.300795	0.125039	0.123639	0.0868945	0.125295	0.215339	0.236439	0.233495	0.222795	0.243395	0.33766	0.34226	0.34876	0.313083	0.315583	0.313883	0.31256	0.24596	0.32176	0.301983	0.323583	0.288883	0.11666	0.0982598	0.10716	0.0753833	0.0762833	0.116883	0.23436	0.20996	0.23826	0.199683	0.168183	0.188383
4:00:00	0.325239	0.315539	0.318839	0.318795	0.324295	0.313995	0.276439	0.323039	0.338395	0.317595	0.146939	0.146139	0.103695	0.143695	0.238639	0.260039	0.270695	0.243395	0.256395	0.34976	0.35736	0.35726	0.339383	0.343283	0.339483	0.33436	0.27596	0.34056	0.320483	0.345883	0.312683	0.13246	0.11046	0.12296	0.0863833	0.0883833	0.131383	0.24736	0.22136	0.25876	0.237483	0.191283	0.220683
4:15:00	0.335139	0.321539	0.325139	0.328095	0.331595	0.322295	0.294439	0.332839	0.344495	0.330595	0.173639	0.174239	0.123295	0.165195	0.266839	0.271139	0.283195	0.266495	0.281195	0.35706	0.36796	0.35826	0.356183	0.362583	0.355683	0.34696	0.30976	0.35296	0.342883	0.361283	0.339183	0.14756	0.12386	0.13966	0.0982833	0.101183	0.147083	0.26556	0.24346	0.27426	0.250983	0.228383	0.249683
4:30:00	0.343739	0.329339	0.332739	0.336395	0.339295	0.328195	0.312539	0.341539	0.358095	0.339695	0.201239	0.205239	0.148095	0.186295	0.273139	0.287339	0.297695	0.281495	0.289495	0.35976	0.37136	0.35806	0.363083	0.372983	0.363483	0.35616	0.33866	0.35876	0.364483	0.371383	0.360583	0.16106	0.13796	0.15436	0.111083	0.114283	0.162983	0.28416	0.26686	0.28756	0.268783	0.251683	0.266483
4:45:00	0.351639	0.333939	0.339839	0.344395	0.346295	0.334495	0.319239	0.350139	0.369995	0.346195	0.218239	0.218839	0.173395	0.207895	0.287639	0.295139	0.311295	0.297295	0.297995	0.35966	0.37036	0.35606	0.366983	0.377683	0.370783	0.36086	0.35366	0.35926	0.377483	0.375383	0.372583	0.17486	0.14986	0.16746	0.124383	0.126983	0.180283	0.29976	0.28576	0.30286	0.285183	0.273283	0.284783
5:00:00	0.358839	0.340939	0.347139	0.351695	0.353295	0.340995	0.329639	0.358639	0.381095	0.354495	0.237639	0.241739	0.198595	0.230095	0.293939	0.302739	0.323295	0.305195	0.301195	0.36346	0.37156	0.35916	0.370083	0.382983	0.371683	0.36186	0.36346	0.35616	0.385983	0.378583	0.380083	0.18946	0.16396	0.18146	0.138683	0.141483	0.196683	0.31616	0.30236	0.31556	0.301583	0.290483	0.301983
5:15:00	0.365139	0.347839	0.354139	0.359395	0.359995	0.346795	0.338539	0.367539	0.387995	0.360195	0.260939	0.260139	0.226095	0.250795	0.307139	0.311739	0.330895	0.314395	0.310595	0.36336	0.36936	0.36196	0.372383	0.383783	0.372483	0.36406	0.36866	0.35616	0.387683	0.377883	0.381383	0.20596	0.17816	0.19746	0.153383	0.157183	0.211783	0.32816	0.31706	0.32466	0.316983	0.308883	0.316983
5:30:00	0.370739	0.352839	0.360739	0.364395	0.366295	0.353695	0.344239	0.376139	0.395095	0.367195	0.259939	0.263939	0.248895	0.261395	0.316239	0.318939	0.340395	0.322395	0.318495	0.36136	0.36736	0.36266	0.374683	0.383483	0.374383	0.36276	0.36716	0.35326	0.389383	0.376383	0.382183	0.22266	0.19236	0.21486	0.167783	0.171883	0.228183	0.33326	0.32806	0.32936	0.328383	0.323683	0.328383
5:45:00	0.375439	0.356739	0.365339	0.369395	0.370495	0.358695	0.351239	0.384639	0.404095	0.374195	0.265739	0.268739	0.260195	0.272495	0.326539	0.326439	0.348995	0.331695	0.328195	0.36286	0.36506	0.35486	0.373983	0.382683	0.374683	0.36066	0.36746	0.34916	0.388483	0.373283	0.380183	0.24226	0.20766	0.23716	0.183183	0.187683	0.243983	0.33676	0.33556	0.33536	0.337383	0.334283	0.336483
6:00:00	0.380039	0.360539	0.369839	0.374095	0.374895	0.362495	0.358039	0.391339	0.411795	0.382695	0.278339	0.277139	0.268495	0.276095	0.332939	0.339739	0.357995	0.338395	0.334595	0.35556	0.35966	0.35416	0.371883	0.381083	0.373283	0.35966	0.37106	0.34436	0.387983	0.371083	0.379083	0.25246	0.22766	0.25386	0.197583	0.201683	0.262883	0.33736	0.34146	0.33756	0.342583	0.341483	0.340583
6:15:00	0.386039	0.367639	0.375139	0.378895	0.378495	0.366695	0.365739	0.397439	0.418695	0.389795	0.287739	0.282739	0.271895	0.280495	0.345339	0.347639	0.372595	0.345995	0.347395	0.35756	0.36086	0.35246	0.369983	0.377683	0.369483	0.35356	0.37196	0.33986	0.388483	0.368283	0.377583	0.26146	0.24456	0.26486	0.213083	0.225083	0.276883	0.34366	0.34336	0.33926	0.346983	0.347283	0.343483
6:30:00	0.390139	0.370539	0.378939	0.383895	0.383595	0.371095	0.372039	0.404539	0.424495	0.394795	0.294439	0.288339	0.278895	0.285095	0.354339	0.352239	0.378795	0.357795	0.352295	0.35526	0.36136	0.35156	0.365383	0.375783	0.367883	0.35096	0.36626	0.33946	0.385983	0.362583	0.371883	0.26896	0.25066	0.27386	0.229183	0.237383	0.287183	0.34686	0.34426	0.34186	0.349583	0.349183	0.344083
6:45:00	0.395139	0.375339	0.383539	0.388395	0.387695	0.375895	0.378039	0.412139	0.430395	0.400495	0.300939	0.293839	0.283495	0.289195	0.360139	0.357839	0.385095	0.363695	0.359295	0.35496	0.36156	0.35186	0.365683	0.376683	0.369683	0.34956	0.36366	0.33956	0.380283	0.358883	0.369283	0.27906	0.25996	0.28346	0.245683	0.253483	0.297383	0.34806	0.34556	0.34226	0.350883	0.350083	0.344683
7:00:00	0.399239	0.380339	0.387839	0.393295	0.391395	0.379895	0.384039	0.420139	0.434695	0.405595	0.306739	0.298039	0.288395	0.293095	0.367139	0.364639	0.391195	0.368695	0.364195	0.35586	0.36176	0.35216	0.366583	0.377683	0.370883	0.35036	0.36036	0.33966	0.380083	0.359283	0.365883	0.28436	0.26766	0.29036	0.264383	0.267883	0.307783	0.34796	0.34506	0.34086	0.353483	0.351183	0.346183
7:15:00	0.403839	0.385739	0.392539	0.397695	0.396895	0.384695	0.390539	0.427939	0.438295	0.411695	0.317139	0.308439	0.291395	0.295795	0.371939	0.369839	0.396095	0.373895	0.368195	0.35686	0.36266	0.35306	0.366883	0.378683	0.372883	0.35096	0.35736	0.34006	0.380483	0.360383	0.368183	0.28786	0.27606	0.29576	0.289083	0.277483	0.318483	0.34666	0.34456	0.34166	0.353883	0.352483	0.348583
7:30:00	0.407839	0.389339	0.396139	0.400795	0.400995	0.388595	0.396739	0.435039	0.441795	0.418595	0.321939	0.313639	0.296995	0.300295	0.376239	0.374439	0.401395	0.380795	0.372895	0.35616	0.36196	0.35216	0.367083	0.378783	0.372683	0.35026	0.35926	0.33996	0.377183	0.361283	0.368683	0.28996	0.28256	0.29956	0.305983	0.287783	0.330483	0.34706	0.34396	0.34116	0.353283	0.353383	0.347583
7:45:00	0.411039	0.392739	0.400539	0.404495	0.405395	0.392995	0.403439	0.441539	0.443795	0.424995	0.327739	0.318439	0.309495	0.310195	0.379239	0.377439	0.404395	0.385395	0.376095	0.35556	0.36156	0.35206	0.366583	0.379083	0.372883	0.35006	0.35786	0.33996	0.377783	0.361483	0.367683	0.29306	0.28796	0.30296	0.319983	0.294783	0.340083	0.34716	0.34416	0.33876	0.352283	0.353283	0.346783
8:00:00	0.413939	0.395039	0.403139	0.407895	0.410395	0.396995	0.409539	0.446739	0.446095	0.430795	0.330839	0.320739	0.316795	0.316195	0.380339	0.380039	0.408295	0.388995	0.379595	0.35526	0.36136	0.35096	0.366083	0.378883	0.373383	0.34996	0.35786	0.33936	0.377583	0.361183	0.368283	0.29656	0.29256	0.30336	0.336383	0.302383	0.348583	0.34436	0.34276	0.33646	0.350283	0.352883	0.344683
8:15:00	0.415139	0.397839	0.405739	0.411895	0.415495	0.401295	0.416539	0.451839	0.448495	0.436895	0.333539	0.323139	0.320095	0.319295	0.384339	0.384039	0.412395	0.392895	0.382895	0.35436	0.36086	0.35096	0.364783	0.379483	0.373283	0.34876	0.35806	0.33906	0.378083	0.360883	0.368483	0.29796	0.29496	0.30216	0.351283	0.308483	0.355483	0.34056	0.34046	0.33366	0.348883	0.351883	0.340683
8:30:00	0.415939	0.398939	0.406639	0.413795	0.419995	0.403295	0.421739	0.456139	0.451495	0.442495	0.335239	0.324839	0.322895	0.320895	0.386239	0.387939	0.417295	0.395995	0.385595	0.35506	0.36116	0.35136	0.364683	0.378683	0.372783	0.34786	0.35776	0.33886	0.377683	0.360483	0.368683	0.30066	0.29966	0.30216	0.365783	0.313783	0.362083	0.33996	0.33936	0.33376	0.345683	0.349283	0.340283
8:45:00	0.419039	0.401139	0.407839	0.414795	0.421795	0.406395	0.430539	0.460739	0.454095	0.447895	0.336839	0.327139	0.325795	0.323695	0.389639	0.392039	0.420695	0.398995	0.387895	0.35426	0.36086	0.35086	0.364483	0.378483	0.372183	0.34806	0.35866	0.33896	0.376183	0.359783	0.368083	0.30186	0.30256	0.30056	0.377283	0.315983	0.366883	0.33926	0.33886	0.33456	0.345183	0.346883	0.340783
9:00:00	0.422939	0.404939	0.411239	0.416895	0.422395	0.408695	0.435539	0.464539	0.457895	0.452795	0.338839	0.329339	0.327195	0.325195	0.394339	0.395939	0.424695	0.403195	0.391195	0.35406	0.36006	0.35016	0.364683	0.377983	0.372183	0.34746	0.35806	0.33866	0.375483	0.359583	0.368183	0.30366	0.30566	0.30066	0.387783	0.319783	0.371983	0.33996	0.33926	0.33536	0.346283	0.346683	0.341783
9:15:00	0.427539	0.408639	0.415939	0.421395	0.424295	0.409095	0.442039	0.467439	0.460095	0.455895	0.341539	0.331339	0.328095	0.325895	0.398139	0.399339	0.428195	0.405995	0.394695	0.35406	0.36016	0.35066	0.363983	0.377083	0.370583	0.34776	0.35776	0.33896	0.374383	0.358283	0.367883	0.30496	0.30766	0.30086	0.393483	0.319383	0.374483	0.34056	0.33986	0.33586	0.346683	0.347483	0.342283
9:30:00	0.429639	0.412339	0.419339	0.423095	0.426195	0.412295	0.444739	0.466239	0.464695	0.460695	0.343639	0.333639	0.331395	0.328995	0.402439	0.403839	0.433095	0.410495	0.398695	0.35336	0.35936	0.34966	0.362783	0.376883	0.370483	0.34746	0.35766	0.33836	0.373183	0.357083	0.367683	0.30676	0.30946	0.30116	0.399683	0.320783	0.378183	0.34046	0.33946	0.33586	0.346983	0.347683	0.342483
9:45:00	0.431139	0.415539	0.423639	0.425095	0.428995	0.417095	0.449539	0.464839	0.468195	0.463295	0.347339	0.336739	0.333495	0.330995	0.407539	0.408139	0.437595	0.414195	0.402695	0.35356	0.35926	0.35016	0.362883	0.375783	0.369883	0.34686	0.35756	0.33816	0.372383	0.356383	0.367883	0.31086	0.31156	0.30266	0.404883	0.322483	0.382783	0.34076	0.33996	0.33526	0.347283	0.348183	0.342483
10:00:00	0.432539	0.417639	0.425839	0.427095	0.431295	0.419995	0.452939	0.467739	0.471595	0.466095	0.348939	0.339239	0.336295	0.333095	0.410639	0.412439	0.441995	0.418195	0.406095	0.35266	0.35816	0.34906	0.361983	0.375583	0.370183	0.34646	0.35656	0.33766	0.371883	0.355883	0.367183	0.31196	0.31376	0.30446	0.409083	0.325083	0.386583	0.34046	0.34006	0.33526	0.347283	0.348383	0.342583
10:15:00	0.434339	0.420239	0.428539	0.428695	0.432995	0.421895	0.457039	0.472139	0.473495	0.464795	0.354039	0.343139	0.338995	0.335895	0.415839	0.416739	0.446295	0.422395	0.409495	0.35256	0.35836	0.34946	0.362283	0.374783	0.369283	0.34626	0.35636	0.33786	0.370983	0.355583	0.366883	0.31486	0.31866	0.30816	0.411083	0.326583	0.390083	0.34036	0.33936	0.33586	0.346883	0.348283	0.342483
10:30:00	0.435039	0.420939	0.429439	0.429995	0.434295	0.423295	0.462539	0.475439	0.475095	0.464995	0.356739	0.346139	0.341195	0.339395	0.419639	0.420539	0.450395	0.425395	0.412595	0.35206	0.35786	0.34846	0.362683	0.374583	0.368283	0.34616	0.35626	0.33746	0.369883	0.355183	0.366583	0.31626	0.32086	0.30986	0.413383	0.328783	0.392883	0.33966	0.33876	0.33526	0.346583	0.347983	0.342583
10:45:00	0.436439	0.422639	0.431239	0.431395	0.435595	0.425195	0.464339	0.477839	0.479295	0.467195	0.358939	0.347339	0.343095	0.341795	0.423139	0.423439	0.454295	0.430395	0.417595	0.35166	0.35716	0.34826	0.362083	0.373383	0.366583	0.34606	0.35646	0.33746	0.369283	0.354083	0.365383	0.31476	0.32156	0.30866	0.414183	0.329983	0.395783	0.33946	0.33866	0.33466	0.346683	0.347883	0.342483
11:00:00	0.437739	0.423739	0.432639	0.432095	0.437195	0.426495	0.464639	0.480539	0.482895	0.469795	0.362839	0.350639	0.346595	0.344795	0.427639	0.428439	0.457095	0.433195	0.420695	0.35156	0.35686	0.34806	0.361683	0.373283	0.366683	0.34586	0.35616	0.33716	0.368083	0.353783	0.364483	0.31636	0.32336	0.31066	0.415183	0.331583	0.393083	0.33886	0.33856	0.33516	0.346283	0.347583	0.342283
11:15:00	0.438239	0.424639	0.433939	0.433495	0.437895	0.427895	0.462939	0.482339	0.486795	0.471495	0.366639	0.354439	0.349595	0.348595	0.433239	0.433239	0.463095	0.438095	0.424595	0.35056	0.35616	0.34696	0.360783	0.372183	0.365783	0.34496	0.35456	0.33676	0.367783	0.353783	0.364283	0.31576	0.32376	0.31006	0.416283	0.333183	0.391383	0.33866	0.33846	0.33396	0.346183	0.347683	0.341983
11:30:00	0.439339	0.424839	0.435739	0.435695	0.439795	0.429295	0.464139	0.485039	0.491095	0.473995	0.370039	0.357839	0.352195	0.351795	0.436839	0.435739	0.465595	0.442195	0.428195	0.34986	0.35556	0.34636	0.360583	0.371783	0.365283	0.34496	0.35456	0.33636	0.366783	0.352783	0.363883	0.31486	0.32366	0.30896	0.418383	0.332783	0.389783	0.33766	0.33746	0.33376	0.345283	0.346783	0.341783
11:45:00	0.440539	0.425739	0.437239	0.436695	0.440095	0.429595	0.467739	0.488639	0.494295	0.474695	0.374339	0.361639	0.354695	0.355195	0.441539	0.441939	0.469895	0.445595	0.431795	0.34986	0.35576	0.34636	0.359383	0.370483	0.364083	0.34506	0.35456	0.33656	0.365283	0.351183	0.362583	0.31516	0.32336	0.30886	0.417383	0.331583	0.388283	0.33716	0.33706	0.33296	0.344983	0.345983	0.341583
12:00:00	0.441839	0.426139	0.439239	0.438895	0.441595	0.431495	0.467539	0.490039	0.499495	0.476195	0.377939	0.364739	0.358295	0.358595	0.445539	0.445839	0.475895	0.451295	0.436295	0.34926	0.35486	0.34566	0.359083	0.370083	0.364083	0.34416	0.35366	0.33586	0.365283	0.351183	0.362183	0.31496	0.32366	0.30856	0.419483	0.331583	0.384183	0.33646	0.33616	0.33266	0.345583	0.346583	0.341283
12:15:00	0.442439	0.426839	0.440739	0.440095	0.442995	0.432295	0.468939	0.492739	0.502695	0.478195	0.381339	0.369239	0.361295	0.361495	0.450239	0.450839	0.480595	0.456095	0.440595	0.34876	0.35466	0.34496	0.358183	0.368883	0.363583	0.34346	0.35336	0.33536	0.364683	0.350783	0.361383	0.31386	0.32266	0.30806	0.421483	0.329783	0.376383	0.33606	0.33586	0.33196	0.344783	0.346383	0.341083
12:30:00	0.443739	0.428139	0.443039	0.441695	0.443695	0.433395	0.469939	0.496839	0.505395	0.479195	0.384439	0.371539	0.364795	0.364895	0.455039	0.454839	0.484295	0.460395	0.443495	0.34836	0.35456	0.34516	0.357683	0.368783	0.362883	0.34366	0.35286	0.33496	0.363883	0.350083	0.360383	0.31206	0.32146	0.30626	0.422983	0.328083	0.373983	0.33546	0.33546	0.33216	0.344883	0.346383	0.340683
12:45:00	0.444539	0.429639	0.444439	0.443395	0.445695	0.434595	0.471239	0.500939	0.507395	0.481495	0.388039	0.374539	0.366795	0.368195	0.458239	0.459639	0.487995	0.463995	0.447095	0.34806	0.35446	0.34456	0.357283	0.368583	0.362283	0.34276	0.35296	0.33466	0.362983	0.348883	0.359683	0.31246	0.32146	0.30626	0.423583	0.325683	0.371783	0.33536	0.33526	0.33126	0.344183	0.344583	0.340083
13:00:00	0.445439	0.430839	0.445739	0.444195	0.446695	0.435095	0.472139	0.503639	0.509695	0.483495	0.391039	0.378439	0.371095	0.372195	0.463239	0.463539	0.492995	0.469495	0.451595	0.34716	0.35366	0.34386	0.355983	0.366983	0.360883	0.34156	0.35106	0.33376	0.362483	0.348083	0.358983	0.31066	0.31966	0.30436	0.425283	0.324483	0.358883	0.33476	0.33406	0.33056	0.343783	0.344583	0.339683
13:15:00	0.446539	0.431239	0.447339	0.446395	0.447695	0.436195	0.474939	0.506539	0.511995	0.485795	0.395039	0.382239	0.374595	0.376195	0.467639	0.467639	0.496895	0.473095	0.455295	0.34676	0.35306	0.34316	0.355683	0.366983	0.361283	0.34146	0.35176	0.33386	0.361983	0.347583	0.358183	0.31106	0.31966	0.30436	0.427483	0.324983	0.373383	0.33396	0.33326	0.33026	0.343383	0.344183	0.339383
13:30:00	0.446839	0.432139	0.448939	0.447695	0.448495	0.436995	0.476839	0.508839	0.515395	0.488395	0.398839	0.386339	0.377995	0.379895	0.472939	0.473339	0.500795	0.477795	0.459395	0.34616	0.35226	0.34276	0.354383	0.365783	0.359883	0.34046	0.35116	0.33296	0.361483	0.347083	0.357283	0.31136	0.31996	0.30476	0.429783	0.325383	0.362083	0.33396	0.33376	0.32986	0.342683	0.343783	0.338883
13:45:00	0.447339	0.433339	0.451439	0.448095	0.449895	0.437995	0.478939	0.510439	0.517095	0.490195	0.402939	0.389039	0.382095	0.384295	0.475339	0.476039	0.504495	0.481195	0.463195	0.34606	0.35256	0.34296	0.353883	0.365183	0.359483	0.33996	0.34936	0.33266	0.360083	0.345683	0.357383	0.31066	0.31906	0.30406	0.432783	0.326583	0.375383	0.33246	0.33226	0.32856	0.341683	0.342483	0.337783
14:00:00	0.448339	0.434439	0.453739	0.449695	0.450495	0.438695	0.481839	0.512839	0.519695	0.491895	0.406539	0.394139	0.384995	0.386895	0.481439	0.481639	0.509595	0.486495	0.467995	0.34496	0.35136	0.34176	0.352883	0.364183	0.358183	0.33906	0.34936	0.33216	0.359683	0.344583	0.356183	0.31096	0.31906	0.30446	0.433283	0.324283	0.352883	0.33206	0.33186	0.32856	0.341483	0.341883	0.337183
14:15:00	0.449339	0.436039	0.455039	0.450995	0.451495	0.439695	0.483839	0.515539	0.521595	0.494495	0.409539	0.396839	0.388795	0.390895	0.485739	0.485439	0.512495	0.488795	0.471595	0.34416	0.35046	0.34076	0.351983	0.363183	0.357683	0.33836	0.34796	0.33116	0.358883	0.343683	0.355383	0.31086	0.31886	0.30406	0.434383	0.323983	0.355583	0.33116	0.33096	0.32736	0.340283	0.340883	0.335983
14:30:00	0.450239	0.438439	0.457039	0.452095	0.452395	0.440195	0.486339	0.519639	0.523695	0.498095	0.413639	0.400139	0.392695	0.394995	0.490539	0.490439	0.517595	0.493695	0.477295	0.34356	0.34966	0.34016	0.351483	0.363083	0.356783	0.33776	0.34746	0.33056	0.358583	0.343083	0.354783	0.31046	0.31826	0.30376	0.438583	0.324283	0.355883	0.33106	0.33066	0.32706	0.340683	0.341083	0.335783
14:45:00	0.450839	0.440339	0.458939	0.453395	0.453495	0.441795	0.486839	0.523639	0.526495	0.500195	0.417339	0.404239	0.395995	0.397795	0.496139	0.495639	0.521695	0.498495	0.480995	0.34346	0.34946	0.34036	0.350683	0.362683	0.356083	0.33696	0.34646	0.33036	0.358683	0.342783	0.353983	0.31066	0.31796	0.30376	0.440183	0.323483	0.355983	0.33016	0.32976	0.32666	0.339883	0.340383	0.335083
15:00:00	0.451039	0.441239	0.460739	0.453895	0.453895	0.441795	0.488939	0.526139	0.527495	0.502395	0.421339	0.408839	0.400095	0.401795	0.501239	0.500639	0.526495	0.502995	0.484595	0.34286	0.34856	0.33976	0.349383	0.361383	0.354983	0.33626	0.34596	0.32986	0.357483	0.341683	0.353283	0.31086	0.31816	0.30426	0.443083	0.323483	0.358083	0.32956	0.32896	0.32576	0.338783	0.339083	0.334583
