# Supplementary material for: RNA-binding protein YebC enhances translation of proline-rich amino acid stretches in bacteria
Source: Nat Commun. 2025 Jul 7;16:6262. doi: 10.1038/s41467-025-60687-4 (PMC12234827; doi:10.1038/s41467-025-60687-4)
Supplement: Supplementary file 12 — Source Data [file 41467_2025_60687_MOESM12_ESM.zip › 250519_Source_Data/Fig_S5C_cell_area_calculation.xlsx]

## Sheet: Tabelle1
NAME	ASSOCIATION	EXPERIMENT	IMAGE	LOCATION	POSITION	SHAPE	AREA	LENGTH	WIDTH	ZSCORE	STRAIN	MEDIA	REP
b6	0	Cell_size_DVI	comp_CDM_1_RAW_ch00.tif	(x=51.98 y=83.51)	1	1	1.36001	1.52686	0.890723	3.09243	comp	CDM	1
b9	0	Cell_size_DVI	comp_CDM_1_RAW_ch00.tif	(x=59.24 y=120.68)	1	1	1.1756	1.35256	0.869168	2.85479	comp	CDM	1
b12	0	Cell_size_DVI	comp_CDM_1_RAW_ch00.tif	(x=61.71 y=128.88)	1	1	2.02848	1.85298	1.09471	2.70403	comp	CDM	1
b14	0	Cell_size_DVI	comp_CDM_1_RAW_ch00.tif	(x=67.74 y=123.60)	1	1	1.63243	1.63809	0.996542	2.98686	comp	CDM	1
b2a	0	Cell_size_DVI	comp_CDM_1_RAW_ch00.tif	(x=38.79 y=107.82)	1	1	1.15464	1.35256	0.853675	3.39324	comp	CDM	1
b2b	0	Cell_size_DVI	comp_CDM_1_RAW_ch00.tif	(x=39.68 y=107.20)	1	1	1.01634	1.23894	0.820325	3.26843	comp	CDM	1
b5a	0	Cell_size_DVI	comp_CDM_1_RAW_ch00.tif	(x=50.78 y=108.04)	1	1	1.41763	1.5217	0.931611	3.02427	comp	CDM	1
b5b	0	Cell_size_DVI	comp_CDM_1_RAW_ch00.tif	(x=51.20 y=109.14)	1	1	1.2919	1.42462	0.906841	2.8364	comp	CDM	1
b1a	0	Cell_size_DVI	comp_CDM_1_RAW_ch00.tif	(x=35.92 y=122.66)	1	1	1.07187	1.39037	0.770922	3.22901	comp	CDM	1
b1b	0	Cell_size_DVI	comp_CDM_1_RAW_ch00.tif	(x=36.58 y=121.79)	1	1	0.846598	1.17336	0.721517	3.11253	comp	CDM	1
b15a	0	Cell_size_DVI	comp_CDM_1_RAW_ch00.tif	(x=67.80 y=128.46)	1	1	1.09597	1.33462	0.821184	3.27509	comp	CDM	1
b15b	0	Cell_size_DVI	comp_CDM_1_RAW_ch00.tif	(x=68.01 y=129.42)	1	1	0.729248	1.07161	0.680514	2.9348	comp	CDM	1
b4b	0	Cell_size_DVI	comp_CDM_1_RAW_ch00.tif	(x=46.50 y=97.02)	1	1	0.981761	1.2838	0.76473	3.09748	comp	CDM	1
b10a	0	Cell_size_DVI	comp_CDM_1_RAW_ch00.tif	(x=59.83 y=90.13)	1	1	0.984904	1.30485	0.754804	3.1671	comp	CDM	1
b10b	0	Cell_size_DVI	comp_CDM_1_RAW_ch00.tif	(x=60.07 y=89.17)	1	1	1.11483	1.39226	0.800735	3.09795	comp	CDM	1
b16a	0	Cell_size_DVI	comp_CDM_1_RAW_ch00.tif	(x=67.97 y=95.21)	1	1	0.916799	1.3599	0.674169	3.05942	comp	CDM	1
b16b	0	Cell_size_DVI	comp_CDM_1_RAW_ch00.tif	(x=68.27 y=96.13)	1	1	1.60938	1.81528	0.886572	3.33833	comp	CDM	1
b11a	0	Cell_size_DVI	comp_CDM_1_RAW_ch00.tif	(x=60.09 y=85.65)	1	1	1.13788	1.36604	0.832973	3.35831	comp	CDM	1
b11b	0	Cell_size_DVI	comp_CDM_1_RAW_ch00.tif	(x=60.08 y=86.70)	1	1	0.854981	1.14808	0.744703	3.25345	comp	CDM	1
b7aa	0	Cell_size_DVI	comp_CDM_1_RAW_ch00.tif	(x=56.96 y=125.88)	1	1	1.17036	1.4367	0.814616	3.23232	comp	CDM	1
b7aba	0	Cell_size_DVI	comp_CDM_1_RAW_ch00.tif	(x=57.36 y=124.88)	1	1	1.1274	1.43743	0.784317	3.12631	comp	CDM	1
b7abba	0	Cell_size_DVI	comp_CDM_1_RAW_ch00.tif	(x=58.29 y=124.14)	1	1	1.37153	1.52273	0.900704	2.84129	comp	CDM	1
b7ba	0	Cell_size_DVI	comp_CDM_1_RAW_ch00.tif	(x=60.24 y=125.10)	1	1	0.945089	1.39226	0.678819	2.6721	comp	CDM	1
b7abbbbb	0	Cell_size_DVI	comp_CDM_1_RAW_ch00.tif	(x=60.64 y=123.62)	1	1	0.944041	1.34907	0.699774	2.78443	comp	CDM	1
b7abbbaa	0	Cell_size_DVI	comp_CDM_1_RAW_ch00.tif	(x=59.56 y=123.89)	1	1	1.08444	1.3599	0.797446	2.8947	comp	CDM	1
b7abbbbaa	0	Cell_size_DVI	comp_CDM_1_RAW_ch00.tif	(x=59.45 y=122.25)	1	1	0.597229	0.992951	0.601469	2.92054	comp	CDM	1
b7abbbbab	0	Cell_size_DVI	comp_CDM_1_RAW_ch00.tif	(x=60.30 y=122.48)	1	1	0.684194	1.15898	0.59034	2.876	comp	CDM	1
b13aa	0	Cell_size_DVI	comp_CDM_1_RAW_ch00.tif	(x=66.27 y=103.32)	1	1	0.998525	1.42204	0.702178	3.41094	comp	CDM	1
b13ab	0	Cell_size_DVI	comp_CDM_1_RAW_ch00.tif	(x=66.83 y=102.51)	1	1	0.967092	1.26944	0.761827	3.35697	comp	CDM	1
b13ba	0	Cell_size_DVI	comp_CDM_1_RAW_ch00.tif	(x=67.58 y=103.43)	1	1	1.67015	1.92971	0.865491	2.72911	comp	CDM	1
b4aaa	0	Cell_size_DVI	comp_CDM_1_RAW_ch00.tif	(x=44.49 y=96.54)	1	1	1.21227	1.64352	0.737607	3.44506	comp	CDM	1
b4aab	0	Cell_size_DVI	comp_CDM_1_RAW_ch00.tif	(x=44.88 y=97.50)	1	1	0.825643	1.22363	0.67475	3.23179	comp	CDM	1
b4aba	0	Cell_size_DVI	comp_CDM_1_RAW_ch00.tif	(x=45.56 y=96.55)	1	1	0.753347	1.28176	0.587745	3.23186	comp	CDM	1
b3	0	Cell_size_DVI	comp_CDM_2_RAW_ch00.tif	(x=5.12 y=25.04)	1	1	1.45745	1.74013	0.837551	5.06441	comp	CDM	1
b4	0	Cell_size_DVI	comp_CDM_2_RAW_ch00.tif	(x=6.55 y=15.73)	1	1	1.40611	1.56448	0.898771	4.89425	comp	CDM	1
b5	0	Cell_size_DVI	comp_CDM_2_RAW_ch00.tif	(x=8.82 y=47.20)	1	1	1.45221	1.5217	0.954333	4.47679	comp	CDM	1
b12	0	Cell_size_DVI	comp_CDM_2_RAW_ch00.tif	(x=23.51 y=47.38)	1	1	1.82626	1.91745	0.952442	4.52476	comp	CDM	1
b14	0	Cell_size_DVI	comp_CDM_2_RAW_ch00.tif	(x=27.00 y=30.07)	1	1	1.2678	1.52686	0.830335	5.21416	comp	CDM	1
b16	0	Cell_size_DVI	comp_CDM_2_RAW_ch00.tif	(x=29.55 y=26.57)	1	1	1.08759	1.33462	0.814903	4.97426	comp	CDM	1
b17	0	Cell_size_DVI	comp_CDM_2_RAW_ch00.tif	(x=30.53 y=93.64)	1	1	1.53498	1.73863	0.882872	5.1415	comp	CDM	1
b20	0	Cell_size_DVI	comp_CDM_2_RAW_ch00.tif	(x=36.46 y=79.26)	1	1	0.852885	1.14443	0.745251	4.5062	comp	CDM	1
b29	0	Cell_size_DVI	comp_CDM_2_RAW_ch00.tif	(x=43.49 y=62.78)	1	1	0.380341	0.799462	0.475746	3.94931	comp	CDM	1
b36	0	Cell_size_DVI	comp_CDM_2_RAW_ch00.tif	(x=57.99 y=2.62)	1	1	0.933563	1.26902	0.735654	3.78005	comp	CDM	1
b38	0	Cell_size_DVI	comp_CDM_2_RAW_ch00.tif	(x=59.43 y=6.36)	1	1	1.89542	1.78531	1.06168	3.57454	comp	CDM	1
b40	0	Cell_size_DVI	comp_CDM_2_RAW_ch00.tif	(x=61.61 y=37.37)	1	1	1.86922	2.01471	0.927787	5.03685	comp	CDM	1
b42	0	Cell_size_DVI	comp_CDM_2_RAW_ch00.tif	(x=65.06 y=22.05)	1	1	1.18503	1.42462	0.831823	5.05846	comp	CDM	1
b43	0	Cell_size_DVI	comp_CDM_2_RAW_ch00.tif	(x=65.46 y=1.09)	1	1	1.51612	1.56883	0.966407	4.24411	comp	CDM	1
b46	0	Cell_size_DVI	comp_CDM_2_RAW_ch00.tif	(x=70.28 y=34.99)	1	1	1.43021	1.65432	0.864528	5.11873	comp	CDM	1
b49	0	Cell_size_DVI	comp_CDM_2_RAW_ch00.tif	(x=79.45 y=50.05)	1	1	1.46793	1.6832	0.872103	5.06369	comp	CDM	1
b51	0	Cell_size_DVI	comp_CDM_2_RAW_ch00.tif	(x=82.41 y=52.24)	1	1	1.76235	2.07391	0.849772	5.36824	comp	CDM	1
b55	0	Cell_size_DVI	comp_CDM_2_RAW_ch00.tif	(x=83.88 y=120.53)	1	1	1.24056	1.66474	0.745198	4.69082	comp	CDM	1
b56	0	Cell_size_DVI	comp_CDM_2_RAW_ch00.tif	(x=84.18 y=103.25)	1	1	1.33695	1.57316	0.849853	4.72774	comp	CDM	1
b57	0	Cell_size_DVI	comp_CDM_2_RAW_ch00.tif	(x=84.02 y=116.32)	1	1	0.867554	1.17336	0.739377	4.3094	comp	CDM	1
b61	0	Cell_size_DVI	comp_CDM_2_RAW_ch00.tif	(x=90.05 y=53.95)	1	1	1.80007	1.79788	1.00122	4.38292	comp	CDM	1
b64	0	Cell_size_DVI	comp_CDM_2_RAW_ch00.tif	(x=95.89 y=64.92)	1	1	1.4585	1.70362	0.856116	5.09447	comp	CDM	1
b68	0	Cell_size_DVI	comp_CDM_2_RAW_ch00.tif	(x=99.84 y=22.45)	1	1	1.73616	1.91718	0.905578	4.67865	comp	CDM	1
b69	0	Cell_size_DVI	comp_CDM_2_RAW_ch00.tif	(x=100.87 y=14.89)	1	1	1.36315	1.52686	0.892782	4.82503	comp	CDM	1
b70	0	Cell_size_DVI	comp_CDM_2_RAW_ch00.tif	(x=102.85 y=112.43)	1	1	1.41449	1.65337	0.855519	4.8062	comp	CDM	1
b6a	0	Cell_size_DVI	comp_CDM_2_RAW_ch00.tif	(x=8.97 y=31.30)	1	1	1.55908	1.68973	0.922683	4.99493	comp	CDM	1
b6b	0	Cell_size_DVI	comp_CDM_2_RAW_ch00.tif	(x=9.13 y=32.43)	1	1	1.55384	1.76643	0.879654	4.88644	comp	CDM	1
b8a	0	Cell_size_DVI	comp_CDM_2_RAW_ch00.tif	(x=11.09 y=34.50)	1	1	1.13683	1.39	0.817866	4.82868	comp	CDM	1
b8b	0	Cell_size_DVI	comp_CDM_2_RAW_ch00.tif	(x=11.08 y=35.76)	1	1	1.09282	1.36144	0.8027	4.81637	comp	CDM	1
b7a	0	Cell_size_DVI	comp_CDM_2_RAW_ch00.tif	(x=9.93 y=93.92)	1	1	1.27409	1.51549	0.84071	4.98061	comp	CDM	1
b7b	0	Cell_size_DVI	comp_CDM_2_RAW_ch00.tif	(x=10.86 y=93.02)	1	1	1.1536	1.36144	0.847338	4.74743	comp	CDM	1
b9a	0	Cell_size_DVI	comp_CDM_2_RAW_ch00.tif	(x=15.83 y=70.12)	1	1	1.17246	1.44216	0.812986	4.8678	comp	CDM	1
b9b	0	Cell_size_DVI	comp_CDM_2_RAW_ch00.tif	(x=16.88 y=70.88)	1	1	1.5025	1.79087	0.838978	4.84484	comp	CDM	1
b11aa	0	Cell_size_DVI	comp_CDM_2_RAW_ch00.tif	(x=19.08 y=8.58)	1	1	0.806783	1.13061	0.713582	4.69773	comp	CDM	1
b11ab	0	Cell_size_DVI	comp_CDM_2_RAW_ch00.tif	(x=20.21 y=8.65)	1	1	0.764872	1.26944	0.602529	4.30279	comp	CDM	1
b15a	0	Cell_size_DVI	comp_CDM_2_RAW_ch00.tif	(x=28.55 y=41.24)	1	1	1.60204	1.80341	0.888341	5.19402	comp	CDM	1
b15ba	0	Cell_size_DVI	comp_CDM_2_RAW_ch00.tif	(x=29.85 y=42.06)	1	1	1.00167	1.34751	0.743347	4.96004	comp	CDM	1
b15bb	0	Cell_size_DVI	comp_CDM_2_RAW_ch00.tif	(x=30.59 y=42.64)	1	1	0.795258	1.1403	0.697411	4.78892	comp	CDM	1
b19a	0	Cell_size_DVI	comp_CDM_2_RAW_ch00.tif	(x=35.69 y=26.64)	1	1	0.998525	1.29234	0.772648	4.92704	comp	CDM	1
b19b	0	Cell_size_DVI	comp_CDM_2_RAW_ch00.tif	(x=36.55 y=26.29)	1	1	0.90213	1.25031	0.721526	4.97531	comp	CDM	1
b22a	0	Cell_size_DVI	comp_CDM_2_RAW_ch00.tif	(x=37.31 y=129.75)	1	1	1.25418	1.39451	0.89937	4.22517	comp	CDM	1
b22b	0	Cell_size_DVI	comp_CDM_2_RAW_ch00.tif	(x=37.72 y=130.91)	1	1	1.58423	1.58742	0.997992	4.55061	comp	CDM	1
b24a	0	Cell_size_DVI	comp_CDM_2_RAW_ch00.tif	(x=38.89 y=58.40)	1	1	1.32019	1.57016	0.8408	5.1854	comp	CDM	1
b24b	0	Cell_size_DVI	comp_CDM_2_RAW_ch00.tif	(x=39.77 y=59.19)	1	1	1.04044	1.30002	0.800323	4.92214	comp	CDM	1
b31a	0	Cell_size_DVI	comp_CDM_2_RAW_ch00.tif	(x=45.85 y=23.67)	1	1	0.998525	1.28909	0.774594	4.36348	comp	CDM	1
b31b	0	Cell_size_DVI	comp_CDM_2_RAW_ch00.tif	(x=46.08 y=22.63)	1	1	1.37572	1.5217	0.904069	4.08325	comp	CDM	1
b32a	0	Cell_size_DVI	comp_CDM_2_RAW_ch00.tif	(x=49.23 y=103.55)	1	1	0.951375	1.22363	0.777504	4.73464	comp	CDM	1
b32ba	0	Cell_size_DVI	comp_CDM_2_RAW_ch00.tif	(x=49.93 y=102.56)	1	1	1.07396	1.41872	0.756995	4.81793	comp	CDM	1
b32bba	0	Cell_size_DVI	comp_CDM_2_RAW_ch00.tif	(x=51.06 y=102.98)	1	1	1.09806	1.49215	0.735893	4.63545	comp	CDM	1
b32bbba	0	Cell_size_DVI	comp_CDM_2_RAW_ch00.tif	(x=51.72 y=101.09)	1	1	1.40087	1.80486	0.776165	5.11879	comp	CDM	1
b32bbbb	0	Cell_size_DVI	comp_CDM_2_RAW_ch00.tif	(x=52.15 y=102.05)	1	1	1.20389	1.49671	0.804358	4.70683	comp	CDM	1
b33a	0	Cell_size_DVI	comp_CDM_2_RAW_ch00.tif	(x=50.41 y=30.10)	1	1	1.28457	1.58906	0.808379	4.83169	comp	CDM	1
b33bb	0	Cell_size_DVI	comp_CDM_2_RAW_ch00.tif	(x=52.16 y=30.90)	1	1	0.776398	1.20421	0.644738	4.77413	comp	CDM	1
b33baa	0	Cell_size_DVI	comp_CDM_2_RAW_ch00.tif	(x=51.52 y=30.02)	1	1	0.81307	1.28258	0.633935	4.96757	comp	CDM	1
b33baba	0	Cell_size_DVI	comp_CDM_2_RAW_ch00.tif	(x=51.56 y=28.60)	1	1	1.11692	1.37369	0.81308	4.27827	comp	CDM	1
b33babb	0	Cell_size_DVI	comp_CDM_2_RAW_ch00.tif	(x=52.44 y=29.53)	1	1	1.06663	1.36566	0.781036	4.53574	comp	CDM	1
b37a	0	Cell_size_DVI	comp_CDM_2_RAW_ch00.tif	(x=59.22 y=80.63)	1	1	1.21646	1.48229	0.820665	4.97917	comp	CDM	1
b37b	0	Cell_size_DVI	comp_CDM_2_RAW_ch00.tif	(x=59.82 y=81.49)	1	1	1.34953	1.57848	0.854954	4.85443	comp	CDM	1
b39a	0	Cell_size_DVI	comp_CDM_2_RAW_ch00.tif	(x=59.30 y=21.51)	1	1	1.17036	1.39226	0.840621	4.88075	comp	CDM	1
b39b	0	Cell_size_DVI	comp_CDM_2_RAW_ch00.tif	(x=60.41 y=20.90)	1	1	1.1274	1.37331	0.820936	4.89597	comp	CDM	1
b44a	0	Cell_size_DVI	comp_CDM_2_RAW_ch00.tif	(x=65.52 y=5.94)	1	1	1.0111	1.23894	0.816097	4.97929	comp	CDM	1
b44b	0	Cell_size_DVI	comp_CDM_2_RAW_ch00.tif	(x=65.73 y=6.91)	1	1	0.736583	1.05038	0.701252	4.94097	comp	CDM	1
b54a	0	Cell_size_DVI	comp_CDM_2_RAW_ch00.tif	(x=83.81 y=19.28)	1	1	0.850789	1.20116	0.708308	5.06091	comp	CDM	1
b54b	0	Cell_size_DVI	comp_CDM_2_RAW_ch00.tif	(x=84.81 y=19.51)	1	1	0.766968	1.076	0.712792	4.97878	comp	CDM	1
b58a	0	Cell_size_DVI	comp_CDM_2_RAW_ch00.tif	(x=85.21 y=114.72)	1	1	1.37887	1.56247	0.882492	4.62745	comp	CDM	1
b58b	0	Cell_size_DVI	comp_CDM_2_RAW_ch00.tif	(x=85.91 y=113.53)	1	1	1.10121	1.34712	0.817451	4.58305	comp	CDM	1
b59a	0	Cell_size_DVI	comp_CDM_2_RAW_ch00.tif	(x=85.56 y=86.29)	1	1	1.19131	1.58742	0.750475	4.94745	comp	CDM	1
b59b	0	Cell_size_DVI	comp_CDM_2_RAW_ch00.tif	(x=85.97 y=87.28)	1	1	2.03372	2.07996	0.977769	5.05402	comp	CDM	1
b60a	0	Cell_size_DVI	comp_CDM_2_RAW_ch00.tif	(x=86.50 y=39.98)	1	1	1.1274	1.30926	0.8611	4.96683	comp	CDM	1
b60b	0	Cell_size_DVI	comp_CDM_2_RAW_ch00.tif	(x=87.46 y=39.31)	1	1	1.27933	1.45374	0.880027	4.89552	comp	CDM	1
b62a	0	Cell_size_DVI	comp_CDM_2_RAW_ch00.tif	(x=90.73 y=118.09)	1	1	1.35162	1.5544	0.869547	4.86638	comp	CDM	1
b62b	0	Cell_size_DVI	comp_CDM_2_RAW_ch00.tif	(x=91.25 y=119.07)	1	1	1.26256	1.4541	0.868279	4.74205	comp	CDM	1
b63a	0	Cell_size_DVI	comp_CDM_2_RAW_ch00.tif	(x=94.18 y=8.23)	1	1	1.29714	1.56582	0.828411	4.95893	comp	CDM	1
b63b	0	Cell_size_DVI	comp_CDM_2_RAW_ch00.tif	(x=94.23 y=9.18)	1	1	0.869649	1.20421	0.722176	4.99902	comp	CDM	1
b66a	0	Cell_size_DVI	comp_CDM_2_RAW_ch00.tif	(x=97.02 y=60.86)	1	1	1.24056	1.45085	0.855056	4.72796	comp	CDM	1
b66b	0	Cell_size_DVI	comp_CDM_2_RAW_ch00.tif	(x=97.43 y=59.69)	1	1	1.26571	1.41132	0.896827	4.24037	comp	CDM	1
b67b	0	Cell_size_DVI	comp_CDM_2_RAW_ch00.tif	(x=98.22 y=78.70)	1	1	0.918894	1.35178	0.679766	4.65903	comp	CDM	1
b67aa	0	Cell_size_DVI	comp_CDM_2_RAW_ch00.tif	(x=97.06 y=80.50)	1	1	0.779541	1.14808	0.678994	4.61526	comp	CDM	1
b67ab	0	Cell_size_DVI	comp_CDM_2_RAW_ch00.tif	(x=97.37 y=79.50)	1	1	1.04777	1.45482	0.720207	4.63594	comp	CDM	1
b73a	0	Cell_size_DVI	comp_CDM_2_RAW_ch00.tif	(x=112.20 y=83.76)	1	1	1.40611	1.62363	0.866025	4.6682	comp	CDM	1
b73b	0	Cell_size_DVI	comp_CDM_2_RAW_ch00.tif	(x=112.74 y=84.71)	1	1	1.36105	1.57649	0.863346	4.7755	comp	CDM	1
b75a	0	Cell_size_DVI	comp_CDM_2_RAW_ch00.tif	(x=127.02 y=45.05)	1	1	1.06873	1.3401	0.797495	4.64293	comp	CDM	1
b2	0	Cell_size_DVI	delta_CDM_2_RAW_ch00.tif	(x=32.30 y=87.52)	1	1	1.63976	1.61263	1.01683	10.257	delta_yebC	CDM	1
b11	0	Cell_size_DVI	delta_CDM_2_RAW_ch00.tif	(x=79.24 y=27.48)	1	1	1.34429	1.46808	0.915678	11.3355	delta_yebC	CDM	1
b1a	0	Cell_size_DVI	delta_CDM_2_RAW_ch00.tif	(x=20.47 y=95.87)	1	1	1.14312	1.38547	0.825078	9.8455	delta_yebC	CDM	1
b1b	0	Cell_size_DVI	delta_CDM_2_RAW_ch00.tif	(x=21.52 y=95.73)	1	1	1.35058	1.51722	0.890166	9.06737	delta_yebC	CDM	1
b3a	0	Cell_size_DVI	delta_CDM_2_RAW_ch00.tif	(x=34.37 y=77.68)	1	1	1.65129	1.83108	0.901808	11.4695	delta_yebC	CDM	1
b3b	0	Cell_size_DVI	delta_CDM_2_RAW_ch00.tif	(x=34.63 y=78.72)	1	1	1.24056	1.50995	0.82159	10.4935	delta_yebC	CDM	1
b5a	0	Cell_size_DVI	delta_CDM_2_RAW_ch00.tif	(x=40.40 y=79.51)	1	1	1.11273	1.36604	0.814565	11.1625	delta_yebC	CDM	1
b5b	0	Cell_size_DVI	delta_CDM_2_RAW_ch00.tif	(x=41.33 y=79.55)	1	1	0.819356	1.18535	0.691234	10.1277	delta_yebC	CDM	1
b8a	0	Cell_size_DVI	delta_CDM_2_RAW_ch00.tif	(x=47.86 y=66.80)	1	1	1.11588	1.35565	0.823129	11.5226	delta_yebC	CDM	1
b8b	0	Cell_size_DVI	delta_CDM_2_RAW_ch00.tif	(x=48.98 y=66.76)	1	1	0.993286	1.23937	0.801446	11.0385	delta_yebC	CDM	1
b10a	0	Cell_size_DVI	delta_CDM_2_RAW_ch00.tif	(x=52.14 y=35.19)	1	1	1.31181	1.4367	0.91307	11.3899	delta_yebC	CDM	1
b10b	0	Cell_size_DVI	delta_CDM_2_RAW_ch00.tif	(x=53.37 y=35.20)	1	1	1.17246	1.35565	0.864865	11.1062	delta_yebC	CDM	1
b3	0	Cell_size_DVI	delta_CDM_3_RAW_ch00.tif	(x=14.92 y=32.52)	1	1	1.76025	1.80573	0.974816	4.91227	delta_yebC	CDM	1
b26	0	Cell_size_DVI	delta_CDM_3_RAW_ch00.tif	(x=66.26 y=64.29)	1	1	1.08863	1.33462	0.815688	5.27029	delta_yebC	CDM	1
b45	0	Cell_size_DVI	delta_CDM_3_RAW_ch00.tif	(x=69.72 y=65.71)	1	1	2.25899	2.03335	1.11097	5.17227	delta_yebC	CDM	1
b49	0	Cell_size_DVI	delta_CDM_3_RAW_ch00.tif	(x=70.29 y=80.25)	1	1	1.95933	1.88522	1.03931	5.10826	delta_yebC	CDM	1
b50	0	Cell_size_DVI	delta_CDM_3_RAW_ch00.tif	(x=70.37 y=107.72)	1	1	1.68167	1.87323	0.89774	5.42713	delta_yebC	CDM	1
b54	0	Cell_size_DVI	delta_CDM_3_RAW_ch00.tif	(x=74.59 y=92.72)	1	1	1.1515	1.36144	0.845798	5.37288	delta_yebC	CDM	1
b64	0	Cell_size_DVI	delta_CDM_3_RAW_ch00.tif	(x=118.22 y=75.78)	1	1	2.00858	2.04132	0.98396	5.33935	delta_yebC	CDM	1
b1a	0	Cell_size_DVI	delta_CDM_3_RAW_ch00.tif	(x=2.72 y=15.59)	1	1	1.28981	1.56213	0.82567	5.3906	delta_yebC	CDM	1
b1b	0	Cell_size_DVI	delta_CDM_3_RAW_ch00.tif	(x=4.15 y=15.13)	1	1	1.25942	1.53541	0.82025	5.02706	delta_yebC	CDM	1
b2aa	0	Cell_size_DVI	delta_CDM_3_RAW_ch00.tif	(x=14.61 y=115.27)	1	1	3.13388	2.35652	1.32988	3.89142	delta_yebC	CDM	1
b2ab	0	Cell_size_DVI	delta_CDM_3_RAW_ch00.tif	(x=16.43 y=114.83)	1	1	3.33296	2.63785	1.26351	2.25249	delta_yebC	CDM	1
b2ba	0	Cell_size_DVI	delta_CDM_3_RAW_ch00.tif	(x=15.39 y=113.69)	1	1	0.542745	0.933673	0.581301	4.59048	delta_yebC	CDM	1
b4a	0	Cell_size_DVI	delta_CDM_3_RAW_ch00.tif	(x=38.90 y=31.12)	1	1	1.37363	1.45662	0.943025	5.17058	delta_yebC	CDM	1
b4b	0	Cell_size_DVI	delta_CDM_3_RAW_ch00.tif	(x=40.06 y=30.76)	1	1	1.45326	1.50891	0.963118	4.77104	delta_yebC	CDM	1
b10a	0	Cell_size_DVI	delta_CDM_3_RAW_ch00.tif	(x=59.75 y=17.62)	1	1	1.11273	1.40536	0.791775	5.59628	delta_yebC	CDM	1
b10b	0	Cell_size_DVI	delta_CDM_3_RAW_ch00.tif	(x=60.21 y=16.62)	1	1	1.10121	1.34907	0.816274	5.22736	delta_yebC	CDM	1
b12a	0	Cell_size_DVI	delta_CDM_3_RAW_ch00.tif	(x=61.21 y=109.07)	1	1	0.694672	1.11615	0.62238	4.8327	delta_yebC	CDM	1
b12b	0	Cell_size_DVI	delta_CDM_3_RAW_ch00.tif	(x=62.14 y=108.21)	1	1	1.5507	1.89436	0.818586	5.5797	delta_yebC	CDM	1
b55a	0	Cell_size_DVI	delta_CDM_3_RAW_ch00.tif	(x=76.36 y=20.22)	1	1	1.4082	1.57516	0.894008	5.59764	delta_yebC	CDM	1
b55b	0	Cell_size_DVI	delta_CDM_3_RAW_ch00.tif	(x=77.72 y=20.40)	1	1	1.23846	1.4541	0.851706	5.33188	delta_yebC	CDM	1
b56b	0	Cell_size_DVI	delta_CDM_3_RAW_ch00.tif	(x=80.82 y=90.31)	1	1	1.60833	1.78765	0.899687	5.15511	delta_yebC	CDM	1
b56aa	0	Cell_size_DVI	delta_CDM_3_RAW_ch00.tif	(x=78.86 y=89.40)	1	1	1.22903	1.70577	0.720515	5.65351	delta_yebC	CDM	1
b56ab	0	Cell_size_DVI	delta_CDM_3_RAW_ch00.tif	(x=79.70 y=90.02)	1	1	1.91847	2.02793	0.946023	5.56196	delta_yebC	CDM	1
b57a	0	Cell_size_DVI	delta_CDM_3_RAW_ch00.tif	(x=80.48 y=39.94)	1	1	1.04882	1.33069	0.788177	5.21795	delta_yebC	CDM	1
b57b	0	Cell_size_DVI	delta_CDM_3_RAW_ch00.tif	(x=80.63 y=38.35)	1	1	1.85036	2.04721	0.903845	5.66553	delta_yebC	CDM	1
b58a	0	Cell_size_DVI	delta_CDM_3_RAW_ch00.tif	(x=85.97 y=54.94)	1	1	1.27618	1.5217	0.838657	5.43792	delta_yebC	CDM	1
b58ba	0	Cell_size_DVI	delta_CDM_3_RAW_ch00.tif	(x=87.61 y=54.73)	1	1	1.78645	2.02715	0.881259	5.41837	delta_yebC	CDM	1
b58bb	0	Cell_size_DVI	delta_CDM_3_RAW_ch00.tif	(x=89.06 y=53.78)	1	1	1.54337	1.88549	0.818547	5.14518	delta_yebC	CDM	1
b60a	0	Cell_size_DVI	delta_CDM_3_RAW_ch00.tif	(x=103.89 y=40.77)	1	1	1.66805	1.8405	0.906303	5.45914	delta_yebC	CDM	1
b60b	0	Cell_size_DVI	delta_CDM_3_RAW_ch00.tif	(x=104.76 y=39.05)	1	1	2.11335	2.16366	0.976748	5.50513	delta_yebC	CDM	1
b62aa	0	Cell_size_DVI	delta_CDM_3_RAW_ch00.tif	(x=111.00 y=83.99)	1	1	1.15988	1.48511	0.781006	5.21915	delta_yebC	CDM	1
b62ab	0	Cell_size_DVI	delta_CDM_3_RAW_ch00.tif	(x=112.20 y=83.74)	1	1	1.15988	1.42204	0.815647	5.20426	delta_yebC	CDM	1
b62ba	0	Cell_size_DVI	delta_CDM_3_RAW_ch00.tif	(x=111.17 y=85.02)	1	1	1.1976	1.5378	0.778778	5.1665	delta_yebC	CDM	1
b62bb	0	Cell_size_DVI	delta_CDM_3_RAW_ch00.tif	(x=112.44 y=84.77)	1	1	1.11588	1.49215	0.74783	5.24284	delta_yebC	CDM	1
b61a	0	Cell_size_DVI	delta_CDM_3_RAW_ch00.tif	(x=105.60 y=82.54)	1	1	1.06558	1.35217	0.788054	5.7307	delta_yebC	CDM	1
b61b	0	Cell_size_DVI	delta_CDM_3_RAW_ch00.tif	(x=106.63 y=82.35)	1	1	1.04044	1.35526	0.7677	5.56628	delta_yebC	CDM	1
b65a	0	Cell_size_DVI	delta_CDM_3_RAW_ch00.tif	(x=123.72 y=79.29)	1	1	1.25942	1.47627	0.853112	5.05859	delta_yebC	CDM	1
b65b	0	Cell_size_DVI	delta_CDM_3_RAW_ch00.tif	(x=125.05 y=78.96)	1	1	1.3181	1.48264	0.889019	4.92277	delta_yebC	CDM	1
b66a	0	Cell_size_DVI	delta_CDM_3_RAW_ch00.tif	(x=125.54 y=58.93)	1	1	1.36629	1.55136	0.880704	5.34642	delta_yebC	CDM	1
b66b	0	Cell_size_DVI	delta_CDM_3_RAW_ch00.tif	(x=126.67 y=59.72)	1	1	1.18188	1.49776	0.789103	5.12336	delta_yebC	CDM	1
b4	0	Cell_size_DVI	delta_CDM_5_RAW_ch00.tif	(x=1.45 y=21.12)	1	1	1.21541	1.4791	0.821724	5.27861	delta_yebC	CDM	1
b30	0	Cell_size_DVI	delta_CDM_5_RAW_ch00.tif	(x=20.52 y=60.57)	1	1	1.39144	1.56448	0.889395	5.19285	delta_yebC	CDM	1
b31	0	Cell_size_DVI	delta_CDM_5_RAW_ch00.tif	(x=22.69 y=69.91)	1	1	1.33695	1.5378	0.869397	5.36112	delta_yebC	CDM	1
b32	0	Cell_size_DVI	delta_CDM_5_RAW_ch00.tif	(x=23.36 y=7.71)	1	1	1.34115	1.45482	0.921865	5.04312	delta_yebC	CDM	1
b45	0	Cell_size_DVI	delta_CDM_5_RAW_ch00.tif	(x=58.19 y=92.45)	1	1	1.29924	1.50995	0.860449	5.33928	delta_yebC	CDM	1
b46	0	Cell_size_DVI	delta_CDM_5_RAW_ch00.tif	(x=60.98 y=40.14)	1	1	1.87132	1.77442	1.05461	4.96514	delta_yebC	CDM	1
b47	0	Cell_size_DVI	delta_CDM_5_RAW_ch00.tif	(x=66.26 y=34.42)	1	1	0.919942	1.15264	0.79812	5.43367	delta_yebC	CDM	1
b52	0	Cell_size_DVI	delta_CDM_5_RAW_ch00.tif	(x=82.24 y=24.62)	1	1	1.98552	1.94	1.02347	5.61506	delta_yebC	CDM	1
b55	0	Cell_size_DVI	delta_CDM_5_RAW_ch00.tif	(x=89.48 y=27.56)	1	1	1.1976	1.30203	0.919793	5.35943	delta_yebC	CDM	1
b56	0	Cell_size_DVI	delta_CDM_5_RAW_ch00.tif	(x=94.07 y=120.91)	1	1	1.5528	1.53882	1.00908	4.59168	delta_yebC	CDM	1
b57	0	Cell_size_DVI	delta_CDM_5_RAW_ch00.tif	(x=96.55 y=62.79)	1	1	2.02429	2.1726	0.931736	5.63781	delta_yebC	CDM	1
b58	0	Cell_size_DVI	delta_CDM_5_RAW_ch00.tif	(x=97.69 y=18.35)	1	1	2.00229	2.04977	0.976836	5.60394	delta_yebC	CDM	1
b60	0	Cell_size_DVI	delta_CDM_5_RAW_ch00.tif	(x=109.42 y=2.22)	1	1	1.69948	1.70915	0.994346	4.55298	delta_yebC	CDM	1
b61	0	Cell_size_DVI	delta_CDM_5_RAW_ch00.tif	(x=118.34 y=85.44)	1	1	2.46436	2.30936	1.06712	4.71131	delta_yebC	CDM	1
b63	0	Cell_size_DVI	delta_CDM_5_RAW_ch00.tif	(x=125.28 y=6.86)	1	1	2.17727	2.2269	0.977711	4.6458	delta_yebC	CDM	1
b17a	0	Cell_size_DVI	delta_CDM_5_RAW_ch00.tif	(x=5.05 y=70.32)	1	1	1.13893	1.32081	0.862294	5.43823	delta_yebC	CDM	1
b17b	0	Cell_size_DVI	delta_CDM_5_RAW_ch00.tif	(x=6.11 y=69.89)	1	1	1.09702	1.28053	0.856688	5.25567	delta_yebC	CDM	1
b27a	0	Cell_size_DVI	delta_CDM_5_RAW_ch00.tif	(x=15.88 y=130.22)	1	1	0.842407	1.14443	0.736095	5.13983	delta_yebC	CDM	1
b27b	0	Cell_size_DVI	delta_CDM_5_RAW_ch00.tif	(x=16.38 y=131.01)	1	1	0.724009	1.10625	0.65447	4.82399	delta_yebC	CDM	1
b28aa	0	Cell_size_DVI	delta_CDM_5_RAW_ch00.tif	(x=18.72 y=40.79)	1	1	1.36105	1.62911	0.835458	5.06323	delta_yebC	CDM	1
b28ab	0	Cell_size_DVI	delta_CDM_5_RAW_ch00.tif	(x=18.70 y=39.79)	1	1	0.821452	1.30645	0.628765	5.18202	delta_yebC	CDM	1
b28ba	0	Cell_size_DVI	delta_CDM_5_RAW_ch00.tif	(x=19.72 y=39.44)	1	1	0.870697	1.33069	0.654321	5.02265	delta_yebC	CDM	1
b28bb	0	Cell_size_DVI	delta_CDM_5_RAW_ch00.tif	(x=19.88 y=40.42)	1	1	0.992238	1.29356	0.767062	5.20183	delta_yebC	CDM	1
b34a	0	Cell_size_DVI	delta_CDM_5_RAW_ch00.tif	(x=34.53 y=78.75)	1	1	0.90213	1.21503	0.742473	5.50266	delta_yebC	CDM	1
b34b	0	Cell_size_DVI	delta_CDM_5_RAW_ch00.tif	(x=35.56 y=78.49)	1	1	0.882223	1.21848	0.724036	5.44287	delta_yebC	CDM	1
b36a	0	Cell_size_DVI	delta_CDM_5_RAW_ch00.tif	(x=39.74 y=67.98)	1	1	1.30028	1.51134	0.860353	5.61934	delta_yebC	CDM	1
b36b	0	Cell_size_DVI	delta_CDM_5_RAW_ch00.tif	(x=40.73 y=67.51)	1	1	1.00062	1.28869	0.776465	5.40615	delta_yebC	CDM	1
b37a	0	Cell_size_DVI	delta_CDM_5_RAW_ch00.tif	(x=39.89 y=42.97)	1	1	1.28038	1.42204	0.900379	5.46749	delta_yebC	CDM	1
b37b	0	Cell_size_DVI	delta_CDM_5_RAW_ch00.tif	(x=41.03 y=42.60)	1	1	1.16198	1.32081	0.879746	5.4885	delta_yebC	CDM	1
b38b	0	Cell_size_DVI	delta_CDM_5_RAW_ch00.tif	(x=41.51 y=109.61)	1	1	0.884318	1.24063	0.712795	5.33837	delta_yebC	CDM	1
b38aa	0	Cell_size_DVI	delta_CDM_5_RAW_ch00.tif	(x=41.16 y=108.76)	1	1	0.79421	1.21503	0.653652	5.43848	delta_yebC	CDM	1
b38ab	0	Cell_size_DVI	delta_CDM_5_RAW_ch00.tif	(x=41.24 y=107.82)	1	1	0.801544	1.14534	0.69983	5.49552	delta_yebC	CDM	1
b40a	0	Cell_size_DVI	delta_CDM_5_RAW_ch00.tif	(x=44.21 y=106.34)	1	1	0.994334	1.29234	0.769405	5.40244	delta_yebC	CDM	1
b40b	0	Cell_size_DVI	delta_CDM_5_RAW_ch00.tif	(x=44.36 y=107.35)	1	1	0.999573	1.30203	0.767701	5.2951	delta_yebC	CDM	1
b39a	0	Cell_size_DVI	delta_CDM_5_RAW_ch00.tif	(x=42.31 y=78.22)	1	1	1.40087	1.57516	0.889352	5.63709	delta_yebC	CDM	1
b39b	0	Cell_size_DVI	delta_CDM_5_RAW_ch00.tif	(x=42.19 y=77.26)	1	1	0.715627	1.1072	0.64634	5.45195	delta_yebC	CDM	1
b42a	0	Cell_size_DVI	delta_CDM_5_RAW_ch00.tif	(x=47.13 y=51.01)	1	1	1.338	1.59269	0.840091	5.46718	delta_yebC	CDM	1
b42b	0	Cell_size_DVI	delta_CDM_5_RAW_ch00.tif	(x=48.55 y=50.42)	1	1	1.49307	1.6521	0.903741	5.55354	delta_yebC	CDM	1
b44a	0	Cell_size_DVI	delta_CDM_5_RAW_ch00.tif	(x=51.82 y=66.74)	1	1	1.00167	1.28502	0.779494	5.52945	delta_yebC	CDM	1
b44b	0	Cell_size_DVI	delta_CDM_5_RAW_ch00.tif	(x=52.06 y=65.67)	1	1	1.0593	1.28909	0.821737	5.62889	delta_yebC	CDM	1
b50a	0	Cell_size_DVI	delta_CDM_5_RAW_ch00.tif	(x=78.31 y=11.02)	1	1	0.881175	1.22833	0.717378	5.30307	delta_yebC	CDM	1
b50b	0	Cell_size_DVI	delta_CDM_5_RAW_ch00.tif	(x=78.59 y=12.04)	1	1	1.05091	1.24905	0.841369	5.13569	delta_yebC	CDM	1
b53a	0	Cell_size_DVI	delta_CDM_5_RAW_ch00.tif	(x=84.61 y=68.13)	1	1	1.22799	1.57516	0.779596	5.48979	delta_yebC	CDM	1
b53b	0	Cell_size_DVI	delta_CDM_5_RAW_ch00.tif	(x=84.64 y=69.18)	1	1	1.39039	1.57848	0.880842	5.39721	delta_yebC	CDM	1
b62a	0	Cell_size_DVI	delta_CDM_5_RAW_ch00.tif	(x=124.71 y=94.54)	1	1	1.65548	1.79467	0.92244	5.09135	delta_yebC	CDM	1
b62b	0	Cell_size_DVI	delta_CDM_5_RAW_ch00.tif	(x=126.16 y=93.91)	1	1	1.50145	1.57316	0.954419	4.77506	delta_yebC	CDM	1
b64a	0	Cell_size_DVI	delta_CDM_5_RAW_ch00.tif	(x=128.02 y=52.86)	1	1	1.10016	1.41576	0.777078	5.39853	delta_yebC	CDM	1
b64b	0	Cell_size_DVI	delta_CDM_5_RAW_ch00.tif	(x=128.98 y=52.41)	1	1	1.00376	1.35217	0.742336	5.19151	delta_yebC	CDM	1
b17	0	Cell_size_DVI	WT_CDM_2_RAW_ch00.tif	(x=28.26 y=109.85)	1	1	1.46688	1.55406	0.943899	3.82574	WT	CDM	1
b20	0	Cell_size_DVI	WT_CDM_2_RAW_ch00.tif	(x=30.95 y=109.69)	1	1	1.61357	1.71557	0.940541	4.07309	WT	CDM	1
b30	0	Cell_size_DVI	WT_CDM_2_RAW_ch00.tif	(x=48.12 y=69.01)	1	1	1.73196	1.9427	0.891526	4.34489	WT	CDM	1
b31	0	Cell_size_DVI	WT_CDM_2_RAW_ch00.tif	(x=50.00 y=57.33)	1	1	1.64709	1.78384	0.923343	4.13113	WT	CDM	1
b35	0	Cell_size_DVI	WT_CDM_2_RAW_ch00.tif	(x=61.42 y=62.08)	1	1	1.35686	1.47236	0.921558	3.83636	WT	CDM	1
b36	0	Cell_size_DVI	WT_CDM_2_RAW_ch00.tif	(x=63.28 y=61.27)	1	1	1.41449	1.60742	0.879975	3.96334	WT	CDM	1
b44	0	Cell_size_DVI	WT_CDM_2_RAW_ch00.tif	(x=75.98 y=70.91)	1	1	1.89332	1.90649	0.993091	3.77307	WT	CDM	1
b52	0	Cell_size_DVI	WT_CDM_2_RAW_ch00.tif	(x=92.90 y=101.42)	1	1	1.4344	1.56448	0.916854	3.90435	WT	CDM	1
b53	0	Cell_size_DVI	WT_CDM_2_RAW_ch00.tif	(x=94.05 y=107.25)	1	1	1.33695	1.55541	0.859551	4.20422	WT	CDM	1
b61	0	Cell_size_DVI	WT_CDM_2_RAW_ch00.tif	(x=105.71 y=114.12)	1	1	1.81474	1.87909	0.965753	3.74093	WT	CDM	1
b68	0	Cell_size_DVI	WT_CDM_2_RAW_ch00.tif	(x=114.12 y=105.23)	1	1	2.54818	2.44918	1.04042	2.58545	WT	CDM	1
b69	0	Cell_size_DVI	WT_CDM_2_RAW_ch00.tif	(x=114.07 y=50.75)	1	1	0.527028	0.926915	0.568583	2.75997	WT	CDM	1
b72	0	Cell_size_DVI	WT_CDM_2_RAW_ch00.tif	(x=118.08 y=28.55)	1	1	2.00962	1.76969	1.13558	3.34829	WT	CDM	1
b74	0	Cell_size_DVI	WT_CDM_2_RAW_ch00.tif	(x=118.93 y=31.60)	1	1	0.817261	1.15264	0.709036	3.97636	WT	CDM	1
b80	0	Cell_size_DVI	WT_CDM_2_RAW_ch00.tif	(x=122.80 y=64.74)	1	1	1.54127	1.66379	0.926359	4.06439	WT	CDM	1
b87	0	Cell_size_DVI	WT_CDM_2_RAW_ch00.tif	(x=130.14 y=73.68)	1	1	1.65338	1.73138	0.954951	4.09394	WT	CDM	1
b2a	0	Cell_size_DVI	WT_CDM_2_RAW_ch00.tif	(x=2.12 y=70.29)	1	1	1.0593	1.31445	0.805886	3.97887	WT	CDM	1
b2ba	0	Cell_size_DVI	WT_CDM_2_RAW_ch00.tif	(x=3.17 y=70.42)	1	1	0.751251	1.1072	0.678515	4.14158	WT	CDM	1
b2bba	0	Cell_size_DVI	WT_CDM_2_RAW_ch00.tif	(x=3.82 y=69.59)	1	1	1.12216	1.41317	0.794074	4.19859	WT	CDM	1
b2bbb	0	Cell_size_DVI	WT_CDM_2_RAW_ch00.tif	(x=4.83 y=68.85)	1	1	1.18608	1.4102	0.841068	3.806	WT	CDM	1
b6a	0	Cell_size_DVI	WT_CDM_2_RAW_ch00.tif	(x=9.73 y=63.60)	1	1	1.31495	1.54324	0.852074	3.93411	WT	CDM	1
b6ba	0	Cell_size_DVI	WT_CDM_2_RAW_ch00.tif	(x=10.12 y=62.45)	1	1	0.916799	1.20159	0.762986	4.06464	WT	CDM	1
b6bb	0	Cell_size_DVI	WT_CDM_2_RAW_ch00.tif	(x=11.32 y=62.55)	1	1	1.19865	1.44941	0.826993	3.66699	WT	CDM	1
b7a	0	Cell_size_DVI	WT_CDM_2_RAW_ch00.tif	(x=10.49 y=70.46)	1	1	1.44488	1.56582	0.922761	3.98925	WT	CDM	1
b7b	0	Cell_size_DVI	WT_CDM_2_RAW_ch00.tif	(x=10.91 y=71.82)	1	1	1.11797	1.44651	0.772873	3.57095	WT	CDM	1
b8a	0	Cell_size_DVI	WT_CDM_2_RAW_ch00.tif	(x=11.03 y=46.74)	1	1	0.774302	1.12364	0.689103	3.19542	WT	CDM	1
b8b	0	Cell_size_DVI	WT_CDM_2_RAW_ch00.tif	(x=11.79 y=47.41)	1	1	0.785828	1.1902	0.660246	2.91564	WT	CDM	1
b9a	0	Cell_size_DVI	WT_CDM_2_RAW_ch00.tif	(x=17.51 y=121.28)	1	1	2.14269	2.09627	1.02214	3.7931	WT	CDM	1
b9b	0	Cell_size_DVI	WT_CDM_2_RAW_ch00.tif	(x=17.61 y=120.06)	1	1	1.91009	1.97877	0.965291	3.81769	WT	CDM	1
b10a	0	Cell_size_DVI	WT_CDM_2_RAW_ch00.tif	(x=17.93 y=10.86)	1	1	1.12531	1.35526	0.830322	3.50435	WT	CDM	1
b10b	0	Cell_size_DVI	WT_CDM_2_RAW_ch00.tif	(x=18.45 y=12.03)	1	1	1.25313	1.40536	0.891679	3.61367	WT	CDM	1
b11a	0	Cell_size_DVI	WT_CDM_2_RAW_ch00.tif	(x=22.42 y=5.07)	1	1	1.67538	1.87658	0.892786	3.5376	WT	CDM	1
b11b	0	Cell_size_DVI	WT_CDM_2_RAW_ch00.tif	(x=23.29 y=6.58)	1	1	1.6429	1.80631	0.909536	3.35938	WT	CDM	1
b12a	0	Cell_size_DVI	WT_CDM_2_RAW_ch00.tif	(x=24.29 y=102.37)	1	1	1.10121	1.30926	0.841093	4.08597	WT	CDM	1
b12b	0	Cell_size_DVI	WT_CDM_2_RAW_ch00.tif	(x=25.03 y=103.17)	1	1	1.13369	1.32081	0.858328	3.78397	WT	CDM	1
b14a	0	Cell_size_DVI	WT_CDM_2_RAW_ch00.tif	(x=25.20 y=121.76)	1	1	1.4585	1.52788	0.954585	2.98922	WT	CDM	1
b14b	0	Cell_size_DVI	WT_CDM_2_RAW_ch00.tif	(x=25.29 y=122.91)	1	1	0.890605	1.21201	0.734815	3.91524	WT	CDM	1
b15b	0	Cell_size_DVI	WT_CDM_2_RAW_ch00.tif	(x=25.96 y=90.47)	1	1	1.05196	1.30645	0.805204	4.06255	WT	CDM	1
b15ab	0	Cell_size_DVI	WT_CDM_2_RAW_ch00.tif	(x=26.07 y=91.39)	1	1	0.669525	1.09531	0.611267	4.24076	WT	CDM	1
b15aaa	0	Cell_size_DVI	WT_CDM_2_RAW_ch00.tif	(x=25.75 y=92.31)	1	1	1.08444	1.43743	0.754432	4.20379	WT	CDM	1
b15aab	0	Cell_size_DVI	WT_CDM_2_RAW_ch00.tif	(x=26.10 y=93.47)	1	1	1.02996	1.38395	0.744215	4.05168	WT	CDM	1
b16a	0	Cell_size_DVI	WT_CDM_2_RAW_ch00.tif	(x=27.91 y=77.75)	1	1	1.08549	1.54426	0.702921	4.30102	WT	CDM	1
b16ba	0	Cell_size_DVI	WT_CDM_2_RAW_ch00.tif	(x=28.29 y=78.90)	1	1	1.3401	1.52686	0.877685	4.10947	WT	CDM	1
b16bba	0	Cell_size_DVI	WT_CDM_2_RAW_ch00.tif	(x=29.31 y=79.68)	1	1	1.07606	1.34907	0.797634	3.87434	WT	CDM	1
b16bbb	0	Cell_size_DVI	WT_CDM_2_RAW_ch00.tif	(x=29.83 y=80.74)	1	1	1.25209	1.62911	0.76857	4.28174	WT	CDM	1
b18a	0	Cell_size_DVI	WT_CDM_2_RAW_ch00.tif	(x=28.70 y=44.62)	1	1	0.989095	1.22148	0.809748	4.39771	WT	CDM	1
b18b	0	Cell_size_DVI	WT_CDM_2_RAW_ch00.tif	(x=29.34 y=45.52)	1	1	0.990143	1.22534	0.808057	4.254	WT	CDM	1
b22b	0	Cell_size_DVI	WT_CDM_2_RAW_ch00.tif	(x=35.96 y=77.24)	1	1	1.49726	1.79204	0.835507	4.31783	WT	CDM	1
b22aa	0	Cell_size_DVI	WT_CDM_2_RAW_ch00.tif	(x=34.69 y=74.79)	1	1	0.994334	1.26406	0.786619	4.32818	WT	CDM	1
b22ab	0	Cell_size_DVI	WT_CDM_2_RAW_ch00.tif	(x=35.01 y=75.98)	1	1	1.34429	1.59925	0.840574	4.46118	WT	CDM	1
b23b	0	Cell_size_DVI	WT_CDM_2_RAW_ch00.tif	(x=39.31 y=76.64)	1	1	1.21646	1.3599	0.894526	3.7784	WT	CDM	1
b23aa	0	Cell_size_DVI	WT_CDM_2_RAW_ch00.tif	(x=38.94 y=77.92)	1	1	1.23323	1.49636	0.824152	4.01295	WT	CDM	1
b23abb	0	Cell_size_DVI	WT_CDM_2_RAW_ch00.tif	(x=40.04 y=78.48)	1	1	0.866506	1.32754	0.652718	3.82424	WT	CDM	1
b24ba	0	Cell_size_DVI	WT_CDM_2_RAW_ch00.tif	(x=45.46 y=54.45)	1	1	1.18922	1.41391	0.841085	3.86065	WT	CDM	1
b24bb	0	Cell_size_DVI	WT_CDM_2_RAW_ch00.tif	(x=46.33 y=55.64)	1	1	1.35058	1.63809	0.824482	4.01546	WT	CDM	1
b26a	0	Cell_size_DVI	WT_CDM_2_RAW_ch00.tif	(x=43.70 y=100.22)	1	1	1.32543	1.49671	0.885563	3.95276	WT	CDM	1
b26b	0	Cell_size_DVI	WT_CDM_2_RAW_ch00.tif	(x=43.76 y=98.78)	1	1	1.45535	1.56883	0.927671	4.04879	WT	CDM	1
b27a	0	Cell_size_DVI	WT_CDM_2_RAW_ch00.tif	(x=44.48 y=42.38)	1	1	1.79273	1.85891	0.964401	4.24015	WT	CDM	1
b27b	0	Cell_size_DVI	WT_CDM_2_RAW_ch00.tif	(x=45.45 y=41.26)	1	1	1.13683	1.36451	0.833142	4.33042	WT	CDM	1
b28a	0	Cell_size_DVI	WT_CDM_2_RAW_ch00.tif	(x=46.28 y=96.21)	1	1	1.17455	1.40685	0.834877	3.99314	WT	CDM	1
b28b	0	Cell_size_DVI	WT_CDM_2_RAW_ch00.tif	(x=46.37 y=97.37)	1	1	1.4585	1.64097	0.888803	4.11987	WT	CDM	1
b32a	0	Cell_size_DVI	WT_CDM_2_RAW_ch00.tif	(x=50.63 y=108.60)	1	1	1.44488	1.55541	0.928935	3.78905	WT	CDM	1
b32b	0	Cell_size_DVI	WT_CDM_2_RAW_ch00.tif	(x=51.02 y=109.97)	1	1	1.37153	1.55911	0.879688	3.69125	WT	CDM	1
b39a	0	Cell_size_DVI	WT_CDM_2_RAW_ch00.tif	(x=69.55 y=106.47)	1	1	1.75816	1.8777	0.936338	4.14576	WT	CDM	1
b39b	0	Cell_size_DVI	WT_CDM_2_RAW_ch00.tif	(x=70.84 y=106.61)	1	1	1.03624	1.28502	0.806401	3.93816	WT	CDM	1
b40b	0	Cell_size_DVI	WT_CDM_2_RAW_ch00.tif	(x=70.57 y=86.42)	1	1	1.67015	1.89685	0.880483	4.30289	WT	CDM	1
b40aa	0	Cell_size_DVI	WT_CDM_2_RAW_ch00.tif	(x=70.35 y=84.79)	1	1	1.13788	1.31086	0.868042	4.01303	WT	CDM	1
b40ab	0	Cell_size_DVI	WT_CDM_2_RAW_ch00.tif	(x=71.35 y=85.68)	1	1	1.2919	1.4911	0.86641	4.02658	WT	CDM	1
b41a	0	Cell_size_DVI	WT_CDM_2_RAW_ch00.tif	(x=72.22 y=49.00)	1	1	2.07563	1.76702	1.17465	2.78015	WT	CDM	1
b41b	0	Cell_size_DVI	WT_CDM_2_RAW_ch00.tif	(x=73.28 y=49.94)	1	1	1.22065	1.55136	0.786826	3.95205	WT	CDM	1
b45a	0	Cell_size_DVI	WT_CDM_2_RAW_ch00.tif	(x=80.34 y=3.61)	1	1	1.12531	1.42572	0.78929	4.15969	WT	CDM	1
b45b	0	Cell_size_DVI	WT_CDM_2_RAW_ch00.tif	(x=80.70 y=2.45)	1	1	0.924133	1.25908	0.733977	4.06988	WT	CDM	1
b48a	0	Cell_size_DVI	WT_CDM_2_RAW_ch00.tif	(x=84.69 y=115.08)	1	1	1.16093	1.42755	0.813229	4.28112	WT	CDM	1
b48b	0	Cell_size_DVI	WT_CDM_2_RAW_ch00.tif	(x=84.89 y=116.22)	1	1	0.975474	1.28909	0.756713	4.18296	WT	CDM	1
b46a	0	Cell_size_DVI	WT_CDM_2_RAW_ch00.tif	(x=81.34 y=36.46)	1	1	1.0111	1.2838	0.787582	4.49702	WT	CDM	1
b46b	0	Cell_size_DVI	WT_CDM_2_RAW_ch00.tif	(x=82.27 y=36.59)	1	1	0.93042	1.21848	0.763591	4.37066	WT	CDM	1
b55a	0	Cell_size_DVI	WT_CDM_2_RAW_ch00.tif	(x=97.81 y=113.80)	1	1	1.50669	1.74013	0.865851	4.09778	WT	CDM	1
b55b	0	Cell_size_DVI	WT_CDM_2_RAW_ch00.tif	(x=98.79 y=113.04)	1	1	0.969188	1.24947	0.775678	3.8139	WT	CDM	1
b59a	0	Cell_size_DVI	WT_CDM_2_RAW_ch00.tif	(x=102.42 y=72.16)	1	1	1.4564	1.56213	0.932316	3.9742	WT	CDM	1
b59b	0	Cell_size_DVI	WT_CDM_2_RAW_ch00.tif	(x=103.00 y=73.34)	1	1	1.20284	1.33815	0.898885	3.89236	WT	CDM	1
b60a	0	Cell_size_DVI	WT_CDM_2_RAW_ch00.tif	(x=102.74 y=76.12)	1	1	1.19551	1.35256	0.883887	4.26158	WT	CDM	1
b60ba	0	Cell_size_DVI	WT_CDM_2_RAW_ch00.tif	(x=103.25 y=77.19)	1	1	1.33905	1.61263	0.830353	4.3503	WT	CDM	1
b60bb	0	Cell_size_DVI	WT_CDM_2_RAW_ch00.tif	(x=103.49 y=78.24)	1	1	0.719818	1.10815	0.64957	4.15552	WT	CDM	1
b62a	0	Cell_size_DVI	WT_CDM_2_RAW_ch00.tif	(x=105.71 y=118.09)	1	1	0.963949	1.23046	0.783406	4.02755	WT	CDM	1
b62b	0	Cell_size_DVI	WT_CDM_2_RAW_ch00.tif	(x=105.89 y=119.14)	1	1	1.11588	1.34712	0.82834	3.85243	WT	CDM	1
b63a	0	Cell_size_DVI	WT_CDM_2_RAW_ch00.tif	(x=106.18 y=121.93)	1	1	1.12635	1.33069	0.846444	4.03592	WT	CDM	1
b63b	0	Cell_size_DVI	WT_CDM_2_RAW_ch00.tif	(x=106.39 y=122.96)	1	1	0.776398	1.12364	0.690968	3.79097	WT	CDM	1
b65a	0	Cell_size_DVI	WT_CDM_2_RAW_ch00.tif	(x=109.96 y=107.67)	1	1	0.987	1.24947	0.789934	3.76191	WT	CDM	1
b65b	0	Cell_size_DVI	WT_CDM_2_RAW_ch00.tif	(x=111.06 y=108.34)	1	1	1.70472	1.78031	0.957542	3.10143	WT	CDM	1
b66a	0	Cell_size_DVI	WT_CDM_2_RAW_ch00.tif	(x=111.68 y=48.01)	1	1	1.13578	1.4367	0.79055	4.04947	WT	CDM	1
b66ba	0	Cell_size_DVI	WT_CDM_2_RAW_ch00.tif	(x=112.65 y=46.65)	1	1	1.36629	1.50613	0.907155	3.60244	WT	CDM	1
b66bba	0	Cell_size_DVI	WT_CDM_2_RAW_ch00.tif	(x=113.09 y=47.81)	1	1	1.28981	1.53473	0.840413	4.10096	WT	CDM	1
b66bbb	0	Cell_size_DVI	WT_CDM_2_RAW_ch00.tif	(x=113.43 y=48.85)	1	1	0.972331	1.32121	0.735942	3.96568	WT	CDM	1
b70b	0	Cell_size_DVI	WT_CDM_2_RAW_ch00.tif	(x=116.06 y=53.29)	1	1	1.04463	1.36566	0.764924	4.12085	WT	CDM	1
b70aa	0	Cell_size_DVI	WT_CDM_2_RAW_ch00.tif	(x=115.91 y=54.50)	1	1	1.18398	1.50613	0.786109	4.0332	WT	CDM	1
b70aba	0	Cell_size_DVI	WT_CDM_2_RAW_ch00.tif	(x=116.26 y=55.70)	1	1	1.07396	1.35526	0.792439	4.11036	WT	CDM	1
b70abb	0	Cell_size_DVI	WT_CDM_2_RAW_ch00.tif	(x=116.52 y=56.63)	1	1	0.668477	1.03278	0.647262	4.11087	WT	CDM	1
b84a	0	Cell_size_DVI	WT_CDM_2_RAW_ch00.tif	(x=125.86 y=129.20)	1	1	1.5748	1.86847	0.842829	3.74878	WT	CDM	1
b84b	0	Cell_size_DVI	WT_CDM_2_RAW_ch00.tif	(x=126.81 y=130.72)	1	1	1.68167	2.04977	0.820419	3.65813	WT	CDM	1
b85a	0	Cell_size_DVI	WT_CDM_2_RAW_ch00.tif	(x=127.68 y=2.69)	1	1	1.23427	1.4102	0.875246	3.00698	WT	CDM	1
b85b	0	Cell_size_DVI	WT_CDM_2_RAW_ch00.tif	(x=127.61 y=3.69)	1	1	0.76592	1.15264	0.664494	3.5603	WT	CDM	1
b13a	0	Cell_size_DVI	WT_CDM_2_RAW_ch00.tif	(x=24.70 y=50.97)	1	1	0.960805	1.26074	0.762096	4.27185	WT	CDM	1
b13b	0	Cell_size_DVI	WT_CDM_2_RAW_ch00.tif	(x=25.60 y=51.17)	1	1	0.880127	1.17826	0.746972	4.0934	WT	CDM	1
b67a	0	Cell_size_DVI	WT_CDM_2_RAW_ch00.tif	(x=112.11 y=20.21)	1	1	1.10749	1.33069	0.832271	3.91066	WT	CDM	1
b67b	0	Cell_size_DVI	WT_CDM_2_RAW_ch00.tif	(x=112.23 y=21.24)	1	1	1.08444	1.35217	0.802002	4.0978	WT	CDM	1
b4	0	Cell_size_DVI	cdm-c-3_RAW_ch00.tif	(x=5.89 y=21.13)	1	1	1.37782	1.43779	0.958286	2.99198	comp	CDM	2
b6	0	Cell_size_DVI	cdm-c-3_RAW_ch00.tif	(x=9.30 y=63.70)	1	1	1.60099	1.82305	0.878193	2.99477	comp	CDM	2
b8	0	Cell_size_DVI	cdm-c-3_RAW_ch00.tif	(x=16.48 y=70.44)	1	1	2.62571	2.25681	1.16346	3.16873	comp	CDM	2
b24	0	Cell_size_DVI	cdm-c-3_RAW_ch00.tif	(x=39.75 y=77.39)	1	1	1.2919	1.54324	0.837137	2.93247	comp	CDM	2
b32	0	Cell_size_DVI	cdm-c-3_RAW_ch00.tif	(x=46.41 y=44.20)	1	1	1.57899	1.87323	0.842925	3.03915	comp	CDM	2
b33	0	Cell_size_DVI	cdm-c-3_RAW_ch00.tif	(x=46.37 y=45.89)	1	1	0.897939	1.23259	0.728501	2.82041	comp	CDM	2
b34	0	Cell_size_DVI	cdm-c-3_RAW_ch00.tif	(x=46.48 y=56.63)	1	1	1.19551	1.32872	0.899744	2.99595	comp	CDM	2
b37	0	Cell_size_DVI	cdm-c-3_RAW_ch00.tif	(x=53.02 y=91.90)	1	1	0.703054	1.01332	0.693813	2.64933	comp	CDM	2
b45	0	Cell_size_DVI	cdm-c-3_RAW_ch00.tif	(x=65.84 y=23.57)	1	1	1.77597	1.72562	1.02918	3.18639	comp	CDM	2
b47	0	Cell_size_DVI	cdm-c-3_RAW_ch00.tif	(x=69.87 y=87.59)	1	1	1.7634	2.01341	0.875826	3.06839	comp	CDM	2
b53	0	Cell_size_DVI	cdm-c-3_RAW_ch00.tif	(x=74.25 y=53.46)	1	1	1.58423	1.82937	0.865999	3.03266	comp	CDM	2
b56	0	Cell_size_DVI	cdm-c-3_RAW_ch00.tif	(x=75.71 y=29.81)	1	1	1.87341	1.77087	1.05791	3.24092	comp	CDM	2
b58	0	Cell_size_DVI	cdm-c-3_RAW_ch00.tif	(x=77.33 y=90.72)	1	1	1.45116	1.50752	0.962616	3.0344	comp	CDM	2
b60	0	Cell_size_DVI	cdm-c-3_RAW_ch00.tif	(x=81.46 y=45.81)	1	1	2.01277	1.87099	1.07578	3.16829	comp	CDM	2
b63	0	Cell_size_DVI	cdm-c-3_RAW_ch00.tif	(x=87.58 y=8.86)	1	1	1.16512	1.44506	0.806277	2.99163	comp	CDM	2
b70	0	Cell_size_DVI	cdm-c-3_RAW_ch00.tif	(x=92.73 y=31.80)	1	1	2.50103	2.09202	1.19551	3.26528	comp	CDM	2
b72	0	Cell_size_DVI	cdm-c-3_RAW_ch00.tif	(x=96.38 y=80.27)	1	1	0.8225	1.15672	0.711062	2.63584	comp	CDM	2
b75	0	Cell_size_DVI	cdm-c-3_RAW_ch00.tif	(x=98.81 y=49.59)	1	1	1.39773	1.89989	0.735689	2.16178	comp	CDM	2
b76	0	Cell_size_DVI	cdm-c-3_RAW_ch00.tif	(x=99.60 y=54.25)	1	1	1.21332	1.45374	0.83462	2.94626	comp	CDM	2
b78	0	Cell_size_DVI	cdm-c-3_RAW_ch00.tif	(x=100.25 y=52.20)	1	1	0.744965	1.13846	0.654362	2.52139	comp	CDM	2
b10a	0	Cell_size_DVI	cdm-c-3_RAW_ch00.tif	(x=17.84 y=17.54)	1	1	1.29609	1.63777	0.791376	3.05403	comp	CDM	2
b10b	0	Cell_size_DVI	cdm-c-3_RAW_ch00.tif	(x=18.78 y=17.20)	1	1	1.39249	1.72045	0.809373	2.94174	comp	CDM	2
b15a	0	Cell_size_DVI	cdm-c-3_RAW_ch00.tif	(x=23.50 y=17.27)	1	1	1.38201	1.61263	0.856992	3.09969	comp	CDM	2
b15c	0	Cell_size_DVI	cdm-c-3_RAW_ch00.tif	(x=24.75 y=18.24)	1	1	1.46059	1.89685	0.770009	2.88702	comp	CDM	2
b17a	0	Cell_size_DVI	cdm-c-3_RAW_ch00.tif	(x=25.22 y=26.74)	1	1	2.02639	1.87323	1.08176	3.07247	comp	CDM	2
b17b	0	Cell_size_DVI	cdm-c-3_RAW_ch00.tif	(x=26.49 y=26.40)	1	1	1.46793	1.77087	0.82893	3.14277	comp	CDM	2
b18a	0	Cell_size_DVI	cdm-c-3_RAW_ch00.tif	(x=34.05 y=23.69)	1	1	1.25837	1.4476	0.869283	3.09698	comp	CDM	2
b18ba	0	Cell_size_DVI	cdm-c-3_RAW_ch00.tif	(x=35.14 y=23.67)	1	1	1.42287	1.59433	0.892457	3.1131	comp	CDM	2
b18bba	0	Cell_size_DVI	cdm-c-3_RAW_ch00.tif	(x=36.32 y=23.65)	1	1	1.6911	1.73047	0.977249	2.98679	comp	CDM	2
b18bbb	0	Cell_size_DVI	cdm-c-3_RAW_ch00.tif	(x=37.50 y=24.23)	1	1	1.29609	1.61846	0.800816	3.03445	comp	CDM	2
b16a	0	Cell_size_DVI	cdm-c-3_RAW_ch00.tif	(x=24.97 y=21.51)	1	1	1.26361	1.67946	0.75239	2.89394	comp	CDM	2
b27a	0	Cell_size_DVI	cdm-c-3_RAW_ch00.tif	(x=41.32 y=34.94)	1	1	1.20179	1.42462	0.84359	3.06265	comp	CDM	2
b27b	0	Cell_size_DVI	cdm-c-3_RAW_ch00.tif	(x=41.48 y=33.38)	1	1	1.65129	1.97453	0.836295	3.19122	comp	CDM	2
b14a	0	Cell_size_DVI	cdm-c-3_RAW_ch00.tif	(x=22.76 y=43.36)	1	1	1.26047	1.72744	0.729674	3.00491	comp	CDM	2
b14bb	0	Cell_size_DVI	cdm-c-3_RAW_ch00.tif	(x=24.06 y=42.59)	1	1	1.02472	1.47769	0.693463	2.87127	comp	CDM	2
b14baa	0	Cell_size_DVI	cdm-c-3_RAW_ch00.tif	(x=22.75 y=41.27)	1	1	0.835073	1.21331	0.688261	2.82974	comp	CDM	2
b14bab	0	Cell_size_DVI	cdm-c-3_RAW_ch00.tif	(x=23.73 y=41.65)	1	1	0.766968	1.21331	0.632129	2.80468	comp	CDM	2
b11a	0	Cell_size_DVI	cdm-c-3_RAW_ch00.tif	(x=18.34 y=38.80)	1	1	1.78121	2.12999	0.836254	3.02065	comp	CDM	2
b11ba	0	Cell_size_DVI	cdm-c-3_RAW_ch00.tif	(x=20.06 y=39.52)	1	1	1.667	2.15225	0.774538	2.70411	comp	CDM	2
b11bbb	0	Cell_size_DVI	cdm-c-3_RAW_ch00.tif	(x=21.79 y=39.92)	1	1	1.18084	1.56582	0.754135	2.61343	comp	CDM	2
b12a	0	Cell_size_DVI	cdm-c-3_RAW_ch00.tif	(x=21.02 y=44.52)	1	1	0.885366	1.17692	0.75227	2.98178	comp	CDM	2
b12b	0	Cell_size_DVI	cdm-c-3_RAW_ch00.tif	(x=21.24 y=45.62)	1	1	0.971283	1.26902	0.765378	2.95787	comp	CDM	2
b13a	0	Cell_size_DVI	cdm-c-3_RAW_ch00.tif	(x=22.13 y=47.60)	1	1	1.11168	1.5544	0.715186	2.89678	comp	CDM	2
b13ba	0	Cell_size_DVI	cdm-c-3_RAW_ch00.tif	(x=22.12 y=48.89)	1	1	1.294	1.81094	0.714542	2.90332	comp	CDM	2
b13bb	0	Cell_size_DVI	cdm-c-3_RAW_ch00.tif	(x=22.42 y=50.41)	1	1	1.26047	1.64097	0.768125	2.90048	comp	CDM	2
b21a	0	Cell_size_DVI	cdm-c-3_RAW_ch00.tif	(x=35.97 y=44.66)	1	1	1.66595	1.80341	0.923782	3.1813	comp	CDM	2
b21b	0	Cell_size_DVI	cdm-c-3_RAW_ch00.tif	(x=36.96 y=44.36)	1	1	1.36315	1.67227	0.815147	3.17426	comp	CDM	2
b23a	0	Cell_size_DVI	cdm-c-3_RAW_ch00.tif	(x=37.37 y=54.51)	1	1	1.8776	2.01965	0.92967	3.18449	comp	CDM	2
b23b	0	Cell_size_DVI	cdm-c-3_RAW_ch00.tif	(x=38.38 y=54.50)	1	1	0.88327	1.24905	0.707153	2.99441	comp	CDM	2
b20a	0	Cell_size_DVI	cdm-c-3_RAW_ch00.tif	(x=35.70 y=88.59)	1	1	0.764872	1.10625	0.691408	2.76685	comp	CDM	2
b20b	0	Cell_size_DVI	cdm-c-3_RAW_ch00.tif	(x=36.01 y=87.46)	1	1	1.30867	1.68227	0.777917	2.96116	comp	CDM	2
b29a	0	Cell_size_DVI	cdm-c-3_RAW_ch00.tif	(x=44.65 y=83.34)	1	1	0.763825	1.16034	0.658277	2.80237	comp	CDM	2
b29b	0	Cell_size_DVI	cdm-c-3_RAW_ch00.tif	(x=44.66 y=84.42)	1	1	0.819356	1.23259	0.664746	2.8035	comp	CDM	2
b38a	0	Cell_size_DVI	cdm-c-3_RAW_ch00.tif	(x=54.76 y=60.57)	1	1	1.56642	1.82305	0.859226	3.17659	comp	CDM	2
b38ba	0	Cell_size_DVI	cdm-c-3_RAW_ch00.tif	(x=55.83 y=60.74)	1	1	1.42811	1.5808	0.90341	3.10607	comp	CDM	2
b38bb	0	Cell_size_DVI	cdm-c-3_RAW_ch00.tif	(x=56.59 y=61.95)	1	1	1.47945	1.79904	0.822354	2.89843	comp	CDM	2
b39aa	0	Cell_size_DVI	cdm-c-3_RAW_ch00.tif	(x=54.63 y=63.91)	1	1	0.651713	1.32121	0.493271	2.9319	comp	CDM	2
b39ab	0	Cell_size_DVI	cdm-c-3_RAW_ch00.tif	(x=55.44 y=63.51)	1	1	0.666382	1.18535	0.56218	2.96094	comp	CDM	2
b39ba	0	Cell_size_DVI	cdm-c-3_RAW_ch00.tif	(x=54.72 y=64.91)	1	1	0.983856	1.50891	0.652032	2.70918	comp	CDM	2
b39bb	0	Cell_size_DVI	cdm-c-3_RAW_ch00.tif	(x=55.55 y=64.44)	1	1	0.750204	1.40424	0.53424	2.74911	comp	CDM	2
b40a	0	Cell_size_DVI	cdm-c-3_RAW_ch00.tif	(x=54.81 y=68.18)	1	1	1.61252	1.86791	0.863276	3.10231	comp	CDM	2
b40bab	0	Cell_size_DVI	cdm-c-3_RAW_ch00.tif	(x=57.58 y=68.77)	1	1	1.13159	1.36604	0.828371	2.9949	comp	CDM	2
b41a	0	Cell_size_DVI	cdm-c-3_RAW_ch00.tif	(x=59.77 y=71.55)	1	1	1.12216	1.38282	0.811505	3.2017	comp	CDM	2
b41b	0	Cell_size_DVI	cdm-c-3_RAW_ch00.tif	(x=60.29 y=72.49)	1	1	1.19446	1.37826	0.866641	3.15266	comp	CDM	2
b44a	0	Cell_size_DVI	cdm-c-3_RAW_ch00.tif	(x=64.10 y=70.87)	1	1	1.55489	1.87909	0.827469	2.86972	comp	CDM	2
b42aa	0	Cell_size_DVI	cdm-c-3_RAW_ch00.tif	(x=60.64 y=76.26)	1	1	1.26256	1.39	0.908322	3.10001	comp	CDM	2
b42ba	0	Cell_size_DVI	cdm-c-3_RAW_ch00.tif	(x=61.87 y=76.27)	1	1	1.61881	1.82305	0.887963	3.00529	comp	CDM	2
b42abb	0	Cell_size_DVI	cdm-c-3_RAW_ch00.tif	(x=60.85 y=77.44)	1	1	1.00272	1.35526	0.739868	2.9951	comp	CDM	2
b42abab	0	Cell_size_DVI	cdm-c-3_RAW_ch00.tif	(x=60.78 y=78.50)	1	1	0.850789	1.33069	0.63936	3.06128	comp	CDM	2
b42abaaa	0	Cell_size_DVI	cdm-c-3_RAW_ch00.tif	(x=60.58 y=80.65)	1	1	0.875936	1.18844	0.737046	2.96962	comp	CDM	2
b42abaab	0	Cell_size_DVI	cdm-c-3_RAW_ch00.tif	(x=60.78 y=79.60)	1	1	1.1494	1.45482	0.790067	3.19765	comp	CDM	2
b35a	0	Cell_size_DVI	cdm-c-3_RAW_ch00.tif	(x=49.39 y=18.79)	1	1	1.39249	1.66851	0.834569	3.30884	comp	CDM	2
b35b	0	Cell_size_DVI	cdm-c-3_RAW_ch00.tif	(x=50.30 y=19.17)	1	1	1.49517	1.83708	0.813882	3.1561	comp	CDM	2
b43a	0	Cell_size_DVI	cdm-c-3_RAW_ch00.tif	(x=63.43 y=10.06)	1	1	1.39039	1.65717	0.839016	3.04619	comp	CDM	2
b43b	0	Cell_size_DVI	cdm-c-3_RAW_ch00.tif	(x=64.77 y=10.76)	1	1	1.54232	1.83936	0.838507	2.96883	comp	CDM	2
b50a	0	Cell_size_DVI	cdm-c-3_RAW_ch00.tif	(x=72.96 y=85.78)	1	1	1.24685	1.51134	0.824996	3.02859	comp	CDM	2
b50b	0	Cell_size_DVI	cdm-c-3_RAW_ch00.tif	(x=74.09 y=85.06)	1	1	1.15464	1.50578	0.766807	2.97589	comp	CDM	2
b52a	0	Cell_size_DVI	cdm-c-3_RAW_ch00.tif	(x=73.91 y=79.34)	1	1	1.37258	1.4213	0.965719	3.17553	comp	CDM	2
b52b	0	Cell_size_DVI	cdm-c-3_RAW_ch00.tif	(x=74.67 y=80.45)	1	1	1.43335	1.52788	0.938127	3.07573	comp	CDM	2
b54aaa	0	Cell_size_DVI	cdm-c-3_RAW_ch00.tif	(x=74.32 y=87.62)	1	1	1.67015	1.85383	0.900916	2.88717	comp	CDM	2
b54aab	0	Cell_size_DVI	cdm-c-3_RAW_ch00.tif	(x=75.52 y=87.47)	1	1	1.67748	1.65717	1.01226	2.68584	comp	CDM	2
b54aba	0	Cell_size_DVI	cdm-c-3_RAW_ch00.tif	(x=76.73 y=86.10)	1	1	0.932516	1.27561	0.731034	2.96994	comp	CDM	2
b54abba	0	Cell_size_DVI	cdm-c-3_RAW_ch00.tif	(x=76.76 y=87.13)	1	1	0.929372	1.23598	0.751931	2.9368	comp	CDM	2
b54abbba	0	Cell_size_DVI	cdm-c-3_RAW_ch00.tif	(x=77.27 y=88.20)	1	1	1.07292	1.44216	0.743965	2.98442	comp	CDM	2
b54abbbb	0	Cell_size_DVI	cdm-c-3_RAW_ch00.tif	(x=78.17 y=88.91)	1	1	1.04987	1.3224	0.793912	2.95257	comp	CDM	2
b66aa	0	Cell_size_DVI	cdm-c-3_RAW_ch00.tif	(x=89.60 y=72.03)	1	1	1.37258	1.88549	0.727968	2.90704	comp	CDM	2
b66aba	0	Cell_size_DVI	cdm-c-3_RAW_ch00.tif	(x=89.94 y=73.48)	1	1	1.1735	1.60709	0.730201	2.90937	comp	CDM	2
b66abba	0	Cell_size_DVI	cdm-c-3_RAW_ch00.tif	(x=90.83 y=73.69)	1	1	1.23008	1.74013	0.706891	2.94307	comp	CDM	2
b66abbb	0	Cell_size_DVI	cdm-c-3_RAW_ch00.tif	(x=91.65 y=73.47)	1	1	1.22903	1.79904	0.68316	2.7439	comp	CDM	2
b66ba	0	Cell_size_DVI	cdm-c-3_RAW_ch00.tif	(x=90.18 y=69.88)	1	1	0.773254	1.12224	0.689029	3.11736	comp	CDM	2
b66bb	0	Cell_size_DVI	cdm-c-3_RAW_ch00.tif	(x=90.37 y=70.78)	1	1	0.850789	1.23894	0.686705	3.12134	comp	CDM	2
b51b	0	Cell_size_DVI	cdm-c-3_RAW_ch00.tif	(x=73.68 y=65.59)	1	1	1.08759	1.33305	0.815863	3.06524	comp	CDM	2
b51ab	0	Cell_size_DVI	cdm-c-3_RAW_ch00.tif	(x=73.55 y=66.68)	1	1	0.910512	1.27684	0.713096	3.10698	comp	CDM	2
b51aaa	0	Cell_size_DVI	cdm-c-3_RAW_ch00.tif	(x=73.41 y=67.77)	1	1	1.05301	1.4102	0.746708	3.10911	comp	CDM	2
b51aab	0	Cell_size_DVI	cdm-c-3_RAW_ch00.tif	(x=73.52 y=68.98)	1	1	1.27409	1.40051	0.909732	3.09333	comp	CDM	2
b55a	0	Cell_size_DVI	cdm-c-3_RAW_ch00.tif	(x=75.50 y=19.44)	1	1	0.90213	1.21848	0.740374	2.99282	comp	CDM	2
b55bb	0	Cell_size_DVI	cdm-c-3_RAW_ch00.tif	(x=76.60 y=19.87)	1	1	1.09597	1.35526	0.808674	3.03178	comp	CDM	2
b55bab	0	Cell_size_DVI	cdm-c-3_RAW_ch00.tif	(x=77.25 y=18.83)	1	1	1.37258	1.5337	0.894945	2.96152	comp	CDM	2
b55baaa	0	Cell_size_DVI	cdm-c-3_RAW_ch00.tif	(x=75.77 y=17.97)	1	1	0.640188	1.0159	0.630168	2.83256	comp	CDM	2
b55baab	0	Cell_size_DVI	cdm-c-3_RAW_ch00.tif	(x=76.65 y=17.76)	1	1	0.706197	1.07161	0.659003	2.82822	comp	CDM	2
b59a	0	Cell_size_DVI	cdm-c-3_RAW_ch00.tif	(x=79.83 y=17.81)	1	1	1.39039	1.58213	0.878812	3.12927	comp	CDM	2
b59ba	0	Cell_size_DVI	cdm-c-3_RAW_ch00.tif	(x=79.77 y=20.33)	1	1	1.07292	1.46379	0.73297	3.01663	comp	CDM	2
b59bb	0	Cell_size_DVI	cdm-c-3_RAW_ch00.tif	(x=80.20 y=19.19)	1	1	1.30762	1.55136	0.842883	3.14322	comp	CDM	2
b61a	0	Cell_size_DVI	cdm-c-3_RAW_ch00.tif	(x=85.78 y=19.73)	1	1	0.595134	1.16034	0.512897	2.23392	comp	CDM	2
b61ba	0	Cell_size_DVI	cdm-c-3_RAW_ch00.tif	(x=86.56 y=18.95)	1	1	0.950328	1.24569	0.762892	3.12208	comp	CDM	2
b61bb	0	Cell_size_DVI	cdm-c-3_RAW_ch00.tif	(x=86.95 y=17.92)	1	1	0.906321	1.35217	0.670273	3.054	comp	CDM	2
b62a	0	Cell_size_DVI	cdm-c-3_RAW_ch00.tif	(x=86.62 y=14.13)	1	1	1.49517	1.65052	0.905879	3.13907	comp	CDM	2
b62b	0	Cell_size_DVI	cdm-c-3_RAW_ch00.tif	(x=87.85 y=14.08)	1	1	1.07606	1.54731	0.695441	3.11075	comp	CDM	2
b65b	0	Cell_size_DVI	cdm-c-3_RAW_ch00.tif	(x=94.82 y=27.38)	1	1	1.19655	1.41317	0.846716	3.09323	comp	CDM	2
b65ab	0	Cell_size_DVI	cdm-c-3_RAW_ch00.tif	(x=94.63 y=26.24)	1	1	1.00586	1.26406	0.795737	3.03	comp	CDM	2
b65aab	0	Cell_size_DVI	cdm-c-3_RAW_ch00.tif	(x=93.60 y=25.64)	1	1	1.07816	1.37826	0.782257	2.82308	comp	CDM	2
b65aaab	0	Cell_size_DVI	cdm-c-3_RAW_ch00.tif	(x=92.17 y=25.87)	1	1	1.46478	1.59236	0.919883	3.0124	comp	CDM	2
b65aaaab	0	Cell_size_DVI	cdm-c-3_RAW_ch00.tif	(x=90.66 y=26.00)	1	1	1.28247	1.62782	0.787844	2.85482	comp	CDM	2
b65aaaaab	0	Cell_size_DVI	cdm-c-3_RAW_ch00.tif	(x=89.77 y=24.45)	1	1	0.771159	1.23937	0.62222	2.71877	comp	CDM	2
b65aaaaaaa	0	Cell_size_DVI	cdm-c-3_RAW_ch00.tif	(x=88.95 y=26.05)	1	1	1.67434	1.79788	0.931284	2.85756	comp	CDM	2
b65aaaaaab	0	Cell_size_DVI	cdm-c-3_RAW_ch00.tif	(x=88.76 y=24.94)	1	1	0.857076	1.1981	0.715362	3.14998	comp	CDM	2
b68a	0	Cell_size_DVI	cdm-c-3_RAW_ch00.tif	(x=90.73 y=22.39)	1	1	0.876984	1.17826	0.744304	2.851	comp	CDM	2
b68b	0	Cell_size_DVI	cdm-c-3_RAW_ch00.tif	(x=90.76 y=23.55)	1	1	0.928324	1.44361	0.643057	2.59077	comp	CDM	2
b64ab	0	Cell_size_DVI	cdm-c-3_RAW_ch00.tif	(x=92.26 y=23.80)	1	1	0.944041	1.30324	0.72438	2.6232	comp	CDM	2
b64aab	0	Cell_size_DVI	cdm-c-3_RAW_ch00.tif	(x=91.96 y=22.68)	1	1	0.800497	1.33187	0.601032	2.6694	comp	CDM	2
b64aaab	0	Cell_size_DVI	cdm-c-3_RAW_ch00.tif	(x=94.86 y=22.00)	1	1	1.39458	1.74314	0.800041	2.95593	comp	CDM	2
b64aaaab	0	Cell_size_DVI	cdm-c-3_RAW_ch00.tif	(x=93.60 y=21.08)	1	1	1.16302	1.62557	0.715457	2.82912	comp	CDM	2
b64aaaaab	0	Cell_size_DVI	cdm-c-3_RAW_ch00.tif	(x=92.17 y=21.35)	1	1	1.1054	1.47129	0.751312	2.74804	comp	CDM	2
b64aaaaaab	0	Cell_size_DVI	cdm-c-3_RAW_ch00.tif	(x=91.73 y=20.19)	1	1	0.541697	1.04388	0.518928	2.41977	comp	CDM	2
b64aaaaaaab	0	Cell_size_DVI	cdm-c-3_RAW_ch00.tif	(x=91.75 y=19.16)	1	1	0.705149	1.17336	0.600967	2.66905	comp	CDM	2
b64aaaaaaaab	0	Cell_size_DVI	cdm-c-3_RAW_ch00.tif	(x=90.76 y=19.26)	1	1	1.01738	1.33069	0.764555	2.85501	comp	CDM	2
b64aaaaaaaaaab	0	Cell_size_DVI	cdm-c-3_RAW_ch00.tif	(x=90.30 y=17.05)	1	1	0.733439	1.16034	0.632091	2.77027	comp	CDM	2
b64aaaaaaaaaba	0	Cell_size_DVI	cdm-c-3_RAW_ch00.tif	(x=90.91 y=17.90)	1	1	0.569987	1.05387	0.540853	2.46996	comp	CDM	2
b64aaaaaaaaaaaa	0	Cell_size_DVI	cdm-c-3_RAW_ch00.tif	(x=88.63 y=17.79)	1	1	1.16093	1.40536	0.826071	2.85116	comp	CDM	2
b64aaaaaaaaaaaba	0	Cell_size_DVI	cdm-c-3_RAW_ch00.tif	(x=89.72 y=17.99)	1	1	1.13893	1.56247	0.728928	2.78862	comp	CDM	2
b64aaaaaaaaaaabb	0	Cell_size_DVI	cdm-c-3_RAW_ch00.tif	(x=89.67 y=19.42)	1	1	1.08654	1.39751	0.777479	2.84227	comp	CDM	2
b67b	0	Cell_size_DVI	cdm-c-3_RAW_ch00.tif	(x=93.06 y=51.69)	1	1	0.729248	1.12177	0.650086	2.6741	comp	CDM	2
b67ab	0	Cell_size_DVI	cdm-c-3_RAW_ch00.tif	(x=92.03 y=51.07)	1	1	0.961853	1.39751	0.68826	2.84644	comp	CDM	2
b67aab	0	Cell_size_DVI	cdm-c-3_RAW_ch00.tif	(x=90.96 y=51.39)	1	1	0.870697	1.23259	0.706399	2.78836	comp	CDM	2
b67aaaba	0	Cell_size_DVI	cdm-c-3_RAW_ch00.tif	(x=92.29 y=53.10)	1	1	1.96876	1.94674	1.01131	2.68875	comp	CDM	2
b67aaabb	0	Cell_size_DVI	cdm-c-3_RAW_ch00.tif	(x=93.80 y=53.67)	1	1	1.53079	1.66442	0.919713	2.89387	comp	CDM	2
b67aaaaa	0	Cell_size_DVI	cdm-c-3_RAW_ch00.tif	(x=89.81 y=53.27)	1	1	1.37887	1.51134	0.912348	3.17148	comp	CDM	2
b67aaaab	0	Cell_size_DVI	cdm-c-3_RAW_ch00.tif	(x=90.79 y=52.48)	1	1	1.12635	1.5337	0.734401	3.06533	comp	CDM	2
b69a	0	Cell_size_DVI	cdm-c-3_RAW_ch00.tif	(x=92.58 y=86.33)	1	1	1.39249	1.50891	0.922844	3.1285	comp	CDM	2
b69b	0	Cell_size_DVI	cdm-c-3_RAW_ch00.tif	(x=92.72 y=87.71)	1	1	1.65757	1.62363	1.0209	3.23853	comp	CDM	2
b80a	0	Cell_size_DVI	cdm-c-3_RAW_ch00.tif	(x=101.52 y=68.64)	1	1	1.04777	1.29356	0.809992	3.22512	comp	CDM	2
b80b	0	Cell_size_DVI	cdm-c-3_RAW_ch00.tif	(x=101.60 y=69.79)	1	1	1.41449	1.5378	0.919816	3.22047	comp	CDM	2
b83a	0	Cell_size_DVI	cdm-c-3_RAW_ch00.tif	(x=104.42 y=78.90)	1	1	1.39039	1.92726	0.721433	3.01546	comp	CDM	2
b83b	0	Cell_size_DVI	cdm-c-3_RAW_ch00.tif	(x=105.24 y=79.54)	1	1	2.00543	2.23512	0.897236	3.32743	comp	CDM	2
b87a	0	Cell_size_DVI	cdm-c-3_RAW_ch00.tif	(x=111.19 y=75.70)	1	1	0.680003	1.07746	0.631114	2.96067	comp	CDM	2
b87b	0	Cell_size_DVI	cdm-c-3_RAW_ch00.tif	(x=111.38 y=76.70)	1	1	1.07082	1.32714	0.806864	2.93662	comp	CDM	2
b86a	0	Cell_size_DVI	cdm-c-3_RAW_ch00.tif	(x=110.46 y=74.13)	1	1	1.28142	1.686	0.760037	3.08035	comp	CDM	2
b86b	0	Cell_size_DVI	cdm-c-3_RAW_ch00.tif	(x=111.36 y=73.97)	1	1	1.24999	1.65369	0.755881	2.97913	comp	CDM	2
b90b	0	Cell_size_DVI	cdm-c-3_RAW_ch00.tif	(x=115.22 y=76.04)	1	1	1.24789	1.64956	0.7565	3.02497	comp	CDM	2
b90aaa	0	Cell_size_DVI	cdm-c-3_RAW_ch00.tif	(x=113.95 y=72.22)	1	1	1.20284	1.50752	0.797894	3.11295	comp	CDM	2
b90aaba	0	Cell_size_DVI	cdm-c-3_RAW_ch00.tif	(x=114.02 y=74.38)	1	1	0.715627	1.17336	0.609896	3.03385	comp	CDM	2
b77b	0	Cell_size_DVI	cdm-c-3_RAW_ch00.tif	(x=103.68 y=59.57)	1	1	1.02891	1.37636	0.747559	2.78475	comp	CDM	2
b77ab	0	Cell_size_DVI	cdm-c-3_RAW_ch00.tif	(x=102.58 y=59.87)	1	1	1.01005	1.50474	0.671248	2.68979	comp	CDM	2
b79ab	0	Cell_size_DVI	cdm-c-3_RAW_ch00.tif	(x=107.38 y=58.89)	1	1	1.29819	1.43085	0.907281	3.03217	comp	CDM	2
b79aab	0	Cell_size_DVI	cdm-c-3_RAW_ch00.tif	(x=106.09 y=58.36)	1	1	1.2238	1.60807	0.761033	2.78218	comp	CDM	2
b79aaaa	0	Cell_size_DVI	cdm-c-3_RAW_ch00.tif	(x=101.01 y=54.34)	1	1	0.683146	1.0677	0.639832	2.91217	comp	CDM	2
b79aaaba	0	Cell_size_DVI	cdm-c-3_RAW_ch00.tif	(x=102.11 y=53.89)	1	1	0.948232	1.50995	0.627989	2.66262	comp	CDM	2
b79aaabba	0	Cell_size_DVI	cdm-c-3_RAW_ch00.tif	(x=103.30 y=53.30)	1	1	0.797353	1.30324	0.611824	2.5592	comp	CDM	2
b79aaabbc	0	Cell_size_DVI	cdm-c-3_RAW_ch00.tif	(x=104.68 y=52.98)	1	1	0.925181	1.3599	0.680333	2.73838	comp	CDM	2
b73a	0	Cell_size_DVI	cdm-c-3_RAW_ch00.tif	(x=96.75 y=51.67)	1	1	1.44592	1.89906	0.761389	2.56249	comp	CDM	2
b73ba	0	Cell_size_DVI	cdm-c-3_RAW_ch00.tif	(x=96.74 y=48.68)	1	1	0.799449	1.17826	0.6785	2.80203	comp	CDM	2
b73bb	0	Cell_size_DVI	cdm-c-3_RAW_ch00.tif	(x=97.02 y=50.01)	1	1	1.05406	1.60709	0.655877	2.3442	comp	CDM	2
b81a	0	Cell_size_DVI	cdm-c-3_RAW_ch00.tif	(x=101.56 y=51.06)	1	1	1.01319	1.46558	0.691326	2.63836	comp	CDM	2
b81b	0	Cell_size_DVI	cdm-c-3_RAW_ch00.tif	(x=101.50 y=52.44)	1	1	0.826691	1.41872	0.582702	2.49604	comp	CDM	2
b84a	0	Cell_size_DVI	cdm-c-3_RAW_ch00.tif	(x=104.83 y=12.53)	1	1	1.15464	1.39226	0.829333	3.15138	comp	CDM	2
b84b	0	Cell_size_DVI	cdm-c-3_RAW_ch00.tif	(x=104.86 y=11.38)	1	1	1.0111	1.29477	0.780909	3.13655	comp	CDM	2
b88a	0	Cell_size_DVI	cdm-c-3_RAW_ch00.tif	(x=112.64 y=21.57)	1	1	1.40296	1.55541	0.90199	3.22154	comp	CDM	2
b88b	0	Cell_size_DVI	cdm-c-3_RAW_ch00.tif	(x=114.00 y=21.67)	1	1	2.75773	2.11295	1.30516	3.04408	comp	CDM	2
b4	0	Cell_size_DVI	cdm-d-2_RAW_ch00.tif	(x=30.21 y=4.21)	1	1	1.92266	2.01965	0.951978	4.49427	delta_yebC	CDM	2
b6	0	Cell_size_DVI	cdm-d-2_RAW_ch00.tif	(x=41.42 y=57.60)	1	1	1.77492	1.69869	1.04488	4.54387	delta_yebC	CDM	2
b7	0	Cell_size_DVI	cdm-d-2_RAW_ch00.tif	(x=51.34 y=59.41)	1	1	2.50836	2.38503	1.05171	4.84582	delta_yebC	CDM	2
b14	0	Cell_size_DVI	cdm-d-2_RAW_ch00.tif	(x=70.55 y=55.71)	1	1	2.30719	2.24728	1.02666	4.55328	delta_yebC	CDM	2
b19	0	Cell_size_DVI	cdm-d-2_RAW_ch00.tif	(x=79.39 y=89.61)	1	1	0.925181	1.34712	0.686783	3.47858	delta_yebC	CDM	2
b89	0	Cell_size_DVI	cdm-d-2_RAW_ch00.tif	(x=128.83 y=79.39)	1	1	0.881175	1.28991	0.683131	3.66187	delta_yebC	CDM	2
b1a	0	Cell_size_DVI	cdm-d-2_RAW_ch00.tif	(x=10.49 y=103.50)	1	1	1.42078	1.55541	0.913442	4.39781	delta_yebC	CDM	2
b1b	0	Cell_size_DVI	cdm-d-2_RAW_ch00.tif	(x=10.85 y=102.15)	1	1	1.29085	1.4995	0.860853	4.40418	delta_yebC	CDM	2
b3a	0	Cell_size_DVI	cdm-d-2_RAW_ch00.tif	(x=16.89 y=101.11)	1	1	1.70367	1.92754	0.883861	4.63606	delta_yebC	CDM	2
b3b	0	Cell_size_DVI	cdm-d-2_RAW_ch00.tif	(x=17.28 y=99.60)	1	1	1.43964	1.68973	0.851994	4.62045	delta_yebC	CDM	2
b2aa	0	Cell_size_DVI	cdm-d-2_RAW_ch00.tif	(x=11.38 y=72.66)	1	1	1.49726	1.75213	0.854538	4.64365	delta_yebC	CDM	2
b2ba	0	Cell_size_DVI	cdm-d-2_RAW_ch00.tif	(x=12.33 y=73.43)	1	1	1.23113	1.49671	0.822559	4.40138	delta_yebC	CDM	2
b2bb	0	Cell_size_DVI	cdm-d-2_RAW_ch00.tif	(x=12.56 y=72.27)	1	1	1.20179	1.45662	0.825057	4.38491	delta_yebC	CDM	2
b5a	0	Cell_size_DVI	cdm-d-2_RAW_ch00.tif	(x=35.57 y=80.15)	1	1	1.34115	1.51687	0.884152	4.67415	delta_yebC	CDM	2
b5b	0	Cell_size_DVI	cdm-d-2_RAW_ch00.tif	(x=35.96 y=78.84)	1	1	1.56642	1.62525	0.963802	4.66505	delta_yebC	CDM	2
b8b	0	Cell_size_DVI	cdm-d-2_RAW_ch00.tif	(x=58.94 y=46.64)	1	1	0.936707	1.24063	0.755022	4.50715	delta_yebC	CDM	2
b8aa	0	Cell_size_DVI	cdm-d-2_RAW_ch00.tif	(x=57.64 y=48.64)	1	1	1.75816	1.99433	0.88158	4.88789	delta_yebC	CDM	2
b8ab	0	Cell_size_DVI	cdm-d-2_RAW_ch00.tif	(x=58.09 y=47.27)	1	1	1.09806	1.44651	0.759111	4.83794	delta_yebC	CDM	2
b10aa	0	Cell_size_DVI	cdm-d-2_RAW_ch00.tif	(x=66.40 y=39.07)	1	1	0.969188	1.23683	0.783607	4.42861	delta_yebC	CDM	2
b10ab	0	Cell_size_DVI	cdm-d-2_RAW_ch00.tif	(x=67.46 y=39.30)	1	1	1.07816	1.37636	0.783338	4.30138	delta_yebC	CDM	2
b10ba	0	Cell_size_DVI	cdm-d-2_RAW_ch00.tif	(x=68.60 y=39.51)	1	1	0.962901	1.32872	0.724684	4.31252	delta_yebC	CDM	2
b10bba	0	Cell_size_DVI	cdm-d-2_RAW_ch00.tif	(x=69.51 y=39.17)	1	1	1.00272	1.37712	0.728125	4.41737	delta_yebC	CDM	2
b10bbba	0	Cell_size_DVI	cdm-d-2_RAW_ch00.tif	(x=70.50 y=38.87)	1	1	0.880127	1.26074	0.698103	4.43281	delta_yebC	CDM	2
b10bbbb	0	Cell_size_DVI	cdm-d-2_RAW_ch00.tif	(x=71.36 y=38.71)	1	1	0.766968	1.11615	0.687153	3.47175	delta_yebC	CDM	2
b11b	0	Cell_size_DVI	cdm-d-2_RAW_ch00.tif	(x=69.58 y=95.78)	1	1	0.677907	1.16709	0.580852	3.74714	delta_yebC	CDM	2
b11ab	0	Cell_size_DVI	cdm-d-2_RAW_ch00.tif	(x=68.62 y=95.20)	1	1	0.915751	1.37407	0.666449	4.0179	delta_yebC	CDM	2
b11aaa	0	Cell_size_DVI	cdm-d-2_RAW_ch00.tif	(x=67.51 y=92.67)	1	1	1.27514	1.5544	0.82034	4.12445	delta_yebC	CDM	2
b11aab	0	Cell_size_DVI	cdm-d-2_RAW_ch00.tif	(x=68.14 y=93.95)	1	1	1.4564	1.69437	0.859553	4.49255	delta_yebC	CDM	2
b15a	0	Cell_size_DVI	cdm-d-2_RAW_ch00.tif	(x=71.60 y=86.56)	1	1	1.44592	1.65432	0.874028	4.23171	delta_yebC	CDM	2
b15ba	0	Cell_size_DVI	cdm-d-2_RAW_ch00.tif	(x=72.75 y=87.43)	1	1	0.948232	1.4367	0.660007	3.80141	delta_yebC	CDM	2
b15bb	0	Cell_size_DVI	cdm-d-2_RAW_ch00.tif	(x=74.10 y=87.55)	1	1	0.847646	1.33462	0.635122	3.70644	delta_yebC	CDM	2
b13aa	0	Cell_size_DVI	cdm-d-2_RAW_ch00.tif	(x=70.32 y=96.92)	1	1	1.12007	1.35565	0.82622	4.15774	delta_yebC	CDM	2
b13abb	0	Cell_size_DVI	cdm-d-2_RAW_ch00.tif	(x=71.33 y=96.35)	1	1	0.99643	1.32041	0.754635	4.25974	delta_yebC	CDM	2
b13ababa	0	Cell_size_DVI	cdm-d-2_RAW_ch00.tif	(x=72.93 y=92.78)	1	1	0.674764	1.19416	0.565054	3.47454	delta_yebC	CDM	2
b13ababba	0	Cell_size_DVI	cdm-d-2_RAW_ch00.tif	(x=74.08 y=92.51)	1	1	0.829834	1.28869	0.643937	3.71943	delta_yebC	CDM	2
b13ababbba	0	Cell_size_DVI	cdm-d-2_RAW_ch00.tif	(x=75.22 y=92.57)	1	1	0.63914	1.16709	0.547635	3.51759	delta_yebC	CDM	2
b13ababbbba	0	Cell_size_DVI	cdm-d-2_RAW_ch00.tif	(x=75.89 y=93.34)	1	1	0.860219	1.30966	0.656828	3.95256	delta_yebC	CDM	2
b13ababbbbba	0	Cell_size_DVI	cdm-d-2_RAW_ch00.tif	(x=76.05 y=94.44)	1	1	0.92099	1.35526	0.679565	4.23431	delta_yebC	CDM	2
b13ababbbbbba	0	Cell_size_DVI	cdm-d-2_RAW_ch00.tif	(x=76.35 y=95.88)	1	1	1.58004	1.92482	0.820877	4.35484	delta_yebC	CDM	2
b13ababbbbbbba	0	Cell_size_DVI	cdm-d-2_RAW_ch00.tif	(x=77.20 y=97.42)	1	1	1.56118	1.83623	0.85021	4.14295	delta_yebC	CDM	2
b13ababbbbbbbba	0	Cell_size_DVI	cdm-d-2_RAW_ch00.tif	(x=78.72 y=98.12)	1	1	1.41763	1.73712	0.816083	3.89678	delta_yebC	CDM	2
b13ababbbbbbbbba	0	Cell_size_DVI	cdm-d-2_RAW_ch00.tif	(x=80.27 y=97.55)	1	1	1.63976	2.06581	0.793762	4.15718	delta_yebC	CDM	2
b13ababbbbbbbbbba	0	Cell_size_DVI	cdm-d-2_RAW_ch00.tif	(x=81.73 y=96.33)	1	1	1.8095	2.04721	0.883884	4.15852	delta_yebC	CDM	2
b13ababbbbbbbbbbba	0	Cell_size_DVI	cdm-d-2_RAW_ch00.tif	(x=82.95 y=94.99)	1	1	1.70367	2.05054	0.830843	4.32197	delta_yebC	CDM	2
b13ababbbbbbbbbbbba	0	Cell_size_DVI	cdm-d-2_RAW_ch00.tif	(x=83.80 y=93.53)	1	1	1.26361	1.84533	0.68476	4.10673	delta_yebC	CDM	2
b23a	0	Cell_size_DVI	cdm-d-2_RAW_ch00.tif	(x=81.68 y=48.61)	1	1	1.65129	1.65369	0.998548	4.63884	delta_yebC	CDM	2
b23b	0	Cell_size_DVI	cdm-d-2_RAW_ch00.tif	(x=82.21 y=47.28)	1	1	1.33486	1.46951	0.908371	4.46204	delta_yebC	CDM	2
b37a	0	Cell_size_DVI	cdm-d-2_RAW_ch00.tif	(x=88.36 y=42.13)	1	1	1.52136	1.74494	0.87187	4.43076	delta_yebC	CDM	2
b37ba	0	Cell_size_DVI	cdm-d-2_RAW_ch00.tif	(x=89.46 y=41.19)	1	1	1.02891	1.50995	0.68142	4.27587	delta_yebC	CDM	2
b37bb	0	Cell_size_DVI	cdm-d-2_RAW_ch00.tif	(x=90.62 y=41.08)	1	1	1.86398	1.86313	1.00046	4.58189	delta_yebC	CDM	2
b21b	0	Cell_size_DVI	cdm-d-2_RAW_ch00.tif	(x=80.85 y=34.51)	1	1	1.01843	1.31803	0.772693	3.99017	delta_yebC	CDM	2
b21ab	0	Cell_size_DVI	cdm-d-2_RAW_ch00.tif	(x=80.75 y=33.30)	1	1	0.830882	1.31086	0.633847	3.57484	delta_yebC	CDM	2
b21aaa	0	Cell_size_DVI	cdm-d-2_RAW_ch00.tif	(x=79.58 y=32.79)	1	1	0.647522	1.11615	0.580137	2.95024	delta_yebC	CDM	2
b21aaba	0	Cell_size_DVI	cdm-d-2_RAW_ch00.tif	(x=80.01 y=31.11)	1	1	0.619232	1.0343	0.598698	4.05448	delta_yebC	CDM	2
b21aabb	0	Cell_size_DVI	cdm-d-2_RAW_ch00.tif	(x=80.42 y=32.07)	1	1	1.1033	1.60285	0.688337	3.82601	delta_yebC	CDM	2
b73a	0	Cell_size_DVI	cdm-d-2_RAW_ch00.tif	(x=113.53 y=20.91)	1	1	1.37991	1.69931	0.812043	4.30367	delta_yebC	CDM	2
b73ba	0	Cell_size_DVI	cdm-d-2_RAW_ch00.tif	(x=113.85 y=22.27)	1	1	1.54651	1.78765	0.865106	4.23306	delta_yebC	CDM	2
b73bba	0	Cell_size_DVI	cdm-d-2_RAW_ch00.tif	(x=115.12 y=23.37)	1	1	1.35162	1.82248	0.74164	3.9881	delta_yebC	CDM	2
b73bbb	0	Cell_size_DVI	cdm-d-2_RAW_ch00.tif	(x=116.50 y=24.24)	1	1	1.58004	1.84732	0.855314	3.99749	delta_yebC	CDM	2
b84b	0	Cell_size_DVI	cdm-d-2_RAW_ch00.tif	(x=120.33 y=116.21)	1	1	1.80007	2.19277	0.820913	3.96851	delta_yebC	CDM	2
b84ab	0	Cell_size_DVI	cdm-d-2_RAW_ch00.tif	(x=121.08 y=114.45)	1	1	1.50041	1.79087	0.837808	3.83809	delta_yebC	CDM	2
b84aaa	0	Cell_size_DVI	cdm-d-2_RAW_ch00.tif	(x=119.70 y=114.39)	1	1	0.886414	1.34712	0.658005	3.70231	delta_yebC	CDM	2
b84aab	0	Cell_size_DVI	cdm-d-2_RAW_ch00.tif	(x=120.51 y=113.66)	1	1	0.918894	1.54731	0.593867	3.97983	delta_yebC	CDM	2
b85a	0	Cell_size_DVI	cdm-d-2_RAW_ch00.tif	(x=120.33 y=54.34)	1	1	1.27933	1.50613	0.849415	3.95587	delta_yebC	CDM	2
b85ba	0	Cell_size_DVI	cdm-d-2_RAW_ch00.tif	(x=121.72 y=54.65)	1	1	1.316	1.50613	0.873763	4.16051	delta_yebC	CDM	2
b85bba	0	Cell_size_DVI	cdm-d-2_RAW_ch00.tif	(x=122.56 y=54.05)	1	1	0.653809	1.11615	0.585769	3.9494	delta_yebC	CDM	2
b85bbbb	0	Cell_size_DVI	cdm-d-2_RAW_ch00.tif	(x=123.50 y=53.94)	1	1	1.59575	2.05971	0.774745	3.77501	delta_yebC	CDM	2
b85bbbaa	0	Cell_size_DVI	cdm-d-2_RAW_ch00.tif	(x=123.23 y=52.35)	1	1	0.894796	1.36105	0.65743	3.96828	delta_yebC	CDM	2
b85bbbab	0	Cell_size_DVI	cdm-d-2_RAW_ch00.tif	(x=123.31 y=51.19)	1	1	0.951375	1.30485	0.729109	3.94983	delta_yebC	CDM	2
b88a	0	Cell_size_DVI	cdm-d-2_RAW_ch00.tif	(x=127.08 y=71.07)	1	1	2.13116	2.22408	0.958224	4.02209	delta_yebC	CDM	2
b88ba	0	Cell_size_DVI	cdm-d-2_RAW_ch00.tif	(x=127.08 y=72.72)	1	1	0.987	1.39	0.710074	3.81388	delta_yebC	CDM	2
b88bbb	0	Cell_size_DVI	cdm-d-2_RAW_ch00.tif	(x=127.86 y=73.73)	1	1	0.769063	1.36604	0.562985	3.19378	delta_yebC	CDM	2
b1	0	Cell_size_DVI	cdm-d-4_RAW_ch00.tif	(x=44.98 y=95.11)	1	1	1.952	2.01627	0.968122	5.28352	delta_yebC	CDM	2
b9	0	Cell_size_DVI	cdm-d-4_RAW_ch00.tif	(x=75.93 y=74.79)	1	1	1.29924	1.35565	0.958385	5.12475	delta_yebC	CDM	2
b13	0	Cell_size_DVI	cdm-d-4_RAW_ch00.tif	(x=97.77 y=7.13)	1	1	1.37887	1.79904	0.766443	5.07309	delta_yebC	CDM	2
b2b	0	Cell_size_DVI	cdm-d-4_RAW_ch00.tif	(x=55.41 y=26.84)	1	1	0.848694	1.2624	0.672285	5.0543	delta_yebC	CDM	2
b2ab	0	Cell_size_DVI	cdm-d-4_RAW_ch00.tif	(x=54.20 y=27.00)	1	1	0.915751	1.24947	0.732911	5.18959	delta_yebC	CDM	2
b2aaa	0	Cell_size_DVI	cdm-d-4_RAW_ch00.tif	(x=53.32 y=26.25)	1	1	1.31076	1.63297	0.802687	5.5088	delta_yebC	CDM	2
b2aaba	0	Cell_size_DVI	cdm-d-4_RAW_ch00.tif	(x=53.79 y=25.00)	1	1	1.0352	1.45085	0.71351	5.37713	delta_yebC	CDM	2
b2aabba	0	Cell_size_DVI	cdm-d-4_RAW_ch00.tif	(x=54.90 y=24.65)	1	1	0.824595	1.22148	0.675076	5.28825	delta_yebC	CDM	2
b2aabbba	0	Cell_size_DVI	cdm-d-4_RAW_ch00.tif	(x=55.93 y=24.86)	1	1	0.928324	1.30645	0.710569	5.26473	delta_yebC	CDM	2
b2aabbbb	0	Cell_size_DVI	cdm-d-4_RAW_ch00.tif	(x=57.06 y=25.28)	1	1	0.961853	1.33069	0.722824	5.0967	delta_yebC	CDM	2
b3a	0	Cell_size_DVI	cdm-d-4_RAW_ch00.tif	(x=57.26 y=27.33)	1	1	0.985952	1.3401	0.735728	5.12911	delta_yebC	CDM	2
b3ba	0	Cell_size_DVI	cdm-d-4_RAW_ch00.tif	(x=58.57 y=27.69)	1	1	1.16407	1.52994	0.760861	5.27819	delta_yebC	CDM	2
b3bba	0	Cell_size_DVI	cdm-d-4_RAW_ch00.tif	(x=59.52 y=26.87)	1	1	1.10749	1.46665	0.755116	5.50914	delta_yebC	CDM	2
b3bbb	0	Cell_size_DVI	cdm-d-4_RAW_ch00.tif	(x=59.70 y=25.63)	1	1	1.00272	1.32081	0.759168	5.37747	delta_yebC	CDM	2
b6a	0	Cell_size_DVI	cdm-d-4_RAW_ch00.tif	(x=63.04 y=25.57)	1	1	0.884318	1.21891	0.7255	5.50743	delta_yebC	CDM	2
b6b	0	Cell_size_DVI	cdm-d-4_RAW_ch00.tif	(x=63.81 y=26.30)	1	1	1.00272	1.29234	0.775891	5.41967	delta_yebC	CDM	2
b7aa	0	Cell_size_DVI	cdm-d-4_RAW_ch00.tif	(x=63.84 y=23.55)	1	1	1.15569	1.41872	0.814601	5.46422	delta_yebC	CDM	2
b7aba	0	Cell_size_DVI	cdm-d-4_RAW_ch00.tif	(x=64.95 y=23.33)	1	1	0.848694	1.17826	0.720295	5.36271	delta_yebC	CDM	2
b7abba	0	Cell_size_DVI	cdm-d-4_RAW_ch00.tif	(x=66.03 y=24.10)	1	1	1.45326	1.82449	0.796528	5.29363	delta_yebC	CDM	2
b7abbb	0	Cell_size_DVI	cdm-d-4_RAW_ch00.tif	(x=66.87 y=25.46)	1	1	1.45116	1.67884	0.864384	5.41748	delta_yebC	CDM	2
b4aa	0	Cell_size_DVI	cdm-d-4_RAW_ch00.tif	(x=58.84 y=19.97)	1	1	0.912608	1.27725	0.714508	5.46107	delta_yebC	CDM	2
b4ab	0	Cell_size_DVI	cdm-d-4_RAW_ch00.tif	(x=59.40 y=20.72)	1	1	0.971283	1.38282	0.702395	4.87954	delta_yebC	CDM	2
b4ba	0	Cell_size_DVI	cdm-d-4_RAW_ch00.tif	(x=59.73 y=19.42)	1	1	0.547984	1.09913	0.498563	5.51239	delta_yebC	CDM	2
b4bb	0	Cell_size_DVI	cdm-d-4_RAW_ch00.tif	(x=60.38 y=20.06)	1	1	1.17769	1.48511	0.793	5.21297	delta_yebC	CDM	2
b10a	0	Cell_size_DVI	cdm-d-4_RAW_ch00.tif	(x=76.87 y=87.73)	1	1	0.904226	1.23046	0.734869	5.40686	delta_yebC	CDM	2
b10b	0	Cell_size_DVI	cdm-d-4_RAW_ch00.tif	(x=76.95 y=86.79)	1	1	0.80364	1.15264	0.697218	5.42691	delta_yebC	CDM	2
b11a	0	Cell_size_DVI	cdm-d-4_RAW_ch00.tif	(x=77.92 y=41.59)	1	1	1.28038	1.43085	0.894833	5.60855	delta_yebC	CDM	2
b11b	0	Cell_size_DVI	cdm-d-4_RAW_ch00.tif	(x=78.86 y=41.12)	1	1	0.662191	1.02361	0.646919	5.16327	delta_yebC	CDM	2
b12ab	0	Cell_size_DVI	cdm-d-4_RAW_ch00.tif	(x=101.12 y=10.20)	1	1	1.00376	1.30485	0.769258	5.06173	delta_yebC	CDM	2
b12ba	0	Cell_size_DVI	cdm-d-4_RAW_ch00.tif	(x=102.00 y=10.83)	1	1	1.07082	1.29477	0.827035	4.84398	delta_yebC	CDM	2
b12aab	0	Cell_size_DVI	cdm-d-4_RAW_ch00.tif	(x=100.56 y=11.36)	1	1	1.01215	1.46379	0.691454	4.9498	delta_yebC	CDM	2
b12aaaa	0	Cell_size_DVI	cdm-d-4_RAW_ch00.tif	(x=97.99 y=12.03)	1	1	1.48574	1.81528	0.818463	5.09929	delta_yebC	CDM	2
b12aaab	0	Cell_size_DVI	cdm-d-4_RAW_ch00.tif	(x=99.55 y=12.14)	1	1	0.987	1.38282	0.713761	4.94783	delta_yebC	CDM	2
b14b	0	Cell_size_DVI	cdm-d-4_RAW_ch00.tif	(x=99.45 y=6.25)	1	1	1.81788	2.27692	0.798395	5.2408	delta_yebC	CDM	2
b14aa	0	Cell_size_DVI	cdm-d-4_RAW_ch00.tif	(x=98.85 y=8.01)	1	1	1.23218	1.65875	0.742836	5.01554	delta_yebC	CDM	2
b14aba	0	Cell_size_DVI	cdm-d-4_RAW_ch00.tif	(x=98.86 y=9.30)	1	1	0.878031	1.29477	0.678136	4.97953	delta_yebC	CDM	2
b14abb	0	Cell_size_DVI	cdm-d-4_RAW_ch00.tif	(x=98.93 y=10.40)	1	1	0.923086	1.21676	0.758644	4.97152	delta_yebC	CDM	2
b15b	0	Cell_size_DVI	cdm-d-4_RAW_ch00.tif	(x=103.39 y=85.16)	1	1	1.48993	1.74584	0.853416	4.97508	delta_yebC	CDM	2
b15aba	0	Cell_size_DVI	cdm-d-4_RAW_ch00.tif	(x=100.42 y=85.18)	1	1	0.847646	1.28909	0.657552	5.05574	delta_yebC	CDM	2
b15abb	0	Cell_size_DVI	cdm-d-4_RAW_ch00.tif	(x=101.58 y=85.36)	1	1	0.799449	1.21848	0.656104	5.04364	delta_yebC	CDM	2
b15aaaab	0	Cell_size_DVI	cdm-d-4_RAW_ch00.tif	(x=100.95 y=83.27)	1	1	1.28876	1.51722	0.849421	5.01939	delta_yebC	CDM	2
b15aaaaab	0	Cell_size_DVI	cdm-d-4_RAW_ch00.tif	(x=100.72 y=81.98)	1	1	1.29085	1.5217	0.848296	5.025	delta_yebC	CDM	2
b15aaaaaaa	0	Cell_size_DVI	cdm-d-4_RAW_ch00.tif	(x=99.56 y=79.48)	1	1	1.34115	1.45085	0.924385	5.26068	delta_yebC	CDM	2
b15aaaaaab	0	Cell_size_DVI	cdm-d-4_RAW_ch00.tif	(x=100.21 y=80.67)	1	1	1.36629	1.61263	0.847246	5.19597	delta_yebC	CDM	2
b17a	0	Cell_size_DVI	cdm-d-4_RAW_ch00.tif	(x=103.65 y=109.48)	1	1	1.14626	1.46665	0.781548	5.14985	delta_yebC	CDM	2
b17ba	0	Cell_size_DVI	cdm-d-4_RAW_ch00.tif	(x=103.88 y=108.28)	1	1	0.940898	1.36911	0.687233	4.83072	delta_yebC	CDM	2
b20a	0	Cell_size_DVI	cdm-d-4_RAW_ch00.tif	(x=109.55 y=45.26)	1	1	1.68062	1.65717	1.01415	5.35229	delta_yebC	CDM	2
b20b	0	Cell_size_DVI	cdm-d-4_RAW_ch00.tif	(x=109.91 y=43.87)	1	1	1.33067	1.46772	0.90662	5.22164	delta_yebC	CDM	2
b21a	0	Cell_size_DVI	cdm-d-4_RAW_ch00.tif	(x=115.53 y=61.10)	1	1	1.21437	1.38016	0.879872	5.36024	delta_yebC	CDM	2
b21b	0	Cell_size_DVI	cdm-d-4_RAW_ch00.tif	(x=115.84 y=59.91)	1	1	1.28247	1.42204	0.901853	5.274	delta_yebC	CDM	2
b15aaaba	0	Cell_size_DVI	cdm-d-4_RAW_ch00.tif	(x=102.23 y=83.44)	1	1	0.903178	1.24947	0.722848	4.93524	delta_yebC	CDM	2
b15aaabb	0	Cell_size_DVI	cdm-d-4_RAW_ch00.tif	(x=102.30 y=84.60)	1	1	0.889557	1.24359	0.715315	5.00414	delta_yebC	CDM	2
b4	0	Cell_size_DVI	cdm-w-1_RAW_ch00.tif	(x=8.00 y=61.38)	1	1	1.70787	1.90429	0.89685	3.79365	WT	CDM	2
b5	0	Cell_size_DVI	cdm-w-1_RAW_ch00.tif	(x=8.90 y=59.77)	1	1	1.05825	1.28909	0.820924	3.5866	WT	CDM	2
b6	0	Cell_size_DVI	cdm-w-1_RAW_ch00.tif	(x=11.74 y=50.08)	1	1	1.58213	1.86538	0.848156	3.7711	WT	CDM	2
b9	0	Cell_size_DVI	cdm-w-1_RAW_ch00.tif	(x=13.37 y=84.91)	1	1	1.25628	1.4476	0.867835	3.71565	WT	CDM	2
b10	0	Cell_size_DVI	cdm-w-1_RAW_ch00.tif	(x=14.07 y=22.69)	1	1	1.29819	1.53882	0.843626	3.69372	WT	CDM	2
b13	0	Cell_size_DVI	cdm-w-1_RAW_ch00.tif	(x=16.13 y=70.74)	1	1	1.50145	1.63425	0.918744	3.57713	WT	CDM	2
b15	0	Cell_size_DVI	cdm-w-1_RAW_ch00.tif	(x=20.08 y=22.04)	1	1	1.18503	1.54188	0.768561	3.61492	WT	CDM	2
b17	0	Cell_size_DVI	cdm-w-1_RAW_ch00.tif	(x=21.69 y=78.61)	1	1	1.45116	1.4791	0.98111	3.77658	WT	CDM	2
b20	0	Cell_size_DVI	cdm-w-1_RAW_ch00.tif	(x=26.57 y=36.51)	1	1	0.991191	1.20942	0.819561	3.58426	WT	CDM	2
b23	0	Cell_size_DVI	cdm-w-1_RAW_ch00.tif	(x=29.56 y=103.24)	1	1	1.78854	2.11369	0.846171	3.59597	WT	CDM	2
b24	0	Cell_size_DVI	cdm-w-1_RAW_ch00.tif	(x=29.89 y=76.64)	1	1	1.68167	1.88549	0.8919	3.77691	WT	CDM	2
b25	0	Cell_size_DVI	cdm-w-1_RAW_ch00.tif	(x=30.32 y=74.38)	1	1	2.32395	2.2633	1.0268	3.98425	WT	CDM	2
b30	0	Cell_size_DVI	cdm-w-1_RAW_ch00.tif	(x=33.02 y=40.93)	1	1	1.53708	1.79788	0.85494	3.82319	WT	CDM	2
b33	0	Cell_size_DVI	cdm-w-1_RAW_ch00.tif	(x=43.75 y=13.47)	1	1	1.58842	1.7241	0.921303	3.8496	WT	CDM	2
b36	0	Cell_size_DVI	cdm-w-1_RAW_ch00.tif	(x=45.69 y=53.24)	1	1	2.24747	1.94324	1.15656	3.96832	WT	CDM	2
b38	0	Cell_size_DVI	cdm-w-1_RAW_ch00.tif	(x=47.41 y=14.52)	1	1	0.893748	1.15808	0.771751	3.42584	WT	CDM	2
b39	0	Cell_size_DVI	cdm-w-1_RAW_ch00.tif	(x=48.72 y=28.72)	1	1	2.18355	2.2989	0.949824	3.89096	WT	CDM	2
b45	0	Cell_size_DVI	cdm-w-1_RAW_ch00.tif	(x=52.53 y=72.59)	1	1	0.925181	1.19766	0.772489	3.50209	WT	CDM	2
b51	0	Cell_size_DVI	cdm-w-1_RAW_ch00.tif	(x=59.86 y=120.97)	1	1	1.19551	1.45662	0.820741	3.58875	WT	CDM	2
b55	0	Cell_size_DVI	cdm-w-1_RAW_ch00.tif	(x=65.49 y=100.98)	1	1	1.31495	1.44941	0.907235	3.77827	WT	CDM	2
b57	0	Cell_size_DVI	cdm-w-1_RAW_ch00.tif	(x=67.78 y=93.10)	1	1	1.66386	1.75452	0.948326	3.60259	WT	CDM	2
b66	0	Cell_size_DVI	cdm-w-1_RAW_ch00.tif	(x=73.21 y=27.90)	1	1	1.26571	1.50891	0.838823	3.64622	WT	CDM	2
b68	0	Cell_size_DVI	cdm-w-1_RAW_ch00.tif	(x=77.15 y=100.59)	1	1	1.92056	2.02793	0.947056	3.77404	WT	CDM	2
b69	0	Cell_size_DVI	cdm-w-1_RAW_ch00.tif	(x=76.99 y=12.64)	1	1	1.06663	1.26944	0.840239	3.65152	WT	CDM	2
b79	0	Cell_size_DVI	cdm-w-1_RAW_ch00.tif	(x=87.30 y=102.00)	1	1	1.01843	1.23259	0.826257	3.36575	WT	CDM	2
b84	0	Cell_size_DVI	cdm-w-1_RAW_ch00.tif	(x=89.83 y=124.60)	1	1	1.71206	1.9556	0.875465	3.76373	WT	CDM	2
b85	0	Cell_size_DVI	cdm-w-1_RAW_ch00.tif	(x=92.37 y=88.04)	1	1	1.44697	1.51549	0.954787	3.78686	WT	CDM	2
b87	0	Cell_size_DVI	cdm-w-1_RAW_ch00.tif	(x=94.37 y=9.60)	1	1	1.68167	1.67102	1.00637	3.78531	WT	CDM	2
b88	0	Cell_size_DVI	cdm-w-1_RAW_ch00.tif	(x=96.34 y=76.86)	1	1	1.82941	2.1726	0.842035	3.75036	WT	CDM	2
b92	0	Cell_size_DVI	cdm-w-1_RAW_ch00.tif	(x=99.34 y=27.67)	1	1	1.70472	2.02793	0.840622	3.808	WT	CDM	2
b94	0	Cell_size_DVI	cdm-w-1_RAW_ch00.tif	(x=104.03 y=33.16)	1	1	0.790019	1.16034	0.680852	3.48221	WT	CDM	2
b3a	0	Cell_size_DVI	cdm-w-1_RAW_ch00.tif	(x=7.82 y=3.56)	1	1	1.56118	1.87909	0.830815	3.58486	WT	CDM	2
b3b	0	Cell_size_DVI	cdm-w-1_RAW_ch00.tif	(x=9.43 y=3.27)	1	1	1.40716	1.82765	0.769928	3.41184	WT	CDM	2
b1b	0	Cell_size_DVI	cdm-w-1_RAW_ch00.tif	(x=2.20 y=35.85)	1	1	0.692576	1.05387	0.657176	3.07119	WT	CDM	2
b1ab	0	Cell_size_DVI	cdm-w-1_RAW_ch00.tif	(x=1.64 y=35.24)	1	1	0.581512	1.0677	0.544643	3.35028	WT	CDM	2
b1aab	0	Cell_size_DVI	cdm-w-1_RAW_ch00.tif	(x=1.18 y=34.53)	1	1	0.826691	1.21201	0.682081	3.65824	WT	CDM	2
b1aaaa	0	Cell_size_DVI	cdm-w-1_RAW_ch00.tif	(x=1.21 y=33.51)	1	1	0.93985	1.30645	0.719391	3.67839	WT	CDM	2
b1aaab	0	Cell_size_DVI	cdm-w-1_RAW_ch00.tif	(x=1.38 y=32.44)	1	1	1.0572	1.28258	0.824279	3.72095	WT	CDM	2
b7a	0	Cell_size_DVI	cdm-w-1_RAW_ch00.tif	(x=12.33 y=35.35)	1	1	1.43649	1.60742	0.893663	3.9165	WT	CDM	2
b7b	0	Cell_size_DVI	cdm-w-1_RAW_ch00.tif	(x=13.35 y=34.16)	1	1	1.56432	1.7682	0.884695	3.91895	WT	CDM	2
b19a	0	Cell_size_DVI	cdm-w-1_RAW_ch00.tif	(x=24.88 y=24.03)	1	1	1.57166	1.686	0.932179	3.9223	WT	CDM	2
b19b	0	Cell_size_DVI	cdm-w-1_RAW_ch00.tif	(x=25.56 y=22.89)	1	1	1.14731	1.36451	0.840821	3.84588	WT	CDM	2
b14a	0	Cell_size_DVI	cdm-w-1_RAW_ch00.tif	(x=18.01 y=20.26)	1	1	0.991191	1.22363	0.810043	3.69291	WT	CDM	2
b14b	0	Cell_size_DVI	cdm-w-1_RAW_ch00.tif	(x=19.07 y=20.45)	1	1	0.947184	1.19108	0.795229	3.53509	WT	CDM	2
b18b	0	Cell_size_DVI	cdm-w-1_RAW_ch00.tif	(x=24.07 y=54.82)	1	1	0.890605	1.18712	0.750224	3.53771	WT	CDM	2
b22a	0	Cell_size_DVI	cdm-w-1_RAW_ch00.tif	(x=28.99 y=51.81)	1	1	1.57585	1.78266	0.883985	3.92885	WT	CDM	2
b22b	0	Cell_size_DVI	cdm-w-1_RAW_ch00.tif	(x=29.96 y=52.23)	1	1	1.17769	1.4102	0.835125	3.76675	WT	CDM	2
b18aa	0	Cell_size_DVI	cdm-w-1_RAW_ch00.tif	(x=23.22 y=54.13)	1	1	0.950328	1.24359	0.764183	3.76999	WT	CDM	2
b18ab	0	Cell_size_DVI	cdm-w-1_RAW_ch00.tif	(x=23.56 y=53.16)	1	1	0.982809	1.26613	0.77623	3.76253	WT	CDM	2
b11b	0	Cell_size_DVI	cdm-w-1_RAW_ch00.tif	(x=15.85 y=50.67)	1	1	2.07354	2.19968	0.942653	3.32545	WT	CDM	2
b11aa	0	Cell_size_DVI	cdm-w-1_RAW_ch00.tif	(x=14.79 y=51.48)	1	1	1.35477	1.68227	0.805321	3.82782	WT	CDM	2
b11ab	0	Cell_size_DVI	cdm-w-1_RAW_ch00.tif	(x=15.37 y=52.38)	1	1	1.60938	1.86398	0.86341	3.66505	WT	CDM	2
b16a	0	Cell_size_DVI	cdm-w-1_RAW_ch00.tif	(x=20.69 y=61.43)	1	1	0.936707	1.24947	0.749683	3.82122	WT	CDM	2
b16b	0	Cell_size_DVI	cdm-w-1_RAW_ch00.tif	(x=21.33 y=60.66)	1	1	0.890605	1.24947	0.712785	3.70827	WT	CDM	2
b27a	0	Cell_size_DVI	cdm-w-1_RAW_ch00.tif	(x=31.63 y=60.54)	1	1	1.90589	2.18822	0.870979	3.91787	WT	CDM	2
b27ba	0	Cell_size_DVI	cdm-w-1_RAW_ch00.tif	(x=32.21 y=62.48)	1	1	1.4103	2.09677	0.672605	3.82559	WT	CDM	2
b34a	0	Cell_size_DVI	cdm-w-1_RAW_ch00.tif	(x=44.66 y=71.15)	1	1	1.62928	1.79555	0.907402	3.85843	WT	CDM	2
b34b	0	Cell_size_DVI	cdm-w-1_RAW_ch00.tif	(x=44.71 y=69.81)	1	1	1.09597	1.43779	0.762257	3.79154	WT	CDM	2
b29a	0	Cell_size_DVI	cdm-w-1_RAW_ch00.tif	(x=32.08 y=117.31)	1	1	0.919942	1.21848	0.754992	3.73216	WT	CDM	2
b29b	0	Cell_size_DVI	cdm-w-1_RAW_ch00.tif	(x=32.09 y=118.45)	1	1	1.10959	1.43341	0.774088	3.68023	WT	CDM	2
b32b	0	Cell_size_DVI	cdm-w-1_RAW_ch00.tif	(x=43.89 y=8.46)	1	1	0.884318	1.23259	0.71745	3.50836	WT	CDM	2
b32ab	0	Cell_size_DVI	cdm-w-1_RAW_ch00.tif	(x=43.20 y=10.25)	1	1	0.746012	1.08811	0.685605	3.47243	WT	CDM	2
b32aaa	0	Cell_size_DVI	cdm-w-1_RAW_ch00.tif	(x=42.37 y=9.56)	1	1	0.869649	1.17336	0.741163	3.66608	WT	CDM	2
b32aab	0	Cell_size_DVI	cdm-w-1_RAW_ch00.tif	(x=42.79 y=8.62)	1	1	0.93985	1.27561	0.736783	3.76063	WT	CDM	2
b37a	0	Cell_size_DVI	cdm-w-1_RAW_ch00.tif	(x=45.81 y=7.70)	1	1	1.25942	1.77442	0.709766	3.50857	WT	CDM	2
b37ba	0	Cell_size_DVI	cdm-w-1_RAW_ch00.tif	(x=46.46 y=8.43)	1	1	1.45535	1.65717	0.878217	3.55581	WT	CDM	2
b37bb	0	Cell_size_DVI	cdm-w-1_RAW_ch00.tif	(x=47.43 y=7.27)	1	1	1.50879	1.56615	0.963374	3.65785	WT	CDM	2
b41a	0	Cell_size_DVI	cdm-w-1_RAW_ch00.tif	(x=50.35 y=97.60)	1	1	1.37467	1.49215	0.921271	3.83237	WT	CDM	2
b41b	0	Cell_size_DVI	cdm-w-1_RAW_ch00.tif	(x=51.66 y=97.32)	1	1	1.33276	1.44361	0.923215	3.68064	WT	CDM	2
b42b	0	Cell_size_DVI	cdm-w-1_RAW_ch00.tif	(x=52.85 y=39.88)	1	1	1.20074	1.58047	0.759739	3.52842	WT	CDM	2
b48a	0	Cell_size_DVI	cdm-w-1_RAW_ch00.tif	(x=59.13 y=36.04)	1	1	1.32648	1.62654	0.815523	3.84961	WT	CDM	2
b48b	0	Cell_size_DVI	cdm-w-1_RAW_ch00.tif	(x=60.32 y=36.09)	1	1	1.30657	1.56448	0.835147	3.81437	WT	CDM	2
b43a	0	Cell_size_DVI	cdm-w-1_RAW_ch00.tif	(x=52.08 y=49.71)	1	1	1.26152	1.69931	0.742369	3.70251	WT	CDM	2
b43b	0	Cell_size_DVI	cdm-w-1_RAW_ch00.tif	(x=52.08 y=50.83)	1	1	0.8927	1.24947	0.714463	3.68357	WT	CDM	2
b49a	0	Cell_size_DVI	cdm-w-1_RAW_ch00.tif	(x=59.03 y=127.26)	1	1	1.70996	1.92318	0.889131	3.73606	WT	CDM	2
b49b	0	Cell_size_DVI	cdm-w-1_RAW_ch00.tif	(x=60.12 y=126.23)	1	1	1.45116	1.88744	0.768853	3.66588	WT	CDM	2
b52a	0	Cell_size_DVI	cdm-w-1_RAW_ch00.tif	(x=59.96 y=111.42)	1	1	1.15464	1.34128	0.860854	3.4687	WT	CDM	2
b52b	0	Cell_size_DVI	cdm-w-1_RAW_ch00.tif	(x=60.92 y=112.21)	1	1	1.69005	1.63393	1.03435	3.45764	WT	CDM	2
b59a	0	Cell_size_DVI	cdm-w-1_RAW_ch00.tif	(x=68.22 y=122.44)	1	1	1.19131	1.42204	0.837751	3.71325	WT	CDM	2
b59bb	0	Cell_size_DVI	cdm-w-1_RAW_ch00.tif	(x=68.67 y=123.71)	1	1	1.29504	1.50613	0.85985	3.73319	WT	CDM	2
b59baa	0	Cell_size_DVI	cdm-w-1_RAW_ch00.tif	(x=68.34 y=125.26)	1	1	1.75502	1.92318	0.912558	3.82138	WT	CDM	2
b59bab	0	Cell_size_DVI	cdm-w-1_RAW_ch00.tif	(x=68.70 y=126.71)	1	1	1.34953	1.5217	0.886855	3.71919	WT	CDM	2
b54a	0	Cell_size_DVI	cdm-w-1_RAW_ch00.tif	(x=62.67 y=51.43)	1	1	1.17769	1.43085	0.823071	3.66365	WT	CDM	2
b54ba	0	Cell_size_DVI	cdm-w-1_RAW_ch00.tif	(x=63.81 y=50.75)	1	1	1.0111	1.46558	0.689896	3.55816	WT	CDM	2
b54bba	0	Cell_size_DVI	cdm-w-1_RAW_ch00.tif	(x=64.79 y=49.40)	1	1	2.14898	2.20135	0.976209	3.7262	WT	CDM	2
b54bbba	0	Cell_size_DVI	cdm-w-1_RAW_ch00.tif	(x=65.95 y=47.72)	1	1	0.924133	1.28909	0.716886	3.58655	WT	CDM	2
b54bbbb	0	Cell_size_DVI	cdm-w-1_RAW_ch00.tif	(x=66.40 y=49.00)	1	1	1.41449	1.59794	0.885195	3.5583	WT	CDM	2
b72a	0	Cell_size_DVI	cdm-w-1_RAW_ch00.tif	(x=79.25 y=103.25)	1	1	1.44802	1.87015	0.77428	3.68208	WT	CDM	2
b72b	0	Cell_size_DVI	cdm-w-1_RAW_ch00.tif	(x=80.54 y=102.80)	1	1	1.47002	1.81528	0.809805	3.55007	WT	CDM	2
b62a	0	Cell_size_DVI	cdm-w-1_RAW_ch00.tif	(x=69.52 y=33.27)	1	1	0.981761	1.26902	0.773634	3.91181	WT	CDM	2
b62b	0	Cell_size_DVI	cdm-w-1_RAW_ch00.tif	(x=69.68 y=34.28)	1	1	1.02577	1.26074	0.813623	3.83312	WT	CDM	2
b70b	0	Cell_size_DVI	cdm-w-1_RAW_ch00.tif	(x=78.65 y=20.86)	1	1	1.39144	1.64956	0.843519	3.65445	WT	CDM	2
b70ab	0	Cell_size_DVI	cdm-w-1_RAW_ch00.tif	(x=80.94 y=19.67)	1	1	1.01529	1.41391	0.718071	3.56174	WT	CDM	2
b71a	0	Cell_size_DVI	cdm-w-1_RAW_ch00.tif	(x=79.22 y=67.57)	1	1	1.23323	1.48229	0.831975	3.73004	WT	CDM	2
b71b	0	Cell_size_DVI	cdm-w-1_RAW_ch00.tif	(x=80.25 y=66.70)	1	1	1.18398	1.48229	0.798753	3.71978	WT	CDM	2
b73a	0	Cell_size_DVI	cdm-w-1_RAW_ch00.tif	(x=79.84 y=3.18)	1	1	1.17979	1.48264	0.795735	3.58713	WT	CDM	2
b73b	0	Cell_size_DVI	cdm-w-1_RAW_ch00.tif	(x=80.62 y=4.02)	1	1	1.21332	1.44216	0.84132	3.42044	WT	CDM	2
b75a	0	Cell_size_DVI	cdm-w-1_RAW_ch00.tif	(x=79.90 y=73.84)	1	1	1.19236	1.67978	0.709835	3.7757	WT	CDM	2
b75b	0	Cell_size_DVI	cdm-w-1_RAW_ch00.tif	(x=80.45 y=74.92)	1	1	2.78393	2.3962	1.16181	3.95041	WT	CDM	2
b91a	0	Cell_size_DVI	cdm-w-1_RAW_ch00.tif	(x=98.12 y=106.01)	1	1	1.21227	1.38547	0.874991	3.66297	WT	CDM	2
b91b	0	Cell_size_DVI	cdm-w-1_RAW_ch00.tif	(x=99.21 y=105.32)	1	1	1.13788	1.47236	0.772828	3.58876	WT	CDM	2
b83a	0	Cell_size_DVI	cdm-w-1_RAW_ch00.tif	(x=88.81 y=107.55)	1	1	1.00796	1.36604	0.737864	3.6492	WT	CDM	2
b83b	0	Cell_size_DVI	cdm-w-1_RAW_ch00.tif	(x=88.92 y=106.53)	1	1	0.78478	1.12224	0.699299	3.62013	WT	CDM	2
b82a	0	Cell_size_DVI	cdm-w-1_RAW_ch00.tif	(x=88.52 y=112.25)	1	1	1.19655	1.37712	0.86888	3.65516	WT	CDM	2
b82b	0	Cell_size_DVI	cdm-w-1_RAW_ch00.tif	(x=89.67 y=112.15)	1	1	1.0331	1.30485	0.791741	3.25935	WT	CDM	2
b93a	0	Cell_size_DVI	cdm-w-1_RAW_ch00.tif	(x=100.17 y=3.27)	1	1	1.28981	1.79555	0.718336	3.43576	WT	CDM	2
b93b	0	Cell_size_DVI	cdm-w-1_RAW_ch00.tif	(x=101.40 y=4.36)	1	1	1.31495	1.62654	0.808437	3.35364	WT	CDM	2
b1	0	Cell_size_DVI	cdm-c-8_RAW_ch00.tif	(x=30.07 y=38.21)	1	1	1.46583	1.62557	0.901733	5.22659	comp	CDM	3
b6	0	Cell_size_DVI	cdm-c-8_RAW_ch00.tif	(x=48.82 y=86.74)	1	1	1.55489	1.78501	0.871081	5.09675	comp	CDM	3
b7	0	Cell_size_DVI	cdm-c-8_RAW_ch00.tif	(x=50.13 y=50.67)	1	1	1.09178	1.31166	0.832366	5.20258	comp	CDM	3
b17	0	Cell_size_DVI	cdm-c-8_RAW_ch00.tif	(x=75.82 y=97.72)	1	1	3.08464	2.60909	1.18226	5.32541	comp	CDM	3
b20	0	Cell_size_DVI	cdm-c-8_RAW_ch00.tif	(x=81.21 y=53.72)	1	1	1.93733	2.02094	0.958626	5.43459	comp	CDM	3
b23	0	Cell_size_DVI	cdm-c-8_RAW_ch00.tif	(x=93.39 y=11.55)	1	1	1.27514	1.3599	0.937673	5.10709	comp	CDM	3
b30	0	Cell_size_DVI	cdm-c-8_RAW_ch00.tif	(x=102.66 y=28.64)	1	1	1.38725	1.80341	0.769237	5.15899	comp	CDM	3
b3a	0	Cell_size_DVI	cdm-c-8_RAW_ch00.tif	(x=33.45 y=78.61)	1	1	1.03205	1.26406	0.816459	5.28802	comp	CDM	3
b3b	0	Cell_size_DVI	cdm-c-8_RAW_ch00.tif	(x=34.56 y=78.27)	1	1	1.02158	1.28909	0.792476	5.18822	comp	CDM	3
b5a	0	Cell_size_DVI	cdm-c-8_RAW_ch00.tif	(x=42.81 y=79.53)	1	1	1.19865	1.41391	0.847754	5.22864	comp	CDM	3
b5b	0	Cell_size_DVI	cdm-c-8_RAW_ch00.tif	(x=43.75 y=79.95)	1	1	0.80364	1.16978	0.687	4.94877	comp	CDM	3
b8a	0	Cell_size_DVI	cdm-c-8_RAW_ch00.tif	(x=51.82 y=93.54)	1	1	1.22799	1.34712	0.911563	5.27336	comp	CDM	3
b8b	0	Cell_size_DVI	cdm-c-8_RAW_ch00.tif	(x=53.01 y=93.57)	1	1	1.18608	1.32081	0.897992	5.11529	comp	CDM	3
b10a	0	Cell_size_DVI	cdm-c-8_RAW_ch00.tif	(x=60.35 y=56.07)	1	1	0.919942	1.27191	0.723276	5.38804	comp	CDM	3
b10ba	0	Cell_size_DVI	cdm-c-8_RAW_ch00.tif	(x=61.19 y=55.40)	1	1	1.32648	1.60709	0.825388	5.2955	comp	CDM	3
b11b	0	Cell_size_DVI	cdm-c-8_RAW_ch00.tif	(x=67.20 y=35.89)	1	1	0.916799	1.30645	0.701747	4.73925	comp	CDM	3
b11ab	0	Cell_size_DVI	cdm-c-8_RAW_ch00.tif	(x=66.16 y=36.02)	1	1	0.832977	1.18712	0.70168	4.40315	comp	CDM	3
b13a	0	Cell_size_DVI	cdm-c-8_RAW_ch00.tif	(x=70.94 y=108.94)	1	1	0.690481	1.0857	0.635978	5.0046	comp	CDM	3
b13b	0	Cell_size_DVI	cdm-c-8_RAW_ch00.tif	(x=71.73 y=108.57)	1	1	0.707245	1.08811	0.649976	4.93881	comp	CDM	3
b19a	0	Cell_size_DVI	cdm-c-8_RAW_ch00.tif	(x=78.25 y=113.70)	1	1	0.985952	1.38282	0.713003	5.2236	comp	CDM	3
b19b	0	Cell_size_DVI	cdm-c-8_RAW_ch00.tif	(x=79.15 y=113.24)	1	1	0.897939	1.25031	0.718174	5.13687	comp	CDM	3
b16a	0	Cell_size_DVI	cdm-c-8_RAW_ch00.tif	(x=75.16 y=58.52)	1	1	1.47317	1.81989	0.80948	4.79996	comp	CDM	3
b16b	0	Cell_size_DVI	cdm-c-8_RAW_ch00.tif	(x=76.11 y=58.19)	1	1	1.30133	1.70301	0.764138	4.83969	comp	CDM	3
b15a	0	Cell_size_DVI	cdm-c-8_RAW_ch00.tif	(x=73.03 y=75.39)	1	1	1.28352	1.78031	0.720952	5.01042	comp	CDM	3
b15b	0	Cell_size_DVI	cdm-c-8_RAW_ch00.tif	(x=74.00 y=75.61)	1	1	1.70367	2.0587	0.82755	5.161	comp	CDM	3
b18a	0	Cell_size_DVI	cdm-c-8_RAW_ch00.tif	(x=78.18 y=36.21)	1	1	0.933563	1.20855	0.772466	5.3564	comp	CDM	3
b18b	0	Cell_size_DVI	cdm-c-8_RAW_ch00.tif	(x=78.96 y=35.07)	1	1	1.72253	2.16584	0.795319	5.27328	comp	CDM	3
b25a	0	Cell_size_DVI	cdm-c-8_RAW_ch00.tif	(x=96.95 y=30.06)	1	1	1.39353	1.67884	0.830058	5.19626	comp	CDM	3
b25b	0	Cell_size_DVI	cdm-c-8_RAW_ch00.tif	(x=97.33 y=28.87)	1	1	1.49726	1.66474	0.899399	5.2278	comp	CDM	3
b22b	0	Cell_size_DVI	cdm-c-8_RAW_ch00.tif	(x=91.05 y=37.17)	1	1	0.774302	1.09531	0.706927	5.31419	comp	CDM	3
b22aa	0	Cell_size_DVI	cdm-c-8_RAW_ch00.tif	(x=90.21 y=39.03)	1	1	0.776398	1.11756	0.694725	5.27548	comp	CDM	3
b22ab	0	Cell_size_DVI	cdm-c-8_RAW_ch00.tif	(x=90.62 y=38.08)	1	1	0.860219	1.31086	0.656227	5.34667	comp	CDM	3
b26a	0	Cell_size_DVI	cdm-c-8_RAW_ch00.tif	(x=98.84 y=88.15)	1	1	0.623423	1.02361	0.609046	5.01804	comp	CDM	3
b26b	0	Cell_size_DVI	cdm-c-8_RAW_ch00.tif	(x=99.57 y=87.70)	1	1	0.717723	1.076	0.667026	5.06413	comp	CDM	3
b29a	0	Cell_size_DVI	cdm-c-8_RAW_ch00.tif	(x=101.55 y=94.19)	1	1	1.59366	1.759	0.906005	5.25296	comp	CDM	3
b29b	0	Cell_size_DVI	cdm-c-8_RAW_ch00.tif	(x=102.65 y=94.22)	1	1	1.31076	1.57316	0.833202	5.02301	comp	CDM	3
b28a	0	Cell_size_DVI	cdm-c-8_RAW_ch00.tif	(x=100.61 y=84.82)	1	1	1.72253	1.80341	0.955155	5.28348	comp	CDM	3
b28b	0	Cell_size_DVI	cdm-c-8_RAW_ch00.tif	(x=101.70 y=85.11)	1	1	1.53079	1.70116	0.899853	5.11546	comp	CDM	3
b31a	0	Cell_size_DVI	cdm-c-8_RAW_ch00.tif	(x=105.65 y=60.95)	1	1	1.37887	1.81528	0.759589	5.07599	comp	CDM	3
b31b	0	Cell_size_DVI	cdm-c-8_RAW_ch00.tif	(x=106.38 y=61.64)	1	1	1.46583	1.69592	0.86433	5.17312	comp	CDM	3
b32a	0	Cell_size_DVI	cdm-c-8_RAW_ch00.tif	(x=107.83 y=104.75)	1	1	1.65862	1.86791	0.887957	4.94619	comp	CDM	3
b32bba	0	Cell_size_DVI	cdm-c-8_RAW_ch00.tif	(x=109.49 y=105.43)	1	1	1.65548	1.89077	0.875559	4.62861	comp	CDM	3
b32baa	0	Cell_size_DVI	cdm-c-8_RAW_ch00.tif	(x=108.26 y=106.62)	1	1	1.3401	1.74584	0.767594	4.51436	comp	CDM	3
b32bbbb	0	Cell_size_DVI	cdm-c-8_RAW_ch00.tif	(x=109.31 y=108.30)	1	1	1.27304	1.51618	0.839636	5.10634	comp	CDM	3
b35a	0	Cell_size_DVI	cdm-c-8_RAW_ch00.tif	(x=115.45 y=114.09)	1	1	1.47526	1.66096	0.888199	5.02029	comp	CDM	3
b35b	0	Cell_size_DVI	cdm-c-8_RAW_ch00.tif	(x=115.84 y=112.64)	1	1	1.33486	1.53541	0.869383	4.9578	comp	CDM	3
b37b	0	Cell_size_DVI	cdm-c-8_RAW_ch00.tif	(x=127.30 y=107.86)	1	1	0.830882	1.12597	0.737927	4.70049	comp	CDM	3
b37ab	0	Cell_size_DVI	cdm-c-8_RAW_ch00.tif	(x=126.23 y=107.77)	1	1	0.94928	1.42755	0.664969	4.59622	comp	CDM	3
b37aab	0	Cell_size_DVI	cdm-c-8_RAW_ch00.tif	(x=124.67 y=107.78)	1	1	1.75187	1.90787	0.918236	4.25244	comp	CDM	3
b33a	0	Cell_size_DVI	cdm-c-8_RAW_ch00.tif	(x=112.16 y=104.21)	1	1	0.934611	1.2624	0.740344	4.66483	comp	CDM	3
b33ba	0	Cell_size_DVI	cdm-c-8_RAW_ch00.tif	(x=113.32 y=103.56)	1	1	1.33381	1.6022	0.832489	4.46477	comp	CDM	3
b33bba	0	Cell_size_DVI	cdm-c-8_RAW_ch00.tif	(x=113.85 y=102.48)	1	1	0.704102	1.03227	0.68209	4.53564	comp	CDM	3
b34b	0	Cell_size_DVI	cdm-c-8_RAW_ch00.tif	(x=116.42 y=16.72)	1	1	1.0551	1.36604	0.772379	4.68722	comp	CDM	3
b34ab	0	Cell_size_DVI	cdm-c-8_RAW_ch00.tif	(x=115.80 y=17.84)	1	1	0.929372	1.28502	0.723233	4.74566	comp	CDM	3
b34aab	0	Cell_size_DVI	cdm-c-8_RAW_ch00.tif	(x=114.82 y=18.26)	1	1	0.894796	1.20116	0.744945	4.69535	comp	CDM	3
b40ab	0	Cell_size_DVI	cdm-c-8_RAW_ch00.tif	(x=127.17 y=91.70)	1	1	1.54022	1.76702	0.87165	4.58141	comp	CDM	3
b40ba	0	Cell_size_DVI	cdm-c-8_RAW_ch00.tif	(x=126.17 y=91.65)	1	1	1.07396	1.40536	0.76419	4.68432	comp	CDM	3
b40aab	0	Cell_size_DVI	cdm-c-8_RAW_ch00.tif	(x=126.70 y=90.19)	1	1	1.15674	1.65369	0.699491	4.51875	comp	CDM	3
b40aaaa	0	Cell_size_DVI	cdm-c-8_RAW_ch00.tif	(x=125.54 y=89.54)	1	1	1.53394	1.86088	0.824306	4.32565	comp	CDM	3
b40aaaba	0	Cell_size_DVI	cdm-c-8_RAW_ch00.tif	(x=126.20 y=88.17)	1	1	0.870697	1.24063	0.701816	4.50161	comp	CDM	3
b40aaabba	0	Cell_size_DVI	cdm-c-8_RAW_ch00.tif	(x=126.80 y=87.16)	1	1	0.879079	1.36297	0.644972	4.53419	comp	CDM	3
b40aaabbba	0	Cell_size_DVI	cdm-c-8_RAW_ch00.tif	(x=127.16 y=86.10)	1	1	0.818309	1.18712	0.689323	4.52963	comp	CDM	3
b40aaabbbba	0	Cell_size_DVI	cdm-c-8_RAW_ch00.tif	(x=127.99 y=85.53)	1	1	0.687337	1.16978	0.587578	4.46166	comp	CDM	3
b9	0	Cell_size_DVI	cdm-c-10_RAW_ch00.tif	(x=42.19 y=49.52)	1	1	1.42706	1.65875	0.860325	4.22056	comp	CDM	3
b12	0	Cell_size_DVI	cdm-c-10_RAW_ch00.tif	(x=48.08 y=57.48)	1	1	1.48364	1.50613	0.985071	4.38421	comp	CDM	3
b14	0	Cell_size_DVI	cdm-c-10_RAW_ch00.tif	(x=54.04 y=37.73)	1	1	1.33067	1.62363	0.819561	4.16073	comp	CDM	3
b17	0	Cell_size_DVI	cdm-c-10_RAW_ch00.tif	(x=62.81 y=30.88)	1	1	0.970235	1.26406	0.767554	4.20955	comp	CDM	3
b19	0	Cell_size_DVI	cdm-c-10_RAW_ch00.tif	(x=70.47 y=68.37)	1	1	1.42602	1.58742	0.898325	4.15279	comp	CDM	3
b23	0	Cell_size_DVI	cdm-c-10_RAW_ch00.tif	(x=81.42 y=47.37)	1	1	1.75397	1.71037	1.02549	4.11944	comp	CDM	3
b26	0	Cell_size_DVI	cdm-c-10_RAW_ch00.tif	(x=87.32 y=51.51)	1	1	1.9258	1.93594	0.994762	4.1562	comp	CDM	3
b27	0	Cell_size_DVI	cdm-c-10_RAW_ch00.tif	(x=90.23 y=45.24)	1	1	1.3621	1.49215	0.912845	4.19658	comp	CDM	3
b28	0	Cell_size_DVI	cdm-c-10_RAW_ch00.tif	(x=91.54 y=21.66)	1	1	1.35581	1.52788	0.88738	4.29673	comp	CDM	3
b30	0	Cell_size_DVI	cdm-c-10_RAW_ch00.tif	(x=107.04 y=40.68)	1	1	1.19236	1.38547	0.860622	4.1724	comp	CDM	3
b1a	0	Cell_size_DVI	cdm-c-10_RAW_ch00.tif	(x=13.94 y=50.24)	1	1	1.03205	1.31445	0.785161	4.26339	comp	CDM	3
b1b	0	Cell_size_DVI	cdm-c-10_RAW_ch00.tif	(x=15.06 y=49.74)	1	1	1.1997	1.36604	0.878227	4.23117	comp	CDM	3
b3b	0	Cell_size_DVI	cdm-c-10_RAW_ch00.tif	(x=29.70 y=15.47)	1	1	1.57585	1.75064	0.900156	3.98474	comp	CDM	3
b3ab	0	Cell_size_DVI	cdm-c-10_RAW_ch00.tif	(x=28.68 y=15.91)	1	1	1.48679	1.9959	0.74492	3.90178	comp	CDM	3
b4b	0	Cell_size_DVI	cdm-c-10_RAW_ch00.tif	(x=34.51 y=55.79)	1	1	0.895844	1.20159	0.745546	3.99384	comp	CDM	3
b4ab	0	Cell_size_DVI	cdm-c-10_RAW_ch00.tif	(x=33.28 y=56.07)	1	1	1.45116	1.83936	0.788949	3.95294	comp	CDM	3
b4aaa	0	Cell_size_DVI	cdm-c-10_RAW_ch00.tif	(x=31.18 y=55.37)	1	1	0.961853	1.30002	0.739875	4.0919	comp	CDM	3
b4aaba	0	Cell_size_DVI	cdm-c-10_RAW_ch00.tif	(x=32.32 y=55.59)	1	1	1.63766	1.72562	0.94903	3.99834	comp	CDM	3
b4aabb	0	Cell_size_DVI	cdm-c-10_RAW_ch00.tif	(x=33.07 y=54.47)	1	1	0.740774	1.10483	0.670486	4.03354	comp	CDM	3
b7a	0	Cell_size_DVI	cdm-c-10_RAW_ch00.tif	(x=35.94 y=61.76)	1	1	1.43754	1.69437	0.848422	4.29824	comp	CDM	3
b7ba	0	Cell_size_DVI	cdm-c-10_RAW_ch00.tif	(x=37.27 y=61.12)	1	1	1.41659	1.78765	0.792428	3.93295	comp	CDM	3
b7bb	0	Cell_size_DVI	cdm-c-10_RAW_ch00.tif	(x=38.30 y=61.42)	1	1	1.15779	1.45482	0.795829	4.07482	comp	CDM	3
b13a	0	Cell_size_DVI	cdm-c-10_RAW_ch00.tif	(x=48.39 y=36.06)	1	1	0.882223	1.24359	0.709418	4.24856	comp	CDM	3
b13b	0	Cell_size_DVI	cdm-c-10_RAW_ch00.tif	(x=49.38 y=36.25)	1	1	0.764872	1.10246	0.693788	4.08008	comp	CDM	3
b11a	0	Cell_size_DVI	cdm-c-10_RAW_ch00.tif	(x=47.42 y=47.34)	1	1	1.33591	1.6022	0.833797	4.20891	comp	CDM	3
b11b	0	Cell_size_DVI	cdm-c-10_RAW_ch00.tif	(x=48.37 y=46.99)	1	1	1.30657	1.61879	0.807128	4.01404	comp	CDM	3
b8a	0	Cell_size_DVI	cdm-c-10_RAW_ch00.tif	(x=38.90 y=58.03)	1	1	1.53079	1.72562	0.887097	4.07589	comp	CDM	3
b8ba	0	Cell_size_DVI	cdm-c-10_RAW_ch00.tif	(x=40.54 y=57.91)	1	1	1.53603	1.75183	0.876814	3.9832	comp	CDM	3
b8bbb	0	Cell_size_DVI	cdm-c-10_RAW_ch00.tif	(x=43.50 y=54.54)	1	1	0.787923	1.14808	0.686295	3.87855	comp	CDM	3
b5b	0	Cell_size_DVI	cdm-c-10_RAW_ch00.tif	(x=33.42 y=45.39)	1	1	0.816213	1.13246	0.720742	4.16406	comp	CDM	3
b5ab	0	Cell_size_DVI	cdm-c-10_RAW_ch00.tif	(x=33.43 y=44.33)	1	1	0.814118	1.16709	0.697561	4.05611	comp	CDM	3
b10b	0	Cell_size_DVI	cdm-c-10_RAW_ch00.tif	(x=45.27 y=76.60)	1	1	0.684194	1.09913	0.622489	3.94375	comp	CDM	3
b10aa	0	Cell_size_DVI	cdm-c-10_RAW_ch00.tif	(x=44.47 y=75.29)	1	1	1.23427	1.62557	0.759287	4.14146	comp	CDM	3
b10ab	0	Cell_size_DVI	cdm-c-10_RAW_ch00.tif	(x=44.35 y=76.38)	1	1	0.611898	1.01125	0.605091	4.08526	comp	CDM	3
b15b	0	Cell_size_DVI	cdm-c-10_RAW_ch00.tif	(x=60.01 y=68.91)	1	1	1.25732	1.51134	0.831929	3.89042	comp	CDM	3
b15aa	0	Cell_size_DVI	cdm-c-10_RAW_ch00.tif	(x=58.35 y=69.20)	1	1	1.49098	1.89436	0.78706	3.96453	comp	CDM	3
b15ab	0	Cell_size_DVI	cdm-c-10_RAW_ch00.tif	(x=58.93 y=70.01)	1	1	1.645	1.97214	0.83412	3.82472	comp	CDM	3
b16a	0	Cell_size_DVI	cdm-c-10_RAW_ch00.tif	(x=58.54 y=48.51)	1	1	1.27933	1.61846	0.790458	4.10518	comp	CDM	3
b18a	0	Cell_size_DVI	cdm-c-10_RAW_ch00.tif	(x=66.21 y=73.70)	1	1	0.598277	0.973772	0.614391	3.98411	comp	CDM	3
b18b	0	Cell_size_DVI	cdm-c-10_RAW_ch00.tif	(x=67.03 y=74.01)	1	1	0.913656	1.23894	0.737447	3.98238	comp	CDM	3
b21a	0	Cell_size_DVI	cdm-c-10_RAW_ch00.tif	(x=73.82 y=67.21)	1	1	1.59575	1.7241	0.925557	4.20689	comp	CDM	3
b21b	0	Cell_size_DVI	cdm-c-10_RAW_ch00.tif	(x=75.12 y=66.75)	1	1	1.16826	1.35526	0.862019	4.12763	comp	CDM	3
b20a	0	Cell_size_DVI	cdm-c-10_RAW_ch00.tif	(x=72.35 y=25.56)	1	1	0.935659	1.30203	0.718613	4.23052	comp	CDM	3
b20b	0	Cell_size_DVI	cdm-c-10_RAW_ch00.tif	(x=73.38 y=25.72)	1	1	0.999573	1.30485	0.766046	4.0967	comp	CDM	3
b24b	0	Cell_size_DVI	cdm-c-10_RAW_ch00.tif	(x=84.81 y=30.56)	1	1	1.00586	1.24527	0.807743	4.10516	comp	CDM	3
b24aa	0	Cell_size_DVI	cdm-c-10_RAW_ch00.tif	(x=82.85 y=29.87)	1	1	0.97757	1.26406	0.773357	4.04243	comp	CDM	3
b24ab	0	Cell_size_DVI	cdm-c-10_RAW_ch00.tif	(x=83.89 y=29.67)	1	1	1.20494	1.59236	0.756699	4.06948	comp	CDM	3
b29a	0	Cell_size_DVI	cdm-c-10_RAW_ch00.tif	(x=91.99 y=42.57)	1	1	1.59575	1.84533	0.864751	4.10837	comp	CDM	3
b29b	0	Cell_size_DVI	cdm-c-10_RAW_ch00.tif	(x=92.12 y=43.70)	1	1	1.62928	1.79788	0.906225	4.24934	comp	CDM	3
b31a	0	Cell_size_DVI	cdm-c-10_RAW_ch00.tif	(x=112.93 y=52.91)	1	1	1.17665	1.42462	0.825939	4.02541	comp	CDM	3
b31b	0	Cell_size_DVI	cdm-c-10_RAW_ch00.tif	(x=113.12 y=53.90)	1	1	1.009	1.2838	0.78595	3.97969	comp	CDM	3
b4	0	Cell_size_DVI	cdm-d-3_RAW_ch00.tif	(x=17.16 y=80.59)	1	1	1.45116	1.66096	0.87369	3.8121	delta_yebC	CDM	3
b14	0	Cell_size_DVI	cdm-d-3_RAW_ch00.tif	(x=80.86 y=108.76)	1	1	1.46793	1.68818	0.869534	3.59264	delta_yebC	CDM	3
b19	0	Cell_size_DVI	cdm-d-3_RAW_ch00.tif	(x=109.80 y=85.73)	1	1	1.27095	1.40685	0.903395	3.73524	delta_yebC	CDM	3
b1a	0	Cell_size_DVI	cdm-d-3_RAW_ch00.tif	(x=2.39 y=79.79)	1	1	0.842407	1.1403	0.73876	3.7249	delta_yebC	CDM	3
b1b	0	Cell_size_DVI	cdm-d-3_RAW_ch00.tif	(x=3.47 y=80.55)	1	1	1.48574	1.74314	0.852335	3.46491	delta_yebC	CDM	3
b5a	0	Cell_size_DVI	cdm-d-3_RAW_ch00.tif	(x=21.18 y=91.66)	1	1	1.14417	1.34128	0.853042	3.76067	delta_yebC	CDM	3
b5b	0	Cell_size_DVI	cdm-d-3_RAW_ch00.tif	(x=21.94 y=92.85)	1	1	1.35896	1.63809	0.829599	3.70475	delta_yebC	CDM	3
b6a	0	Cell_size_DVI	cdm-d-3_RAW_ch00.tif	(x=25.22 y=67.16)	1	1	1.61881	1.69622	0.954358	3.70985	delta_yebC	CDM	3
b7b	0	Cell_size_DVI	cdm-d-3_RAW_ch00.tif	(x=44.14 y=70.71)	1	1	1.02891	1.54188	0.667309	3.39523	delta_yebC	CDM	3
b7aba	0	Cell_size_DVI	cdm-d-3_RAW_ch00.tif	(x=41.35 y=71.63)	1	1	1.0331	1.37407	0.751852	3.34914	delta_yebC	CDM	3
b7abb	0	Cell_size_DVI	cdm-d-3_RAW_ch00.tif	(x=42.68 y=70.72)	1	1	1.33067	1.98405	0.670681	3.21412	delta_yebC	CDM	3
b2a	0	Cell_size_DVI	cdm-d-3_RAW_ch00.tif	(x=3.94 y=40.94)	1	1	0.812022	1.16754	0.695498	3.68935	delta_yebC	CDM	3
b2b	0	Cell_size_DVI	cdm-d-3_RAW_ch00.tif	(x=4.76 y=40.55)	1	1	0.61085	0.973772	0.627303	3.61808	delta_yebC	CDM	3
b3b	0	Cell_size_DVI	cdm-d-3_RAW_ch00.tif	(x=14.87 y=52.20)	1	1	0.935659	1.20464	0.776711	3.7538	delta_yebC	CDM	3
b3ab	0	Cell_size_DVI	cdm-d-3_RAW_ch00.tif	(x=14.03 y=52.82)	1	1	0.824595	1.33187	0.619126	3.7965	delta_yebC	CDM	3
b8a	0	Cell_size_DVI	cdm-d-3_RAW_ch00.tif	(x=47.15 y=91.38)	1	1	0.871745	1.16709	0.746938	3.75939	delta_yebC	CDM	3
b8b	0	Cell_size_DVI	cdm-d-3_RAW_ch00.tif	(x=47.47 y=92.38)	1	1	0.919942	1.18756	0.774649	3.64649	delta_yebC	CDM	3
b9a	0	Cell_size_DVI	cdm-d-3_RAW_ch00.tif	(x=59.32 y=64.95)	1	1	0.763825	1.15898	0.659047	3.65122	delta_yebC	CDM	3
b9bb	0	Cell_size_DVI	cdm-d-3_RAW_ch00.tif	(x=60.31 y=65.05)	1	1	0.730296	1.11803	0.653199	3.47077	delta_yebC	CDM	3
b9bab	0	Cell_size_DVI	cdm-d-3_RAW_ch00.tif	(x=60.86 y=65.76)	1	1	0.705149	1.10625	0.637421	3.16346	delta_yebC	CDM	3
b9baab	0	Cell_size_DVI	cdm-d-3_RAW_ch00.tif	(x=62.17 y=66.13)	1	1	1.32648	1.79467	0.73912	3.40982	delta_yebC	CDM	3
b9baaab	0	Cell_size_DVI	cdm-d-3_RAW_ch00.tif	(x=63.58 y=65.26)	1	1	1.27199	1.88744	0.673926	3.38938	delta_yebC	CDM	3
b9baaaab	0	Cell_size_DVI	cdm-d-3_RAW_ch00.tif	(x=63.76 y=63.98)	1	1	0.634949	1.13061	0.561598	3.24241	delta_yebC	CDM	3
b9baaaaab	0	Cell_size_DVI	cdm-d-3_RAW_ch00.tif	(x=63.30 y=63.29)	1	1	0.577321	0.956401	0.603639	3.44531	delta_yebC	CDM	3
b9baaaaaaa	0	Cell_size_DVI	cdm-d-3_RAW_ch00.tif	(x=60.56 y=63.48)	1	1	1.16512	1.60742	0.724839	3.48911	delta_yebC	CDM	3
b9baaaaaab	0	Cell_size_DVI	cdm-d-3_RAW_ch00.tif	(x=62.12 y=63.11)	1	1	1.12321	1.67102	0.67217	3.45179	delta_yebC	CDM	3
b13a	0	Cell_size_DVI	cdm-d-3_RAW_ch00.tif	(x=79.24 y=53.53)	1	1	1.10749	1.3401	0.826423	3.77913	delta_yebC	CDM	3
b13bb	0	Cell_size_DVI	cdm-d-3_RAW_ch00.tif	(x=79.41 y=54.62)	1	1	0.904226	1.32872	0.680525	3.76828	delta_yebC	CDM	3
b13baa	0	Cell_size_DVI	cdm-d-3_RAW_ch00.tif	(x=79.26 y=55.69)	1	1	0.963949	1.32872	0.725472	3.84109	delta_yebC	CDM	3
b13bab	0	Cell_size_DVI	cdm-d-3_RAW_ch00.tif	(x=79.34 y=56.70)	1	1	0.973379	1.24063	0.784581	3.84574	delta_yebC	CDM	3
b11a	0	Cell_size_DVI	cdm-d-3_RAW_ch00.tif	(x=72.67 y=75.51)	1	1	1.32543	1.56247	0.848292	3.51371	delta_yebC	CDM	3
b11b	0	Cell_size_DVI	cdm-d-3_RAW_ch00.tif	(x=73.38 y=76.84)	1	1	1.4103	1.5217	0.926791	3.60823	delta_yebC	CDM	3
b10a	0	Cell_size_DVI	cdm-d-3_RAW_ch00.tif	(x=62.07 y=46.22)	1	1	0.882223	1.22534	0.719983	3.84958	delta_yebC	CDM	3
b10b	0	Cell_size_DVI	cdm-d-3_RAW_ch00.tif	(x=62.96 y=45.69)	1	1	0.866506	1.15536	0.749987	3.8065	delta_yebC	CDM	3
b12a	0	Cell_size_DVI	cdm-d-3_RAW_ch00.tif	(x=75.79 y=45.67)	1	1	0.850789	1.19372	0.712721	3.6979	delta_yebC	CDM	3
b12b	0	Cell_size_DVI	cdm-d-3_RAW_ch00.tif	(x=76.60 y=45.06)	1	1	0.860219	1.17247	0.733684	3.77792	delta_yebC	CDM	3
b15a	0	Cell_size_DVI	cdm-d-3_RAW_ch00.tif	(x=82.28 y=42.59)	1	1	1.00062	1.2838	0.779421	3.87736	delta_yebC	CDM	3
b15b	0	Cell_size_DVI	cdm-d-3_RAW_ch00.tif	(x=82.59 y=41.64)	1	1	0.907369	1.23259	0.736151	3.88292	delta_yebC	CDM	3
b17b	0	Cell_size_DVI	cdm-d-3_RAW_ch00.tif	(x=96.09 y=45.92)	1	1	1.00272	1.34128	0.747584	3.52993	delta_yebC	CDM	3
b17ab	0	Cell_size_DVI	cdm-d-3_RAW_ch00.tif	(x=95.04 y=45.24)	1	1	1.01843	1.5337	0.664035	3.6227	delta_yebC	CDM	3
b16b	0	Cell_size_DVI	cdm-d-3_RAW_ch00.tif	(x=93.82 y=53.59)	1	1	0.96814	1.23259	0.785454	3.62659	delta_yebC	CDM	3
b16ab	0	Cell_size_DVI	cdm-d-3_RAW_ch00.tif	(x=92.67 y=53.52)	1	1	0.974426	1.36144	0.715735	3.47183	delta_yebC	CDM	3
b3	0	Cell_size_DVI	cdm-d-5_RAW_ch00.tif	(x=10.28 y=30.68)	1	1	1.47002	1.67634	0.876923	9.4958	delta_yebC	CDM	3
b4	0	Cell_size_DVI	cdm-d-5_RAW_ch00.tif	(x=12.72 y=105.76)	1	1	1.67853	1.75213	0.957992	9.32984	delta_yebC	CDM	3
b5	0	Cell_size_DVI	cdm-d-5_RAW_ch00.tif	(x=21.54 y=60.61)	1	1	1.37782	1.42204	0.968903	9.46333	delta_yebC	CDM	3
b7	0	Cell_size_DVI	cdm-d-5_RAW_ch00.tif	(x=36.08 y=14.42)	1	1	1.5025	1.79058	0.839115	9.08966	delta_yebC	CDM	3
b13	0	Cell_size_DVI	cdm-d-5_RAW_ch00.tif	(x=70.61 y=14.96)	1	1	1.81055	1.92726	0.939439	9.62942	delta_yebC	CDM	3
b15	0	Cell_size_DVI	cdm-d-5_RAW_ch00.tif	(x=76.16 y=72.42)	1	1	1.20913	1.38282	0.874394	9.26286	delta_yebC	CDM	3
b16	0	Cell_size_DVI	cdm-d-5_RAW_ch00.tif	(x=76.59 y=20.63)	1	1	1.1756	1.31445	0.894367	9.2997	delta_yebC	CDM	3
b19	0	Cell_size_DVI	cdm-d-5_RAW_ch00.tif	(x=100.66 y=115.73)	1	1	1.35791	1.64447	0.825741	8.87885	delta_yebC	CDM	3
b20	0	Cell_size_DVI	cdm-d-5_RAW_ch00.tif	(x=100.56 y=70.45)	1	1	1.23742	1.34128	0.922567	9.42136	delta_yebC	CDM	3
b21	0	Cell_size_DVI	cdm-d-5_RAW_ch00.tif	(x=108.47 y=62.86)	1	1	1.28981	1.51134	0.85342	9.51942	delta_yebC	CDM	3
b22	0	Cell_size_DVI	cdm-d-5_RAW_ch00.tif	(x=120.94 y=124.79)	1	1	1.86294	1.83708	1.01407	8.62396	delta_yebC	CDM	3
b2a	0	Cell_size_DVI	cdm-d-5_RAW_ch00.tif	(x=4.23 y=2.74)	1	1	0.93042	1.36144	0.683411	8.34271	delta_yebC	CDM	3
b2b	0	Cell_size_DVI	cdm-d-5_RAW_ch00.tif	(x=4.36 y=4.01)	1	1	0.928324	1.36451	0.680335	8.4597	delta_yebC	CDM	3
b6a	0	Cell_size_DVI	cdm-d-5_RAW_ch00.tif	(x=30.58 y=7.46)	1	1	0.863363	1.21633	0.709811	9.20545	delta_yebC	CDM	3
b6b	0	Cell_size_DVI	cdm-d-5_RAW_ch00.tif	(x=31.26 y=8.25)	1	1	0.838216	1.10103	0.761301	8.92588	delta_yebC	CDM	3
b1b	0	Cell_size_DVI	cdm-d-5_RAW_ch00.tif	(x=2.24 y=24.77)	1	1	0.849742	1.13292	0.750042	8.99545	delta_yebC	CDM	3
b8b	0	Cell_size_DVI	cdm-d-5_RAW_ch00.tif	(x=53.74 y=26.36)	1	1	1.21437	1.77766	0.683126	8.76659	delta_yebC	CDM	3
b8ab	0	Cell_size_DVI	cdm-d-5_RAW_ch00.tif	(x=51.10 y=27.39)	1	1	1.05825	1.47627	0.716841	9.23948	delta_yebC	CDM	3
b9b	0	Cell_size_DVI	cdm-d-5_RAW_ch00.tif	(x=53.13 y=91.37)	1	1	1.39249	1.686	0.825911	9.10146	delta_yebC	CDM	3
b9ab	0	Cell_size_DVI	cdm-d-5_RAW_ch00.tif	(x=51.60 y=90.83)	1	1	1.3621	1.70362	0.799533	9.29539	delta_yebC	CDM	3
b9aaa	0	Cell_size_DVI	cdm-d-5_RAW_ch00.tif	(x=50.98 y=89.58)	1	1	1.11064	1.39526	0.796006	9.15023	delta_yebC	CDM	3
b9aaba	0	Cell_size_DVI	cdm-d-5_RAW_ch00.tif	(x=51.69 y=88.55)	1	1	0.984904	1.59892	0.615979	8.91723	delta_yebC	CDM	3
b9aabbb	0	Cell_size_DVI	cdm-d-5_RAW_ch00.tif	(x=52.82 y=87.65)	1	1	1.24685	1.59892	0.779803	8.76008	delta_yebC	CDM	3
b9aabbaaa	0	Cell_size_DVI	cdm-d-5_RAW_ch00.tif	(x=52.86 y=85.67)	1	1	1.55594	1.79058	0.868958	9.24639	delta_yebC	CDM	3
b9aabbaab	0	Cell_size_DVI	cdm-d-5_RAW_ch00.tif	(x=53.66 y=86.43)	1	1	1.16302	1.46272	0.795112	8.62399	delta_yebC	CDM	3
b9aabbabba	0	Cell_size_DVI	cdm-d-5_RAW_ch00.tif	(x=56.42 y=84.32)	1	1	1.34219	1.74494	0.769191	8.86117	delta_yebC	CDM	3
b9aabbabaa	0	Cell_size_DVI	cdm-d-5_RAW_ch00.tif	(x=54.67 y=85.76)	1	1	0.750204	1.17247	0.639851	8.8365	delta_yebC	CDM	3
b9aabbabab	0	Cell_size_DVI	cdm-d-5_RAW_ch00.tif	(x=55.54 y=85.37)	1	1	0.800497	1.20855	0.662361	8.3036	delta_yebC	CDM	3
b10a	0	Cell_size_DVI	cdm-d-5_RAW_ch00.tif	(x=57.24 y=76.80)	1	1	1.26466	1.78031	0.710359	9.01695	delta_yebC	CDM	3
b12a	0	Cell_size_DVI	cdm-d-5_RAW_ch00.tif	(x=64.03 y=115.75)	1	1	1.64395	1.63008	1.00851	9.01897	delta_yebC	CDM	3
b12b	0	Cell_size_DVI	cdm-d-5_RAW_ch00.tif	(x=64.76 y=117.31)	1	1	1.94571	2.01471	0.965751	8.46643	delta_yebC	CDM	3
b14a	0	Cell_size_DVI	cdm-d-5_RAW_ch00.tif	(x=74.75 y=52.43)	1	1	0.93042	1.31445	0.707841	9.40999	delta_yebC	CDM	3
b14b	0	Cell_size_DVI	cdm-d-5_RAW_ch00.tif	(x=75.82 y=51.85)	1	1	1.05615	1.49636	0.705816	9.49395	delta_yebC	CDM	3
b17a	0	Cell_size_DVI	cdm-d-5_RAW_ch00.tif	(x=80.19 y=47.93)	1	1	0.766968	1.10815	0.692118	9.19554	delta_yebC	CDM	3
b17b	0	Cell_size_DVI	cdm-d-5_RAW_ch00.tif	(x=81.08 y=48.82)	1	1	1.43021	1.69715	0.84271	9.24166	delta_yebC	CDM	3
b18a	0	Cell_size_DVI	cdm-d-5_RAW_ch00.tif	(x=81.82 y=82.87)	1	1	1.57061	1.82564	0.860306	9.21761	delta_yebC	CDM	3
b18ba	0	Cell_size_DVI	cdm-d-5_RAW_ch00.tif	(x=83.32 y=83.12)	1	1	1.20389	1.74314	0.690644	9.07578	delta_yebC	CDM	3
b18bba	0	Cell_size_DVI	cdm-d-5_RAW_ch00.tif	(x=83.64 y=84.33)	1	1	1.3181	1.44361	0.913054	8.9892	delta_yebC	CDM	3
b18bbb	0	Cell_size_DVI	cdm-d-5_RAW_ch00.tif	(x=84.35 y=85.45)	1	1	1.33591	1.52376	0.876715	8.95985	delta_yebC	CDM	3
b2	0	Cell_size_DVI	cdm-d-8_RAW_ch00.tif	(x=19.11 y=126.62)	1	1	1.42811	1.67853	0.850812	11.8119	delta_yebC	CDM	3
b5	0	Cell_size_DVI	cdm-d-8_RAW_ch00.tif	(x=43.04 y=73.59)	1	1	1.51612	1.68351	0.900571	12.4209	delta_yebC	CDM	3
b7	0	Cell_size_DVI	cdm-d-8_RAW_ch00.tif	(x=58.03 y=127.86)	1	1	1.69739	1.72896	0.981742	11.7786	delta_yebC	CDM	3
b9	0	Cell_size_DVI	cdm-d-8_RAW_ch00.tif	(x=64.81 y=44.86)	1	1	2.19298	2.27531	0.963818	12.924	delta_yebC	CDM	3
b11	0	Cell_size_DVI	cdm-d-8_RAW_ch00.tif	(x=83.13 y=90.78)	1	1	1.26361	1.39451	0.906132	11.6214	delta_yebC	CDM	3
b13	0	Cell_size_DVI	cdm-d-8_RAW_ch00.tif	(x=103.58 y=105.40)	1	1	1.23008	1.41132	0.871586	11.7516	delta_yebC	CDM	3
b15	0	Cell_size_DVI	cdm-d-8_RAW_ch00.tif	(x=120.93 y=103.60)	1	1	1.35581	1.59269	0.851275	11.7417	delta_yebC	CDM	3
b16	0	Cell_size_DVI	cdm-d-8_RAW_ch00.tif	(x=121.25 y=58.07)	1	1	1.05196	1.33305	0.78914	11.7777	delta_yebC	CDM	3
b17	0	Cell_size_DVI	cdm-d-8_RAW_ch00.tif	(x=122.96 y=13.58)	1	1	0.91156	1.16978	0.779257	10.6823	delta_yebC	CDM	3
b1a	0	Cell_size_DVI	cdm-d-8_RAW_ch00.tif	(x=9.17 y=24.13)	1	1	0.940898	1.37331	0.68513	11.8198	delta_yebC	CDM	3
b1b	0	Cell_size_DVI	cdm-d-8_RAW_ch00.tif	(x=9.57 y=25.29)	1	1	1.09911	1.36566	0.80482	11.693	delta_yebC	CDM	3
b4a	0	Cell_size_DVI	cdm-d-8_RAW_ch00.tif	(x=34.87 y=9.42)	1	1	0.91156	1.15898	0.786517	12.1221	delta_yebC	CDM	3
b4b	0	Cell_size_DVI	cdm-d-8_RAW_ch00.tif	(x=35.65 y=10.23)	1	1	1.11273	1.34751	0.825768	11.7744	delta_yebC	CDM	3
b6a	0	Cell_size_DVI	cdm-d-8_RAW_ch00.tif	(x=48.50 y=44.47)	1	1	1.28981	1.549	0.832671	12.2091	delta_yebC	CDM	3
b6b	0	Cell_size_DVI	cdm-d-8_RAW_ch00.tif	(x=48.46 y=43.02)	1	1	1.11797	1.57649	0.709153	12.2603	delta_yebC	CDM	3
b8a	0	Cell_size_DVI	cdm-d-8_RAW_ch00.tif	(x=60.77 y=34.33)	1	1	1.08444	1.28502	0.843908	12.5246	delta_yebC	CDM	3
b8b	0	Cell_size_DVI	cdm-d-8_RAW_ch00.tif	(x=61.13 y=35.51)	1	1	1.21751	1.35565	0.898099	12.2845	delta_yebC	CDM	3
b10b	0	Cell_size_DVI	cdm-d-8_RAW_ch00.tif	(x=71.57 y=77.60)	1	1	1.1997	1.49215	0.804006	11.6793	delta_yebC	CDM	3
b10aa	0	Cell_size_DVI	cdm-d-8_RAW_ch00.tif	(x=70.80 y=75.67)	1	1	0.599325	0.982875	0.609767	11.1971	delta_yebC	CDM	3
b10ab	0	Cell_size_DVI	cdm-d-8_RAW_ch00.tif	(x=71.05 y=76.51)	1	1	0.795258	1.20116	0.662076	12.0744	delta_yebC	CDM	3
b12a	0	Cell_size_DVI	cdm-d-8_RAW_ch00.tif	(x=103.38 y=86.24)	1	1	0.935659	1.17336	0.797419	12.1665	delta_yebC	CDM	3
b12b	0	Cell_size_DVI	cdm-d-8_RAW_ch00.tif	(x=103.71 y=87.37)	1	1	1.13683	1.39789	0.813249	11.8927	delta_yebC	CDM	3
b18a	0	Cell_size_DVI	cdm-d-8_RAW_ch00.tif	(x=124.68 y=70.91)	1	1	1.0111	1.36144	0.742671	11.8159	delta_yebC	CDM	3
b18b	0	Cell_size_DVI	cdm-d-8_RAW_ch00.tif	(x=125.43 y=70.02)	1	1	0.955566	1.21891	0.783953	11.7791	delta_yebC	CDM	3
b13	0	Cell_size_DVI	cdm-w-3_RAW_ch00.tif	(x=18.24 y=57.16)	1	1	1.3181	1.46272	0.901127	7.26442	WT	CDM	3
b15	0	Cell_size_DVI	cdm-w-3_RAW_ch00.tif	(x=19.09 y=64.65)	1	1	1.65129	1.91964	0.860207	7.26463	WT	CDM	3
b18	0	Cell_size_DVI	cdm-w-3_RAW_ch00.tif	(x=32.86 y=36.38)	1	1	1.2458	1.45085	0.858667	7.24204	WT	CDM	3
b19	0	Cell_size_DVI	cdm-w-3_RAW_ch00.tif	(x=34.43 y=56.93)	1	1	1.10435	1.31445	0.840163	7.50794	WT	CDM	3
b22	0	Cell_size_DVI	cdm-w-3_RAW_ch00.tif	(x=49.73 y=130.39)	1	1	1.20179	1.35565	0.886506	7.1291	WT	CDM	3
b25	0	Cell_size_DVI	cdm-w-3_RAW_ch00.tif	(x=51.64 y=53.19)	1	1	1.68062	1.58742	1.05872	7.51781	WT	CDM	3
b35	0	Cell_size_DVI	cdm-w-3_RAW_ch00.tif	(x=78.08 y=42.90)	1	1	1.14207	1.36451	0.836981	7.17164	WT	CDM	3
b38	0	Cell_size_DVI	cdm-w-3_RAW_ch00.tif	(x=84.65 y=41.39)	1	1	1.58632	1.77442	0.893998	7.67398	WT	CDM	3
b40	0	Cell_size_DVI	cdm-w-3_RAW_ch00.tif	(x=85.01 y=106.16)	1	1	1.85455	2.0318	0.912763	7.24895	WT	CDM	3
b42	0	Cell_size_DVI	cdm-w-3_RAW_ch00.tif	(x=89.51 y=98.38)	1	1	2.10288	1.77442	1.18511	7.33882	WT	CDM	3
b44	0	Cell_size_DVI	cdm-w-3_RAW_ch00.tif	(x=97.66 y=63.79)	1	1	1.75816	1.74914	1.00516	7.39616	WT	CDM	3
b52	0	Cell_size_DVI	cdm-w-3_RAW_ch00.tif	(x=129.28 y=114.14)	1	1	0.660095	0.973772	0.677875	6.4681	WT	CDM	3
b12b	0	Cell_size_DVI	cdm-w-3_RAW_ch00.tif	(x=19.02 y=73.58)	1	1	1.68377	2.10076	0.801502	6.82678	WT	CDM	3
b16a	0	Cell_size_DVI	cdm-w-3_RAW_ch00.tif	(x=24.13 y=76.17)	1	1	1.11483	1.28991	0.86427	7.36289	WT	CDM	3
b16bb	0	Cell_size_DVI	cdm-w-3_RAW_ch00.tif	(x=25.30 y=76.40)	1	1	0.966044	1.26074	0.766251	7.0723	WT	CDM	3
b16baa	0	Cell_size_DVI	cdm-w-3_RAW_ch00.tif	(x=25.21 y=77.43)	1	1	1.01948	1.34284	0.759199	6.82396	WT	CDM	3
b16baba	0	Cell_size_DVI	cdm-w-3_RAW_ch00.tif	(x=26.70 y=77.38)	1	1	1.21541	1.5337	0.79247	6.6117	WT	CDM	3
b16babb	0	Cell_size_DVI	cdm-w-3_RAW_ch00.tif	(x=27.90 y=77.84)	1	1	0.950328	1.24359	0.764183	6.71731	WT	CDM	3
b17b	0	Cell_size_DVI	cdm-w-3_RAW_ch00.tif	(x=30.42 y=77.86)	1	1	1.23218	1.5378	0.801262	7.18712	WT	CDM	3
b24b	0	Cell_size_DVI	cdm-w-3_RAW_ch00.tif	(x=52.08 y=33.47)	1	1	1.77807	2.00924	0.884943	7.33442	WT	CDM	3
b24aa	0	Cell_size_DVI	cdm-w-3_RAW_ch00.tif	(x=50.61 y=31.59)	1	1	0.919942	1.21331	0.75821	7.41656	WT	CDM	3
b24ab	0	Cell_size_DVI	cdm-w-3_RAW_ch00.tif	(x=51.59 y=32.03)	1	1	0.835073	1.17291	0.711966	7.17084	WT	CDM	3
b26a	0	Cell_size_DVI	cdm-w-3_RAW_ch00.tif	(x=52.95 y=30.36)	1	1	0.808879	1.12177	0.721072	7.23605	WT	CDM	3
b26ba	0	Cell_size_DVI	cdm-w-3_RAW_ch00.tif	(x=54.24 y=30.14)	1	1	1.37153	1.74314	0.786817	7.01328	WT	CDM	3
b26bb	0	Cell_size_DVI	cdm-w-3_RAW_ch00.tif	(x=55.67 y=30.75)	1	1	1.20179	1.61846	0.742551	7.21845	WT	CDM	3
b29a	0	Cell_size_DVI	cdm-w-3_RAW_ch00.tif	(x=63.22 y=25.84)	1	1	1.09387	1.31086	0.834472	7.51018	WT	CDM	3
b29b	0	Cell_size_DVI	cdm-w-3_RAW_ch00.tif	(x=63.87 y=26.72)	1	1	1.21017	1.4102	0.858157	7.42264	WT	CDM	3
b20b	0	Cell_size_DVI	cdm-w-3_RAW_ch00.tif	(x=40.82 y=95.23)	1	1	1.21227	1.45085	0.835558	7.20944	WT	CDM	3
b20aa	0	Cell_size_DVI	cdm-w-3_RAW_ch00.tif	(x=39.41 y=96.23)	1	1	1.13054	1.34712	0.839229	7.23118	WT	CDM	3
b20ab	0	Cell_size_DVI	cdm-w-3_RAW_ch00.tif	(x=40.55 y=96.48)	1	1	1.16722	1.42755	0.817633	7.23125	WT	CDM	3
b21b	0	Cell_size_DVI	cdm-w-3_RAW_ch00.tif	(x=45.78 y=118.88)	1	1	0.916799	1.17826	0.778096	6.94212	WT	CDM	3
b32a	0	Cell_size_DVI	cdm-w-3_RAW_ch00.tif	(x=64.29 y=112.46)	1	1	0.922038	1.2838	0.71821	6.65254	WT	CDM	3
b32ba	0	Cell_size_DVI	cdm-w-3_RAW_ch00.tif	(x=64.50 y=113.96)	1	1	1.34743	1.50474	0.895461	6.96187	WT	CDM	3
b32bb	0	Cell_size_DVI	cdm-w-3_RAW_ch00.tif	(x=65.44 y=113.35)	1	1	1.67853	1.8777	0.893929	6.72875	WT	CDM	3
b23a	0	Cell_size_DVI	cdm-w-3_RAW_ch00.tif	(x=50.43 y=90.11)	1	1	1.11588	1.53882	0.725151	6.79598	WT	CDM	3
b27a	0	Cell_size_DVI	cdm-w-3_RAW_ch00.tif	(x=54.49 y=13.11)	1	1	0.978618	1.30645	0.749065	7.48344	WT	CDM	3
b27b	0	Cell_size_DVI	cdm-w-3_RAW_ch00.tif	(x=55.05 y=12.08)	1	1	0.978618	1.30203	0.751607	7.30854	WT	CDM	3
b31a	0	Cell_size_DVI	cdm-w-3_RAW_ch00.tif	(x=63.96 y=12.62)	1	1	0.887461	1.18712	0.747576	7.39414	WT	CDM	3
b31b	0	Cell_size_DVI	cdm-w-3_RAW_ch00.tif	(x=64.47 y=13.53)	1	1	0.845551	1.14443	0.738842	7.17352	WT	CDM	3
b34c	0	Cell_size_DVI	cdm-w-3_RAW_ch00.tif	(x=76.18 y=39.96)	1	1	0.95871	1.27725	0.750602	7.38168	WT	CDM	3
b34aa	0	Cell_size_DVI	cdm-w-3_RAW_ch00.tif	(x=75.03 y=38.52)	1	1	1.33905	1.55709	0.859968	7.20128	WT	CDM	3
b34ab	0	Cell_size_DVI	cdm-w-3_RAW_ch00.tif	(x=75.17 y=39.88)	1	1	1.04044	1.28502	0.809663	7.50417	WT	CDM	3
b37a	0	Cell_size_DVI	cdm-w-3_RAW_ch00.tif	(x=81.98 y=75.66)	1	1	2.0463	1.97453	1.03635	7.64654	WT	CDM	3
b37c	0	Cell_size_DVI	cdm-w-3_RAW_ch00.tif	(x=83.12 y=75.62)	1	1	1.20074	1.43743	0.835342	6.82321	WT	CDM	3
b39a	0	Cell_size_DVI	cdm-w-3_RAW_ch00.tif	(x=84.86 y=68.61)	1	1	1.20284	1.40051	0.858859	7.59152	WT	CDM	3
b39ba	0	Cell_size_DVI	cdm-w-3_RAW_ch00.tif	(x=85.55 y=69.41)	1	1	1.06768	1.53882	0.69383	7.17406	WT	CDM	3
b46a	0	Cell_size_DVI	cdm-w-3_RAW_ch00.tif	(x=101.32 y=92.29)	1	1	0.97757	1.26902	0.770332	7.07951	WT	CDM	3
b46b	0	Cell_size_DVI	cdm-w-3_RAW_ch00.tif	(x=102.26 y=92.61)	1	1	0.624471	0.997163	0.626248	6.77416	WT	CDM	3
b41a	0	Cell_size_DVI	cdm-w-3_RAW_ch00.tif	(x=85.59 y=21.28)	1	1	1.32438	1.85891	0.712451	7.0194	WT	CDM	3
b41bb	0	Cell_size_DVI	cdm-w-3_RAW_ch00.tif	(x=88.35 y=22.43)	1	1	0.774302	1.13061	0.684853	6.885	WT	CDM	3
b48b	0	Cell_size_DVI	cdm-w-3_RAW_ch00.tif	(x=107.48 y=23.25)	1	1	0.931468	1.22363	0.761235	7.15042	WT	CDM	3
b48aa	0	Cell_size_DVI	cdm-w-3_RAW_ch00.tif	(x=106.73 y=22.52)	1	1	0.938802	1.24947	0.75136	7.04334	WT	CDM	3
b48ab	0	Cell_size_DVI	cdm-w-3_RAW_ch00.tif	(x=107.21 y=21.50)	1	1	1.1494	1.35565	0.847861	7.02649	WT	CDM	3
b49a	0	Cell_size_DVI	cdm-w-3_RAW_ch00.tif	(x=107.40 y=4.52)	1	1	1.4082	1.79992	0.782371	7.15399	WT	CDM	3
b49b	0	Cell_size_DVI	cdm-w-3_RAW_ch00.tif	(x=107.78 y=3.09)	1	1	1.30867	1.62911	0.8033	7.04668	WT	CDM	3
b47b	0	Cell_size_DVI	cdm-w-3_RAW_ch00.tif	(x=106.10 y=37.77)	1	1	0.76592	1.12597	0.680233	7.0656	WT	CDM	3
b47ab	0	Cell_size_DVI	cdm-w-3_RAW_ch00.tif	(x=104.89 y=37.71)	1	1	1.17874	1.4367	0.820451	6.87064	WT	CDM	3
b47aab	0	Cell_size_DVI	cdm-w-3_RAW_ch00.tif	(x=104.33 y=38.85)	1	1	1.28038	1.58113	0.809784	7.10008	WT	CDM	3
b47aaaa	0	Cell_size_DVI	cdm-w-3_RAW_ch00.tif	(x=103.05 y=38.13)	1	1	0.994334	1.30485	0.762031	7.16874	WT	CDM	3
b47aaab	0	Cell_size_DVI	cdm-w-3_RAW_ch00.tif	(x=103.45 y=39.20)	1	1	0.671621	1.10246	0.609203	7.23142	WT	CDM	3
b50a	0	Cell_size_DVI	cdm-w-3_RAW_ch00.tif	(x=123.33 y=50.46)	1	1	1.02367	1.257	0.81438	7.18469	WT	CDM	3
b50b	0	Cell_size_DVI	cdm-w-3_RAW_ch00.tif	(x=124.25 y=50.98)	1	1	0.808879	1.14443	0.706798	7.04696	WT	CDM	3
b9	0	Cell_size_DVI	cdm-w-4_RAW_ch00.tif	(x=3.41 y=35.96)	1	1	1.06453	1.26902	0.838861	6.75321	WT	CDM	3
b10	0	Cell_size_DVI	cdm-w-4_RAW_ch00.tif	(x=4.54 y=94.75)	1	1	1.01424	1.28502	0.789279	6.59215	WT	CDM	3
b11	0	Cell_size_DVI	cdm-w-4_RAW_ch00.tif	(x=5.63 y=106.02)	1	1	1.0572	1.34712	0.784784	6.60321	WT	CDM	3
b14	0	Cell_size_DVI	cdm-w-4_RAW_ch00.tif	(x=11.30 y=34.96)	1	1	1.3841	1.49355	0.926719	6.90346	WT	CDM	3
b24	0	Cell_size_DVI	cdm-w-4_RAW_ch00.tif	(x=48.07 y=27.09)	1	1	1.78854	2.01965	0.885573	6.94925	WT	CDM	3
b30	0	Cell_size_DVI	cdm-w-4_RAW_ch00.tif	(x=51.22 y=64.44)	1	1	2.03267	2.11369	0.96167	6.93309	WT	CDM	3
b33	0	Cell_size_DVI	cdm-w-4_RAW_ch00.tif	(x=63.23 y=45.01)	1	1	1.59785	1.6521	0.967162	7.05298	WT	CDM	3
b37	0	Cell_size_DVI	cdm-w-4_RAW_ch00.tif	(x=79.30 y=31.03)	1	1	1.59471	1.67102	0.954331	7.03871	WT	CDM	3
b38	0	Cell_size_DVI	cdm-w-4_RAW_ch00.tif	(x=81.61 y=129.88)	1	1	1.3883	1.64352	0.84471	6.53066	WT	CDM	3
b41	0	Cell_size_DVI	cdm-w-4_RAW_ch00.tif	(x=86.44 y=115.64)	1	1	1.09178	1.34907	0.809284	6.52879	WT	CDM	3
b42	0	Cell_size_DVI	cdm-w-4_RAW_ch00.tif	(x=88.80 y=80.56)	1	1	1.87132	1.85891	1.00667	6.99452	WT	CDM	3
b43	0	Cell_size_DVI	cdm-w-4_RAW_ch00.tif	(x=93.76 y=122.84)	1	1	1.62404	1.65432	0.981699	6.77444	WT	CDM	3
b47	0	Cell_size_DVI	cdm-w-4_RAW_ch00.tif	(x=100.39 y=61.27)	1	1	1.40506	1.54188	0.911265	6.87678	WT	CDM	3
b49	0	Cell_size_DVI	cdm-w-4_RAW_ch00.tif	(x=103.99 y=69.49)	1	1	1.39773	1.67978	0.832091	6.82344	WT	CDM	3
b54	0	Cell_size_DVI	cdm-w-4_RAW_ch00.tif	(x=120.53 y=67.62)	1	1	1.20598	1.4367	0.839412	6.75431	WT	CDM	3
b57	0	Cell_size_DVI	cdm-w-4_RAW_ch00.tif	(x=129.17 y=10.94)	1	1	1.26571	1.50613	0.840371	6.06095	WT	CDM	3
b8ba	0	Cell_size_DVI	cdm-w-4_RAW_ch00.tif	(x=4.48 y=120.77)	1	1	0.752299	1.13846	0.660804	5.9151	WT	CDM	3
b8bb	0	Cell_size_DVI	cdm-w-4_RAW_ch00.tif	(x=4.78 y=119.88)	1	1	0.678955	1.13061	0.600521	5.54467	WT	CDM	3
b20a	0	Cell_size_DVI	cdm-w-4_RAW_ch00.tif	(x=42.54 y=35.23)	1	1	1.33172	1.41576	0.940635	7.26898	WT	CDM	3
b20b	0	Cell_size_DVI	cdm-w-4_RAW_ch00.tif	(x=43.12 y=36.18)	1	1	1.07396	1.36604	0.786185	6.77403	WT	CDM	3
b19b	0	Cell_size_DVI	cdm-w-4_RAW_ch00.tif	(x=33.38 y=22.36)	1	1	0.980713	1.23259	0.795655	6.45101	WT	CDM	3
b19ab	0	Cell_size_DVI	cdm-w-4_RAW_ch00.tif	(x=32.31 y=22.22)	1	1	1.06977	1.36566	0.783337	6.10939	WT	CDM	3
b17b	0	Cell_size_DVI	cdm-w-4_RAW_ch00.tif	(x=21.39 y=62.72)	1	1	1.30133	1.43341	0.907854	6.73314	WT	CDM	3
b17aa	0	Cell_size_DVI	cdm-w-4_RAW_ch00.tif	(x=21.25 y=65.14)	1	1	1.34115	1.47236	0.910883	6.97002	WT	CDM	3
b17ab	0	Cell_size_DVI	cdm-w-4_RAW_ch00.tif	(x=21.27 y=63.99)	1	1	0.928324	1.24569	0.745228	6.42542	WT	CDM	3
b31a	0	Cell_size_DVI	cdm-w-4_RAW_ch00.tif	(x=51.83 y=22.35)	1	1	1.63662	1.74494	0.937921	6.72441	WT	CDM	3
b31b	0	Cell_size_DVI	cdm-w-4_RAW_ch00.tif	(x=53.11 y=23.04)	1	1	1.11902	1.34128	0.834294	6.88348	WT	CDM	3
b29a	0	Cell_size_DVI	cdm-w-4_RAW_ch00.tif	(x=50.53 y=45.13)	1	1	1.0572	1.31166	0.806005	6.93948	WT	CDM	3
b29b	0	Cell_size_DVI	cdm-w-4_RAW_ch00.tif	(x=51.33 y=45.83)	1	1	0.74706	1.09195	0.68415	6.57343	WT	CDM	3
b35a	0	Cell_size_DVI	cdm-w-4_RAW_ch00.tif	(x=70.62 y=27.31)	1	1	0.970235	1.24527	0.779136	6.78191	WT	CDM	3
b35ba	0	Cell_size_DVI	cdm-w-4_RAW_ch00.tif	(x=71.57 y=27.60)	1	1	0.998525	1.27684	0.782026	6.94451	WT	CDM	3
b35bba	0	Cell_size_DVI	cdm-w-4_RAW_ch00.tif	(x=72.62 y=27.10)	1	1	1.14207	1.33069	0.858255	6.6889	WT	CDM	3
b35bbba	0	Cell_size_DVI	cdm-w-4_RAW_ch00.tif	(x=73.42 y=26.32)	1	1	1.02577	1.33462	0.768584	6.89268	WT	CDM	3
b35bbbb	0	Cell_size_DVI	cdm-w-4_RAW_ch00.tif	(x=74.44 y=26.79)	1	1	1.12111	1.4476	0.774465	6.53941	WT	CDM	3
b36a	0	Cell_size_DVI	cdm-w-4_RAW_ch00.tif	(x=73.70 y=113.21)	1	1	1.02891	1.24905	0.823753	6.53367	WT	CDM	3
b36b	0	Cell_size_DVI	cdm-w-4_RAW_ch00.tif	(x=74.13 y=112.10)	1	1	1.19341	1.45085	0.822558	6.53039	WT	CDM	3
b46a	0	Cell_size_DVI	cdm-w-4_RAW_ch00.tif	(x=99.46 y=80.08)	1	1	1.62614	2.09302	0.776935	6.39514	WT	CDM	3
b46b	0	Cell_size_DVI	cdm-w-4_RAW_ch00.tif	(x=100.81 y=80.34)	1	1	1.61566	1.89104	0.854376	6.54635	WT	CDM	3
b44a	0	Cell_size_DVI	cdm-w-4_RAW_ch00.tif	(x=95.87 y=79.44)	1	1	0.898987	1.17336	0.766166	6.84274	WT	CDM	3
b44bb	0	Cell_size_DVI	cdm-w-4_RAW_ch00.tif	(x=97.28 y=77.44)	1	1	1.06977	1.35526	0.789347	7.01194	WT	CDM	3
b44bab	0	Cell_size_DVI	cdm-w-4_RAW_ch00.tif	(x=97.86 y=79.03)	1	1	1.20598	1.55642	0.774844	5.8927	WT	CDM	3
b53a	0	Cell_size_DVI	cdm-w-4_RAW_ch00.tif	(x=118.77 y=47.14)	1	1	1.19236	1.47769	0.806913	6.85782	WT	CDM	3
b53b	0	Cell_size_DVI	cdm-w-4_RAW_ch00.tif	(x=119.59 y=46.12)	1	1	1.34324	1.70915	0.785913	6.70834	WT	CDM	3
b52aa	0	Cell_size_DVI	cdm-w-4_RAW_ch00.tif	(x=112.21 y=112.35)	1	1	1.009	1.2752	0.79125	6.67405	WT	CDM	3
b52ab	0	Cell_size_DVI	cdm-w-4_RAW_ch00.tif	(x=112.68 y=111.22)	1	1	1.16093	1.43743	0.807643	6.55225	WT	CDM	3
b52ba	0	Cell_size_DVI	cdm-w-4_RAW_ch00.tif	(x=113.21 y=112.67)	1	1	1.13578	1.38395	0.820681	6.36139	WT	CDM	3
b55b	0	Cell_size_DVI	cdm-w-4_RAW_ch00.tif	(x=129.21 y=25.92)	1	1	1.17246	1.58906	0.737827	6.59237	WT	CDM	3
b55aa	0	Cell_size_DVI	cdm-w-4_RAW_ch00.tif	(x=127.01 y=26.33)	1	1	1.25418	1.549	0.809673	6.34003	WT	CDM	3
b55ab	0	Cell_size_DVI	cdm-w-4_RAW_ch00.tif	(x=127.95 y=26.71)	1	1	1.4103	1.68973	0.834632	6.46588	WT	CDM	3
b56b	0	Cell_size_DVI	cdm-w-4_RAW_ch00.tif	(x=130.84 y=12.22)	1	1	1.02786	1.34634	0.763447	6.05901	WT	CDM	3
b56ab	0	Cell_size_DVI	cdm-w-4_RAW_ch00.tif	(x=129.88 y=12.43)	1	1	0.952423	1.24359	0.765868	6.06835	WT	CDM	3
