# Supplementary material for: RNA-binding protein YebC enhances translation of proline-rich amino acid stretches in bacteria
Source: Nat Commun. 2025 Jul 7;16:6262. doi: 10.1038/s41467-025-60687-4 (PMC12234827; doi:10.1038/s41467-025-60687-4)
Supplement: Supplementary file 12 — Source Data [file 41467_2025_60687_MOESM12_ESM.zip › 250519_Source_Data/Fig_S7_Spy_cell_infection.xlsx]

## Sheet: LDH
% S. pyogenes-induced LDH release
WT	ΔyebC	ΔyebC / yebC+
4.77	1.96	3.25
2.06	2.06	3.9
2.06	3.36	2.56
3.18	3.62	4.59

## Sheet: IL-1beta
IL-1β [pg/mL]
n.i.	WT	ΔyebC	ΔyebC / yebC+
0	281.726	175.82	196.274
2.512	259.968	226.589	312.309
2.887	217.934	227.894	194.958

## Sheet: IL-18
IL-18 [pg/mL]
n.i.	WT	ΔyebC	ΔyebC / yebC+
0	115.396	42.007	51.718
0	150.567	93.764	193.872
0	64.544	41.108	72.305

## Sheet: IL-6
IL-6 [pg/mL]
n.i.	WT	ΔyebC	ΔyebC / yebC+
0.027	6.654	7.135	7.533
0.006	6.411	7.312	5.941
0.006	7.85	10.802	8.004
